# Supplementary material for: High‐contiguity genome assembly of the chemosynthetic gammaproteobacterial endosymbiont of the cold seep tubeworm Lamellibrachia barhami
Source: Mol Ecol Resour. 2020 Jul 24;20(5):1432–44. doi: 10.1111/1755-0998.13220 (PMC7540712; doi:10.1111/1755-0998.13220)
Supplement: Supplementary file 1 — Supplementary Material [file MEN-20-1432-s001.zip]

Archive with 9 entries (9 files):
- men13220-sup-0001-TableS1.txt
- men13220-sup-0002-TableS2.txt
- men13220-sup-0003-TableS3.xlsx
- men13220-sup-0004-TableS4.xlsx
- men13220-sup-0005-TableS5.xlsx
- men13220-sup-0006-TableS6.xlsx
- men13220-sup-0007-TableS7.xlsx
- men13220-sup-0008-DataSetS1.gff
- men13220-sup-0009-Methods.docx
