# Supplementary material for: High‐contiguity genome assembly of the chemosynthetic gammaproteobacterial endosymbiont of the cold seep tubeworm Lamellibrachia barhami
Source: Mol Ecol Resour. 2020 Jul 24;20(5):1432–44. doi: 10.1111/1755-0998.13220 (PMC7540712; doi:10.1111/1755-0998.13220)
Supplement: Supplementary file 1 — Supplementary Material [file MEN-20-1432-s001.zip › men13220-sup-0001-TableS1.txt]

Feature ID	Type	Contig	Start	Stop	Length (bp)	RAST function	Subsystems	SwissProt function	RefSeq function	Hypothetical protein
fig|205975.9.crispr_array.1	CRISPR_ARRAY	HiC_scaffold_1	948415	950028	1614	CRISPR region with repeat gcctcccccgcatccgcggggatcgacc	- none -	- none -	- none -	No
fig|205975.9.crispr_array.2	CRISPR_ARRAY	HiC_scaffold_1	1400318	1401199	882	CRISPR region with repeat gcctcccccgcatccgcggggatcgacc	- none -	- none -	- none -	No
fig|205975.9.crispr_repeat.1	CRISPR_REPEAT	HiC_scaffold_1	948415	948442	28	CRISPR repeat with sequence gcctcccccgcatccgcggggatcgacc	- none -	- none -	- none -	No
fig|205975.9.crispr_repeat.10	CRISPR_REPEAT	HiC_scaffold_1	948964	948991	28	CRISPR repeat with sequence gcctcccccgcatccgcggggatcgacc	- none -	- none -	- none -	No
fig|205975.9.crispr_repeat.11	CRISPR_REPEAT	HiC_scaffold_1	949025	949052	28	CRISPR repeat with sequence gcctcccccgcatccgcggggatcgacc	- none -	- none -	- none -	No
fig|205975.9.crispr_repeat.12	CRISPR_REPEAT	HiC_scaffold_1	949086	949113	28	CRISPR repeat with sequence gcctcccccgcatccgcggggatcgacc	- none -	- none -	- none -	No
fig|205975.9.crispr_repeat.13	CRISPR_REPEAT	HiC_scaffold_1	949147	949174	28	CRISPR repeat with sequence gcctcccccgcatccgcggggatcgacc	- none -	- none -	- none -	No
fig|205975.9.crispr_repeat.14	CRISPR_REPEAT	HiC_scaffold_1	949208	949235	28	CRISPR repeat with sequence gcctcccccgcatccgcggggatcgacc	- none -	- none -	- none -	No
fig|205975.9.crispr_repeat.15	CRISPR_REPEAT	HiC_scaffold_1	949269	949296	28	CRISPR repeat with sequence gcctcccccgcatccgcggggatcgacc	- none -	- none -	- none -	No
fig|205975.9.crispr_repeat.16	CRISPR_REPEAT	HiC_scaffold_1	949330	949357	28	CRISPR repeat with sequence gcctcccccgcatccgcggggatcgacc	- none -	- none -	- none -	No
fig|205975.9.crispr_repeat.17	CRISPR_REPEAT	HiC_scaffold_1	949391	949418	28	CRISPR repeat with sequence gcctcccccgcatccgcggggatcgacc	- none -	- none -	- none -	No
fig|205975.9.crispr_repeat.18	CRISPR_REPEAT	HiC_scaffold_1	949452	949479	28	CRISPR repeat with sequence gcctcccccgcatccgcggggatcgacc	- none -	- none -	- none -	No
fig|205975.9.crispr_repeat.19	CRISPR_REPEAT	HiC_scaffold_1	949513	949540	28	CRISPR repeat with sequence gcctcccccgcatccgcggggatcgacc	- none -	- none -	- none -	No
fig|205975.9.crispr_repeat.2	CRISPR_REPEAT	HiC_scaffold_1	948476	948503	28	CRISPR repeat with sequence gcctcccccgcatccgcggggatcgacc	- none -	- none -	- none -	No
fig|205975.9.crispr_repeat.20	CRISPR_REPEAT	HiC_scaffold_1	949574	949601	28	CRISPR repeat with sequence gcctcccccgcatccgcggggatcgacc	- none -	- none -	- none -	No
fig|205975.9.crispr_repeat.21	CRISPR_REPEAT	HiC_scaffold_1	949635	949662	28	CRISPR repeat with sequence gcctcccccgcatccgcggggatcgacc	- none -	- none -	- none -	No
fig|205975.9.crispr_repeat.22	CRISPR_REPEAT	HiC_scaffold_1	949696	949723	28	CRISPR repeat with sequence gcctcccccgcatccgcggggatcgacc	- none -	- none -	- none -	No
fig|205975.9.crispr_repeat.23	CRISPR_REPEAT	HiC_scaffold_1	949757	949784	28	CRISPR repeat with sequence gcctcccccgcatccgcggggatcgacc	- none -	- none -	- none -	No
fig|205975.9.crispr_repeat.24	CRISPR_REPEAT	HiC_scaffold_1	949818	949845	28	CRISPR repeat with sequence gcctcccccgcatccgcggggatcgacc	- none -	- none -	- none -	No
fig|205975.9.crispr_repeat.25	CRISPR_REPEAT	HiC_scaffold_1	949879	949906	28	CRISPR repeat with sequence gcctcccccgcatccgcggggatcgacc	- none -	- none -	- none -	No
fig|205975.9.crispr_repeat.26	CRISPR_REPEAT	HiC_scaffold_1	949940	949967	28	CRISPR repeat with sequence gcctcccccgcacccgcggggatgaacc	- none -	- none -	- none -	No
fig|205975.9.crispr_repeat.27	CRISPR_REPEAT	HiC_scaffold_1	950001	950028	28	CRISPR repeat with sequence gtgttccccgcacctgcagggatgaatc	- none -	- none -	- none -	No
fig|205975.9.crispr_repeat.28	CRISPR_REPEAT	HiC_scaffold_1	1400318	1400345	28	CRISPR repeat with sequence gcctcccccgcatccgcggggatcgacc	- none -	- none -	- none -	No
fig|205975.9.crispr_repeat.29	CRISPR_REPEAT	HiC_scaffold_1	1400379	1400406	28	CRISPR repeat with sequence gcctcccccgcatccgcggggatcgacc	- none -	- none -	- none -	No
fig|205975.9.crispr_repeat.3	CRISPR_REPEAT	HiC_scaffold_1	948537	948564	28	CRISPR repeat with sequence gcctcccccgcatccgcggggatcgacc	- none -	- none -	- none -	No
fig|205975.9.crispr_repeat.30	CRISPR_REPEAT	HiC_scaffold_1	1400440	1400467	28	CRISPR repeat with sequence gcctcccccgcatccgcggggatcgacc	- none -	- none -	- none -	No
fig|205975.9.crispr_repeat.31	CRISPR_REPEAT	HiC_scaffold_1	1400501	1400528	28	CRISPR repeat with sequence gcctcccccgcatccgcggggatcgacc	- none -	- none -	- none -	No
fig|205975.9.crispr_repeat.32	CRISPR_REPEAT	HiC_scaffold_1	1400562	1400589	28	CRISPR repeat with sequence gcctcccccgcatccgcggggatcgacc	- none -	- none -	- none -	No
fig|205975.9.crispr_repeat.33	CRISPR_REPEAT	HiC_scaffold_1	1400623	1400650	28	CRISPR repeat with sequence gcctcccccgcatccgcggggatcgacc	- none -	- none -	- none -	No
fig|205975.9.crispr_repeat.34	CRISPR_REPEAT	HiC_scaffold_1	1400684	1400711	28	CRISPR repeat with sequence gcctcccccgcatccgcggggatcgacc	- none -	- none -	- none -	No
fig|205975.9.crispr_repeat.35	CRISPR_REPEAT	HiC_scaffold_1	1400745	1400772	28	CRISPR repeat with sequence gcctcccccgcatccgcggggatcgacc	- none -	- none -	- none -	No
fig|205975.9.crispr_repeat.36	CRISPR_REPEAT	HiC_scaffold_1	1400806	1400833	28	CRISPR repeat with sequence gcctcccccgcatccgcggggatcgacc	- none -	- none -	- none -	No
fig|205975.9.crispr_repeat.37	CRISPR_REPEAT	HiC_scaffold_1	1400867	1400894	28	CRISPR repeat with sequence gcctcccccgcatccgcggggatcgacc	- none -	- none -	- none -	No
fig|205975.9.crispr_repeat.38	CRISPR_REPEAT	HiC_scaffold_1	1400928	1400955	28	CRISPR repeat with sequence gcctcccccgcatccgcggggatcgacc	- none -	- none -	- none -	No
fig|205975.9.crispr_repeat.39	CRISPR_REPEAT	HiC_scaffold_1	1400989	1401016	28	CRISPR repeat with sequence gcctcccccgcatccgcggggatcgacc	- none -	- none -	- none -	No
fig|205975.9.crispr_repeat.4	CRISPR_REPEAT	HiC_scaffold_1	948598	948625	28	CRISPR repeat with sequence gcctcccccgcatccgcggggatcgacc	- none -	- none -	- none -	No
fig|205975.9.crispr_repeat.40	CRISPR_REPEAT	HiC_scaffold_1	1401050	1401077	28	CRISPR repeat with sequence gcctcccccgcatccgcgggggtcgacc	- none -	- none -	- none -	No
fig|205975.9.crispr_repeat.41	CRISPR_REPEAT	HiC_scaffold_1	1401111	1401138	28	CRISPR repeat with sequence gcctcccccgcatccgcggggatcgacc	- none -	- none -	- none -	No
fig|205975.9.crispr_repeat.42	CRISPR_REPEAT	HiC_scaffold_1	1401172	1401199	28	CRISPR repeat with sequence gcctcccccgcatccgcggggatcgacc	- none -	- none -	- none -	No
fig|205975.9.crispr_repeat.5	CRISPR_REPEAT	HiC_scaffold_1	948659	948686	28	CRISPR repeat with sequence gcctcccccgcatccgcggggatcgacc	- none -	- none -	- none -	No
fig|205975.9.crispr_repeat.6	CRISPR_REPEAT	HiC_scaffold_1	948720	948747	28	CRISPR repeat with sequence gcctcccccgcatccgcggggatcgacc	- none -	- none -	- none -	No
fig|205975.9.crispr_repeat.7	CRISPR_REPEAT	HiC_scaffold_1	948781	948808	28	CRISPR repeat with sequence gcctcccccgcatccgcggggatcgacc	- none -	- none -	- none -	No
fig|205975.9.crispr_repeat.8	CRISPR_REPEAT	HiC_scaffold_1	948842	948869	28	CRISPR repeat with sequence gcctcccccgcatccgcggggatcgacc	- none -	- none -	- none -	No
fig|205975.9.crispr_repeat.9	CRISPR_REPEAT	HiC_scaffold_1	948903	948930	28	CRISPR repeat with sequence gcctcccccgcatccgcggggatcgacc	- none -	- none -	- none -	No
fig|205975.9.crispr_spacer.1	CRISPR_SPACER	HiC_scaffold_1	948443	948475	33	CRISPR spacer	- none -	- none -	- none -	No
fig|205975.9.crispr_spacer.10	CRISPR_SPACER	HiC_scaffold_1	948992	949024	33	CRISPR spacer	- none -	- none -	- none -	No
fig|205975.9.crispr_spacer.11	CRISPR_SPACER	HiC_scaffold_1	949053	949085	33	CRISPR spacer	- none -	- none -	- none -	No
fig|205975.9.crispr_spacer.12	CRISPR_SPACER	HiC_scaffold_1	949114	949146	33	CRISPR spacer	- none -	- none -	- none -	No
fig|205975.9.crispr_spacer.13	CRISPR_SPACER	HiC_scaffold_1	949175	949207	33	CRISPR spacer	- none -	- none -	- none -	No
fig|205975.9.crispr_spacer.14	CRISPR_SPACER	HiC_scaffold_1	949236	949268	33	CRISPR spacer	- none -	- none -	- none -	No
fig|205975.9.crispr_spacer.15	CRISPR_SPACER	HiC_scaffold_1	949297	949329	33	CRISPR spacer	- none -	- none -	- none -	No
fig|205975.9.crispr_spacer.16	CRISPR_SPACER	HiC_scaffold_1	949358	949390	33	CRISPR spacer	- none -	- none -	- none -	No
fig|205975.9.crispr_spacer.17	CRISPR_SPACER	HiC_scaffold_1	949419	949451	33	CRISPR spacer	- none -	- none -	- none -	No
fig|205975.9.crispr_spacer.18	CRISPR_SPACER	HiC_scaffold_1	949480	949512	33	CRISPR spacer	- none -	- none -	- none -	No
fig|205975.9.crispr_spacer.19	CRISPR_SPACER	HiC_scaffold_1	949541	949573	33	CRISPR spacer	- none -	- none -	- none -	No
fig|205975.9.crispr_spacer.2	CRISPR_SPACER	HiC_scaffold_1	948504	948536	33	CRISPR spacer	- none -	- none -	- none -	No
fig|205975.9.crispr_spacer.20	CRISPR_SPACER	HiC_scaffold_1	949602	949634	33	CRISPR spacer	- none -	- none -	- none -	No
fig|205975.9.crispr_spacer.21	CRISPR_SPACER	HiC_scaffold_1	949663	949695	33	CRISPR spacer	- none -	- none -	- none -	No
fig|205975.9.crispr_spacer.22	CRISPR_SPACER	HiC_scaffold_1	949724	949756	33	CRISPR spacer	- none -	- none -	- none -	No
fig|205975.9.crispr_spacer.23	CRISPR_SPACER	HiC_scaffold_1	949785	949817	33	CRISPR spacer	- none -	- none -	- none -	No
fig|205975.9.crispr_spacer.24	CRISPR_SPACER	HiC_scaffold_1	949846	949878	33	CRISPR spacer	- none -	- none -	- none -	No
fig|205975.9.crispr_spacer.25	CRISPR_SPACER	HiC_scaffold_1	949907	949939	33	CRISPR spacer	- none -	- none -	- none -	No
fig|205975.9.crispr_spacer.26	CRISPR_SPACER	HiC_scaffold_1	949968	950000	33	CRISPR spacer	- none -	- none -	- none -	No
fig|205975.9.crispr_spacer.27	CRISPR_SPACER	HiC_scaffold_1	1400346	1400378	33	CRISPR spacer	- none -	- none -	- none -	No
fig|205975.9.crispr_spacer.28	CRISPR_SPACER	HiC_scaffold_1	1400407	1400439	33	CRISPR spacer	- none -	- none -	- none -	No
fig|205975.9.crispr_spacer.29	CRISPR_SPACER	HiC_scaffold_1	1400468	1400500	33	CRISPR spacer	- none -	- none -	- none -	No
fig|205975.9.crispr_spacer.3	CRISPR_SPACER	HiC_scaffold_1	948565	948597	33	CRISPR spacer	- none -	- none -	- none -	No
fig|205975.9.crispr_spacer.30	CRISPR_SPACER	HiC_scaffold_1	1400529	1400561	33	CRISPR spacer	- none -	- none -	- none -	No
fig|205975.9.crispr_spacer.31	CRISPR_SPACER	HiC_scaffold_1	1400590	1400622	33	CRISPR spacer	- none -	- none -	- none -	No
fig|205975.9.crispr_spacer.32	CRISPR_SPACER	HiC_scaffold_1	1400651	1400683	33	CRISPR spacer	- none -	- none -	- none -	No
fig|205975.9.crispr_spacer.33	CRISPR_SPACER	HiC_scaffold_1	1400712	1400744	33	CRISPR spacer	- none -	- none -	- none -	No
fig|205975.9.crispr_spacer.34	CRISPR_SPACER	HiC_scaffold_1	1400773	1400805	33	CRISPR spacer	- none -	- none -	- none -	No
fig|205975.9.crispr_spacer.35	CRISPR_SPACER	HiC_scaffold_1	1400834	1400866	33	CRISPR spacer	- none -	- none -	- none -	No
fig|205975.9.crispr_spacer.36	CRISPR_SPACER	HiC_scaffold_1	1400895	1400927	33	CRISPR spacer	- none -	- none -	- none -	No
fig|205975.9.crispr_spacer.37	CRISPR_SPACER	HiC_scaffold_1	1400956	1400988	33	CRISPR spacer	- none -	- none -	- none -	No
fig|205975.9.crispr_spacer.38	CRISPR_SPACER	HiC_scaffold_1	1401017	1401049	33	CRISPR spacer	- none -	- none -	- none -	No
fig|205975.9.crispr_spacer.39	CRISPR_SPACER	HiC_scaffold_1	1401078	1401110	33	CRISPR spacer	- none -	- none -	- none -	No
fig|205975.9.crispr_spacer.4	CRISPR_SPACER	HiC_scaffold_1	948626	948658	33	CRISPR spacer	- none -	- none -	- none -	No
fig|205975.9.crispr_spacer.40	CRISPR_SPACER	HiC_scaffold_1	1401139	1401171	33	CRISPR spacer	- none -	- none -	- none -	No
fig|205975.9.crispr_spacer.5	CRISPR_SPACER	HiC_scaffold_1	948687	948719	33	CRISPR spacer	- none -	- none -	- none -	No
fig|205975.9.crispr_spacer.6	CRISPR_SPACER	HiC_scaffold_1	948748	948780	33	CRISPR spacer	- none -	- none -	- none -	No
fig|205975.9.crispr_spacer.7	CRISPR_SPACER	HiC_scaffold_1	948809	948841	33	CRISPR spacer	- none -	- none -	- none -	No
fig|205975.9.crispr_spacer.8	CRISPR_SPACER	HiC_scaffold_1	948870	948902	33	CRISPR spacer	- none -	- none -	- none -	No
fig|205975.9.crispr_spacer.9	CRISPR_SPACER	HiC_scaffold_1	948931	948963	33	CRISPR spacer	- none -	- none -	- none -	No
fig|205975.9.peg.1	CDS	HiC_scaffold_1	3	443	441	putative cytoplasmic protein	- none -	- none -	DUF1788 domain-containing protein [Epibacterium mobile]	No
fig|205975.9.peg.10	CDS	HiC_scaffold_1	14421	14561	141	Type I restriction-modification system, restriction subunit R (EC 3.1.21.3)	Restriction-Modification System, Type I Restriction-Modification	- none -	type I restriction endonuclease subunit R [Pseudomonas sp. WN033]	No
fig|205975.9.peg.100	CDS	HiC_scaffold_1	105084	104959	126	hypothetical protein	- none -	- none -	- none -	Yes
fig|205975.9.peg.1000	CDS	HiC_scaffold_1	1032980	1033756	777	Acyl-[acyl-carrier-protein]--UDP-N-acetylglucosamine O-acyltransferase (EC 2.3.1.129)	- none -	sp|Q0A7J1|LPXA_ALKEH Acyl-[acyl-carrier-protein]--UDP-N-acetylglucosamine O-acyltransferase OS=Alkalilimnicola ehrlichii (strain ATCC BAA-1101 / DSM 17681 / MLHE-1) OX=187272 GN=lpxA PE=3 SV=1	acyl-ACP--UDP-N-acetylglucosamine O-acyltransferase [endosymbiont of Ridgeia piscesae]	No
fig|205975.9.peg.1001	CDS	HiC_scaffold_1	1033756	1034895	1140	Lipid-A-disaccharide synthase (EC 2.4.1.182)	- none -	sp|Q3IIW8|LPXB_PSEHT Lipid-A-disaccharide synthase OS=Pseudoalteromonas haloplanktis (strain TAC 125) OX=326442 GN=lpxB PE=3 SV=1	MULTISPECIES: lipid-A-disaccharide synthase [sulfur-oxidizing symbionts]	No
fig|205975.9.peg.1002	CDS	HiC_scaffold_1	1034911	1035480	570	Ribonuclease HII (EC 3.1.26.4)	Ribonuclease H, Ribonucleases in Bacillus	sp|Q4QLM7|RNH2_HAEI8 Ribonuclease HII OS=Haemophilus influenzae (strain 86-028NP) OX=281310 GN=rnhB PE=3 SV=1	MULTISPECIES: ribonuclease HII [sulfur-oxidizing symbionts]	No
fig|205975.9.peg.1003	CDS	HiC_scaffold_1	1035676	1035963	288	hypothetical protein	- none -	- none -	- none -	Yes
fig|205975.9.peg.1004	CDS	HiC_scaffold_1	1035960	1036571	612	hypothetical protein	- none -	sp|Q9KQH9|FABF_VIBCH 3-oxoacyl-[acyl-carrier-protein] synthase 2 OS=Vibrio cholerae serotype O1 (strain ATCC 39315 / El Tor Inaba N16961) OX=243277 GN=fabF PE=1 SV=3	beta-ketoacyl-ACP synthase II [Sporolactobacillus laevolacticus]	No
fig|205975.9.peg.1005	CDS	HiC_scaffold_1	1036561	1036866	306	hypothetical protein	- none -	sp|A0QRH1|MENG_MYCS2 Demethylmenaquinone methyltransferase OS=Mycolicibacterium smegmatis (strain ATCC 700084 / mc(2)155) OX=246196 GN=menG PE=3 SV=1	methyltransferase domain-containing protein [Candidatus Thiodiazotropha endolucinida]	No
fig|205975.9.peg.1006	CDS	HiC_scaffold_1	1037559	1037059	501	hypothetical protein	- none -	- none -	hypothetical protein [Candidatus Brocadiaceae bacterium S225]	Yes
fig|205975.9.peg.1007	CDS	HiC_scaffold_1	1038423	1037689	735	hypothetical protein	- none -	- none -	- none -	Yes
fig|205975.9.peg.1008	CDS	HiC_scaffold_1	1039575	1038631	945	tRNA dimethylallyltransferase (EC 2.5.1.75)	- none -	sp|A8G8U8|MIAA_SERP5 tRNA dimethylallyltransferase OS=Serratia proteamaculans (strain 568) OX=399741 GN=miaA PE=3 SV=1	tRNA (adenosine(37)-N6)-dimethylallyltransferase MiaA [Candidatus Thiodiazotropha endolucinida]	No
fig|205975.9.peg.1009	CDS	HiC_scaffold_1	1041395	1039575	1821	DNA mismatch repair protein MutL	DNA repair, bacterial MutL-MutS system	sp|A4VQP2|MUTL_PSEU5 DNA mismatch repair protein MutL OS=Pseudomonas stutzeri (strain A1501) OX=379731 GN=mutL PE=3 SV=1	DNA mismatch repair endonuclease MutL [endosymbiont of Ridgeia piscesae]	No
fig|205975.9.peg.101	CDS	HiC_scaffold_1	106607	105132	1476	Two-component system sensor histidine kinase	- none -	sp|P35164|RESE_BACSU Sensor histidine kinase ResE OS=Bacillus subtilis (strain 168) OX=224308 GN=resE PE=1 SV=1	HAMP domain-containing protein [Sedimenticola selenatireducens]	No
fig|205975.9.peg.1010	CDS	HiC_scaffold_1	1042794	1041472	1323	N-acetylmuramoyl-L-alanine amidase (EC 3.5.1.28)	Murein Hydrolases, Recycling of Peptidoglycan Amino Acids	sp|P63883|AMIC_ECOLI N-acetylmuramoyl-L-alanine amidase AmiC OS=Escherichia coli (strain K12) OX=83333 GN=amiC PE=1 SV=1	AMIN domain-containing protein [gamma proteobacterium symbiont of Ctena orbiculata]	No
fig|205975.9.peg.1011	CDS	HiC_scaffold_1	1043360	1042905	456	tRNA threonylcarbamoyladenosine biosynthesis protein TsaE	- none -	sp|P0AF69|TSAE_SHIFL tRNA threonylcarbamoyladenosine biosynthesis protein TsaE OS=Shigella flexneri OX=623 GN=tsaE PE=3 SV=1	MULTISPECIES: tRNA (adenosine(37)-N6)-threonylcarbamoyltransferase complex ATPase subunit type 1 TsaE [sulfur-oxidizing symbionts]	No
fig|205975.9.peg.1012	CDS	HiC_scaffold_1	1044867	1043350	1518	NAD(P)H-hydrate epimerase (EC 5.1.99.6) / ADP-dependent (S)-NAD(P)H-hydrate dehydratase (EC 4.2.1.136)	- none -	sp|Q83CM5|NNR_COXBU Bifunctional NAD(P)H-hydrate repair enzyme Nnr OS=Coxiella burnetii (strain RSA 493 / Nine Mile phase I) OX=227377 GN=nnr PE=3 SV=1	NAD(P)H-hydrate dehydratase [gamma proteobacterium symbiont of Ctena orbiculata]	No
fig|205975.9.peg.1013	CDS	HiC_scaffold_1	1044959	1046035	1077	Epoxyqueuosine reductase (EC 1.17.99.6) QueG	- none -	sp|Q9HUL4|QUEG_PSEAE Epoxyqueuosine reductase OS=Pseudomonas aeruginosa (strain ATCC 15692 / DSM 22644 / CIP 104116 / JCM 14847 / LMG 12228 / 1C / PRS 101 / PAO1) OX=208964 GN=queG PE=3 SV=1	tRNA epoxyqueuosine(34) reductase QueG [Methylocaldum szegediense]	No
fig|205975.9.peg.1014	CDS	HiC_scaffold_1	1047079	1046024	1056	hypothetical protein	- none -	- none -	VanZ family protein [endosymbiont of Ridgeia piscesae]	No
fig|205975.9.peg.1015	CDS	HiC_scaffold_1	1047733	1047185	549	3'-to-5' oligoribonuclease (orn)	RNA processing and degradation, bacterial	sp|Q0VME0|ORN_ALCBS Oligoribonuclease OS=Alcanivorax borkumensis (strain ATCC 700651 / DSM 11573 / NCIMB 13689 / SK2) OX=393595 GN=orn PE=3 SV=1	MULTISPECIES: oligoribonuclease [sulfur-oxidizing symbionts]	No
fig|205975.9.peg.1016	CDS	HiC_scaffold_1	1047895	1049136	1242	Uncharacterized integral membrane endopeptidase Bmul_2226	- none -	sp|Q54FH7|FACE1_DICDI CAAX prenyl protease 1 homolog OS=Dictyostelium discoideum OX=44689 GN=zmpste24 PE=3 SV=1	M48 family metallopeptidase [gamma proteobacterium symbiont of Ctena orbiculata]	No
fig|205975.9.peg.1017	CDS	HiC_scaffold_1	1049155	1049433	279	hypothetical protein	- none -	sp|P84848|GHP_HALSE Green heme protein OS=Halochromatium salexigens OX=49447 PE=1 SV=1	cytochrome c [gamma proteobacterium symbiont of Ctena orbiculata]	No
fig|205975.9.peg.1018	CDS	HiC_scaffold_1	1049458	1050468	1011	Ribosome small subunit biogenesis RbfA-release protein RsgA	- none -	sp|Q2SBB3|RSGA_HAHCH Small ribosomal subunit biogenesis GTPase RsgA OS=Hahella chejuensis (strain KCTC 2396) OX=349521 GN=rsgA PE=3 SV=1	small ribosomal subunit biogenesis GTPase RsgA [Candidatus Thiodiazotropha endolucinida]	No
fig|205975.9.peg.1019	CDS	HiC_scaffold_1	1050769	1050479	291	hypothetical protein	- none -	- none -	- none -	Yes
fig|205975.9.peg.102	CDS	HiC_scaffold_1	107327	106614	714	Two-component transcriptional response regulator, OmpR family	- none -	sp|P94413|YCLJ_BACSU Uncharacterized transcriptional regulatory protein YclJ OS=Bacillus subtilis (strain 168) OX=224308 GN=yclJ PE=3 SV=1	response regulator transcription factor [Sedimenticola thiotaurini]	No
fig|205975.9.peg.1020	CDS	HiC_scaffold_1	1052330	1050978	1353	Sensor histidine kinase PhoQ (EC 2.7.13.3)	- none -	sp|Q8X739|PHOQ_ECO57 Sensor protein PhoQ OS=Escherichia coli O157:H7 OX=83334 GN=phoQ PE=3 SV=3	GHKL domain-containing protein [endosymbiont of Ridgeia piscesae]	No
fig|205975.9.peg.1021	CDS	HiC_scaffold_1	1053007	1052327	681	Transcriptional regulatory protein PhoP	- none -	sp|Q8Z7H2|PHOP_SALTI Virulence transcriptional regulatory protein PhoP OS=Salmonella typhi OX=90370 GN=phoP PE=3 SV=1	response regulator transcription factor [endosymbiont of Ridgeia piscesae]	No
fig|205975.9.peg.1022	CDS	HiC_scaffold_1	1053314	1053021	294	hypothetical protein	- none -	- none -	MULTISPECIES: ribosome biogenesis GTPase [sulfur-oxidizing symbionts]	No
fig|205975.9.peg.1023	CDS	HiC_scaffold_1	1053912	1053385	528	hypothetical protein	- none -	sp|P0AB37|YCFJ_SHIFL Uncharacterized protein YcfJ OS=Shigella flexneri OX=623 GN=ycfJ PE=4 SV=1	MULTISPECIES: glycine zipper 2TM domain-containing protein [sulfur-oxidizing symbionts]	No
fig|205975.9.peg.1024	CDS	HiC_scaffold_1	1054752	1054168	585	hypothetical protein	- none -	- none -	methyltransferase domain-containing protein [Candidatus Thiodiazotropha endolucinida]	No
fig|205975.9.peg.1025	CDS	HiC_scaffold_1	1055942	1054752	1191	O-acetylhomoserine sulfhydrylase (EC 2.5.1.49) @ O-succinylhomoserine sulfhydrylase (EC 2.5.1.48)	- none -	sp|P55218|METZ_PSEAE O-succinylhomoserine sulfhydrylase OS=Pseudomonas aeruginosa (strain ATCC 15692 / DSM 22644 / CIP 104116 / JCM 14847 / LMG 12228 / 1C / PRS 101 / PAO1) OX=208964 GN=metZ PE=1 SV=1	MULTISPECIES: O-succinylhomoserine sulfhydrylase [sulfur-oxidizing symbionts]	No
fig|205975.9.peg.1026	CDS	HiC_scaffold_1	1057698	1056124	1575	Glutamate--cysteine ligase (EC 6.3.2.2)	Glutathione: Biosynthesis and gamma-glutamyl cycle	sp|Q0VSY7|GSH1_ALCBS Glutamate--cysteine ligase OS=Alcanivorax borkumensis (strain ATCC 700651 / DSM 11573 / NCIMB 13689 / SK2) OX=393595 GN=gshA PE=3 SV=1	glutamate--cysteine ligase [endosymbiont of Ridgeia piscesae]	No
fig|205975.9.peg.1027	CDS	HiC_scaffold_1	1057859	1059094	1236	hypothetical protein	- none -	sp|Q88D09|MCPQ_PSEPK Methyl-accepting chemotaxis protein McpQ OS=Pseudomonas putida (strain ATCC 47054 / DSM 6125 / NCIMB 11950 / KT2440) OX=160488 GN=mcpQ PE=1 SV=1	hypothetical protein [endosymbiont of Ridgeia piscesae]	No
fig|205975.9.peg.1028	CDS	HiC_scaffold_1	1061220	1059127	2094	Tail-specific protease precursor (EC 3.4.21.102)	- none -	sp|P43669|PRC_SALTY Tail-specific protease OS=Salmonella typhimurium (strain LT2 / SGSC1412 / ATCC 700720) OX=99287 GN=prc PE=3 SV=2	MULTISPECIES: tail-specific protease [sulfur-oxidizing symbionts]	No
fig|205975.9.peg.1029	CDS	HiC_scaffold_1	1061354	1061217	138	hypothetical protein	- none -	- none -	- none -	Yes
fig|205975.9.peg.103	CDS	HiC_scaffold_1	107798	107541	258	hypothetical protein	- none -	- none -	- none -	Yes
fig|205975.9.peg.1030	CDS	HiC_scaffold_1	1062259	1061384	876	NUDIX hydrolase, associated with Thiamin pyrophosphokinase	- none -	sp|Q8VXZ0|NUD20_ARATH Nudix hydrolase 20, chloroplastic OS=Arabidopsis thaliana OX=3702 GN=NUDT20 PE=2 SV=1	DUF4743 domain-containing protein [endosymbiont of Ridgeia piscesae]	No
fig|205975.9.peg.1031	CDS	HiC_scaffold_1	1063062	1062256	807	Nucleoside triphosphate pyrophosphohydrolase MazG (EC 3.6.1.8)	Nucleoside triphosphate pyrophosphohydrolase MazG	sp|P0AEY3|MAZG_ECOLI Nucleoside triphosphate pyrophosphohydrolase OS=Escherichia coli (strain K12) OX=83333 GN=mazG PE=1 SV=1	nucleoside triphosphate pyrophosphohydrolase [endosymbiont of Ridgeia piscesae]	No
fig|205975.9.peg.1032	CDS	HiC_scaffold_1	1063250	1063456	207	hypothetical protein	- none -	- none -	hypothetical protein [endosymbiont of Tevnia jerichonana]	Yes
fig|205975.9.peg.1033	CDS	HiC_scaffold_1	1064706	1063477	1230	UPF0394 inner membrane transport protein, YeeE family	- none -	sp|P33015|YEEE_ECOLI UPF0394 inner membrane protein YeeE OS=Escherichia coli (strain K12) OX=83333 GN=yeeE PE=1 SV=1	YeeE/YedE family protein [endosymbiont of Ridgeia piscesae]	No
fig|205975.9.peg.1034	CDS	HiC_scaffold_1	1066028	1064862	1167	FIG110192: hypothetical protein	- none -	- none -	N-acetyltransferase [gamma proteobacterium symbiont of Ctena orbiculata]	No
fig|205975.9.peg.1035	CDS	HiC_scaffold_1	1067252	1066113	1140	DNA polymerase IV (EC 2.7.7.7)	DNA repair, bacterial	sp|Q3ZAI3|DPO4_DEHM1 DNA polymerase IV OS=Dehalococcoides mccartyi (strain ATCC BAA-2266 / KCTC 15142 / 195) OX=243164 GN=dinB PE=3 SV=1	DNA polymerase IV [endosymbiont of Ridgeia piscesae]	No
fig|205975.9.peg.1036	CDS	HiC_scaffold_1	1067451	1069499	2049	Elongation factor G-like protein TM_1651	- none -	sp|C0QQM0|EFG_PERMH Elongation factor G OS=Persephonella marina (strain DSM 14350 / EX-H1) OX=123214 GN=fusA PE=3 SV=1	elongation factor G [gamma proteobacterium symbiont of Ctena orbiculata]	No
fig|205975.9.peg.1037	CDS	HiC_scaffold_1	1069703	1070272	570	hypothetical protein	- none -	- none -	tetratricopeptide repeat protein [endosymbiont of Ridgeia piscesae]	Yes
fig|205975.9.peg.1038	CDS	HiC_scaffold_1	1070437	1070787	351	hypothetical protein	- none -	- none -	hypothetical protein [endosymbiont of Ridgeia piscesae]	Yes
fig|205975.9.peg.1039	CDS	HiC_scaffold_1	1071683	1070934	750	Hydroxylamine oxidoreductase (Fragment)	- none -	- none -	hydroxylamine oxidoreductase [Solemya pervernicosa gill symbiont]	No
fig|205975.9.peg.104	CDS	HiC_scaffold_1	107970	109937	1968	N-methylhydantoinase A (EC 3.5.2.14)	Creatine and Creatinine Degradation, Hydantoin metabolism	sp|Q01262|HYUA_PSESN Putative D-/L-hydantoinase subunit A OS=Pseudomonas sp. (strain NS671) OX=29441 GN=hyuA PE=3 SV=1	hydantoinase/oxoprolinase family protein [endosymbiont of Ridgeia piscesae]	No
fig|205975.9.peg.1040	CDS	HiC_scaffold_1	1071712	1072968	1257	DNA ligase (NAD(+)) (EC 6.5.1.2)	- none -	sp|B8GTL0|DNLJ_THISH DNA ligase OS=Thioalkalivibrio sulfidiphilus (strain HL-EbGR7) OX=396588 GN=ligA PE=3 SV=1	NAD-dependent DNA ligase LigA, partial [gamma proteobacterium symbiont of Ctena orbiculata]	No
fig|205975.9.peg.1041	CDS	HiC_scaffold_1	1073119	1073412	294	hypothetical protein	- none -	- none -	segregation and condensation protein A [gamma proteobacterium symbiont of Ctena orbiculata]	No
fig|205975.9.peg.1042	CDS	HiC_scaffold_1	1074227	1073571	657	hypothetical protein	- none -	- none -	- none -	Yes
fig|205975.9.peg.1043	CDS	HiC_scaffold_1	1075554	1074628	927	PpiC-type peptidyl-prolyl cis-trans isomerase	- none -	sp|P40415|PLP1_BORPE Probable parvulin-type peptidyl-prolyl cis-trans isomerase OS=Bordetella pertussis (strain Tohama I / ATCC BAA-589 / NCTC 13251) OX=257313 GN=BP3561 PE=2 SV=2	diguanylate cyclase [endosymbiont of Ridgeia piscesae]	No
fig|205975.9.peg.1044	CDS	HiC_scaffold_1	1075929	1075627	303	YciL protein	Broadly distributed proteins not in subsystems, CBSS-211586.9.peg.2729	sp|P0AB57|YCII_SHIFL Protein YciI OS=Shigella flexneri OX=623 GN=yciI PE=3 SV=1	YciI family protein [Neptuniibacter pectenicola]	No
fig|205975.9.peg.1045	CDS	HiC_scaffold_1	1076598	1075933	666	Intracellular septation protein IspA	CBSS-211586.9.peg.2729	sp|Q31G96|YCIB_HYDCU Probable intracellular septation protein A OS=Hydrogenovibrio crunogenus (strain XCL-2) OX=317025 GN=Tcr_1232 PE=3 SV=1	septation protein A [gamma proteobacterium symbiont of Ctena orbiculata]	No
fig|205975.9.peg.1046	CDS	HiC_scaffold_1	1077441	1076665	777	hypothetical protein	- none -	- none -	MULTISPECIES: hypothetical protein [sulfur-oxidizing symbionts]	Yes
fig|205975.9.peg.1047	CDS	HiC_scaffold_1	1077546	1078058	513	(Y14336) putative extracellular protein containing predicted 35aa signal peptide	- none -	- none -	heme-binding protein [Thiotrichales bacterium HS_08]	No
fig|205975.9.peg.1048	CDS	HiC_scaffold_1	1078551	1078078	474	hypothetical protein	- none -	- none -	NYN domain-containing protein [Neptunomonas antarctica]	No
fig|205975.9.peg.1049	CDS	HiC_scaffold_1	1079015	1079941	927	hypothetical protein	- none -	sp|Q9KSB1|CDPD2_VIBCH Probable cyclic di-GMP phosphodiesterase VC_1348 OS=Vibrio cholerae serotype O1 (strain ATCC 39315 / El Tor Inaba N16961) OX=243277 GN=VC_1348 PE=1 SV=1	response regulator [endosymbiont of unidentified scaly snail isolate Monju]	No
fig|205975.9.peg.105	CDS	HiC_scaffold_1	111307	110045	1263	Predicted signal transduction protein	- none -	sp|P14203|YUXH_BACSU Uncharacterized protein YuxH OS=Bacillus subtilis (strain 168) OX=224308 GN=yuxH PE=4 SV=1	HDOD domain-containing protein [endosymbiont of Ridgeia piscesae]	No
fig|205975.9.peg.1050	CDS	HiC_scaffold_1	1079938	1082451	2514	hypothetical protein	- none -	sp|Q9HUI3|ARUS_PSEAE Sensor histidine kinase AruS OS=Pseudomonas aeruginosa (strain ATCC 15692 / DSM 22644 / CIP 104116 / JCM 14847 / LMG 12228 / 1C / PRS 101 / PAO1) OX=208964 GN=aruS PE=3 SV=1	PAS domain-containing sensor histidine kinase [Methanohalophilus sp. SLHTYRO]	No
fig|205975.9.peg.1051	CDS	HiC_scaffold_1	1082469	1084478	2010	hypothetical protein	- none -	sp|P17315|CIRA_ECOLI Colicin I receptor OS=Escherichia coli (strain K12) OX=83333 GN=cirA PE=1 SV=2	TonB-dependent receptor [Geoalkalibacter ferrihydriticus]	No
fig|205975.9.peg.1052	CDS	HiC_scaffold_1	1084483	1085016	534	hypothetical protein	- none -	- none -	YfiR family protein [Methylosarcina fibrata]	No
fig|205975.9.peg.1053	CDS	HiC_scaffold_1	1085009	1086616	1608	hypothetical protein	- none -	sp|P48027|GACS_PSESY Sensor protein GacS OS=Pseudomonas syringae pv. syringae OX=321 GN=gacS PE=3 SV=1	response regulator [Desulfobacterium autotrophicum]	No
fig|205975.9.peg.1054	CDS	HiC_scaffold_1	1086619	1087128	510	hypothetical protein	- none -	- none -	hypothetical protein [Sedimenticola selenatireducens]	Yes
fig|205975.9.peg.1055	CDS	HiC_scaffold_1	1087372	1088529	1158	hypothetical protein	- none -	sp|P23620|PHOB_PSEAE Phosphate regulon transcriptional regulatory protein PhoB OS=Pseudomonas aeruginosa (strain ATCC 15692 / DSM 22644 / CIP 104116 / JCM 14847 / LMG 12228 / 1C / PRS 101 / PAO1) OX=208964 GN=phoB PE=3 SV=2	response regulator [Gallionella capsiferriformans]	No
fig|205975.9.peg.1056	CDS	HiC_scaffold_1	1089664	1088603	1062	Response regulator c-di-GMP phosphodiesterase, RpfG family	- none -	sp|Q4UU85|RPFG_XANC8 Cyclic di-GMP phosphodiesterase response regulator RpfG OS=Xanthomonas campestris pv. campestris (strain 8004) OX=314565 GN=rpfG PE=1 SV=1	response regulator [Magnetospira sp. QH-2]	No
fig|205975.9.peg.1057	CDS	HiC_scaffold_1	1089875	1089702	174	hypothetical protein	- none -	- none -	- none -	Yes
fig|205975.9.peg.1058	CDS	HiC_scaffold_1	1090020	1090184	165	hypothetical protein	- none -	- none -	DUF1304 domain-containing protein [Paucibacter toxinivorans]	Yes
fig|205975.9.peg.1059	CDS	HiC_scaffold_1	1091343	1090378	966	UDP-3-O-[3-hydroxymyristoyl] N-acetylglucosamine deacetylase (EC 3.5.1.108)	- none -	sp|Q2W0G6|LPXC_MAGSA UDP-3-O-acyl-N-acetylglucosamine deacetylase OS=Magnetospirillum magneticum (strain AMB-1 / ATCC 700264) OX=342108 GN=lpxC PE=3 SV=2	UDP-3-O-acyl-N-acetylglucosamine deacetylase [Oceanibaculum indicum]	No
fig|205975.9.peg.106	CDS	HiC_scaffold_1	111586	111431	156	LSU ribosomal protein L33p @ LSU ribosomal protein L33p, zinc-independent	Ribosome LSU bacterial, Ribosome LSU bacterial	sp|Q21EE4|RL33_SACD2 50S ribosomal protein L33 OS=Saccharophagus degradans (strain 2-40 / ATCC 43961 / DSM 17024) OX=203122 GN=rpmG PE=3 SV=1	MULTISPECIES: 50S ribosomal protein L33 [sulfur-oxidizing symbionts]	No
fig|205975.9.peg.1060	CDS	HiC_scaffold_1	1092532	1091438	1095	Transcriptional regulator, AraC family	- none -	sp|P72171|ORUR_PSEAE Ornithine utilization regulator OS=Pseudomonas aeruginosa (strain ATCC 15692 / DSM 22644 / CIP 104116 / JCM 14847 / LMG 12228 / 1C / PRS 101 / PAO1) OX=208964 GN=oruR PE=4 SV=1	AraC family transcriptional regulator [Neptunomonas japonica]	No
fig|205975.9.peg.1061	CDS	HiC_scaffold_1	1092551	1093465	915	FIG00031715: Predicted metal-dependent phosphoesterases (PHP family)	- none -	sp|P44176|RNAAM_HAEIN 5'-3' exoribonuclease OS=Haemophilus influenzae (strain ATCC 51907 / DSM 11121 / KW20 / Rd) OX=71421 GN=HI_1400 PE=3 SV=1	PHP domain-containing protein [gamma proteobacterium symbiont of Ctena orbiculata]	No
fig|205975.9.peg.1062	CDS	HiC_scaffold_1	1093434	1094057	624	YciO protein, TsaC/YrdC paralog	- none -	sp|P45103|Y1198_HAEIN Uncharacterized protein HI_1198 OS=Haemophilus influenzae (strain ATCC 51907 / DSM 11121 / KW20 / Rd) OX=71421 GN=HI_1198 PE=3 SV=1	threonylcarbamoyl-AMP synthase [gamma proteobacterium symbiont of Ctena orbiculata]	No
fig|205975.9.peg.1063	CDS	HiC_scaffold_1	1094065	1094751	687	FIG004556: membrane metalloprotease	- none -	sp|P70995|YWHC_BACSU Putative zinc metalloprotease YwhC OS=Bacillus subtilis (strain 168) OX=224308 GN=ywhC PE=3 SV=1	site-2 protease family protein [Candidatus Thiodiazotropha endoloripes]	No
fig|205975.9.peg.1064	CDS	HiC_scaffold_1	1094754	1095971	1218	Tryptophanyl-tRNA synthetase (EC 6.1.1.2)	tRNA aminoacylation, Trp	sp|Q8Y0A1|SYW_RALSO Tryptophan--tRNA ligase OS=Ralstonia solanacearum (strain GMI1000) OX=267608 GN=trpS PE=3 SV=1	tryptophan--tRNA ligase [gamma proteobacterium symbiont of Ctena orbiculata]	No
fig|205975.9.peg.1065	CDS	HiC_scaffold_1	1095986	1096804	819	Segregation and condensation protein A	- none -	sp|Q87BI4|SCPA_XYLFT Segregation and condensation protein A OS=Xylella fastidiosa (strain Temecula1 / ATCC 700964) OX=183190 GN=scpA PE=3 SV=1	segregation/condensation protein A [Candidatus Thiodiazotropha endoloripes]	No
fig|205975.9.peg.1066	CDS	HiC_scaffold_1	1096819	1097646	828	Segregation and condensation protein B	- none -	sp|Q83CP9|SCPBL_COXBU Segregation and condensation protein B homolog OS=Coxiella burnetii (strain RSA 493 / Nine Mile phase I) OX=227377 GN=scpB PE=1 SV=1	SMC-Scp complex subunit ScpB [Candidatus Thiodiazotropha endoloripes]	No
fig|205975.9.peg.1067	CDS	HiC_scaffold_1	1097639	1097854	216	LSU rRNA pseudouridine(2605) synthase (EC 5.4.99.22)	- none -	- none -	MULTISPECIES: 23S rRNA pseudouridine(2605) synthase RluB [sulfur-oxidizing symbionts]	No
fig|205975.9.peg.1068	CDS	HiC_scaffold_1	1099387	1098107	1281	DNA ligase (NAD(+)) (EC 6.5.1.2)	- none -	sp|B8GTL0|DNLJ_THISH DNA ligase OS=Thioalkalivibrio sulfidiphilus (strain HL-EbGR7) OX=396588 GN=ligA PE=3 SV=1	NAD-dependent DNA ligase LigA [gamma proteobacterium symbiont of Ctena orbiculata]	No
fig|205975.9.peg.1069	CDS	HiC_scaffold_1	1100178	1099384	795	Cell division protein ZipA	- none -	sp|A1TZT8|ZIPA_MARHV Cell division protein ZipA OS=Marinobacter hydrocarbonoclasticus (strain ATCC 700491 / DSM 11845 / VT8) OX=351348 GN=zipA PE=3 SV=1	cell division protein ZipA [Candidatus Thiodiazotropha endolucinida]	No
fig|205975.9.peg.107	CDS	HiC_scaffold_1	111837	111601	237	LSU ribosomal protein L28p @ LSU ribosomal protein L28p, zinc-independent	Ribosome LSU bacterial	sp|B8GUR2|RL28_THISH 50S ribosomal protein L28 OS=Thioalkalivibrio sulfidiphilus (strain HL-EbGR7) OX=396588 GN=rpmB PE=3 SV=1	50S ribosomal protein L28 [Thiohalocapsa marina]	No
fig|205975.9.peg.1070	CDS	HiC_scaffold_1	1103689	1100183	3507	Chromosome partition protein smc	DNA structural proteins, bacterial	sp|Q5H054|SMC_XANOR Chromosome partition protein Smc OS=Xanthomonas oryzae pv. oryzae (strain KACC10331 / KXO85) OX=291331 GN=smc PE=3 SV=2	chromosome segregation protein SMC [Candidatus Thiodiazotropha endolucinida]	No
fig|205975.9.peg.1071	CDS	HiC_scaffold_1	1103865	1104254	390	NADPH-dependent 7-cyano-7-deazaguanine reductase (EC 1.7.1.13)	- none -	sp|Q604U5|QUEF_METCA NADPH-dependent 7-cyano-7-deazaguanine reductase OS=Methylococcus capsulatus (strain ATCC 33009 / NCIMB 11132 / Bath) OX=243233 GN=queF PE=3 SV=1	NADPH-dependent 7-cyano-7-deazaguanine reductase QueF [gamma proteobacterium symbiont of Ctena orbiculata]	No
fig|205975.9.peg.1072	CDS	HiC_scaffold_1	1104259	1105533	1275	Carbohydrate kinase, FGGY family	- none -	sp|Q8L794|XK1_ARATH D-ribulose kinase OS=Arabidopsis thaliana OX=3702 GN=XK1 PE=1 SV=1	FGGY-family carbohydrate kinase [endosymbiont of Tevnia jerichonana]	No
fig|205975.9.peg.1073	CDS	HiC_scaffold_1	1107001	1105607	1395	hypothetical protein	- none -	sp|B3FN88|WECA_AERHY UDP-N-acetylgalactosamine-undecaprenyl-phosphate N-acetylgalactosaminephosphotransferase OS=Aeromonas hydrophila OX=644 GN=wecA PE=1 SV=2	TIGR03013 family PEP-CTERM/XrtA system glycosyltransferase [endosymbiont of Ridgeia piscesae]	No
fig|205975.9.peg.1074	CDS	HiC_scaffold_1	1110759	1107208	3552	hypothetical protein	- none -	sp|Q9I310|Y1727_PSEAE Uncharacterized signaling protein PA1727 OS=Pseudomonas aeruginosa (strain ATCC 15692 / DSM 22644 / CIP 104116 / JCM 14847 / LMG 12228 / 1C / PRS 101 / PAO1) OX=208964 GN=PA1727 PE=1 SV=1	EAL domain-containing protein [endosymbiont of Tevnia jerichonana]	No
fig|205975.9.peg.1075	CDS	HiC_scaffold_1	1111783	1110998	786	COG1355, Predicted dioxygenase	- none -	sp|O67039|Y890_AQUAE MEMO1 family protein aq_890 OS=Aquifex aeolicus (strain VF5) OX=224324 GN=aq_890 PE=3 SV=1	AmmeMemoRadiSam system protein B [Candidatus Thiodiazotropha endolucinida]	No
fig|205975.9.peg.1076	CDS	HiC_scaffold_1	1112887	1111805	1083	COG1180: Radical SAM, Pyruvate-formate lyase-activating enzyme like	- none -	sp|Q58218|Y808_METJA Uncharacterized protein MJ0808 OS=Methanocaldococcus jannaschii (strain ATCC 43067 / DSM 2661 / JAL-1 / JCM 10045 / NBRC 100440) OX=243232 GN=MJ0808 PE=4 SV=1	AmmeMemoRadiSam system radical SAM enzyme [endosymbiont of Ridgeia piscesae]	No
fig|205975.9.peg.1077	CDS	HiC_scaffold_1	1115276	1112916	2361	Acylphosphate phosphohydrolase (EC 3.6.1.7) / [NiFe] hydrogenase metallocenter assembly protein HypF	NiFe hydrogenase maturation	sp|Q02987|HYPF_RHOCA Carbamoyltransferase HypF OS=Rhodobacter capsulatus OX=1061 GN=hypF PE=1 SV=1	carbamoyltransferase HypF [endosymbiont of Riftia pachyptila]	No
fig|205975.9.peg.1078	CDS	HiC_scaffold_1	1115501	1117789	2289	tRNA cytosine(34) acetyltransferase (EC 2.3.1.193)	- none -	sp|D5C1K8|TMCA_NITHN tRNA(Met) cytidine acetyltransferase TmcA OS=Nitrosococcus halophilus (strain Nc4) OX=472759 GN=tmcA PE=3 SV=1	tRNA cytosine(34) acetyltransferase TmcA [Nitrosococcus halophilus]	No
fig|205975.9.peg.1079	CDS	HiC_scaffold_1	1118263	1119417	1155	hypothetical protein	- none -	- none -	SH3 domain-containing protein [Thiothrix nivea]	No
fig|205975.9.peg.108	CDS	HiC_scaffold_1	112086	112367	282	hypothetical protein	- none -	- none -	DUF1778 domain-containing protein [Marinobacterium rhizophilum]	Yes
fig|205975.9.peg.1080	CDS	HiC_scaffold_1	1119748	1119635	114	hypothetical protein	- none -	- none -	- none -	Yes
fig|205975.9.peg.1081	CDS	HiC_scaffold_1	1119794	1120792	999	hypothetical protein	- none -	- none -	hypothetical protein [Streptomyces sp. MZ04]	Yes
fig|205975.9.peg.1082	CDS	HiC_scaffold_1	1120890	1121336	447	hypothetical protein	- none -	- none -	hypothetical protein [Polaromonas sp. A23]	Yes
fig|205975.9.peg.1083	CDS	HiC_scaffold_1	1123106	1121379	1728	hypothetical protein	- none -	sp|O58549|Y819_PYRHO Uncharacterized methyltransferase PH0819 OS=Pyrococcus horikoshii (strain ATCC 700860 / DSM 12428 / JCM 9974 / NBRC 100139 / OT-3) OX=70601 GN=PH0819 PE=3 SV=1	MULTISPECIES: B12-binding domain-containing radical SAM protein [sulfur-oxidizing symbionts]	No
fig|205975.9.peg.1084	CDS	HiC_scaffold_1	1123252	1124097	846	hypothetical protein	- none -	- none -	hypothetical protein [endosymbiont of Ridgeia piscesae]	Yes
fig|205975.9.peg.1085	CDS	HiC_scaffold_1	1124110	1124655	546	hypothetical protein	- none -	- none -	MULTISPECIES: hypothetical protein [sulfur-oxidizing symbionts]	Yes
fig|205975.9.peg.1086	CDS	HiC_scaffold_1	1124672	1125349	678	hypothetical protein	- none -	- none -	hypothetical protein [endosymbiont of Ridgeia piscesae]	Yes
fig|205975.9.peg.1087	CDS	HiC_scaffold_1	1125315	1126160	846	hypothetical protein	- none -	- none -	hypothetical protein [endosymbiont of Ridgeia piscesae]	Yes
fig|205975.9.peg.1088	CDS	HiC_scaffold_1	1126153	1127679	1527	hypothetical protein	- none -	- none -	hypothetical protein [endosymbiont of Riftia pachyptila]	Yes
fig|205975.9.peg.1089	CDS	HiC_scaffold_1	1128290	1127886	405	hypothetical protein	- none -	- none -	- none -	Yes
fig|205975.9.peg.109	CDS	HiC_scaffold_1	112368	112892	525	hypothetical protein	- none -	- none -	GNAT family N-acetyltransferase [Halioglobus lutimaris]	No
fig|205975.9.peg.1090	CDS	HiC_scaffold_1	1128563	1128991	429	hypothetical protein	- none -	- none -	lytic transglycosylase domain-containing protein [endosymbiont of Ridgeia piscesae]	No
fig|205975.9.peg.1091	CDS	HiC_scaffold_1	1129179	1130453	1275	UDP-N-acetyl-D-glucosamine 6-dehydrogenase (EC 1.1.1.136)	- none -	sp|Q04972|VIPA_SALTI Vi polysaccharide biosynthesis protein VipA/TviB OS=Salmonella typhi OX=90370 GN=vipA PE=3 SV=1	Vi polysaccharide biosynthesis UDP-N-acetylglucosamine C-6 dehydrogenase TviB [gamma proteobacterium symbiont of Ctena orbiculata]	No
fig|205975.9.peg.1092	CDS	HiC_scaffold_1	1130483	1131511	1029	UDP-N-acetylglucosaminuronic acid 4-epimerase (EC 5.1.3.7)	- none -	sp|Q04973|VIPB_SALTI Vi polysaccharide biosynthesis protein VipB/TviC OS=Salmonella typhi OX=90370 GN=vipB PE=3 SV=1	Vi polysaccharide biosynthesis UDP-N-acetylglucosaminuronic acid C-4 epimerase TviC [Sulfuricella denitrificans]	No
fig|205975.9.peg.1093	CDS	HiC_scaffold_1	1131550	1132557	1008	UDP-glucose 4-epimerase (EC 5.1.3.2)	Rhamnose containing glycans	sp|P39858|CAPI_STAAU Protein CapI OS=Staphylococcus aureus OX=1280 GN=capI PE=3 SV=1	MULTISPECIES: NAD-dependent epimerase [sulfur-oxidizing symbionts]	No
fig|205975.9.peg.1094	CDS	HiC_scaffold_1	1133786	1132875	912	DNA recombination-dependent growth factor RdgC	- none -	sp|Q21NJ1|RDGC_SACD2 Recombination-associated protein RdgC OS=Saccharophagus degradans (strain 2-40 / ATCC 43961 / DSM 17024) OX=203122 GN=rdgC PE=3 SV=1	recombination-associated protein RdgC [gamma proteobacterium symbiont of Ctena orbiculata]	No
fig|205975.9.peg.1095	CDS	HiC_scaffold_1	1133926	1134504	579	COG2078: Uncharacterized ACR	- none -	sp|O26945|Y857_METTH Protein MTH_857 OS=Methanothermobacter thermautotrophicus (strain ATCC 29096 / DSM 1053 / JCM 10044 / NBRC 100330 / Delta H) OX=187420 GN=MTH_857 PE=3 SV=1	AmmeMemoRadiSam system protein A [gamma proteobacterium symbiont of Ctena orbiculata]	No
fig|205975.9.peg.1096	CDS	HiC_scaffold_1	1135481	1134594	888	hypothetical protein	- none -	sp|Q9SE95|FIP2_ARATH FH protein interacting protein FIP2 OS=Arabidopsis thaliana OX=3702 GN=FIP2 PE=1 SV=1	pentapeptide repeat-containing protein [gamma proteobacterium symbiont of Ctena orbiculata]	Yes
fig|205975.9.peg.1097	CDS	HiC_scaffold_1	1135505	1136635	1131	hypothetical protein	- none -	- none -	flagellar hook-length control protein FliK [endosymbiont of Riftia pachyptila]	No
fig|205975.9.peg.1098	CDS	HiC_scaffold_1	1136632	1136916	285	Uncharacterized homolog of the cytoplasmic domain of flagellar protein FhlB	- none -	sp|O34867|YLQH_BACSU Uncharacterized protein YlqH OS=Bacillus subtilis (strain 168) OX=224308 GN=ylqH PE=4 SV=1	flagellar protein FhlB [Candidatus Thiodiazotropha endoloripes]	No
fig|205975.9.peg.1099	CDS	HiC_scaffold_1	1137376	1137053	324	hypothetical protein	- none -	- none -	flagellar export protein FliJ [endosymbiont of Ridgeia piscesae]	No
fig|205975.9.peg.11	CDS	HiC_scaffold_1	14628	16019	1392	Type I restriction-modification system, restriction subunit R (EC 3.1.21.3)	Restriction-Modification System, Type I Restriction-Modification	sp|O05052|T1RH_HAEIN Putative type I restriction enzyme HindVIIP R protein OS=Haemophilus influenzae (strain ATCC 51907 / DSM 11121 / KW20 / Rd) OX=71421 GN=HI_1285 PE=3 SV=1	type I restriction endonuclease subunit R [Pseudomonas sp. WN033]	No
fig|205975.9.peg.110	CDS	HiC_scaffold_1	113733	113059	675	UPF0758 family protein	- none -	sp|Q3JEI0|Y236_NITOC UPF0758 protein Noc_0236 OS=Nitrosococcus oceani (strain ATCC 19707 / BCRC 17464 / NCIMB 11848 / C-107) OX=323261 GN=Noc_0236 PE=3 SV=1	JAB domain-containing protein [Candidatus Thiodiazotropha endolucinida]	No
fig|205975.9.peg.1100	CDS	HiC_scaffold_1	1137516	1138190	675	hypothetical protein	- none -	- none -	lipoprotein [Cellvibrio japonicus]	No
fig|205975.9.peg.1101	CDS	HiC_scaffold_1	1138258	1140177	1920	hypothetical protein	- none -	- none -	hypothetical protein [Cellvibrio japonicus]	Yes
fig|205975.9.peg.1102	CDS	HiC_scaffold_1	1140366	1141952	1587	Peptide chain release factor 3	Translation termination factors bacterial	sp|Q606M6|RF3_METCA Peptide chain release factor 3 OS=Methylococcus capsulatus (strain ATCC 33009 / NCIMB 11132 / Bath) OX=243233 GN=prfC PE=3 SV=1	peptide chain release factor 3 [endosymbiont of Ridgeia piscesae]	No
fig|205975.9.peg.1103	CDS	HiC_scaffold_1	1142042	1142284	243	Cell division protein BolA	- none -	sp|P0A9W8|IBAG_SHIFL Acid stress protein IbaG OS=Shigella flexneri OX=623 GN=ibaG PE=3 SV=1	BolA/IbaG family iron-sulfur metabolism protein [endosymbiont of Ridgeia piscesae]	No
fig|205975.9.peg.1104	CDS	HiC_scaffold_1	1142380	1142589	210	hypothetical protein	- none -	- none -	MULTISPECIES: hypothetical protein [sulfur-oxidizing symbionts]	Yes
fig|205975.9.peg.1105	CDS	HiC_scaffold_1	1143728	1142892	837	hypothetical protein	- none -	- none -	EndoU domain-containing protein [Wolbachia pipientis]	No
fig|205975.9.peg.1106	CDS	HiC_scaffold_1	1144562	1143816	747	Succinate dehydrogenase iron-sulfur protein (EC 1.3.5.1)	- none -	sp|P08066|SDHB_BACSU Succinate dehydrogenase iron-sulfur subunit OS=Bacillus subtilis (strain 168) OX=224308 GN=sdhB PE=3 SV=3	succinate dehydrogenase iron-sulfur subunit [gamma proteobacterium symbiont of Ctena orbiculata]	No
fig|205975.9.peg.1107	CDS	HiC_scaffold_1	1146451	1144562	1890	Succinate dehydrogenase flavoprotein subunit (EC 1.3.5.1)	- none -	sp|P08065|SDHA_BACSU Succinate dehydrogenase flavoprotein subunit OS=Bacillus subtilis (strain 168) OX=224308 GN=sdhA PE=3 SV=4	succinate dehydrogenase (quinone) flavoprotein subunit [gamma proteobacterium symbiont of Ctena orbiculata]	No
fig|205975.9.peg.1108	CDS	HiC_scaffold_1	1147080	1146448	633	Succinate dehydrogenase cytochrome b558 subunit	- none -	sp|P08064|DHSC_BACSU Succinate dehydrogenase cytochrome b558 subunit OS=Bacillus subtilis (strain 168) OX=224308 GN=sdhC PE=1 SV=2	succinate dehydrogenase [Candidatus Thiodiazotropha endoloripes]	No
fig|205975.9.peg.1109	CDS	HiC_scaffold_1	1147665	1147294	372	hypothetical protein	- none -	- none -	- none -	Yes
fig|205975.9.peg.111	CDS	HiC_scaffold_1	113928	115139	1212	Phosphopantothenoylcysteine decarboxylase (EC 4.1.1.36) / Phosphopantothenoylcysteine synthetase (EC 6.3.2.5)	Coenzyme A Biosynthesis, Coenzyme A Biosynthesis	sp|Q9KVD1|COABC_VIBCH Coenzyme A biosynthesis bifunctional protein CoaBC OS=Vibrio cholerae serotype O1 (strain ATCC 39315 / El Tor Inaba N16961) OX=243277 GN=coaBC PE=3 SV=1	bifunctional phosphopantothenoylcysteine decarboxylase/phosphopantothenate--cysteine ligase CoaBC [gamma proteobacterium symbiont of Ctena orbiculata]	No
fig|205975.9.peg.1110	CDS	HiC_scaffold_1	1148252	1147875	378	hypothetical protein	- none -	sp|P43501|PILH_PSEAE Protein PilH OS=Pseudomonas aeruginosa (strain ATCC 15692 / DSM 22644 / CIP 104116 / JCM 14847 / LMG 12228 / 1C / PRS 101 / PAO1) OX=208964 GN=pilH PE=3 SV=1	response regulator [Thiohalocapsa sp. ML1]	No
fig|205975.9.peg.1111	CDS	HiC_scaffold_1	1149937	1148252	1686	hypothetical protein	- none -	sp|Q9APE0|ZRAS_KLEOX Sensor protein ZraS OS=Klebsiella oxytoca OX=571 GN=zraS PE=3 SV=1	transporter substrate-binding domain-containing protein [Malonomonas rubra]	No
fig|205975.9.peg.1112	CDS	HiC_scaffold_1	1151444	1150035	1410	Glutathione reductase (EC 1.8.1.7)	Glutathione: Redox cycle	sp|D0VWY5|GASHR_MARGR Glutathione amide reductase OS=Marichromatium gracile OX=1048 GN=garB PE=1 SV=1	glutathione-disulfide reductase [Chromatiaceae bacterium 2141T.STBD.0c.01a]	No
fig|205975.9.peg.1113	CDS	HiC_scaffold_1	1151700	1151476	225	hypothetical protein	- none -	- none -	- none -	Yes
fig|205975.9.peg.1114	CDS	HiC_scaffold_1	1151745	1151888	144	hypothetical protein	- none -	- none -	- none -	Yes
fig|205975.9.peg.1115	CDS	HiC_scaffold_1	1152154	1152453	300	hypothetical protein	- none -	- none -	- none -	Yes
fig|205975.9.peg.1116	CDS	HiC_scaffold_1	1153298	1152549	750	Hybrid peroxiredoxin hyPrx5 (EC 1.11.1.15)	- none -	sp|B3EWI1|GSPRX_MARGR Glutathione amide-dependent peroxidase OS=Marichromatium gracile OX=1048 GN=garA PE=1 SV=1	glutathione peroxidase [gamma proteobacterium symbiont of Ctena orbiculata]	No
fig|205975.9.peg.1117	CDS	HiC_scaffold_1	1154353	1153436	918	Hydrogen peroxide-inducible genes activator => OxyR	- none -	sp|Q9X725|OXYR_DICCH Hydrogen peroxide-inducible genes activator OS=Dickeya chrysanthemi OX=556 GN=oxyR PE=3 SV=1	LysR family transcriptional regulator [Sulfuriflexus mobilis]	No
fig|205975.9.peg.1118	CDS	HiC_scaffold_1	1154582	1155403	822	RNA pseudouridylate synthase	- none -	sp|O67638|Y1758_AQUAE Uncharacterized RNA pseudouridine synthase aq_1758 OS=Aquifex aeolicus (strain VF5) OX=224324 GN=aq_1758 PE=3 SV=1	RNA pseudouridine synthase [Methylophaga thiooxydans]	No
fig|205975.9.peg.1119	CDS	HiC_scaffold_1	1155700	1155473	228	Acryloyl-CoA reductase AcuI/YhdH (EC 1.3.1.84)	- none -	sp|O07615|YHFP_BACSU Putative quinone oxidoreductase YhfP OS=Bacillus subtilis (strain 168) OX=224308 GN=yhfP PE=1 SV=1	oxidoreductase [endosymbiont of Tevnia jerichonana]	No
fig|205975.9.peg.112	CDS	HiC_scaffold_1	115153	117702	2550	Phosphoglucomutase (EC 5.4.2.2) @ Phosphomannomutase (EC 5.4.2.8)	Mannose Metabolism	sp|P26276|ALGC_PSEAE Phosphomannomutase/phosphoglucomutase OS=Pseudomonas aeruginosa (strain ATCC 15692 / DSM 22644 / CIP 104116 / JCM 14847 / LMG 12228 / 1C / PRS 101 / PAO1) OX=208964 GN=algC PE=1 SV=4	MULTISPECIES: phosphomannomutase/phosphoglucomutase [sulfur-oxidizing symbionts]	No
fig|205975.9.peg.1120	CDS	HiC_scaffold_1	1156067	1155867	201	hypothetical protein	- none -	- none -	- none -	Yes
fig|205975.9.peg.1121	CDS	HiC_scaffold_1	1156305	1156568	264	hypothetical protein	- none -	- none -	RluA family pseudouridine synthase, partial [Solemya elarraichensis gill symbiont]	No
fig|205975.9.peg.1122	CDS	HiC_scaffold_1	1157633	1156638	996	Acryloyl-CoA reductase AcuI/YhdH (EC 1.3.1.84)	- none -	sp|O07615|YHFP_BACSU Putative quinone oxidoreductase YhfP OS=Bacillus subtilis (strain 168) OX=224308 GN=yhfP PE=1 SV=1	oxidoreductase [endosymbiont of Ridgeia piscesae]	No
fig|205975.9.peg.1123	CDS	HiC_scaffold_1	1158448	1157630	819	Polyphosphate kinase 2 (EC 2.7.4.1)	Polyphosphate	sp|Q5LX16|PK21A_RUEPO Polyphosphate:NDP phosphotransferase 1 OS=Ruegeria pomeroyi (strain ATCC 700808 / DSM 15171 / DSS-3) OX=246200 GN=SPO0224 PE=1 SV=1	polyphosphate kinase 2 [Sedimenticola selenatireducens]	No
fig|205975.9.peg.1124	CDS	HiC_scaffold_1	1160082	1158559	1524	Fumarate hydratase class I, aerobic (EC 4.2.1.2)	TCA Cycle	sp|P14407|FUMB_ECOLI Fumarate hydratase class I, anaerobic OS=Escherichia coli (strain K12) OX=83333 GN=fumB PE=1 SV=2	fumarate hydratase [endosymbiont of Tevnia jerichonana]	No
fig|205975.9.peg.1125	CDS	HiC_scaffold_1	1161405	1160215	1191	Dihydrolipoamide succinyltransferase component (E2) of 2-oxoglutarate dehydrogenase complex (EC 2.3.1.61)	Dehydrogenase complexes, TCA Cycle	sp|P45302|ODO2_HAEIN Dihydrolipoyllysine-residue succinyltransferase component of 2-oxoglutarate dehydrogenase complex OS=Haemophilus influenzae (strain ATCC 51907 / DSM 11121 / KW20 / Rd) OX=71421 GN=sucB PE=3 SV=1	2-oxoglutarate dehydrogenase complex dihydrolipoyllysine-residue succinyltransferase [gamma proteobacterium symbiont of Ctena orbiculata]	No
fig|205975.9.peg.1126	CDS	HiC_scaffold_1	1164331	1161470	2862	2-oxoglutarate dehydrogenase E1 component (EC 1.2.4.2)	Dehydrogenase complexes, TCA Cycle	sp|P0AFG3|ODO1_ECOLI 2-oxoglutarate dehydrogenase E1 component OS=Escherichia coli (strain K12) OX=83333 GN=sucA PE=1 SV=1	2-oxoglutarate dehydrogenase E1 component [endosymbiont of Riftia pachyptila]	No
fig|205975.9.peg.1127	CDS	HiC_scaffold_1	1164436	1164666	231	hypothetical protein	- none -	- none -	fumarate hydratase [gamma proteobacterium symbiont of Ctena orbiculata]	No
fig|205975.9.peg.1128	CDS	HiC_scaffold_1	1165197	1164745	453	hypothetical protein	- none -	sp|Q99342|YFI3_ECOLX Uncharacterized endonuclease OS=Escherichia coli OX=562 PE=3 SV=1	dihydrolipoyllysine-residue succinyltransferase [endosymbiont of Riftia pachyptila]	No
fig|205975.9.peg.1129	CDS	HiC_scaffold_1	1165452	1166225	774	hypothetical protein	- none -	- none -	hypothetical protein [Geothermobacter ehrlichii]	Yes
fig|205975.9.peg.113	CDS	HiC_scaffold_1	117750	118646	897	N-acetylglutamate kinase (EC 2.7.2.8)	- none -	sp|Q21EE9|ARGB_SACD2 Acetylglutamate kinase OS=Saccharophagus degradans (strain 2-40 / ATCC 43961 / DSM 17024) OX=203122 GN=argB PE=3 SV=1	acetylglutamate kinase [gamma proteobacterium symbiont of Ctena orbiculata]	No
fig|205975.9.peg.1130	CDS	HiC_scaffold_1	1166267	1167766	1500	hypothetical protein	- none -	sp|P39209|TLPC_BACSU Methyl-accepting chemotaxis protein TlpC OS=Bacillus subtilis (strain 168) OX=224308 GN=tlpC PE=3 SV=3	methyl-accepting chemotaxis protein [Sideroxydans lithotrophicus]	No
fig|205975.9.peg.1131	CDS	HiC_scaffold_1	1168538	1168293	246	hypothetical protein	- none -	- none -	MULTISPECIES: hypothetical protein [sulfur-oxidizing symbionts]	Yes
fig|205975.9.peg.1132	CDS	HiC_scaffold_1	1168812	1169774	963	Radical SAM domain protein	- none -	sp|P9WJ79|MFTC_MYCTU Putative mycofactocin radical SAM maturase MftC OS=Mycobacterium tuberculosis (strain ATCC 25618 / H37Rv) OX=83332 GN=mftC PE=1 SV=1	MULTISPECIES: radical SAM/Cys-rich domain protein [sulfur-oxidizing symbionts]	No
fig|205975.9.peg.1133	CDS	HiC_scaffold_1	1169775	1170467	693	Glycosyltransferase	- none -	- none -	MULTISPECIES: glycosyltransferase [sulfur-oxidizing symbionts]	No
fig|205975.9.peg.1134	CDS	HiC_scaffold_1	1171074	1170589	486	hypothetical protein	- none -	- none -	flagellar protein FlgN [Candidatus Thiodiazotropha endolucinida]	No
fig|205975.9.peg.1135	CDS	HiC_scaffold_1	1171401	1171093	309	hypothetical protein	- none -	- none -	MULTISPECIES: flagellar biosynthesis anti-sigma factor FlgM [sulfur-oxidizing symbionts]	No
fig|205975.9.peg.1136	CDS	HiC_scaffold_1	1171618	1171803	186	hypothetical protein	- none -	- none -	- none -	Yes
fig|205975.9.peg.1137	CDS	HiC_scaffold_1	1172034	1171837	198	Flagellar basal-body rod protein FlgB	Flagellum in Campylobacter	- none -	- none -	No
fig|205975.9.peg.1138	CDS	HiC_scaffold_1	1173084	1172245	840	Chemotaxis protein methyltransferase CheR (EC 2.1.1.80)	- none -	sp|Q88ER1|CHER2_PSEPK Chemotaxis protein methyltransferase Cher2 OS=Pseudomonas putida (strain ATCC 47054 / DSM 6125 / NCIMB 11950 / KT2440) OX=160488 GN=cheR2 PE=1 SV=1	hypothetical protein [Candidatus Thiodiazotropha endoloripes]	No
fig|205975.9.peg.1139	CDS	HiC_scaffold_1	1174034	1173102	933	Chemotaxis protein CheV (EC 2.7.3.-)	- none -	sp|P37599|CHEV_BACSU Chemotaxis protein CheV OS=Bacillus subtilis (strain 168) OX=224308 GN=cheV PE=1 SV=1	chemotaxis protein CheV [Candidatus Thiodiazotropha endolucinida]	No
fig|205975.9.peg.114	CDS	HiC_scaffold_1	118646	119236	591	Transcriptional regulator SlmA, TetR family	- none -	sp|B1KL08|SLMA_SHEWM Nucleoid occlusion factor SlmA OS=Shewanella woodyi (strain ATCC 51908 / MS32) OX=392500 GN=slmA PE=3 SV=1	MULTISPECIES: nucleoid occlusion factor SlmA [sulfur-oxidizing symbionts]	No
fig|205975.9.peg.1140	CDS	HiC_scaffold_1	1174298	1175032	735	hypothetical protein	- none -	- none -	MULTISPECIES: flagellar basal body P-ring formation protein FlgA [sulfur-oxidizing symbionts]	No
fig|205975.9.peg.1141	CDS	HiC_scaffold_1	1175597	1175722	126	hypothetical protein	- none -	- none -	- none -	Yes
fig|205975.9.peg.1142	CDS	HiC_scaffold_1	1175962	1175840	123	hypothetical protein	- none -	- none -	- none -	Yes
fig|205975.9.peg.1143	CDS	HiC_scaffold_1	1177287	1176217	1071	hypothetical protein	- none -	- none -	hypothetical protein [Cupriavidus oxalaticus]	Yes
fig|205975.9.peg.1144	CDS	HiC_scaffold_1	1178336	1177293	1044	hypothetical protein	- none -	- none -	glycosyltransferase family 1 protein [Alkalilimnicola ehrlichii]	No
fig|205975.9.peg.1145	CDS	HiC_scaffold_1	1178733	1178464	270	hypothetical protein	- none -	- none -	type II toxin-antitoxin system VapC family toxin [Ectothiorhodospira haloalkaliphila]	No
fig|205975.9.peg.1146	CDS	HiC_scaffold_1	1178971	1178726	246	hypothetical protein	- none -	- none -	type II toxin-antitoxin system prevent-host-death family antitoxin [Desulfosarcina ovata]	No
fig|205975.9.peg.1147	CDS	HiC_scaffold_1	1179255	1179097	159	Phosphomannomutase (EC 5.4.2.8)	Mannose Metabolism	sp|Q00330|RFBK_SALMU Phosphomannomutase OS=Salmonella muenchen OX=596 GN=manB PE=3 SV=1	phosphomannomutase [Methylomonas koyamae]	No
fig|205975.9.peg.1148	CDS	HiC_scaffold_1	1179877	1179966	90	hypothetical protein	- none -	- none -	- none -	Yes
fig|205975.9.peg.1149	CDS	HiC_scaffold_1	1182200	1180779	1422	Phosphomannomutase (EC 5.4.2.8)	Mannose Metabolism	sp|P26405|RFBK_SALTY Phosphomannomutase OS=Salmonella typhimurium (strain LT2 / SGSC1412 / ATCC 700720) OX=99287 GN=rfbK PE=3 SV=1	phosphomannomutase [Methylobacter tundripaludum]	No
fig|205975.9.peg.115	CDS	HiC_scaffold_1	120251	119256	996	hypothetical protein	- none -	- none -	MULTISPECIES: DUF4124 domain-containing protein [sulfur-oxidizing symbionts]	Yes
fig|205975.9.peg.1150	CDS	HiC_scaffold_1	1183297	1182206	1092	hypothetical protein	- none -	- none -	hypothetical protein [Nitrococcus mobilis]	Yes
fig|205975.9.peg.1151	CDS	HiC_scaffold_1	1183698	1183291	408	GDP-mannose mannosyl hydrolase (EC 3.6.1.-)	Mannose Metabolism, Nudix proteins (nucleoside triphosphate hydrolases)	sp|Q9F7A2|GMM_SALTY GDP-mannose mannosyl hydrolase OS=Salmonella typhimurium (strain LT2 / SGSC1412 / ATCC 700720) OX=99287 GN=gmm PE=3 SV=1	GDP-mannose mannosyl hydrolase [Nitrococcus mobilis]	No
fig|205975.9.peg.1152	CDS	HiC_scaffold_1	1184777	1183803	975	GDP-L-fucose synthetase (EC 1.1.1.271)	- none -	sp|P32055|FCL_ECOLI GDP-L-fucose synthase OS=Escherichia coli (strain K12) OX=83333 GN=fcl PE=1 SV=2	GDP-L-fucose synthase [Pseudomonas oryzae]	No
fig|205975.9.peg.1153	CDS	HiC_scaffold_1	1185898	1184780	1119	GDP-mannose 4,6-dehydratase (EC 4.2.1.47)	- none -	sp|Q56598|GM4D_VIBCL GDP-mannose 4,6-dehydratase OS=Vibrio cholerae OX=666 GN=gmd PE=3 SV=2	MULTISPECIES: GDP-mannose 4,6-dehydratase [Pseudomonas]	No
fig|205975.9.peg.1154	CDS	HiC_scaffold_1	1186618	1185917	702	Transposase and inactivated derivatives	- none -	- none -	transposase [Sulfuricella sp. T08]	No
fig|205975.9.peg.1155	CDS	HiC_scaffold_1	1187061	1186633	429	Toxin 1, PIN domain	- none -	sp|P9WF55|VPC43_MYCTU Ribonuclease VapC43 OS=Mycobacterium tuberculosis (strain ATCC 25618 / H37Rv) OX=83332 GN=vapC43 PE=1 SV=1	type II toxin-antitoxin system VapC family toxin [Sulfuricella sp. T08]	No
fig|205975.9.peg.1156	CDS	HiC_scaffold_1	1187294	1187058	237	hypothetical protein	- none -	- none -	DUF2191 domain-containing protein [Sulfuricella sp. T08]	Yes
fig|205975.9.peg.1157	CDS	HiC_scaffold_1	1187790	1187389	402	hypothetical protein	- none -	- none -	PIN domain-containing protein [Methyloversatilis thermotolerans]	No
fig|205975.9.peg.1158	CDS	HiC_scaffold_1	1188011	1187787	225	hypothetical protein	- none -	- none -	MULTISPECIES: AbrB/MazE/SpoVT family DNA-binding domain-containing protein [Acidithiobacillus]	No
fig|205975.9.peg.1159	CDS	HiC_scaffold_1	1188287	1188892	606	hypothetical protein	- none -	- none -	alpha/beta hydrolase [Lewinella sp. IMCC34183]	No
fig|205975.9.peg.116	CDS	HiC_scaffold_1	120465	121211	747	Putative permease	- none -	sp|P46490|Y198_HAEIN Probable membrane transporter protein HI_0198 OS=Haemophilus influenzae (strain ATCC 51907 / DSM 11121 / KW20 / Rd) OX=71421 GN=HI_0198 PE=3 SV=2	sulfite exporter TauE/SafE family protein [Candidatus Thiodiazotropha endoloripes]	No
fig|205975.9.peg.1160	CDS	HiC_scaffold_1	1189192	1189503	312	hypothetical protein	- none -	- none -	- none -	Yes
fig|205975.9.peg.1161	CDS	HiC_scaffold_1	1190956	1189892	1065	hypothetical protein	- none -	sp|Q8G907|BTRN_BACCI S-adenosyl-L-methionine-dependent 2-deoxy-scyllo-inosamine dehydrogenase OS=Bacillus circulans OX=1397 GN=btrN PE=1 SV=1	radical SAM/SPASM domain-containing protein [Pseudovibrio sp. JE062]	No
fig|205975.9.peg.1162	CDS	HiC_scaffold_1	1191118	1191363	246	hypothetical protein	- none -	- none -	type II toxin-antitoxin system prevent-host-death family antitoxin [Andreprevotia chitinilytica]	No
fig|205975.9.peg.1163	CDS	HiC_scaffold_1	1191438	1191746	309	hypothetical protein	- none -	- none -	type II toxin-antitoxin system VapC family toxin [Solimicrobium silvestre]	No
fig|205975.9.peg.1164	CDS	HiC_scaffold_1	1191901	1192125	225	hypothetical protein	- none -	- none -	DUF2281 domain-containing protein [delta proteobacterium PSCGC 5451]	Yes
fig|205975.9.peg.1165	CDS	HiC_scaffold_1	1192125	1192511	387	hypothetical protein	- none -	- none -	type II toxin-antitoxin system VapC family toxin [Thiothrix caldifontis]	No
fig|205975.9.peg.1166	CDS	HiC_scaffold_1	1192855	1192562	294	hypothetical protein	- none -	- none -	type II toxin-antitoxin system RelE/ParE family toxin [Caldimonas taiwanensis]	No
fig|205975.9.peg.1167	CDS	HiC_scaffold_1	1193076	1192852	225	hypothetical protein	- none -	- none -	ParD-like family protein [Marinobacterium lutimaris]	No
fig|205975.9.peg.1168	CDS	HiC_scaffold_1	1194507	1193182	1326	Capsular polysaccharide export system protein KpsS	- none -	sp|P42218|KPSS5_ECOLX Capsule polysaccharide export protein KpsS OS=Escherichia coli OX=562 GN=kpsS PE=4 SV=1	capsular biosynthesis protein [Gynuella sunshinyii]	No
fig|205975.9.peg.1169	CDS	HiC_scaffold_1	1196641	1194497	2145	Capsular polysaccharide export system protein KpsC	Rhamnose containing glycans	sp|Q05013|LIPM_NEIMB Capsule polysaccharide modification protein LipA OS=Neisseria meningitidis serogroup B (strain MC58) OX=122586 GN=lipA PE=4 SV=2	capsular polysaccharide biosynthesis protein [Nitrococcus mobilis]	No
fig|205975.9.peg.117	CDS	HiC_scaffold_1	121691	121332	360	Orotate phosphoribosyltransferase (EC 2.4.2.10)	- none -	sp|C1D6F5|PYRE_LARHH Orotate phosphoribosyltransferase OS=Laribacter hongkongensis (strain HLHK9) OX=557598 GN=pyrE PE=3 SV=1	MULTISPECIES: orotate phosphoribosyltransferase [sulfur-oxidizing symbionts]	No
fig|205975.9.peg.1170	CDS	HiC_scaffold_1	1197279	1196641	639	Adenylylsulfate kinase (EC 2.7.1.25)	Cysteine Biosynthesis	sp|Q8DJ87|CYSC_THEEB Adenylyl-sulfate kinase OS=Thermosynechococcus elongatus (strain BP-1) OX=197221 GN=cysC PE=3 SV=1	adenylyl-sulfate kinase [endosymbiont of Tevnia jerichonana]	No
fig|205975.9.peg.1171	CDS	HiC_scaffold_1	1198074	1197418	657	Two-component transcriptional response regulator, NarL/FixJ family	- none -	sp|Q4L8Q6|NREC_STAHJ Oxygen regulatory protein NreC OS=Staphylococcus haemolyticus (strain JCSC1435) OX=279808 GN=nreC PE=3 SV=1	response regulator transcription factor [Candidatus Thiodiazotropha endoloripes]	No
fig|205975.9.peg.1172	CDS	HiC_scaffold_1	1198572	1199954	1383	hypothetical protein	- none -	- none -	hypothetical protein [gamma proteobacterium symbiont of Ctena orbiculata]	Yes
fig|205975.9.peg.1173	CDS	HiC_scaffold_1	1200504	1200620	117	hypothetical protein	- none -	- none -	- none -	Yes
fig|205975.9.peg.1174	CDS	HiC_scaffold_1	1200701	1202959	2259	hypothetical protein	- none -	sp|P29041|GSPD_XANCP Secretin XpsD OS=Xanthomonas campestris pv. campestris (strain ATCC 33913 / DSM 3586 / NCPPB 528 / LMG 568 / P 25) OX=190485 GN=xpsD PE=1 SV=1	type II secretion system secretin GspD [endosymbiont of Ridgeia piscesae]	No
fig|205975.9.peg.1175	CDS	HiC_scaffold_1	1203022	1204782	1761	General secretion pathway protein E	- none -	sp|P31742|GSPE_XANCP Type II secretion system protein E OS=Xanthomonas campestris pv. campestris (strain ATCC 33913 / DSM 3586 / NCPPB 528 / LMG 568 / P 25) OX=190485 GN=xpsE PE=1 SV=3	type II/IV secretion system protein [endosymbiont of Riftia pachyptila]	No
fig|205975.9.peg.1176	CDS	HiC_scaffold_1	1204784	1206004	1221	Type IV fimbrial assembly protein PilC	Type IV pilus	sp|P31744|GSPF_XANCP Type II secretion system protein F OS=Xanthomonas campestris pv. campestris (strain ATCC 33913 / DSM 3586 / NCPPB 528 / LMG 568 / P 25) OX=190485 GN=xpsF PE=3 SV=3	MULTISPECIES: type II secretion system F family protein [sulfur-oxidizing symbionts]	No
fig|205975.9.peg.1177	CDS	HiC_scaffold_1	1206017	1206454	438	General secretion pathway protein G	- none -	sp|Q00514|GSPG_PSEAE Type II secretion system protein G OS=Pseudomonas aeruginosa (strain ATCC 15692 / DSM 22644 / CIP 104116 / JCM 14847 / LMG 12228 / 1C / PRS 101 / PAO1) OX=208964 GN=xcpT PE=1 SV=1	type II secretion system major pseudopilin GspG [endosymbiont of Tevnia jerichonana]	No
fig|205975.9.peg.1178	CDS	HiC_scaffold_1	1206462	1206923	462	hypothetical protein	- none -	- none -	prepilin-type N-terminal cleavage/methylation domain-containing protein [endosymbiont of Ridgeia piscesae]	No
fig|205975.9.peg.1179	CDS	HiC_scaffold_1	1206952	1207320	369	hypothetical protein	- none -	- none -	type II secretion system protein [endosymbiont of Ridgeia piscesae]	No
fig|205975.9.peg.118	CDS	HiC_scaffold_1	122120	121920	201	hypothetical protein	- none -	- none -	MULTISPECIES: hypothetical protein [Stenotrophomonas]	Yes
fig|205975.9.peg.1180	CDS	HiC_scaffold_1	1207370	1208020	651	hypothetical protein	- none -	- none -	prepilin-type N-terminal cleavage/methylation domain-containing protein [endosymbiont of Tevnia jerichonana]	No
fig|205975.9.peg.1181	CDS	HiC_scaffold_1	1208069	1208953	885	hypothetical protein	- none -	sp|P34026|GSPK_XANCP Type II secretion system protein K OS=Xanthomonas campestris pv. campestris (strain ATCC 33913 / DSM 3586 / NCPPB 528 / LMG 568 / P 25) OX=190485 GN=pefK PE=3 SV=3	general secretion pathway protein GspK [endosymbiont of Tevnia jerichonana]	No
fig|205975.9.peg.1182	CDS	HiC_scaffold_1	1208946	1210037	1092	hypothetical protein	- none -	- none -	MULTISPECIES: general secretion pathway protein GspL [sulfur-oxidizing symbionts]	No
fig|205975.9.peg.1183	CDS	HiC_scaffold_1	1210070	1210630	561	hypothetical protein	- none -	- none -	hypothetical protein [endosymbiont of Ridgeia piscesae]	Yes
fig|205975.9.peg.1184	CDS	HiC_scaffold_1	1210627	1211202	576	hypothetical protein	- none -	- none -	hypothetical protein [endosymbiont of Ridgeia piscesae]	Yes
fig|205975.9.peg.1185	CDS	HiC_scaffold_1	1211256	1213019	1764	General secretion pathway protein A	- none -	sp|P45754|GSPA_AERHY General secretion pathway protein A OS=Aeromonas hydrophila OX=644 GN=exeA PE=3 SV=1	AAA family ATPase [Candidatus Thiodiazotropha endolucinida]	No
fig|205975.9.peg.1186	CDS	HiC_scaffold_1	1213030	1213968	939	hypothetical protein	- none -	- none -	GspB domain-containing protein [Candidatus Thiodiazotropha endoloripes]	No
fig|205975.9.peg.1187	CDS	HiC_scaffold_1	1214395	1215096	702	hypothetical protein	- none -	sp|P66795|QSEB_SALTY Transcriptional regulatory protein QseB OS=Salmonella typhimurium (strain LT2 / SGSC1412 / ATCC 700720) OX=99287 GN=qseB PE=3 SV=1	response regulator transcription factor [Candidatus Thiodiazotropha endolucinida]	No
fig|205975.9.peg.1188	CDS	HiC_scaffold_1	1215093	1216439	1347	Sensory histidine kinase QseC	Orphan regulatory proteins	sp|P40719|QSEC_ECOLI Sensor protein QseC OS=Escherichia coli (strain K12) OX=83333 GN=qseC PE=1 SV=2	sensor histidine kinase [Candidatus Thiodiazotropha endolucinida]	No
fig|205975.9.peg.1189	CDS	HiC_scaffold_1	1216515	1219166	2652	hypothetical protein	- none -	- none -	PKD domain-containing protein [Candidatus Thiodiazotropha endoloripes]	Yes
fig|205975.9.peg.119	CDS	HiC_scaffold_1	123990	122767	1224	Tryptophan synthase (indole-salvaging) (EC 4.2.1.122)	- none -	sp|Q87IM1|TRPB2_VIBPA Tryptophan synthase beta chain 2 OS=Vibrio parahaemolyticus serotype O3:K6 (strain RIMD 2210633) OX=223926 GN=trpB2 PE=3 SV=1	tryptophan synthase subunit beta [Vibrio parahaemolyticus]	No
fig|205975.9.peg.1190	CDS	HiC_scaffold_1	1219622	1222750	3129	hypothetical protein	- none -	- none -	right-handed parallel beta-helix repeat-containing protein [gamma proteobacterium symbiont of Ctena orbiculata]	Yes
fig|205975.9.peg.1191	CDS	HiC_scaffold_1	1222766	1223032	267	hypothetical protein	- none -	- none -	right-handed parallel beta-helix repeat-containing protein [gamma proteobacterium symbiont of Ctena orbiculata]	Yes
fig|205975.9.peg.1192	CDS	HiC_scaffold_1	1223286	1226582	3297	hypothetical protein	- none -	- none -	right-handed parallel beta-helix repeat-containing protein [gamma proteobacterium symbiont of Ctena orbiculata]	Yes
fig|205975.9.peg.1193	CDS	HiC_scaffold_1	1226679	1227992	1314	hypothetical protein	- none -	- none -	multicopper oxidase domain-containing protein [gamma proteobacterium symbiont of Ctena orbiculata]	No
fig|205975.9.peg.1194	CDS	HiC_scaffold_1	1228029	1228469	441	hypothetical protein	- none -	- none -	multicopper oxidase domain-containing protein [Candidatus Thiodiazotropha endolucinida]	No
fig|205975.9.peg.1195	CDS	HiC_scaffold_1	1228911	1229138	228	hypothetical protein	- none -	- none -	multicopper oxidase domain-containing protein [Candidatus Thiodiazotropha endolucinida]	No
fig|205975.9.peg.1196	CDS	HiC_scaffold_1	1229175	1230602	1428	hypothetical protein	- none -	- none -	multicopper oxidase domain-containing protein [Candidatus Thiodiazotropha endolucinida]	No
fig|205975.9.peg.1197	CDS	HiC_scaffold_1	1230618	1233302	2685	hypothetical protein	- none -	- none -	hypothetical protein [gamma proteobacterium symbiont of Ctena orbiculata]	Yes
fig|205975.9.peg.1198	CDS	HiC_scaffold_1	1233395	1234060	666	hypothetical protein	- none -	- none -	hypothetical protein [Candidatus Thiodiazotropha endoloripes]	Yes
fig|205975.9.peg.1199	CDS	HiC_scaffold_1	1234309	1234178	132	hypothetical protein	- none -	- none -	- none -	Yes
fig|205975.9.peg.12	CDS	HiC_scaffold_1	16477	16058	420	hypothetical protein	- none -	- none -	- none -	Yes
fig|205975.9.peg.120	CDS	HiC_scaffold_1	124321	124130	192	Uncharacterized protein Pfl_4718	- none -	- none -	MULTISPECIES: CPXCG motif-containing cysteine-rich protein [sulfur-oxidizing symbionts]	Yes
fig|205975.9.peg.1200	CDS	HiC_scaffold_1	1234425	1237703	3279	hypothetical protein	- none -	sp|Q8VHN7|AGRV1_MOUSE Adhesion G-protein coupled receptor V1 OS=Mus musculus OX=10090 GN=Adgrv1 PE=1 SV=1	hypothetical protein [Planctomycetes bacterium Poly41]	Yes
fig|205975.9.peg.1201	CDS	HiC_scaffold_1	1237913	1238488	576	hypothetical protein	- none -	sp|P23685|NAC1_CANLF Sodium/calcium exchanger 1 OS=Canis lupus familiaris OX=9615 GN=SLC8A1 PE=1 SV=1	DUF1416 domain-containing protein [Planctomycetes bacterium K22_7]	Yes
fig|205975.9.peg.1202	CDS	HiC_scaffold_1	1238740	1238910	171	hypothetical protein	- none -	- none -	- none -	Yes
fig|205975.9.peg.1203	CDS	HiC_scaffold_1	1239031	1239279	249	hypothetical protein	- none -	- none -	DUF1416 domain-containing protein [Planctomycetes bacterium K22_7]	Yes
fig|205975.9.peg.1204	CDS	HiC_scaffold_1	1239289	1240410	1122	hypothetical protein	- none -	sp|S4R2P9|NAC3_MOUSE Sodium/calcium exchanger 3 OS=Mus musculus OX=10090 GN=Slc8a3 PE=1 SV=1	DUF5011 domain-containing protein [Aliikangiella sp. M105]	Yes
fig|205975.9.peg.1205	CDS	HiC_scaffold_1	1240874	1241617	744	hypothetical protein	- none -	- none -	- none -	Yes
fig|205975.9.peg.1206	CDS	HiC_scaffold_1	1241779	1242633	855	hypothetical protein	- none -	- none -	- none -	Yes
fig|205975.9.peg.1207	CDS	HiC_scaffold_1	1242754	1248807	6054	hypothetical protein	- none -	sp|Q8VHN7|AGRV1_MOUSE Adhesion G-protein coupled receptor V1 OS=Mus musculus OX=10090 GN=Adgrv1 PE=1 SV=1	hypothetical protein [Aquisphaera giovannonii]	Yes
fig|205975.9.peg.1208	CDS	HiC_scaffold_1	1248833	1250470	1638	hypothetical protein	- none -	- none -	hypothetical protein [gamma proteobacterium symbiont of Ctena orbiculata]	Yes
fig|205975.9.peg.1209	CDS	HiC_scaffold_1	1253597	1250679	2919	hypothetical protein	- none -	sp|P16397|SUBF_BACSU Bacillopeptidase F OS=Bacillus subtilis (strain 168) OX=224308 GN=bpr PE=1 SV=2	S8 family serine peptidase [Candidatus Thiodiazotropha endolucinida]	No
fig|205975.9.peg.121	CDS	HiC_scaffold_1	124744	124331	414	hypothetical protein	- none -	- none -	MULTISPECIES: hypothetical protein [sulfur-oxidizing symbionts]	Yes
fig|205975.9.peg.1210	CDS	HiC_scaffold_1	1255867	1253822	2046	hypothetical protein	- none -	sp|Q12955|ANK3_HUMAN Ankyrin-3 OS=Homo sapiens OX=9606 GN=ANK3 PE=1 SV=3	lipoprotein [endosymbiont of Riftia pachyptila]	No
fig|205975.9.peg.1211	CDS	HiC_scaffold_1	1257173	1255854	1320	Thioredoxin reductase (EC 1.8.1.9)	Thioredoxin-disulfide reductase	sp|P50736|YPDA_BACSU Uncharacterized protein YpdA OS=Bacillus subtilis (strain 168) OX=224308 GN=ypdA PE=4 SV=2	4Fe-4S dicluster domain-containing protein [endosymbiont of Riftia pachyptila]	No
fig|205975.9.peg.1212	CDS	HiC_scaffold_1	1257309	1257620	312	hypothetical protein	- none -	- none -	- none -	Yes
fig|205975.9.peg.1213	CDS	HiC_scaffold_1	1258280	1257624	657	Two-component transcriptional response regulator, NarL/FixJ family	- none -	sp|Q4L8Q6|NREC_STAHJ Oxygen regulatory protein NreC OS=Staphylococcus haemolyticus (strain JCSC1435) OX=279808 GN=nreC PE=3 SV=1	response regulator transcription factor [gamma proteobacterium symbiont of Ctena orbiculata]	No
fig|205975.9.peg.1214	CDS	HiC_scaffold_1	1258733	1258918	186	hypothetical protein	- none -	- none -	- none -	Yes
fig|205975.9.peg.1215	CDS	HiC_scaffold_1	1258954	1259070	117	hypothetical protein	- none -	- none -	- none -	Yes
fig|205975.9.peg.1216	CDS	HiC_scaffold_1	1259356	1260282	927	hypothetical protein	- none -	- none -	hypothetical protein [endosymbiont of Ridgeia piscesae]	Yes
fig|205975.9.peg.1217	CDS	HiC_scaffold_1	1260345	1261106	762	hypothetical protein	- none -	- none -	cytochrome C [endosymbiont of Ridgeia piscesae]	No
fig|205975.9.peg.1218	CDS	HiC_scaffold_1	1261565	1263136	1572	hypothetical protein	- none -	- none -	cytochrome C [endosymbiont of Ridgeia piscesae]	No
fig|205975.9.peg.1219	CDS	HiC_scaffold_1	1263172	1265475	2304	Periplasmic deca-heme c-type cytochrome	- none -	- none -	cytochrome C [endosymbiont of Ridgeia piscesae]	No
fig|205975.9.peg.122	CDS	HiC_scaffold_1	124994	124767	228	hypothetical protein	- none -	- none -	DUF2835 domain-containing protein [Solemya velesiana gill symbiont]	Yes
fig|205975.9.peg.1220	CDS	HiC_scaffold_1	1265595	1265753	159	hypothetical protein	- none -	- none -	- none -	Yes
fig|205975.9.peg.1221	CDS	HiC_scaffold_1	1266280	1266065	216	hypothetical protein	- none -	- none -	- none -	Yes
fig|205975.9.peg.1222	CDS	HiC_scaffold_1	1266294	1267370	1077	hypothetical protein	- none -	- none -	MULTISPECIES: hypothetical protein [sulfur-oxidizing symbionts]	Yes
fig|205975.9.peg.1223	CDS	HiC_scaffold_1	1267543	1269447	1905	hypothetical protein	- none -	- none -	tetratricopeptide repeat protein [Candidatus Thiodiazotropha endoloripes]	Yes
fig|205975.9.peg.1224	CDS	HiC_scaffold_1	1270594	1270379	216	hypothetical protein	- none -	- none -	- none -	Yes
fig|205975.9.peg.1225	CDS	HiC_scaffold_1	1271335	1271024	312	Copper/silver efflux RND transporter, transmembrane protein CusA	- none -	sp|Q8FK36|CUSA_ECOL6 Cation efflux system protein CusA OS=Escherichia coli O6:H1 (strain CFT073 / ATCC 700928 / UPEC) OX=199310 GN=cusA PE=3 SV=1	efflux RND transporter permease subunit [endosymbiont of Ridgeia piscesae]	No
fig|205975.9.peg.1226	CDS	HiC_scaffold_1	1271649	1271380	270	Multicopper oxidase	Copper homeostasis	- none -	multicopper oxidase domain-containing protein [endosymbiont of Tevnia jerichonana]	No
fig|205975.9.peg.1227	CDS	HiC_scaffold_1	1272317	1273165	849	hypothetical protein	- none -	sp|Q8CR97|NREB_STAES Oxygen sensor histidine kinase NreB OS=Staphylococcus epidermidis (strain ATCC 12228) OX=176280 GN=nreB PE=3 SV=1	sensor histidine kinase [Candidatus Thiodiazotropha endolucinida]	No
fig|205975.9.peg.1228	CDS	HiC_scaffold_1	1275058	1273409	1650	hypothetical protein	- none -	- none -	phospholipid carrier-dependent glycosyltransferase [Alcanivorax sp. HI0044]	No
fig|205975.9.peg.1229	CDS	HiC_scaffold_1	1275694	1276884	1191	hypothetical protein	- none -	- none -	hypothetical protein [Alteromonadales bacterium BS08]	Yes
fig|205975.9.peg.123	CDS	HiC_scaffold_1	125668	125003	666	tRNA(1)(Val) (adenine(37)-N(6))-methyltransferase (EC 2.1.1.223)	- none -	sp|A6GWI6|TRMN6_FLAPJ tRNA1(Val) (adenine(37)-N6)-methyltransferase OS=Flavobacterium psychrophilum (strain JIP02/86 / ATCC 49511) OX=402612 GN=FP0346 PE=3 SV=1	methyltransferase [Methylobacter tundripaludum]	No
fig|205975.9.peg.1230	CDS	HiC_scaffold_1	1276907	1277110	204	hypothetical protein	- none -	- none -	- none -	Yes
fig|205975.9.peg.1231	CDS	HiC_scaffold_1	1277340	1280435	3096	hypothetical protein	- none -	- none -	tetratricopeptide repeat protein [Sulfuricella denitrificans]	Yes
fig|205975.9.peg.1232	CDS	HiC_scaffold_1	1280520	1281515	996	hypothetical protein	- none -	- none -	GNAT family N-acetyltransferase [Desulfococcus oleovorans]	No
fig|205975.9.peg.1233	CDS	HiC_scaffold_1	1281547	1282464	918	hypothetical protein	- none -	sp|C3KAD3|ARNC_PSEFS Undecaprenyl-phosphate 4-deoxy-4-formamido-L-arabinose transferase OS=Pseudomonas fluorescens (strain SBW25) OX=216595 GN=arnC PE=3 SV=1	glycosyltransferase [Desulfarculus baarsii]	No
fig|205975.9.peg.1234	CDS	HiC_scaffold_1	1283527	1282769	759	hypothetical protein	- none -	- none -	- none -	Yes
fig|205975.9.peg.1235	CDS	HiC_scaffold_1	1284960	1283965	996	hypothetical protein	- none -	- none -	sulfotransferase [Plasticicumulans lactativorans]	No
fig|205975.9.peg.1236	CDS	HiC_scaffold_1	1285996	1284944	1053	hypothetical protein	- none -	- none -	sulfotransferase [Lamprocystis purpurea]	No
fig|205975.9.peg.1237	CDS	HiC_scaffold_1	1286914	1286000	915	hypothetical protein	- none -	- none -	sulfotransferase [Hyella patelloides]	No
fig|205975.9.peg.1238	CDS	HiC_scaffold_1	1288152	1286950	1203	Putative glycosyltransferase	- none -	sp|Q81ST7|BSHA_BACAN N-acetyl-alpha-D-glucosaminyl L-malate synthase OS=Bacillus anthracis OX=1392 GN=bshA PE=1 SV=1	glycosyltransferase family 4 protein [Thiobacillus denitrificans]	No
fig|205975.9.peg.1239	CDS	HiC_scaffold_1	1289554	1288145	1410	hypothetical protein	- none -	- none -	hypothetical protein [Moorea producens]	Yes
fig|205975.9.peg.124	CDS	HiC_scaffold_1	126653	125784	870	Succinyl-CoA ligase [ADP-forming] alpha chain (EC 6.2.1.5)	TCA Cycle	sp|Q1RH56|SUCD_RICBR Succinate--CoA ligase [ADP-forming] subunit alpha OS=Rickettsia bellii (strain RML369-C) OX=336407 GN=sucD PE=3 SV=1	MULTISPECIES: succinate--CoA ligase subunit alpha [sulfur-oxidizing symbionts]	No
fig|205975.9.peg.1240	CDS	HiC_scaffold_1	1291067	1289574	1494	hypothetical protein	- none -	- none -	hypothetical protein [Kiritimatiellales bacterium]	Yes
fig|205975.9.peg.1241	CDS	HiC_scaffold_1	1291953	1291165	789	3'(2'),5'-bisphosphate nucleotidase (EC 3.1.3.7)	- none -	sp|Q8XCG6|CYSQ_ECO57 3'(2'),5'-bisphosphate nucleotidase CysQ OS=Escherichia coli O157:H7 OX=83334 GN=cysQ PE=3 SV=1	3'(2'),5'-bisphosphate nucleotidase CysQ [Candidatus Thiodiazotropha endoloripes]	No
fig|205975.9.peg.1242	CDS	HiC_scaffold_1	1292955	1292071	885	hypothetical protein	- none -	- none -	hypothetical protein [Gloeobacter violaceus]	Yes
fig|205975.9.peg.1243	CDS	HiC_scaffold_1	1293814	1292969	846	Polysaccharide biosynthesis protein	- none -	- none -	flippase [Prosthecochloris aestuarii]	No
fig|205975.9.peg.1244	CDS	HiC_scaffold_1	1294751	1294401	351	hypothetical protein	- none -	- none -	hypothetical protein [Gloeobacter violaceus]	Yes
fig|205975.9.peg.1245	CDS	HiC_scaffold_1	1296097	1294748	1350	Polysaccharide biosynthesis protein	- none -	sp|D4GU68|AGL15_HALVD Probable low-salt glycan biosynthesis flippase Agl15 OS=Haloferax volcanii (strain ATCC 29605 / DSM 3757 / JCM 8879 / NBRC 14742 / NCIMB 2012 / VKM B-1768 / DS2) OX=309800 GN=agl15 PE=3 SV=1	flippase [Prosthecochloris sp. V1]	No
fig|205975.9.peg.1246	CDS	HiC_scaffold_1	1297320	1296094	1227	Tyrosine-protein kinase (EC 2.7.10.2)	- none -	sp|Q45409|EPSB_RALSL Putative tyrosine-protein kinase EpsB OS=Ralstonia solanacearum OX=305 GN=epsB PE=3 SV=1	polysaccharide biosynthesis tyrosine autokinase [Methylovulum miyakonense]	No
fig|205975.9.peg.1247	CDS	HiC_scaffold_1	1297643	1297792	150	hypothetical protein	- none -	- none -	- none -	Yes
fig|205975.9.peg.1248	CDS	HiC_scaffold_1	1297840	1298520	681	Flagellar basal-body rod protein FlgF	- none -	- none -	flagellar basal-body rod protein FlgF [Candidatus Thiodiazotropha endoloripes]	No
fig|205975.9.peg.1249	CDS	HiC_scaffold_1	1298778	1299428	651	Flagellar basal-body rod protein FlgG	- none -	sp|Q8K9K4|FLGG_BUCAP Flagellar basal-body rod protein FlgG OS=Buchnera aphidicola subsp. Schizaphis graminum (strain Sg) OX=198804 GN=flgG PE=3 SV=1	flagellar hook-basal body complex protein, partial [gamma proteobacterium symbiont of Ctena orbiculata]	No
fig|205975.9.peg.125	CDS	HiC_scaffold_1	127969	126809	1161	Succinyl-CoA ligase [ADP-forming] beta chain (EC 6.2.1.5)	TCA Cycle	sp|C5BL83|SUCC_TERTT Succinate--CoA ligase [ADP-forming] subunit beta OS=Teredinibacter turnerae (strain ATCC 39867 / T7901) OX=377629 GN=sucC PE=3 SV=1	ADP-forming succinate--CoA ligase subunit beta [endosymbiont of Ridgeia piscesae]	No
fig|205975.9.peg.1250	CDS	HiC_scaffold_1	1299485	1302592	3108	RND efflux system, inner membrane transporter	- none -	sp|C6DBC8|MDTC_PECCP Multidrug resistance protein MdtC OS=Pectobacterium carotovorum subsp. carotovorum (strain PC1) OX=561230 GN=mdtC PE=3 SV=1	efflux RND transporter permease subunit [endosymbiont of Tevnia jerichonana]	No
fig|205975.9.peg.1251	CDS	HiC_scaffold_1	1304011	1302761	1251	hypothetical protein	- none -	sp|Q8X8Q3|DGCM_ECO57 Diguanylate cyclase DgcM OS=Escherichia coli O157:H7 OX=83334 GN=dgcM PE=3 SV=2	GGDEF domain-containing protein [endosymbiont of Ridgeia piscesae]	No
fig|205975.9.peg.1252	CDS	HiC_scaffold_1	1305167	1304040	1128	Sulfide:quinone oxidoreductase, Type VI	- none -	sp|O67931|SQRD_AQUAE Sulfide-quinone reductase OS=Aquifex aeolicus (strain VF5) OX=224324 GN=sqr PE=1 SV=1	MULTISPECIES: NAD(P)/FAD-dependent oxidoreductase [sulfur-oxidizing symbionts]	No
fig|205975.9.peg.1253	CDS	HiC_scaffold_1	1305692	1305459	234	hypothetical protein	- none -	- none -	MULTISPECIES: hypothetical protein [sulfur-oxidizing symbionts]	Yes
fig|205975.9.peg.1254	CDS	HiC_scaffold_1	1306881	1305820	1062	hypothetical protein	- none -	sp|D3V7P2|MDTA_XENBS Multidrug resistance protein MdtA OS=Xenorhabdus bovienii (strain SS-2004) OX=406818 GN=mdtA PE=3 SV=1	MULTISPECIES: efflux RND transporter periplasmic adaptor subunit [sulfur-oxidizing symbionts]	No
fig|205975.9.peg.1255	CDS	HiC_scaffold_1	1307254	1306898	357	hypothetical protein	- none -	- none -	MULTISPECIES: S24 family peptidase [sulfur-oxidizing symbionts]	No
fig|205975.9.peg.1256	CDS	HiC_scaffold_1	1307547	1309334	1788	Efflux ABC transporter, permease/ATP-binding protein mlr7818	- none -	sp|Q9LVM1|AB25B_ARATH ABC transporter B family member 25, mitochondrial OS=Arabidopsis thaliana OX=3702 GN=ABCB25 PE=1 SV=1	ABC transporter ATP-binding protein/permease [endosymbiont of Ridgeia piscesae]	No
fig|205975.9.peg.1257	CDS	HiC_scaffold_1	1309354	1310490	1137	CCA tRNA nucleotidyltransferase (EC 2.7.7.72)	- none -	sp|A5VXI8|CCA_PSEP1 CCA-adding enzyme OS=Pseudomonas putida (strain ATCC 700007 / DSM 6899 / BCRC 17059 / F1) OX=351746 GN=cca PE=3 SV=1	hypothetical protein [Candidatus Thiodiazotropha endolucinida]	No
fig|205975.9.peg.1258	CDS	HiC_scaffold_1	1310728	1312398	1671	Nitrate/nitrite sensor protein	- none -	sp|P27896|NARQ_ECOLI Nitrate/nitrite sensor protein NarQ OS=Escherichia coli (strain K12) OX=83333 GN=narQ PE=1 SV=1	histidine kinase [Candidatus Thiodiazotropha endolucinida]	No
fig|205975.9.peg.1259	CDS	HiC_scaffold_1	1312402	1313067	666	Nitrate/nitrite response regulator protein	- none -	sp|P44845|NARP_HAEIN Nitrate/nitrite response regulator protein homolog OS=Haemophilus influenzae (strain ATCC 51907 / DSM 11121 / KW20 / Rd) OX=71421 GN=narP PE=3 SV=1	MULTISPECIES: response regulator [sulfur-oxidizing symbionts]	No
fig|205975.9.peg.126	CDS	HiC_scaffold_1	132633	128116	4518	hypothetical protein	- none -	sp|P52647|NIFJ_ECOLI Probable pyruvate-flavodoxin oxidoreductase OS=Escherichia coli (strain K12) OX=83333 GN=ydbK PE=3 SV=2	pyruvate ferredoxin oxidoreductase [endosymbiont of Ridgeia piscesae]	No
fig|205975.9.peg.1260	CDS	HiC_scaffold_1	1314684	1313257	1428	Precorrin-2 oxidase (EC 1.3.1.76) @ Sirohydrochlorin ferrochelatase activity of CysG (EC 4.99.1.4) / Uroporphyrinogen-III methyltransferase (EC 2.1.1.107)	Heme and Siroheme Biosynthesis, Heme and Siroheme Biosynthesis	sp|B8GUD3|CYSG_THISH Siroheme synthase OS=Thioalkalivibrio sulfidiphilus (strain HL-EbGR7) OX=396588 GN=cysG PE=3 SV=1	uroporphyrinogen-III C-methyltransferase [Candidatus Thiodiazotropha endoloripes]	No
fig|205975.9.peg.1261	CDS	HiC_scaffold_1	1314913	1315101	189	hypothetical protein	- none -	- none -	- none -	Yes
fig|205975.9.peg.1262	CDS	HiC_scaffold_1	1316201	1315161	1041	Precorrin-2 oxidase (EC 1.3.1.76) @ Sirohydrochlorin ferrochelatase activity of CysG (EC 4.99.1.4) / Uroporphyrinogen-III methyltransferase (EC 2.1.1.107)	Heme and Siroheme Biosynthesis, Heme and Siroheme Biosynthesis	sp|Q3JCS0|CYSG_NITOC Siroheme synthase OS=Nitrosococcus oceani (strain ATCC 19707 / BCRC 17464 / NCIMB 11848 / C-107) OX=323261 GN=cysG PE=3 SV=1	uroporphyrinogen-III C-methyltransferase [Candidatus Thiodiazotropha endoloripes]	No
fig|205975.9.peg.1263	CDS	HiC_scaffold_1	1316381	1316710	330	hypothetical protein	- none -	sp|D3RPB9|RHODA_ALLVD Sulfurtransferase Alvin_2599 OS=Allochromatium vinosum (strain ATCC 17899 / DSM 180 / NBRC 103801 / NCIMB 10441 / D) OX=572477 GN=rhd_2599 PE=1 SV=1	rhodanese-like domain-containing protein [endosymbiont of Ridgeia piscesae]	No
fig|205975.9.peg.1264	CDS	HiC_scaffold_1	1316865	1317095	231	UPF0033 protein RGE_33990	- none -	sp|D3RPC0|TUSA_ALLVD Sulfur carrier protein TusA OS=Allochromatium vinosum (strain ATCC 17899 / DSM 180 / NBRC 103801 / NCIMB 10441 / D) OX=572477 GN=tusA PE=1 SV=1	MULTISPECIES: sulfurtransferase TusA family protein [Candidatus Thiodiazotropha]	No
fig|205975.9.peg.1265	CDS	HiC_scaffold_1	1317131	1317613	483	Peroxiredoxin family protein	- none -	sp|D3RPC1|DSRE2_ALLVD Sulfur carrier protein DsrE2 OS=Allochromatium vinosum (strain ATCC 17899 / DSM 180 / NBRC 103801 / NCIMB 10441 / D) OX=572477 GN=dsrE2 PE=1 SV=1	peroxiredoxin family protein [Inmirania thermothiophila]	No
fig|205975.9.peg.1266	CDS	HiC_scaffold_1	1319332	1318034	1299	hypothetical protein	- none -	sp|P80603|OMP47_PASMU 47 kDa outer membrane protein OS=Pasteurella multocida (strain Pm70) OX=272843 GN=PM1069 PE=1 SV=1	hypothetical protein [endosymbiont of Ridgeia piscesae]	No
fig|205975.9.peg.1267	CDS	HiC_scaffold_1	1319539	1320453	915	Transcriptional regulator, LysR family	- none -	sp|P25544|RBCR_ALLVI RuBisCO operon transcriptional regulator OS=Allochromatium vinosum OX=1049 GN=rbcR PE=3 SV=1	LysR family transcriptional regulator [endosymbiont of Ridgeia piscesae]	No
fig|205975.9.peg.1268	CDS	HiC_scaffold_1	1320465	1320839	375	hypothetical protein	- none -	- none -	hypothetical protein [Candidatus Thiodiazotropha endoloripes]	Yes
fig|205975.9.peg.1269	CDS	HiC_scaffold_1	1320925	1321989	1065	Putative permease PerM (= YfgO)	- none -	sp|P43969|PERM_HAEIN Putative permease PerM homolog OS=Haemophilus influenzae (strain ATCC 51907 / DSM 11121 / KW20 / Rd) OX=71421 GN=perM PE=3 SV=2	AI-2E family transporter [endosymbiont of Ridgeia piscesae]	No
fig|205975.9.peg.127	CDS	HiC_scaffold_1	133517	132642	876	Electron transport complex protein RnfB	Na(+)-translocating NADH-quinone oxidoreductase and rnf-like group of electron transport complexes	sp|H6LC27|RNFB_ACEWD Na(+)-translocating ferredoxin:NAD(+) oxidoreductase complex subunit B OS=Acetobacterium woodii (strain ATCC 29683 / DSM 1030 / JCM 2381 / KCTC 1655 / WB1) OX=931626 GN=rnfB PE=1 SV=1	MULTISPECIES: RnfABCDGE type electron transport complex subunit B [sulfur-oxidizing symbionts]	No
fig|205975.9.peg.1270	CDS	HiC_scaffold_1	1322269	1322078	192	hypothetical protein	- none -	- none -	MULTISPECIES: DUF2892 domain-containing protein [sulfur-oxidizing symbionts]	Yes
fig|205975.9.peg.1271	CDS	HiC_scaffold_1	1322472	1322768	297	Putative permease PerM (= YfgO)	- none -	- none -	AI-2E family transporter [Sedimenticola thiotaurini]	No
fig|205975.9.peg.1272	CDS	HiC_scaffold_1	1322765	1323055	291	Putative permease PerM (= YfgO)	- none -	- none -	- none -	No
fig|205975.9.peg.1273	CDS	HiC_scaffold_1	1323352	1323161	192	hypothetical protein	- none -	- none -	MULTISPECIES: DUF2892 domain-containing protein [sulfur-oxidizing symbionts]	Yes
fig|205975.9.peg.1274	CDS	HiC_scaffold_1	1324407	1323730	678	Transcriptional regulator, Crp/Fnr family	Oxidative stress	- none -	MULTISPECIES: Crp/Fnr family transcriptional regulator [sulfur-oxidizing symbionts]	No
fig|205975.9.peg.1275	CDS	HiC_scaffold_1	1326808	1324424	2385	hypothetical protein	- none -	sp|P45365|YPH5_THIVI Uncharacterized 76.5 kDa protein in phbC 3'region OS=Thiocystis violacea OX=13725 PE=3 SV=1	MULTISPECIES: response regulator [sulfur-oxidizing symbionts]	No
fig|205975.9.peg.1276	CDS	HiC_scaffold_1	1327211	1330024	2814	hypothetical protein	- none -	sp|P48027|GACS_PSESY Sensor protein GacS OS=Pseudomonas syringae pv. syringae OX=321 GN=gacS PE=3 SV=1	MULTISPECIES: response regulator [sulfur-oxidizing symbionts]	No
fig|205975.9.peg.1277	CDS	HiC_scaffold_1	1331505	1330099	1407	Predicted ATPase related to phosphate starvation-inducible protein PhoH	Phosphate metabolism	sp|O07635|YLAK_BACSU Uncharacterized protein YlaK OS=Bacillus subtilis (strain 168) OX=224308 GN=ylaK PE=3 SV=1	MULTISPECIES: PhoH family protein [sulfur-oxidizing symbionts]	No
fig|205975.9.peg.1278	CDS	HiC_scaffold_1	1332015	1331536	480	Thiol peroxidase, Bcp-type (EC 1.11.1.15)	CBSS-316057.3.peg.3521, Thioredoxin-disulfide reductase	sp|Q8P9V9|BCP_XANCP Peroxiredoxin Bcp OS=Xanthomonas campestris pv. campestris (strain ATCC 33913 / DSM 3586 / NCPPB 528 / LMG 568 / P 25) OX=190485 GN=bcp PE=1 SV=1	peroxiredoxin [Candidatus Thiodiazotropha endoloripes]	No
fig|205975.9.peg.1279	CDS	HiC_scaffold_1	1332272	1332036	237	Glycine cleavage system transcriptional antiactivator GcvR	Glycine cleavage system, Orphan regulatory proteins	- none -	glycine cleavage system protein R [gamma proteobacterium symbiont of Ctena orbiculata]	No
fig|205975.9.peg.128	CDS	HiC_scaffold_1	133949	133569	381	hypothetical protein	- none -	- none -	four helix bundle protein [Thiocapsa roseopersicina]	Yes
fig|205975.9.peg.1280	CDS	HiC_scaffold_1	1332574	1332284	291	Glycine cleavage system transcriptional antiactivator GcvR	Glycine cleavage system, Orphan regulatory proteins	sp|P0A9I4|GCVR_SHIFL Glycine cleavage system transcriptional repressor OS=Shigella flexneri OX=623 GN=gcvR PE=3 SV=2	glycine cleavage system protein R [Candidatus Thiodiazotropha endoloripes]	No
fig|205975.9.peg.1281	CDS	HiC_scaffold_1	1332784	1333683	900	4-hydroxy-tetrahydrodipicolinate synthase (EC 4.3.3.7)	Lysine Biosynthesis DAP Pathway, Lysine Biosynthesis DAP Pathway, GJO scratch	sp|Q60B13|DAPA_METCA 4-hydroxy-tetrahydrodipicolinate synthase OS=Methylococcus capsulatus (strain ATCC 33009 / NCIMB 11132 / Bath) OX=243233 GN=dapA PE=3 SV=1	MULTISPECIES: 4-hydroxy-tetrahydrodipicolinate synthase [sulfur-oxidizing symbionts]	No
fig|205975.9.peg.1282	CDS	HiC_scaffold_1	1333746	1334900	1155	hypothetical protein	- none -	sp|Q3SJU7|BAMC_THIDA Outer membrane protein assembly factor BamC OS=Thiobacillus denitrificans (strain ATCC 25259) OX=292415 GN=bamC PE=3 SV=1	outer membrane protein assembly factor BamC [endosymbiont of Ridgeia piscesae]	No
fig|205975.9.peg.1283	CDS	HiC_scaffold_1	1334933	1335694	762	Metal-dependent hydrolases of the beta-lactamase superfamily I	Beta-lactamase	sp|C0SP91|YYCJ_BACSU Putative metallo-hydrolase YycJ OS=Bacillus subtilis (strain 168) OX=224308 GN=yycJ PE=2 SV=1	MBL fold metallo-hydrolase [Candidatus Thiodiazotropha endolucinida]	No
fig|205975.9.peg.1284	CDS	HiC_scaffold_1	1335850	1337109	1260	Sulfide:quinone oxidoreductase, Type I	- none -	sp|B7JBP8|SQRD_ACIF2 Sulfide-quinone reductase OS=Acidithiobacillus ferrooxidans (strain ATCC 23270 / DSM 14882 / CIP 104768 / NCIMB 8455) OX=243159 GN=AFE_1792 PE=1 SV=1	MULTISPECIES: NAD(P)/FAD-dependent oxidoreductase [sulfur-oxidizing symbionts]	No
fig|205975.9.peg.1285	CDS	HiC_scaffold_1	1337275	1337946	672	Retron-type RNA-directed DNA polymerase (EC 2.7.7.49)	Group II intron-associated genes	- none -	group II intron reverse transcriptase/maturase [Catenovulum sp. CCB-QB4]	No
fig|205975.9.peg.1286	CDS	HiC_scaffold_1	1338148	1339542	1395	(E)-4-hydroxy-3-methylbut-2-enyl-diphosphate synthase (flavodoxin) (EC 1.17.7.3)	- none -	sp|Q47BR6|ISPG_DECAR 4-hydroxy-3-methylbut-2-en-1-yl diphosphate synthase (flavodoxin) OS=Dechloromonas aromatica (strain RCB) OX=159087 GN=ispG PE=3 SV=1	MULTISPECIES: flavodoxin-dependent (E)-4-hydroxy-3-methylbut-2-enyl-diphosphate synthase [sulfur-oxidizing symbionts]	No
fig|205975.9.peg.1287	CDS	HiC_scaffold_1	1339533	1339910	378	(E)-4-hydroxy-3-methylbut-2-enyl-diphosphate synthase (flavodoxin) (EC 1.17.7.3)	- none -	sp|Q5P7B3|ISPG_AROAE 4-hydroxy-3-methylbut-2-en-1-yl diphosphate synthase (flavodoxin) OS=Aromatoleum aromaticum (strain EbN1) OX=76114 GN=ispG PE=3 SV=1	flavodoxin-dependent (E)-4-hydroxy-3-methylbut-2-enyl-diphosphate synthase [gamma proteobacterium symbiont of Ctena orbiculata]	No
fig|205975.9.peg.1288	CDS	HiC_scaffold_1	1340228	1339983	246	hypothetical protein	- none -	- none -	- none -	Yes
fig|205975.9.peg.1289	CDS	HiC_scaffold_1	1340714	1340935	222	Transposase	- none -	- none -	IS200/IS605 family transposase, partial [Sulfurirhabdus autotrophica]	No
fig|205975.9.peg.129	CDS	HiC_scaffold_1	136588	134117	2472	hypothetical protein	- none -	- none -	pyruvate decarboxylase [endosymbiont of Ridgeia piscesae]	No
fig|205975.9.peg.1290	CDS	HiC_scaffold_1	1341676	1341392	285	hypothetical protein	- none -	- none -	hypothetical protein [Pseudoxanthomonas wuyuanensis]	Yes
fig|205975.9.peg.1291	CDS	HiC_scaffold_1	1341839	1341720	120	hypothetical protein	- none -	- none -	- none -	Yes
fig|205975.9.peg.1292	CDS	HiC_scaffold_1	1342738	1343472	735	hypothetical protein	- none -	- none -	- none -	Yes
fig|205975.9.peg.1293	CDS	HiC_scaffold_1	1344004	1344759	756	(E)-4-hydroxy-3-methylbut-2-enyl-diphosphate synthase (flavodoxin) (EC 1.17.7.3)	- none -	sp|Q5P7B3|ISPG_AROAE 4-hydroxy-3-methylbut-2-en-1-yl diphosphate synthase (flavodoxin) OS=Aromatoleum aromaticum (strain EbN1) OX=76114 GN=ispG PE=3 SV=1	flavodoxin-dependent (E)-4-hydroxy-3-methylbut-2-enyl-diphosphate synthase [gamma proteobacterium symbiont of Ctena orbiculata]	No
fig|205975.9.peg.1294	CDS	HiC_scaffold_1	1344936	1345127	192	hypothetical protein	- none -	- none -	- none -	Yes
fig|205975.9.peg.1295	CDS	HiC_scaffold_1	1345131	1346108	978	hypothetical protein	- none -	- none -	hypothetical protein [Thiofilum flexile]	Yes
fig|205975.9.peg.1296	CDS	HiC_scaffold_1	1346263	1346781	519	hypothetical protein	- none -	- none -	- none -	Yes
fig|205975.9.peg.1297	CDS	HiC_scaffold_1	1346955	1347458	504	hypothetical protein	- none -	- none -	heme-binding protein [Sedimenticola selenatireducens]	No
fig|205975.9.peg.1298	CDS	HiC_scaffold_1	1347897	1347514	384	Nitrogen fixation-related protein	- none -	- none -	nitrogen fixation protein [endosymbiont of Ridgeia piscesae]	No
fig|205975.9.peg.1299	CDS	HiC_scaffold_1	1348309	1347905	405	hypothetical protein	- none -	- none -	hypothetical protein [endosymbiont of Ridgeia piscesae]	Yes
fig|205975.9.peg.13	CDS	HiC_scaffold_1	17561	16629	933	PUTATIVE ZINC PROTEASE PROTEIN	- none -	- none -	aminopeptidase [endosymbiont of Ridgeia piscesae]	No
fig|205975.9.peg.130	CDS	HiC_scaffold_1	137569	136616	954	2-oxoglutarate/2-oxoacid ferredoxin oxidoreductase, beta subunit (EC 1.2.7.-)	- none -	sp|O53181|KORB_MYCTU 2-oxoglutarate oxidoreductase subunit KorB OS=Mycobacterium tuberculosis (strain ATCC 25618 / H37Rv) OX=83332 GN=korB PE=1 SV=1	MULTISPECIES: 2-oxoglutarate oxidoreductase [sulfur-oxidizing symbionts]	No
fig|205975.9.peg.1300	CDS	HiC_scaffold_1	1349120	1348413	708	Fumarate and nitrate reduction regulatory protein	Oxidative stress	sp|P23926|ANR_PSEAE Transcriptional activator protein anr OS=Pseudomonas aeruginosa (strain ATCC 15692 / DSM 22644 / CIP 104116 / JCM 14847 / LMG 12228 / 1C / PRS 101 / PAO1) OX=208964 GN=anr PE=4 SV=1	MULTISPECIES: Crp/Fnr family transcriptional regulator [sulfur-oxidizing symbionts]	No
fig|205975.9.peg.1301	CDS	HiC_scaffold_1	1349311	1349171	141	hypothetical protein	- none -	- none -	- none -	Yes
fig|205975.9.peg.1302	CDS	HiC_scaffold_1	1349356	1350375	1020	hypothetical protein	- none -	sp|Q9HV27|CDPD2_PSEAE Cyclic di-GMP phosphodiesterase PA4781 OS=Pseudomonas aeruginosa (strain ATCC 15692 / DSM 22644 / CIP 104116 / JCM 14847 / LMG 12228 / 1C / PRS 101 / PAO1) OX=208964 GN=PA4781 PE=1 SV=1	response regulator [Candidatus Thiodiazotropha endoloripes]	No
fig|205975.9.peg.1303	CDS	HiC_scaffold_1	1350403	1351920	1518	hypothetical protein	- none -	sp|P37894|PLEC_CAUVC Non-motile and phage-resistance protein OS=Caulobacter vibrioides (strain ATCC 19089 / CB15) OX=190650 GN=pleC PE=1 SV=2	PAS domain S-box protein [endosymbiont of unidentified scaly snail isolate Monju]	No
fig|205975.9.peg.1304	CDS	HiC_scaffold_1	1352012	1353904	1893	Bis-ABC ATPase Uup	- none -	sp|Q57242|UUP1_HAEIN ABC transporter ATP-binding protein uup-1 OS=Haemophilus influenzae (strain ATCC 51907 / DSM 11121 / KW20 / Rd) OX=71421 GN=uup-A PE=3 SV=1	MULTISPECIES: ATP-binding cassette domain-containing protein [sulfur-oxidizing symbionts]	No
fig|205975.9.peg.1305	CDS	HiC_scaffold_1	1353926	1354357	432	hypothetical protein	- none -	- none -	hypothetical protein [gamma proteobacterium symbiont of Ctena orbiculata]	Yes
fig|205975.9.peg.1306	CDS	HiC_scaffold_1	1354520	1354377	144	hypothetical protein	- none -	- none -	- none -	Yes
fig|205975.9.peg.1307	CDS	HiC_scaffold_1	1355213	1354674	540	hypothetical protein	- none -	- none -	- none -	Yes
fig|205975.9.peg.1308	CDS	HiC_scaffold_1	1355235	1355750	516	Chemotaxis regulator - transmits chemoreceptor signals to flagellar motor components CheY	- none -	sp|P71403|CHEY_HELPY Chemotaxis protein CheY homolog OS=Helicobacter pylori (strain ATCC 700392 / 26695) OX=85962 GN=cheY PE=1 SV=2	response regulator [Catenovulum sp. CCB-QB4]	No
fig|205975.9.peg.1309	CDS	HiC_scaffold_1	1355952	1356272	321	hypothetical protein	- none -	- none -	- none -	Yes
fig|205975.9.peg.131	CDS	HiC_scaffold_1	139493	137583	1911	2-oxoglutarate/2-oxoacid ferredoxin oxidoreductase, gamma subunit (EC 1.2.7.-) / 2-oxoglutarate/2-oxoacid ferredoxin oxidoreductase, alpha subunit (EC 1.2.7.-)	- none -	sp|O53182|KORA_MYCTU 2-oxoglutarate oxidoreductase subunit KorA OS=Mycobacterium tuberculosis (strain ATCC 25618 / H37Rv) OX=83332 GN=korA PE=1 SV=3	MULTISPECIES: 2-oxoacid:acceptor oxidoreductase subunit alpha [sulfur-oxidizing symbionts]	No
fig|205975.9.peg.1310	CDS	HiC_scaffold_1	1356475	1358739	2265	Sulfite dehydrogenase (quinone), molybdopterin-containing subunit SoeA (EC 1.8.5.6)	- none -	sp|D3RNN8|SOEA_ALLVD Sulfite dehydrogenase subunit A OS=Allochromatium vinosum (strain ATCC 17899 / DSM 180 / NBRC 103801 / NCIMB 10441 / D) OX=572477 GN=soeA PE=1 SV=1	sulfite dehydrogenase subunit SoeA [endosymbiont of Ridgeia piscesae]	No
fig|205975.9.peg.1311	CDS	HiC_scaffold_1	1358812	1359387	576	Sulfite dehydrogenase (quinone), molybdopterin-containing subunit SoeA (EC 1.8.5.6)	- none -	sp|D3RNN8|SOEA_ALLVD Sulfite dehydrogenase subunit A OS=Allochromatium vinosum (strain ATCC 17899 / DSM 180 / NBRC 103801 / NCIMB 10441 / D) OX=572477 GN=soeA PE=1 SV=1	MULTISPECIES: sulfite dehydrogenase subunit SoeA [sulfur-oxidizing symbionts]	No
fig|205975.9.peg.1312	CDS	HiC_scaffold_1	1359418	1360143	726	Sulfite dehydrogenase (quinone), iron-sulfur subunit SoeB (EC 1.8.5.6)	- none -	sp|D3RNN7|SOEB_ALLVD Sulfite dehydrogenase subunit B OS=Allochromatium vinosum (strain ATCC 17899 / DSM 180 / NBRC 103801 / NCIMB 10441 / D) OX=572477 GN=soeB PE=1 SV=1	4Fe-4S dicluster domain-containing protein [Candidatus Thiodiazotropha endoloripes]	No
fig|205975.9.peg.1313	CDS	HiC_scaffold_1	1360227	1361204	978	Sulfite dehydrogenase (quinone), membrane-anchor subunit SoeC (EC 1.8.5.6)	- none -	sp|D3RNN6|SOEC_ALLVD Sulfite dehydrogenase subunit C OS=Allochromatium vinosum (strain ATCC 17899 / DSM 180 / NBRC 103801 / NCIMB 10441 / D) OX=572477 GN=soeC PE=1 SV=1	MULTISPECIES: DMSO reductase [sulfur-oxidizing symbionts]	No
fig|205975.9.peg.1314	CDS	HiC_scaffold_1	1361251	1362030	780	hypothetical protein	- none -	- none -	hypothetical protein [Candidatus Thiodiazotropha endoloripes]	Yes
fig|205975.9.peg.1315	CDS	HiC_scaffold_1	1362077	1362421	345	Sulfite dehydrogenase (quinone), iron-sulfur subunit SoeB (EC 1.8.5.6)	- none -	sp|D3RNN7|SOEB_ALLVD Sulfite dehydrogenase subunit B OS=Allochromatium vinosum (strain ATCC 17899 / DSM 180 / NBRC 103801 / NCIMB 10441 / D) OX=572477 GN=soeB PE=1 SV=1	4Fe-4S dicluster domain-containing protein [Candidatus Thiodiazotropha endoloripes]	No
fig|205975.9.peg.1316	CDS	HiC_scaffold_1	1362578	1363555	978	Sulfite dehydrogenase (quinone), membrane-anchor subunit SoeC (EC 1.8.5.6)	- none -	sp|D3RNN6|SOEC_ALLVD Sulfite dehydrogenase subunit C OS=Allochromatium vinosum (strain ATCC 17899 / DSM 180 / NBRC 103801 / NCIMB 10441 / D) OX=572477 GN=soeC PE=1 SV=1	MULTISPECIES: DMSO reductase [sulfur-oxidizing symbionts]	No
fig|205975.9.peg.1317	CDS	HiC_scaffold_1	1363602	1364411	810	hypothetical protein	- none -	- none -	hypothetical protein [Candidatus Thiodiazotropha endoloripes]	Yes
fig|205975.9.peg.1318	CDS	HiC_scaffold_1	1364516	1364791	276	hypothetical protein	- none -	- none -	- none -	Yes
fig|205975.9.peg.1319	CDS	HiC_scaffold_1	1365416	1364793	624	Transcriptional regulator, AcrR family	- none -	- none -	TetR/AcrR family transcriptional regulator [endosymbiont of Ridgeia piscesae]	No
fig|205975.9.peg.132	CDS	HiC_scaffold_1	139979	140332	354	hypothetical protein	- none -	- none -	MULTISPECIES: hypothetical protein [sulfur-oxidizing symbionts]	Yes
fig|205975.9.peg.1320	CDS	HiC_scaffold_1	1365661	1366128	468	hypothetical protein	- none -	- none -	efflux RND transporter periplasmic adaptor subunit [Candidatus Thiodiazotropha endoloripes]	No
fig|205975.9.peg.1321	CDS	HiC_scaffold_1	1366164	1366652	489	hypothetical protein	- none -	- none -	efflux RND transporter periplasmic adaptor subunit [gamma proteobacterium symbiont of Ctena orbiculata]	No
fig|205975.9.peg.1322	CDS	HiC_scaffold_1	1366659	1369808	3150	hypothetical protein	- none -	sp|P25197|NOLG_RHIME Nodulation protein NolG OS=Rhizobium meliloti (strain 1021) OX=266834 GN=nolG PE=3 SV=2	efflux RND transporter permease subunit [gamma proteobacterium symbiont of Ctena orbiculata]	No
fig|205975.9.peg.1323	CDS	HiC_scaffold_1	1369847	1370530	684	tRNA threonylcarbamoyladenosine biosynthesis protein TsaB	- none -	sp|Q7CQE0|TSAB_SALTY tRNA threonylcarbamoyladenosine biosynthesis protein TsaB OS=Salmonella typhimurium (strain LT2 / SGSC1412 / ATCC 700720) OX=99287 GN=tsaB PE=1 SV=1	tRNA (adenosine(37)-N6)-threonylcarbamoyltransferase complex dimerization subunit type 1 TsaB [endosymbiont of Ridgeia piscesae]	No
fig|205975.9.peg.1324	CDS	HiC_scaffold_1	1372110	1371028	1083	hypothetical protein	- none -	- none -	mechanosensitive ion channel [Sulfuricella denitrificans]	No
fig|205975.9.peg.1325	CDS	HiC_scaffold_1	1372699	1372166	534	Starvation lipoprotein Slp paralog	Carbon Starvation	sp|P43991|Y389_HAEIN Uncharacterized protein HI_0389 OS=Haemophilus influenzae (strain ATCC 51907 / DSM 11121 / KW20 / Rd) OX=71421 GN=HI_0389 PE=4 SV=1	hypothetical protein [endosymbiont of Ridgeia piscesae]	No
fig|205975.9.peg.1326	CDS	HiC_scaffold_1	1373266	1372709	558	Starvation lipoprotein Slp paralog	Carbon Starvation	sp|P0AA91|YEAY_ECOLI Uncharacterized lipoprotein YeaY OS=Escherichia coli (strain K12) OX=83333 GN=yeaY PE=3 SV=1	Slp family lipoprotein [endosymbiont of Ridgeia piscesae]	No
fig|205975.9.peg.1327	CDS	HiC_scaffold_1	1374289	1373432	858	hypothetical protein	- none -	sp|O83112|Y073_TREPA Uncharacterized protein TP_0073 OS=Treponema pallidum (strain Nichols) OX=243276 GN=TP_0073 PE=4 SV=1	HDOD domain-containing protein [endosymbiont of Ridgeia piscesae]	No
fig|205975.9.peg.1328	CDS	HiC_scaffold_1	1375484	1374435	1050	hypothetical protein	- none -	- none -	MULTISPECIES: hypothetical protein [sulfur-oxidizing symbionts]	Yes
fig|205975.9.peg.1329	CDS	HiC_scaffold_1	1376359	1375490	870	hypothetical protein	- none -	- none -	hypothetical protein [Candidatus Thiodiazotropha endolucinida]	Yes
fig|205975.9.peg.133	CDS	HiC_scaffold_1	140955	140437	519	NADH-ubiquinone oxidoreductase chain F (EC 1.6.5.3)	NADH ubiquinone oxidoreductase, Respiratory Complex I	sp|Q9XAQ9|NUOF_STRCO NADH-quinone oxidoreductase subunit F OS=Streptomyces coelicolor (strain ATCC BAA-471 / A3(2) / M145) OX=100226 GN=nuoF PE=3 SV=1	NADH-quinone oxidoreductase subunit F [endosymbiont of Ridgeia piscesae]	No
fig|205975.9.peg.1330	CDS	HiC_scaffold_1	1376577	1377803	1227	D-glycerate 2-kinase (EC 2.7.1.165)	- none -	sp|Q9X1S1|GCK_THEMA D-glycerate 2-kinase OS=Thermotoga maritima (strain ATCC 43589 / MSB8 / DSM 3109 / JCM 10099) OX=243274 GN=TM_1585 PE=1 SV=1	DUF4147 domain-containing protein [Sedimenticola thiotaurini]	No
fig|205975.9.peg.1331	CDS	HiC_scaffold_1	1377803	1378618	816	FIG00005326: uncharacterized protein	- none -	sp|P43935|Y077_HAEIN Uncharacterized protein HI_0077 OS=Haemophilus influenzae (strain ATCC 51907 / DSM 11121 / KW20 / Rd) OX=71421 GN=HI_0077 PE=4 SV=1	MULTISPECIES: ferritin-like domain-containing protein [sulfur-oxidizing symbionts]	No
fig|205975.9.peg.1332	CDS	HiC_scaffold_1	1379368	1378637	732	UDP-2,3-diacylglucosamine diphosphatase (EC 3.6.1.54)	- none -	sp|A1U1R0|LPXH_MARHV UDP-2,3-diacylglucosamine hydrolase OS=Marinobacter hydrocarbonoclasticus (strain ATCC 700491 / DSM 11845 / VT8) OX=351348 GN=lpxH PE=3 SV=1	UDP-2,3-diacylglucosamine diphosphatase [endosymbiont of Ridgeia piscesae]	No
fig|205975.9.peg.1333	CDS	HiC_scaffold_1	1379968	1379480	489	Peptidyl-prolyl cis-trans isomerase PpiB (EC 5.2.1.8)	Peptidyl-prolyl cis-trans isomerase	sp|P23869|PPIB_ECOLI Peptidyl-prolyl cis-trans isomerase B OS=Escherichia coli (strain K12) OX=83333 GN=ppiB PE=1 SV=2	peptidyl-prolyl cis-trans isomerase [Candidatus Thiodiazotropha endolucinida]	No
fig|205975.9.peg.1334	CDS	HiC_scaffold_1	1380587	1380018	570	Peptidyl-prolyl cis-trans isomerase PpiB (EC 5.2.1.8)	Peptidyl-prolyl cis-trans isomerase	sp|O53021|PPIA_DICD3 Peptidyl-prolyl cis-trans isomerase A OS=Dickeya dadantii (strain 3937) OX=198628 GN=rotA PE=3 SV=2	peptidyl-prolyl cis-trans isomerase [gamma proteobacterium symbiont of Ctena orbiculata]	No
fig|205975.9.peg.1335	CDS	HiC_scaffold_1	1381202	1380963	240	hypothetical protein	- none -	- none -	- none -	Yes
fig|205975.9.peg.1336	CDS	HiC_scaffold_1	1381805	1381221	585	UDP-2,3-diacylglucosamine diphosphatase (EC 3.6.1.54)	- none -	sp|A1U1R0|LPXH_MARHV UDP-2,3-diacylglucosamine hydrolase OS=Marinobacter hydrocarbonoclasticus (strain ATCC 700491 / DSM 11845 / VT8) OX=351348 GN=lpxH PE=3 SV=1	UDP-2,3-diacylglucosamine diphosphatase [gamma proteobacterium symbiont of Ctena orbiculata]	No
fig|205975.9.peg.1337	CDS	HiC_scaffold_1	1382405	1381917	489	Peptidyl-prolyl cis-trans isomerase PpiB (EC 5.2.1.8)	Peptidyl-prolyl cis-trans isomerase	sp|P23869|PPIB_ECOLI Peptidyl-prolyl cis-trans isomerase B OS=Escherichia coli (strain K12) OX=83333 GN=ppiB PE=1 SV=2	peptidyl-prolyl cis-trans isomerase [Candidatus Thiodiazotropha endolucinida]	No
fig|205975.9.peg.1338	CDS	HiC_scaffold_1	1383026	1382457	570	Peptidyl-prolyl cis-trans isomerase PpiB (EC 5.2.1.8)	Peptidyl-prolyl cis-trans isomerase	sp|P83221|PPIB_STRAT Peptidyl-prolyl cis-trans isomerase cyp18 OS=Streptomyces antibioticus OX=1890 GN=cyp18 PE=1 SV=3	peptidyl-prolyl cis-trans isomerase [Candidatus Thiodiazotropha endolucinida]	No
fig|205975.9.peg.1339	CDS	HiC_scaffold_1	1383264	1384871	1608	hypothetical protein	- none -	sp|G3XD24|PCTA_PSEAE Methyl-accepting chemotaxis protein PctA OS=Pseudomonas aeruginosa (strain ATCC 15692 / DSM 22644 / CIP 104116 / JCM 14847 / LMG 12228 / 1C / PRS 101 / PAO1) OX=208964 GN=pctA PE=1 SV=1	methyl-accepting chemotaxis protein [gamma proteobacterium symbiont of Ctena orbiculata]	No
fig|205975.9.peg.134	CDS	HiC_scaffold_1	141113	141403	291	GTP-binding protein TypA/BipA	- none -	sp|P0A3B4|TYPA_SHIFL GTP-binding protein TypA/BipA OS=Shigella flexneri OX=623 GN=typA PE=3 SV=1	translational GTPase TypA [Candidatus Thiodiazotropha endoloripes]	No
fig|205975.9.peg.1340	CDS	HiC_scaffold_1	1384957	1386387	1431	Cysteinyl-tRNA synthetase (EC 6.1.1.16)	tRNA aminoacylation, Cys	sp|Q0A7N3|SYC_ALKEH Cysteine--tRNA ligase OS=Alkalilimnicola ehrlichii (strain ATCC BAA-1101 / DSM 17681 / MLHE-1) OX=187272 GN=cysS PE=3 SV=2	MULTISPECIES: cysteine--tRNA ligase [sulfur-oxidizing symbionts]	No
fig|205975.9.peg.1341	CDS	HiC_scaffold_1	1386688	1388352	1665	Methyl-accepting chemotaxis sensor/transducer protein	- none -	sp|G3XDA3|CTPH_PSEAE Methyl-accepting chemotaxis protein CtpH OS=Pseudomonas aeruginosa (strain ATCC 15692 / DSM 22644 / CIP 104116 / JCM 14847 / LMG 12228 / 1C / PRS 101 / PAO1) OX=208964 GN=ctpH PE=1 SV=1	MULTISPECIES: methyl-accepting chemotaxis protein [sulfur-oxidizing symbionts]	No
fig|205975.9.peg.1342	CDS	HiC_scaffold_1	1388729	1388541	189	FIG001592: Phosphocarrier protein kinase/phosphorylase, nitrogen regulation associated	- none -	- none -	phosphoenolpyruvate--protein phosphotransferase [Sedimenticola selenatireducens]	No
fig|205975.9.peg.1343	CDS	HiC_scaffold_1	1389391	1388867	525	Adenosine (5')-pentaphospho-(5'')-adenosine pyrophosphohydrolase	- none -	sp|A6W1S0|RPPH_MARMS RNA pyrophosphohydrolase OS=Marinomonas sp. (strain MWYL1) OX=400668 GN=rppH PE=3 SV=1	MULTISPECIES: RNA pyrophosphohydrolase [sulfur-oxidizing symbionts]	No
fig|205975.9.peg.1344	CDS	HiC_scaffold_1	1389560	1390222	663	Phosphoserine phosphatase (EC 3.1.3.3)	Glycine and Serine Utilization, Serine Biosynthesis, Serine Biosynthesis	sp|Q49823|Y2424_MYCLE Putative hydrolase ML2424 OS=Mycobacterium leprae (strain TN) OX=272631 GN=ML2424 PE=3 SV=1	HAD family hydrolase [endosymbiont of Ridgeia piscesae]	No
fig|205975.9.peg.1345	CDS	HiC_scaffold_1	1390349	1390582	234	hypothetical protein	- none -	- none -	MULTISPECIES: hypothetical protein [sulfur-oxidizing symbionts]	Yes
fig|205975.9.peg.1346	CDS	HiC_scaffold_1	1390974	1390573	402	hypothetical protein	- none -	- none -	MULTISPECIES: hypothetical protein [sulfur-oxidizing symbionts]	Yes
fig|205975.9.peg.1347	CDS	HiC_scaffold_1	1391157	1391558	402	hypothetical protein	- none -	- none -	HIRAN protein [Candidatus Thiodiazotropha endoloripes]	No
fig|205975.9.peg.1348	CDS	HiC_scaffold_1	1391752	1394403	2652	CRISPR-associated helicase Cas3	CRISPRs	sp|F2XG53|CAS3_STRTR CRISPR-associated nuclease/helicase Cas3 OS=Streptococcus thermophilus OX=1308 GN=cas3 PE=1 SV=1	CRISPR-associated helicase/endonuclease Cas3 [Methylococcus capsulatus]	No
fig|205975.9.peg.1349	CDS	HiC_scaffold_1	1394387	1395994	1608	CRISPR-associated protein, Cse1 family	CRISPRs	- none -	type I-E CRISPR-associated protein Cse1/CasA [Methylococcus capsulatus]	No
fig|205975.9.peg.135	CDS	HiC_scaffold_1	141405	141734	330	GTP-binding protein TypA/BipA	- none -	sp|P44910|TYPA_HAEIN GTP-binding protein TypA/BipA homolog OS=Haemophilus influenzae (strain ATCC 51907 / DSM 11121 / KW20 / Rd) OX=71421 GN=typA PE=1 SV=1	translational GTPase TypA [endosymbiont of Ridgeia piscesae]	No
fig|205975.9.peg.1350	CDS	HiC_scaffold_1	1395975	1396493	519	CRISPR-associated protein, Cse2 family	CRISPRs	- none -	type I-E CRISPR-associated protein Cse2/CasB [Methylococcus capsulatus]	No
fig|205975.9.peg.1351	CDS	HiC_scaffold_1	1396499	1397665	1167	CRISPR-associated protein, Cse4 family	CRISPRs	sp|Q46899|CASC_ECOLI CRISPR system Cascade subunit CasC OS=Escherichia coli (strain K12) OX=83333 GN=casC PE=1 SV=1	type I-E CRISPR-associated protein Cas7/Cse4/CasC [Methylococcus capsulatus]	No
fig|205975.9.peg.1352	CDS	HiC_scaffold_1	1397670	1398413	744	CRISPR-associated protein, Cas5e family	CRISPRs	sp|Q46898|CAS5_ECOLI CRISPR system Cascade subunit CasD OS=Escherichia coli (strain K12) OX=83333 GN=casD PE=1 SV=2	type I-E CRISPR-associated protein Cas5/CasD [Methylococcus capsulatus]	No
fig|205975.9.peg.1353	CDS	HiC_scaffold_1	1398410	1399105	696	hypothetical protein	- none -	- none -	type I-E CRISPR-associated protein Cas6/Cse3/CasE [Methylococcus capsulatus]	No
fig|205975.9.peg.1354	CDS	HiC_scaffold_1	1399102	1399431	330	CRISPR-associated protein Cas1	CRISPRs	- none -	type I-E CRISPR-associated endonuclease Cas1 [Methylococcus capsulatus]	No
fig|205975.9.peg.1355	CDS	HiC_scaffold_1	1399433	1399996	564	CRISPR-associated protein Cas1	CRISPRs	sp|Q74DC4|CAS1_GEOSL CRISPR-associated endonuclease Cas1 OS=Geobacter sulfurreducens (strain ATCC 51573 / DSM 12127 / PCA) OX=243231 GN=cas1 PE=3 SV=1	type I-E CRISPR-associated endonuclease Cas1 [Aquisalimonas asiatica]	No
fig|205975.9.peg.1356	CDS	HiC_scaffold_1	1399974	1400267	294	CRISPR-associated protein Cas2	CRISPRs	- none -	type I-E CRISPR-associated endoribonuclease Cas2 [Methylococcus capsulatus]	No
fig|205975.9.peg.1357	CDS	HiC_scaffold_1	1400425	1400538	114	hypothetical protein	- none -	- none -	- none -	Yes
fig|205975.9.peg.1358	CDS	HiC_scaffold_1	1401744	1401292	453	hypothetical protein	- none -	- none -	hypothetical protein [Teredinibacter turnerae]	Yes
fig|205975.9.peg.1359	CDS	HiC_scaffold_1	1402392	1401844	549	hypothetical protein	- none -	- none -	DUF262 domain-containing protein [Anaerophaga thermohalophila]	Yes
fig|205975.9.peg.136	CDS	HiC_scaffold_1	141996	141751	246	hypothetical protein	- none -	- none -	- none -	Yes
fig|205975.9.peg.1360	CDS	HiC_scaffold_1	1403232	1403807	576	hypothetical protein	- none -	- none -	DUF4145 domain-containing protein [Marinomonas sp. ef1]	Yes
fig|205975.9.peg.1361	CDS	HiC_scaffold_1	1403873	1404091	219	hypothetical protein	- none -	- none -	MULTISPECIES: hypothetical protein [sulfur-oxidizing symbionts]	Yes
fig|205975.9.peg.1362	CDS	HiC_scaffold_1	1404210	1404377	168	hypothetical protein	- none -	- none -	- none -	Yes
fig|205975.9.peg.1363	CDS	HiC_scaffold_1	1404374	1404595	222	hypothetical protein	- none -	- none -	hypothetical protein [Candidatus Thiodiazotropha endolucinida]	Yes
fig|205975.9.peg.1364	CDS	HiC_scaffold_1	1404653	1404769	117	hypothetical protein	- none -	- none -	- none -	Yes
fig|205975.9.peg.1365	CDS	HiC_scaffold_1	1404856	1407090	2235	hypothetical protein	- none -	- none -	universal stress protein UspA [endosymbiont of Riftia pachyptila]	No
fig|205975.9.peg.1366	CDS	HiC_scaffold_1	1407103	1409151	2049	hypothetical protein	- none -	sp|Q89FG1|PQQE_BRADU PqqA peptide cyclase OS=Bradyrhizobium diazoefficiens (strain JCM 10833 / IAM 13628 / NBRC 14792 / USDA 110) OX=224911 GN=pqqE PE=3 SV=2	radical SAM protein [endosymbiont of Tevnia jerichonana]	No
fig|205975.9.peg.1367	CDS	HiC_scaffold_1	1409339	1409680	342	Protoporphyrinogen IX oxidase, aerobic, HemY (EC 1.3.3.4)	Heme and Siroheme Biosynthesis	sp|O32434|PPOX_PROFF Protoporphyrinogen oxidase OS=Propionibacterium freudenreichii subsp. freudenreichii OX=66712 GN=hemY PE=3 SV=1	protoporphyrinogen oxidase [endosymbiont of Tevnia jerichonana]	No
fig|205975.9.peg.1368	CDS	HiC_scaffold_1	1409670	1410350	681	hypothetical protein	- none -	- none -	- none -	Yes
fig|205975.9.peg.1369	CDS	HiC_scaffold_1	1410497	1411912	1416	Protoporphyrinogen IX oxidase, aerobic, HemY (EC 1.3.3.4)	Heme and Siroheme Biosynthesis	sp|P56601|PPOX_MYXXA Protoporphyrinogen oxidase OS=Myxococcus xanthus OX=34 GN=hemY PE=1 SV=1	protoporphyrinogen oxidase [endosymbiont of Ridgeia piscesae]	No
fig|205975.9.peg.137	CDS	HiC_scaffold_1	142243	142112	132	hypothetical protein	- none -	- none -	- none -	Yes
fig|205975.9.peg.1370	CDS	HiC_scaffold_1	1411937	1412248	312	hypothetical protein	- none -	- none -	hypothetical protein [endosymbiont of Ridgeia piscesae]	Yes
fig|205975.9.peg.1371	CDS	HiC_scaffold_1	1412239	1414854	2616	hypothetical protein	- none -	sp|Q06067|ATOS_ECOLI Signal transduction histidine-protein kinase AtoS OS=Escherichia coli (strain K12) OX=83333 GN=atoS PE=1 SV=1	MULTISPECIES: PAS domain S-box protein [sulfur-oxidizing symbionts]	No
fig|205975.9.peg.1372	CDS	HiC_scaffold_1	1414851	1416260	1410	Response regulator of zinc sigma-54-dependent two-component system	Zinc resistance	sp|P14375|ZRAR_ECOLI Transcriptional regulatory protein ZraR OS=Escherichia coli (strain K12) OX=83333 GN=zraR PE=1 SV=2	sigma-54-dependent Fis family transcriptional regulator [endosymbiont of Ridgeia piscesae]	No
fig|205975.9.peg.1373	CDS	HiC_scaffold_1	1417687	1416305	1383	Para-aminobenzoate synthase, aminase component (EC 2.6.1.85)	Chorismate: Intermediate for synthesis of Tryptophan, PAPA antibiotics, PABA, 3-hydroxyanthranilate and more., Folate Biosynthesis, Tryptophan synthesis	sp|P12680|PABB_SALTY Aminodeoxychorismate synthase component 1 OS=Salmonella typhimurium (strain LT2 / SGSC1412 / ATCC 700720) OX=99287 GN=pabB PE=3 SV=1	MULTISPECIES: aminodeoxychorismate synthase component I [sulfur-oxidizing symbionts]	No
fig|205975.9.peg.1374	CDS	HiC_scaffold_1	1417940	1418239	300	hypothetical protein	- none -	- none -	- none -	Yes
fig|205975.9.peg.1375	CDS	HiC_scaffold_1	1418969	1418472	498	Para-aminobenzoate synthase, aminase component (EC 2.6.1.85)	Chorismate: Intermediate for synthesis of Tryptophan, PAPA antibiotics, PABA, 3-hydroxyanthranilate and more., Folate Biosynthesis, Tryptophan synthesis	sp|P12679|PABB_KLEAE Aminodeoxychorismate synthase component 1 OS=Klebsiella aerogenes OX=548 GN=pabB PE=3 SV=1	MULTISPECIES: aminodeoxychorismate synthase component I [sulfur-oxidizing symbionts]	No
fig|205975.9.peg.1376	CDS	HiC_scaffold_1	1420412	1419117	1296	Adenylosuccinate synthetase (EC 6.3.4.4)	Purine conversions	sp|B8GND3|PURA_THISH Adenylosuccinate synthetase OS=Thioalkalivibrio sulfidiphilus (strain HL-EbGR7) OX=396588 GN=purA PE=3 SV=1	adenylosuccinate synthase [Candidatus Thiodiazotropha endolucinida]	No
fig|205975.9.peg.1377	CDS	HiC_scaffold_1	1421854	1420673	1182	ATP phosphoribosyltransferase regulatory subunit (EC 2.4.2.17)	Histidine Biosynthesis	sp|B8GND2|HISZ_THISH ATP phosphoribosyltransferase regulatory subunit OS=Thioalkalivibrio sulfidiphilus (strain HL-EbGR7) OX=396588 GN=hisZ PE=3 SV=1	ATP phosphoribosyltransferase regulatory subunit [gamma proteobacterium symbiont of Ctena orbiculata]	No
fig|205975.9.peg.1378	CDS	HiC_scaffold_1	1422048	1421863	186	hypothetical protein	- none -	- none -	DUF2065 domain-containing protein [Sedimenticola selenatireducens]	Yes
fig|205975.9.peg.1379	CDS	HiC_scaffold_1	1423017	1422151	867	HflC protein	Hfl operon	sp|P44545|HFLC_HAEIN Protein HflC OS=Haemophilus influenzae (strain ATCC 51907 / DSM 11121 / KW20 / Rd) OX=71421 GN=hflC PE=3 SV=1	protease modulator HflC [Candidatus Thiodiazotropha endolucinida]	No
fig|205975.9.peg.138	CDS	HiC_scaffold_1	142304	142741	438	D-aminoacyl-tRNA deacylase (EC 3.1.1.96)	- none -	sp|Q0A5C9|DTD_ALKEH D-aminoacyl-tRNA deacylase OS=Alkalilimnicola ehrlichii (strain ATCC BAA-1101 / DSM 17681 / MLHE-1) OX=187272 GN=dtd PE=3 SV=1	D-tyrosyl-tRNA(Tyr) deacylase [Thiorhodovibrio sp. 970]	No
fig|205975.9.peg.1380	CDS	HiC_scaffold_1	1424171	1423017	1155	HflK protein	Hfl operon	sp|Q9KV09|HFLK_VIBCH Protein HflK OS=Vibrio cholerae serotype O1 (strain ATCC 39315 / El Tor Inaba N16961) OX=243277 GN=hflK PE=3 SV=1	FtsH protease activity modulator HflK [Candidatus Thiodiazotropha endolucinida]	No
fig|205975.9.peg.1381	CDS	HiC_scaffold_1	1424319	1424158	162	hypothetical protein	- none -	- none -	- none -	Yes
fig|205975.9.peg.1382	CDS	HiC_scaffold_1	1425120	1424659	462	HflK protein	Hfl operon	sp|Q9KV09|HFLK_VIBCH Protein HflK OS=Vibrio cholerae serotype O1 (strain ATCC 39315 / El Tor Inaba N16961) OX=243277 GN=hflK PE=3 SV=1	FtsH protease activity modulator HflK [Imhoffiella purpurea]	No
fig|205975.9.peg.1383	CDS	HiC_scaffold_1	1425268	1425107	162	hypothetical protein	- none -	- none -	- none -	Yes
fig|205975.9.peg.1384	CDS	HiC_scaffold_1	1426631	1425348	1284	Ribosome LSU-associated GTP-binding protein HflX	- none -	sp|P25519|HFLX_ECOLI GTPase HflX OS=Escherichia coli (strain K12) OX=83333 GN=hflX PE=1 SV=3	MULTISPECIES: GTPase HflX [sulfur-oxidizing symbionts]	No
fig|205975.9.peg.1385	CDS	HiC_scaffold_1	1427000	1426734	267	RNA-binding protein Hfq	Hfl operon, Polyadenylation bacterial	sp|Q3J803|HFQ_NITOC RNA-binding protein Hfq OS=Nitrosococcus oceani (strain ATCC 19707 / BCRC 17464 / NCIMB 11848 / C-107) OX=323261 GN=hfq PE=3 SV=1	RNA chaperone Hfq [Candidatus Thiodiazotropha endoloripes]	No
fig|205975.9.peg.1386	CDS	HiC_scaffold_1	1429178	1427265	1914	Peptidyl-prolyl cis-trans isomerase PpiD (EC 5.2.1.8)	Peptidyl-prolyl cis-trans isomerase	sp|P0ADY1|PPID_ECOLI Peptidyl-prolyl cis-trans isomerase D OS=Escherichia coli (strain K12) OX=83333 GN=ppiD PE=1 SV=1	hypothetical protein [endosymbiont of Ridgeia piscesae]	No
fig|205975.9.peg.1387	CDS	HiC_scaffold_1	1429697	1429425	273	DNA-binding protein HU-beta	DNA structural proteins, bacterial	sp|P05384|DBHB_PSEAE DNA-binding protein HU-beta OS=Pseudomonas aeruginosa (strain ATCC 15692 / DSM 22644 / CIP 104116 / JCM 14847 / LMG 12228 / 1C / PRS 101 / PAO1) OX=208964 GN=hupB PE=1 SV=3	HU family DNA-binding protein [Candidatus Thiodiazotropha endolucinida]	No
fig|205975.9.peg.1388	CDS	HiC_scaffold_1	1432285	1429868	2418	ATP-dependent protease La (EC 3.4.21.53) Type I	Proteolysis in bacteria, ATP-dependent	sp|P74956|LON_VIBPA Lon protease OS=Vibrio parahaemolyticus serotype O3:K6 (strain RIMD 2210633) OX=223926 GN=lon PE=3 SV=2	endopeptidase La [endosymbiont of Ridgeia piscesae]	No
fig|205975.9.peg.1389	CDS	HiC_scaffold_1	1432458	1432577	120	hypothetical protein	- none -	- none -	- none -	Yes
fig|205975.9.peg.139	CDS	HiC_scaffold_1	144237	142765	1473	Transglycosylase, Slt family	- none -	sp|A8ZWR8|MLTF_DESOH Membrane-bound lytic murein transglycosylase F OS=Desulfococcus oleovorans (strain DSM 6200 / Hxd3) OX=96561 GN=mltF PE=3 SV=2	lytic transglycosylase F [endosymbiont of Riftia pachyptila]	No
fig|205975.9.peg.1390	CDS	HiC_scaffold_1	1433902	1432622	1281	ATP-dependent Clp protease ATP-binding subunit ClpX	Proteolysis in bacteria, ATP-dependent	sp|B8GNT9|CLPX_THISH ATP-dependent Clp protease ATP-binding subunit ClpX OS=Thioalkalivibrio sulfidiphilus (strain HL-EbGR7) OX=396588 GN=clpX PE=3 SV=1	MULTISPECIES: ATP-dependent Clp protease ATP-binding subunit ClpX [sulfur-oxidizing symbionts]	No
fig|205975.9.peg.1391	CDS	HiC_scaffold_1	1434726	1434085	642	ATP-dependent Clp protease proteolytic subunit ClpP (EC 3.4.21.92)	- none -	sp|Q0A6A7|CLPP_ALKEH ATP-dependent Clp protease proteolytic subunit OS=Alkalilimnicola ehrlichii (strain ATCC BAA-1101 / DSM 17681 / MLHE-1) OX=187272 GN=clpP PE=3 SV=1	MULTISPECIES: ATP-dependent Clp endopeptidase proteolytic subunit ClpP [sulfur-oxidizing symbionts]	No
fig|205975.9.peg.1392	CDS	HiC_scaffold_1	1436126	1434834	1293	Cell division trigger factor (EC 5.2.1.8)	- none -	sp|A4VL77|TIG_PSEU5 Trigger factor OS=Pseudomonas stutzeri (strain A1501) OX=379731 GN=tig PE=3 SV=1	MULTISPECIES: trigger factor [sulfur-oxidizing symbionts]	No
fig|205975.9.peg.1393	CDS	HiC_scaffold_1	1436351	1436479	129	hypothetical protein	- none -	- none -	- none -	Yes
fig|205975.9.peg.1394	CDS	HiC_scaffold_1	1436558	1438144	1587	Na+/H+ antiporter NhaD type	NhaA, NhaD and Sodium-dependent phosphate transporters	sp|E1VBT7|NHAD_HALED Na(+)/H(+) antiporter NhaD OS=Halomonas elongata (strain ATCC 33173 / DSM 2581 / NBRC 15536 / NCIMB 2198 / 1H9) OX=768066 GN=nhaD PE=1 SV=1	sodium:proton antiporter [Sedimenticola selenatireducens]	No
fig|205975.9.peg.1395	CDS	HiC_scaffold_1	1440516	1438264	2253	DNA topoisomerase IV subunit A (EC 5.99.1.3)	- none -	sp|Q9HUK1|PARC_PSEAE DNA topoisomerase 4 subunit A OS=Pseudomonas aeruginosa (strain ATCC 15692 / DSM 22644 / CIP 104116 / JCM 14847 / LMG 12228 / 1C / PRS 101 / PAO1) OX=208964 GN=parC PE=3 SV=1	DNA topoisomerase IV subunit A [endosymbiont of Ridgeia piscesae]	No
fig|205975.9.peg.1396	CDS	HiC_scaffold_1	1441222	1440584	639	hypothetical protein	- none -	- none -	hypothetical protein [gamma proteobacterium symbiont of Ctena orbiculata]	Yes
fig|205975.9.peg.1397	CDS	HiC_scaffold_1	1442258	1441296	963	hypothetical protein	- none -	- none -	DUF3179 domain-containing protein [Sedimenticola selenatireducens]	Yes
fig|205975.9.peg.1398	CDS	HiC_scaffold_1	1442865	1442428	438	hypothetical protein	- none -	- none -	helix-turn-helix domain containing protein [endosymbiont of Tevnia jerichonana]	No
fig|205975.9.peg.1399	CDS	HiC_scaffold_1	1443052	1443192	141	hypothetical protein	- none -	- none -	- none -	Yes
fig|205975.9.peg.14	CDS	HiC_scaffold_1	17819	18580	762	hypothetical protein	- none -	- none -	hypothetical protein [gamma proteobacterium symbiont of Ctena orbiculata]	Yes
fig|205975.9.peg.140	CDS	HiC_scaffold_1	144353	144994	642	SOS-response repressor and protease LexA (EC 3.4.21.88)	DNA repair, bacterial	sp|Q2SKC5|LEXA_HAHCH LexA repressor OS=Hahella chejuensis (strain KCTC 2396) OX=349521 GN=lexA PE=3 SV=1	MULTISPECIES: transcriptional repressor LexA [sulfur-oxidizing symbionts]	No
fig|205975.9.peg.1400	CDS	HiC_scaffold_1	1443386	1443640	255	FIG152265: Sodium:solute symporter associated protein	CBSS-211586.9.peg.2560	- none -	MULTISPECIES: DUF4212 domain-containing protein [sulfur-oxidizing symbionts]	No
fig|205975.9.peg.1401	CDS	HiC_scaffold_1	1443656	1445440	1785	Acetate permease ActP (cation/acetate symporter)	CBSS-211586.9.peg.2560, Pyruvate metabolism II: acetyl-CoA, acetogenesis from pyruvate	sp|P31640|Y2524_CUPNH Uncharacterized symporter H16_A2524 OS=Cupriavidus necator (strain ATCC 17699 / H16 / DSM 428 / Stanier 337) OX=381666 GN=H16_A2524 PE=3 SV=2	cation acetate symporter [endosymbiont of Tevnia jerichonana]	No
fig|205975.9.peg.1402	CDS	HiC_scaffold_1	1445668	1447533	1866	Predicted signal-transduction protein containing cAMP-binding and CBS domains	CBSS-211586.9.peg.2560, CBSS-342610.3.peg.1536, cAMP signaling in bacteria	sp|Q58069|Y653_METJA Uncharacterized protein MJ0653 OS=Methanocaldococcus jannaschii (strain ATCC 43067 / DSM 2661 / JAL-1 / JCM 10045 / NBRC 100440) OX=243232 GN=MJ0653 PE=4 SV=1	cyclic nucleotide-binding/CBS domain-containing protein [Candidatus Thiodiazotropha endolucinida]	No
fig|205975.9.peg.1403	CDS	HiC_scaffold_1	1447537	1448229	693	DNA polymerase III epsilon subunit (EC 2.7.7.7)	CBSS-228410.1.peg.134, CBSS-342610.3.peg.1536	sp|A5IJJ8|DPO3_THEP1 DNA polymerase III PolC-type OS=Thermotoga petrophila (strain RKU-1 / ATCC BAA-488 / DSM 13995) OX=390874 GN=polC PE=3 SV=1	DNA polymerase III subunit epsilon [gamma proteobacterium symbiont of Ctena orbiculata]	No
fig|205975.9.peg.1404	CDS	HiC_scaffold_1	1448249	1448821	573	hypothetical protein	- none -	- none -	hypothetical protein [endosymbiont of Ridgeia piscesae]	Yes
fig|205975.9.peg.1405	CDS	HiC_scaffold_1	1448922	1450868	1947	Acetyl-CoA synthetase (EC 6.2.1.1)	- none -	sp|A0L576|ACSA_MAGMM Acetyl-coenzyme A synthetase OS=Magnetococcus marinus (strain ATCC BAA-1437 / JCM 17883 / MC-1) OX=156889 GN=acsA PE=3 SV=1	acetate--CoA ligase [endosymbiont of Ridgeia piscesae]	No
fig|205975.9.peg.1406	CDS	HiC_scaffold_1	1450952	1451818	867	Benzoyl-CoA oxygenase, A subunit (EC 1.18.1.2)	- none -	sp|Q00598|FENR_CYAPA Ferredoxin--NADP reductase, cyanelle OS=Cyanophora paradoxa OX=2762 GN=PETH PE=1 SV=1	oxidoreductase [gamma proteobacterium SS-5]	No
fig|205975.9.peg.1407	CDS	HiC_scaffold_1	1451846	1451962	117	hypothetical protein	- none -	- none -	- none -	Yes
fig|205975.9.peg.1408	CDS	HiC_scaffold_1	1452378	1452259	120	hypothetical protein	- none -	- none -	- none -	Yes
fig|205975.9.peg.1409	CDS	HiC_scaffold_1	1452738	1453604	867	Benzoyl-CoA oxygenase, A subunit (EC 1.18.1.2)	- none -	sp|Q00598|FENR_CYAPA Ferredoxin--NADP reductase, cyanelle OS=Cyanophora paradoxa OX=2762 GN=PETH PE=1 SV=1	oxidoreductase [gamma proteobacterium SS-5]	No
fig|205975.9.peg.141	CDS	HiC_scaffold_1	145141	145830	690	Nickel transporter UreH	- none -	sp|Q07404|UREH_BACSB Urease accessory protein UreH OS=Bacillus sp. (strain TB-90) OX=36824 GN=ureH PE=3 SV=1	urease accessory protein [Solemya velesiana gill symbiont]	No
fig|205975.9.peg.1410	CDS	HiC_scaffold_1	1455053	1453647	1407	Integron integrase IntIPac	Integrons	sp|P62592|INT2_SALTI Integrase/recombinase OS=Salmonella typhi OX=90370 GN=int PE=3 SV=1	integron integrase [endosymbiont of Tevnia jerichonana]	No
fig|205975.9.peg.1411	CDS	HiC_scaffold_1	1455066	1455215	150	hypothetical protein	- none -	- none -	- none -	Yes
fig|205975.9.peg.1412	CDS	HiC_scaffold_1	1455227	1455811	585	hypothetical protein	- none -	- none -	hypothetical protein [Denitratisoma sp. DHT3]	Yes
fig|205975.9.peg.1413	CDS	HiC_scaffold_1	1455860	1456384	525	hypothetical protein	- none -	- none -	gamma-glutamylcyclotransferase [Desulfonatronospira thiodismutans]	No
fig|205975.9.peg.1414	CDS	HiC_scaffold_1	1456528	1457112	585	hypothetical protein	- none -	- none -	TIR domain-containing protein [Vibrio rotiferianus]	No
fig|205975.9.peg.1415	CDS	HiC_scaffold_1	1457114	1457875	762	hypothetical protein	- none -	- none -	hypothetical protein [Thiorhodococcus drewsii]	Yes
fig|205975.9.peg.1416	CDS	HiC_scaffold_1	1457875	1458522	648	hypothetical protein	- none -	- none -	hypothetical protein [Immundisolibacter cernigliae]	Yes
fig|205975.9.peg.1417	CDS	HiC_scaffold_1	1458878	1459306	429	hypothetical protein	- none -	- none -	hypothetical protein [Cocleimonas flava]	Yes
fig|205975.9.peg.1418	CDS	HiC_scaffold_1	1460142	1460023	120	hypothetical protein	- none -	- none -	- none -	Yes
fig|205975.9.peg.1419	CDS	HiC_scaffold_1	1460800	1460711	90	hypothetical protein	- none -	- none -	- none -	Yes
fig|205975.9.peg.142	CDS	HiC_scaffold_1	145975	147069	1095	23S rRNA (adenine(2503)-C(2))-methyltransferase @ tRNA (adenine(37)-C(2))-methyltransferase (EC 2.1.1.192)	- none -	sp|Q603C0|RLMN_METCA Dual-specificity RNA methyltransferase RlmN OS=Methylococcus capsulatus (strain ATCC 33009 / NCIMB 11132 / Bath) OX=243233 GN=rlmN PE=3 SV=1	23S rRNA (adenine(2503)-C(2))-methyltransferase RlmN [endosymbiont of Ridgeia piscesae]	No
fig|205975.9.peg.1420	CDS	HiC_scaffold_1	1461288	1460797	492	hypothetical protein	- none -	sp|P71043|YWNH_BACSU Putative phosphinothricin acetyltransferase YwnH OS=Bacillus subtilis (strain 168) OX=224308 GN=ywnH PE=1 SV=1	N-acetyltransferase [Marinifilaceae bacterium SPP2]	No
fig|205975.9.peg.1421	CDS	HiC_scaffold_1	1461776	1461300	477	hypothetical protein	- none -	- none -	- none -	Yes
fig|205975.9.peg.1422	CDS	HiC_scaffold_1	1462187	1462384	198	hypothetical protein	- none -	- none -	- none -	Yes
fig|205975.9.peg.1423	CDS	HiC_scaffold_1	1462397	1462945	549	hypothetical protein	- none -	- none -	hypothetical protein [Shewanella benthica]	Yes
fig|205975.9.peg.1424	CDS	HiC_scaffold_1	1463210	1463028	183	hypothetical protein	- none -	- none -	- none -	Yes
fig|205975.9.peg.1425	CDS	HiC_scaffold_1	1464522	1465136	615	hypothetical protein	- none -	- none -	hypothetical protein [Denitratisoma oestradiolicum]	Yes
fig|205975.9.peg.1426	CDS	HiC_scaffold_1	1466089	1465265	825	hypothetical protein	- none -	sp|P20665|PIV_MORBO Pilin gene-inverting protein OS=Moraxella bovis OX=476 GN=piv PE=4 SV=1	IS110 family transposase [Solemya velum gill symbiont]	No
fig|205975.9.peg.1427	CDS	HiC_scaffold_1	1466291	1466557	267	hypothetical protein	- none -	- none -	hypothetical protein [Acidihalobacter ferrooxidans]	Yes
fig|205975.9.peg.1428	CDS	HiC_scaffold_1	1466937	1467158	222	Glutamine--fructose-6-phosphate aminotransferase [isomerizing] (EC 2.6.1.16)	- none -	sp|Q9PMT4|GLMS_CAMJE Glutamine--fructose-6-phosphate aminotransferase [isomerizing] OS=Campylobacter jejuni subsp. jejuni serotype O:2 (strain ATCC 700819 / NCTC 11168) OX=192222 GN=glmS PE=3 SV=3	glutamine--fructose-6-phosphate transaminase (isomerizing), partial [Arcobacter cryaerophilus]	No
fig|205975.9.peg.1429	CDS	HiC_scaffold_1	1467294	1467398	105	hypothetical protein	- none -	- none -	- none -	Yes
fig|205975.9.peg.143	CDS	HiC_scaffold_1	147066	147854	789	hypothetical protein	- none -	sp|P43988|Y366_HAEIN Uncharacterized protein HI_0366 OS=Haemophilus influenzae (strain ATCC 51907 / DSM 11121 / KW20 / Rd) OX=71421 GN=HI_0366 PE=3 SV=1	type IV pilus biogenesis/stability protein PilW [endosymbiont of Ridgeia piscesae]	No
fig|205975.9.peg.1430	CDS	HiC_scaffold_1	1467402	1468436	1035	hypothetical protein	- none -	sp|O01704|EXT1_CAEEL Exostosin-1 homolog OS=Caenorhabditis elegans OX=6239 GN=rib-1 PE=1 SV=2	hypothetical protein [Azohydromonas australica]	No
fig|205975.9.peg.1431	CDS	HiC_scaffold_1	1468508	1468720	213	GDP-mannose 4,6-dehydratase (EC 4.2.1.47)	- none -	- none -	- none -	No
fig|205975.9.peg.1432	CDS	HiC_scaffold_1	1468837	1469121	285	hypothetical protein	- none -	- none -	DUF1778 domain-containing protein [Nitrincola sp. A-D6]	Yes
fig|205975.9.peg.1433	CDS	HiC_scaffold_1	1469158	1469553	396	FIG001353: Acetyltransferase	- none -	sp|P55366|Y4AS_SINFN Uncharacterized protein y4aS OS=Sinorhizobium fredii (strain NBRC 101917 / NGR234) OX=394 GN=NGR_a00290 PE=4 SV=1	GNAT family N-acetyltransferase [Pararheinheimera mesophila]	No
fig|205975.9.peg.1434	CDS	HiC_scaffold_1	1469871	1470032	162	hypothetical protein	- none -	- none -	- none -	Yes
fig|205975.9.peg.1435	CDS	HiC_scaffold_1	1470108	1470479	372	hypothetical protein	- none -	sp|Q5E7H1|DNABP_ALIF1 DNA-binding protein VF_0530 OS=Aliivibrio fischeri (strain ATCC 700601 / ES114) OX=312309 GN=VF_0530 PE=1 SV=1	DNA-binding protein VF530 [Solemya pervernicosa gill symbiont]	No
fig|205975.9.peg.1436	CDS	HiC_scaffold_1	1470749	1470955	207	Cold shock protein of CSP family	- none -	sp|A0R5E1|CSPA_MYCS2 Probable cold shock protein A OS=Mycolicibacterium smegmatis (strain ATCC 700084 / mc(2)155) OX=246196 GN=cspA PE=1 SV=1	cold-shock protein [Glaciecola punicea]	No
fig|205975.9.peg.1437	CDS	HiC_scaffold_1	1473814	1471712	2103	UPF0313 [4Fe-4S] protein YgiQ	- none -	sp|Q9HUN6|Y4928_PSEAE UPF0313 protein PA4928 OS=Pseudomonas aeruginosa (strain ATCC 15692 / DSM 22644 / CIP 104116 / JCM 14847 / LMG 12228 / 1C / PRS 101 / PAO1) OX=208964 GN=PA4928 PE=3 SV=1	YgiQ family radical SAM protein [endosymbiont of Tevnia jerichonana]	No
fig|205975.9.peg.1438	CDS	HiC_scaffold_1	1475417	1473972	1446	hypothetical protein	- none -	- none -	O-antigen ligase family protein [Salinivenus iranica]	No
fig|205975.9.peg.1439	CDS	HiC_scaffold_1	1476066	1476578	513	Transcriptional regulator MraZ	- none -	sp|B8GMM0|MRAZ_THISH Transcriptional regulator MraZ OS=Thioalkalivibrio sulfidiphilus (strain HL-EbGR7) OX=396588 GN=mraZ PE=3 SV=1	division/cell wall cluster transcriptional repressor MraZ [endosymbiont of Ridgeia piscesae]	No
fig|205975.9.peg.144	CDS	HiC_scaffold_1	147854	148876	1023	hypothetical protein	- none -	sp|A1JKS1|RODZ_YERE8 Cytoskeleton protein RodZ OS=Yersinia enterocolitica serotype O:8 / biotype 1B (strain NCTC 13174 / 8081) OX=393305 GN=rodZ PE=3 SV=2	helix-turn-helix domain-containing protein [endosymbiont of Ridgeia piscesae]	No
fig|205975.9.peg.1440	CDS	HiC_scaffold_1	1476578	1477516	939	16S rRNA (cytosine(1402)-N(4))-methyltransferase (EC 2.1.1.199)	- none -	sp|B3PCM8|RSMH_CELJU Ribosomal RNA small subunit methyltransferase H OS=Cellvibrio japonicus (strain Ueda107) OX=498211 GN=rsmH PE=3 SV=1	16S rRNA (cytosine(1402)-N(4))-methyltransferase RsmH [endosymbiont of Riftia pachyptila]	No
fig|205975.9.peg.1441	CDS	HiC_scaffold_1	1477513	1477785	273	Cell division protein FtsL	Stationary phase repair cluster	sp|Q8PCK6|FTSL_XANCP Cell division protein FtsL OS=Xanthomonas campestris pv. campestris (strain ATCC 33913 / DSM 3586 / NCPPB 528 / LMG 568 / P 25) OX=190485 GN=ftsL PE=3 SV=1	MULTISPECIES: cell division protein FtsL [sulfur-oxidizing symbionts]	No
fig|205975.9.peg.1442	CDS	HiC_scaffold_1	1477788	1479521	1734	Cell division protein FtsI [Peptidoglycan synthetase] (EC 2.4.1.129)	CBSS-83331.1.peg.3039, Flagellum in Campylobacter	sp|G3XD46|FTSI_PSEAE Peptidoglycan D,D-transpeptidase FtsI OS=Pseudomonas aeruginosa (strain ATCC 15692 / DSM 22644 / CIP 104116 / JCM 14847 / LMG 12228 / 1C / PRS 101 / PAO1) OX=208964 GN=ftsI PE=1 SV=1	penicillin-binding protein 2 [gamma proteobacterium symbiont of Ctena orbiculata]	No
fig|205975.9.peg.1443	CDS	HiC_scaffold_1	1479521	1481062	1542	UDP-N-acetylmuramoyl-dipeptide--2,6-diaminopimelate ligase (EC 6.3.2.13)	- none -	sp|Q83F28|MURE_COXBU UDP-N-acetylmuramoyl-L-alanyl-D-glutamate--2,6-diaminopimelate ligase OS=Coxiella burnetii (strain RSA 493 / Nine Mile phase I) OX=227377 GN=murE PE=3 SV=1	UDP-N-acetylmuramoyl-L-alanyl-D-glutamate--2,6-diaminopimelate ligase [endosymbiont of Ridgeia piscesae]	No
fig|205975.9.peg.1444	CDS	HiC_scaffold_1	1481065	1482147	1083	Phospho-N-acetylmuramoyl-pentapeptide-transferase (EC 2.7.8.13)	- none -	sp|A1U3G1|MRAY_MARHV Phospho-N-acetylmuramoyl-pentapeptide-transferase OS=Marinobacter hydrocarbonoclasticus (strain ATCC 700491 / DSM 11845 / VT8) OX=351348 GN=mraY PE=3 SV=1	MULTISPECIES: phospho-N-acetylmuramoyl-pentapeptide-transferase [sulfur-oxidizing symbionts]	No
fig|205975.9.peg.1445	CDS	HiC_scaffold_1	1482156	1483511	1356	UDP-N-acetylmuramoyl-L-alanine--D-glutamate ligase (EC 6.3.2.9)	- none -	sp|Q87WY3|MURD_PSESM UDP-N-acetylmuramoylalanine--D-glutamate ligase OS=Pseudomonas syringae pv. tomato (strain ATCC BAA-871 / DC3000) OX=223283 GN=murD PE=3 SV=1	UDP-N-acetylmuramoyl-L-alanine--D-glutamate ligase [Candidatus Thiodiazotropha endolucinida]	No
fig|205975.9.peg.1446	CDS	HiC_scaffold_1	1483508	1484707	1200	Peptidoglycan glycosyltransferase FtsW (EC 2.4.1.129)	- none -	sp|D3RVH4|FTSW_ALLVD Probable peptidoglycan glycosyltransferase FtsW OS=Allochromatium vinosum (strain ATCC 17899 / DSM 180 / NBRC 103801 / NCIMB 10441 / D) OX=572477 GN=ftsW PE=3 SV=1	putative lipid II flippase FtsW [gamma proteobacterium symbiont of Ctena orbiculata]	No
fig|205975.9.peg.1447	CDS	HiC_scaffold_1	1484692	1485771	1080	UDP-N-acetylglucosamine--N-acetylmuramyl-(pentapeptide) pyrophosphoryl-undecaprenol N-acetylglucosamine transferase (EC 2.4.1.227)	- none -	sp|Q3J789|MURG_NITOC UDP-N-acetylglucosamine--N-acetylmuramyl-(pentapeptide) pyrophosphoryl-undecaprenol N-acetylglucosamine transferase OS=Nitrosococcus oceani (strain ATCC 19707 / BCRC 17464 / NCIMB 11848 / C-107) OX=323261 GN=murG PE=3 SV=1	MULTISPECIES: undecaprenyldiphospho-muramoylpentapeptide beta-N-acetylglucosaminyltransferase [sulfur-oxidizing symbionts]	No
fig|205975.9.peg.1448	CDS	HiC_scaffold_1	1485768	1487207	1440	UDP-N-acetylmuramate--L-alanine ligase (EC 6.3.2.8)	- none -	sp|Q2S9Z3|MURC_HAHCH UDP-N-acetylmuramate--L-alanine ligase OS=Hahella chejuensis (strain KCTC 2396) OX=349521 GN=murC PE=3 SV=1	UDP-N-acetylmuramate--L-alanine ligase [endosymbiont of Ridgeia piscesae]	No
fig|205975.9.peg.1449	CDS	HiC_scaffold_1	1487204	1487398	195	hypothetical protein	- none -	- none -	- none -	Yes
fig|205975.9.peg.145	CDS	HiC_scaffold_1	148981	150252	1272	Histidyl-tRNA synthetase (EC 6.1.1.21)	tRNA aminoacylation, His	sp|Q3K7B7|SYH_PSEPF Histidine--tRNA ligase OS=Pseudomonas fluorescens (strain Pf0-1) OX=205922 GN=hisS PE=3 SV=1	histidine--tRNA ligase [endosymbiont of Ridgeia piscesae]	No
fig|205975.9.peg.1450	CDS	HiC_scaffold_1	1487395	1488294	900	UDP-N-acetylenolpyruvoylglucosamine reductase (EC 1.3.1.98)	- none -	sp|Q0A6K4|MURB_ALKEH UDP-N-acetylenolpyruvoylglucosamine reductase OS=Alkalilimnicola ehrlichii (strain ATCC BAA-1101 / DSM 17681 / MLHE-1) OX=187272 GN=murB PE=3 SV=1	UDP-N-acetylmuramate dehydrogenase [Candidatus Thiodiazotropha endolucinida]	No
fig|205975.9.peg.1451	CDS	HiC_scaffold_1	1488291	1489103	813	Cell division protein FtsQ	- none -	sp|Q83F15|FTSQ_COXBU Cell division protein FtsQ OS=Coxiella burnetii (strain RSA 493 / Nine Mile phase I) OX=227377 GN=ftsQ PE=3 SV=1	MULTISPECIES: FtsQ-type POTRA domain-containing protein [sulfur-oxidizing symbionts]	No
fig|205975.9.peg.1452	CDS	HiC_scaffold_1	1489104	1490339	1236	Cell division protein FtsA	- none -	sp|P47203|FTSA_PSEAE Cell division protein FtsA OS=Pseudomonas aeruginosa (strain ATCC 15692 / DSM 22644 / CIP 104116 / JCM 14847 / LMG 12228 / 1C / PRS 101 / PAO1) OX=208964 GN=ftsA PE=3 SV=2	cell division protein FtsA [Candidatus Thiodiazotropha endoloripes]	No
fig|205975.9.peg.1453	CDS	HiC_scaffold_1	1490397	1491572	1176	Cell division protein FtsZ	- none -	sp|P47204|FTSZ_PSEAE Cell division protein FtsZ OS=Pseudomonas aeruginosa (strain ATCC 15692 / DSM 22644 / CIP 104116 / JCM 14847 / LMG 12228 / 1C / PRS 101 / PAO1) OX=208964 GN=ftsZ PE=1 SV=2	cell division protein FtsZ [Candidatus Thiodiazotropha endoloripes]	No
fig|205975.9.peg.1454	CDS	HiC_scaffold_1	1491760	1492671	912	UDP-3-O-[3-hydroxymyristoyl] N-acetylglucosamine deacetylase (EC 3.5.1.108)	- none -	sp|A1U3F2|LPXC_MARHV UDP-3-O-acyl-N-acetylglucosamine deacetylase OS=Marinobacter hydrocarbonoclasticus (strain ATCC 700491 / DSM 11845 / VT8) OX=351348 GN=lpxC PE=3 SV=1	MULTISPECIES: UDP-3-O-acyl-N-acetylglucosamine deacetylase [sulfur-oxidizing symbionts]	No
fig|205975.9.peg.1455	CDS	HiC_scaffold_1	1492911	1493120	210	hypothetical protein	- none -	- none -	- none -	Yes
fig|205975.9.peg.1456	CDS	HiC_scaffold_1	1493310	1496738	3429	hypothetical protein	- none -	sp|Q5ZI67|NHLC2_CHICK NHL repeat-containing protein 2 OS=Gallus gallus OX=9031 GN=NHLRC2 PE=2 SV=1	hypothetical protein [Pedobacter sp. BS3]	Yes
fig|205975.9.peg.1457	CDS	HiC_scaffold_1	1497291	1496812	480	hypothetical protein	- none -	- none -	MULTISPECIES: DUF721 domain-containing protein [sulfur-oxidizing symbionts]	Yes
fig|205975.9.peg.1458	CDS	HiC_scaffold_1	1497383	1498321	939	hypothetical protein	- none -	sp|P0AFT1|MEPM_SHIFL Murein DD-endopeptidase MepM OS=Shigella flexneri OX=623 GN=mepM PE=3 SV=1	M23 family metallopeptidase [Candidatus Thiodiazotropha endolucinida]	No
fig|205975.9.peg.1459	CDS	HiC_scaffold_1	1498518	1501334	2817	Protein translocase subunit SecA	- none -	sp|B8GMN9|SECA_THISH Protein translocase subunit SecA OS=Thioalkalivibrio sulfidiphilus (strain HL-EbGR7) OX=396588 GN=secA PE=3 SV=1	preprotein translocase subunit SecA [Candidatus Thiodiazotropha endolucinida]	No
fig|205975.9.peg.146	CDS	HiC_scaffold_1	150488	151114	627	UPF0070 protein YfgM	- none -	sp|P43989|Y370_HAEIN UPF0070 protein HI_0370 OS=Haemophilus influenzae (strain ATCC 51907 / DSM 11121 / KW20 / Rd) OX=71421 GN=HI_0370 PE=1 SV=1	MULTISPECIES: tetratricopeptide repeat protein [sulfur-oxidizing symbionts]	No
fig|205975.9.peg.1460	CDS	HiC_scaffold_1	1501337	1502539	1203	Glutamate N-acetyltransferase (EC 2.3.1.35) @ N-acetylglutamate synthase (EC 2.3.1.1)	- none -	sp|Q607S6|ARGJ_METCA Arginine biosynthesis bifunctional protein ArgJ OS=Methylococcus capsulatus (strain ATCC 33009 / NCIMB 11132 / Bath) OX=243233 GN=argJ PE=3 SV=1	bifunctional glutamate N-acetyltransferase/amino-acid acetyltransferase ArgJ [endosymbiont of Ridgeia piscesae]	No
fig|205975.9.peg.1461	CDS	HiC_scaffold_1	1502520	1502672	153	hypothetical protein	- none -	- none -	- none -	Yes
fig|205975.9.peg.1462	CDS	HiC_scaffold_1	1502666	1503607	942	Mutator MutT protein (7,8-dihydro-8-oxoguanine-triphosphatase) (EC 3.6.1.-) / Thiazole tautomerase TenI-like domain	- none -	sp|O67378|THIE2_AQUAE Putative thiamine-phosphate synthase 2 OS=Aquifex aeolicus (strain VF5) OX=224324 GN=thiE2 PE=3 SV=1	Nudix family hydrolase [endosymbiont of Ridgeia piscesae]	No
fig|205975.9.peg.1463	CDS	HiC_scaffold_1	1504013	1503621	393	hypothetical protein	- none -	- none -	MULTISPECIES: PilZ domain-containing protein [sulfur-oxidizing symbionts]	No
fig|205975.9.peg.1464	CDS	HiC_scaffold_1	1504175	1506250	2076	hypothetical protein	- none -	sp|Q9F8D7|GACS_PSEPH Sensor histidine kinase GacS OS=Pseudomonas protegens (strain DSM 19095 / LMG 27888 / CHA0) OX=1124983 GN=gacS PE=3 SV=1	response regulator [endosymbiont of Riftia pachyptila]	No
fig|205975.9.peg.1465	CDS	HiC_scaffold_1	1506256	1507614	1359	hypothetical protein	- none -	sp|P29941|YCB8_SINSX Uncharacterized 19.2 kDa protein in cobO 3'region OS=Sinorhizobium sp. OX=42445 PE=4 SV=1	MULTISPECIES: bifunctional (p)ppGpp synthetase/guanosine-3',5'-bis(diphosphate) 3'-pyrophosphohydrolase [sulfur-oxidizing symbionts]	No
fig|205975.9.peg.1466	CDS	HiC_scaffold_1	1507817	1509016	1200	hypothetical protein	- none -	sp|H8L902|ASL_ENTFU D-aspartate ligase OS=Enterococcus faecium (strain Aus0004) OX=1155766 GN=EFAU004_01690 PE=1 SV=1	hypothetical protein [Rhizobiales bacterium YIM 77505]	No
fig|205975.9.peg.1467	CDS	HiC_scaffold_1	1509879	1509043	837	hypothetical protein	- none -	sp|Q58322|Y912_METJA Uncharacterized protein MJ0912 OS=Methanocaldococcus jannaschii (strain ATCC 43067 / DSM 2661 / JAL-1 / JCM 10045 / NBRC 100440) OX=243232 GN=MJ0912 PE=4 SV=1	metallophosphoesterase family protein [Minicystis rosea]	No
fig|205975.9.peg.1468	CDS	HiC_scaffold_1	1511033	1509885	1149	hypothetical protein	- none -	- none -	MULTISPECIES: GNAT family N-acetyltransferase [sulfur-oxidizing symbionts]	No
fig|205975.9.peg.1469	CDS	HiC_scaffold_1	1511156	1511040	117	hypothetical protein	- none -	- none -	- none -	Yes
fig|205975.9.peg.147	CDS	HiC_scaffold_1	151122	152285	1164	hypothetical protein	- none -	sp|Q5X521|BAMB_LEGPA Outer membrane protein assembly factor BamB OS=Legionella pneumophila (strain Paris) OX=297246 GN=bamB PE=3 SV=1	MULTISPECIES: outer membrane protein assembly factor BamB [sulfur-oxidizing symbionts]	No
fig|205975.9.peg.1470	CDS	HiC_scaffold_1	1511392	1511706	315	hypothetical protein	- none -	- none -	- none -	Yes
fig|205975.9.peg.1471	CDS	HiC_scaffold_1	1511956	1512576	621	Phosphate transport regulator (distant homolog of PhoU)	Phosphate metabolism	sp|P44271|Y1603_HAEIN UPF0111 protein HI_1603 OS=Haemophilus influenzae (strain ATCC 51907 / DSM 11121 / KW20 / Rd) OX=71421 GN=HI_1603 PE=1 SV=1	TIGR00153 family protein [Candidatus Thiodiazotropha endolucinida]	No
fig|205975.9.peg.1472	CDS	HiC_scaffold_1	1512754	1513152	399	Probable low-affinity inorganic phosphate transporter	Phosphate metabolism	sp|P45268|Y1604_HAEIN Putative phosphate permease HI_1604 OS=Haemophilus influenzae (strain ATCC 51907 / DSM 11121 / KW20 / Rd) OX=71421 GN=HI_1604 PE=3 SV=1	inorganic phosphate transporter [Candidatus Thiodiazotropha endolucinida]	No
fig|205975.9.peg.1473	CDS	HiC_scaffold_1	1513570	1514814	1245	hypothetical protein	- none -	sp|Q06126|TNPA_BORPP Transposase for insertion sequence element IS1001 OS=Bordetella parapertussis OX=519 GN=tnpA PE=3 SV=1	ISL3 family transposase [Acidiferrobacter sp. SPIII_3]	No
fig|205975.9.peg.1474	CDS	HiC_scaffold_1	1515500	1514907	594	hypothetical protein	- none -	- none -	hypothetical protein [endosymbiont of Ridgeia piscesae]	Yes
fig|205975.9.peg.1475	CDS	HiC_scaffold_1	1515534	1516862	1329	diguanylate cyclase/phosphodiesterase (GGDEF & EAL domains) with PAS/PAC sensor(s)	- none -	sp|P0AAP1|DGCC_ECOLI Probable diguanylate cyclase DgcC OS=Escherichia coli (strain K12) OX=83333 GN=dgcC PE=1 SV=1	GGDEF domain-containing protein [Desulfocapsa sulfexigens]	No
fig|205975.9.peg.1476	CDS	HiC_scaffold_1	1517428	1517189	240	hypothetical protein	- none -	- none -	DUF1295 domain-containing protein [Kribbella sp. VKM Ac-2572]	Yes
fig|205975.9.peg.1477	CDS	HiC_scaffold_1	1517847	1517620	228	hypothetical protein	- none -	- none -	- none -	Yes
fig|205975.9.peg.1478	CDS	HiC_scaffold_1	1518799	1518164	636	hypothetical protein	- none -	- none -	- none -	Yes
fig|205975.9.peg.1479	CDS	HiC_scaffold_1	1518895	1519548	654	hypothetical protein	- none -	- none -	hypothetical protein [Sedimenticola thiotaurini]	Yes
fig|205975.9.peg.148	CDS	HiC_scaffold_1	152295	153692	1398	GTP-binding protein EngA	- none -	sp|Q0AB37|DER_ALKEH GTPase Der OS=Alkalilimnicola ehrlichii (strain ATCC BAA-1101 / DSM 17681 / MLHE-1) OX=187272 GN=der PE=3 SV=1	ribosome biogenesis GTPase Der [endosymbiont of Tevnia jerichonana]	No
fig|205975.9.peg.1480	CDS	HiC_scaffold_1	1519812	1521413	1602	Putative glutathione-regulated potassium-efflux system protein KefB	- none -	sp|A7MIA0|KEFC_CROS8 Glutathione-regulated potassium-efflux system protein KefC OS=Cronobacter sakazakii (strain ATCC BAA-894) OX=290339 GN=kefC PE=3 SV=1	cation:proton antiporter [endosymbiont of Ridgeia piscesae]	No
fig|205975.9.peg.1481	CDS	HiC_scaffold_1	1521474	1522832	1359	Na+/H+ antiporter NhaA type	NhaA, NhaD and Sodium-dependent phosphate transporters	sp|Q21JV7|NHAA1_SACD2 Na(+)/H(+) antiporter NhaA 1 OS=Saccharophagus degradans (strain 2-40 / ATCC 43961 / DSM 17024) OX=203122 GN=nhaA1 PE=3 SV=1	Na+/H+ antiporter NhaA [Emcibacter congregatus]	No
fig|205975.9.peg.1482	CDS	HiC_scaffold_1	1524032	1522851	1182	diguanylate cyclase/phosphodiesterase (GGDEF & EAL domains) with PAS/PAC sensor(s)	- none -	sp|P76129|DOSP_ECOLI Oxygen sensor protein DosP OS=Escherichia coli (strain K12) OX=83333 GN=dosP PE=1 SV=4	EAL domain-containing response regulator [endosymbiont of Ridgeia piscesae]	No
fig|205975.9.peg.1483	CDS	HiC_scaffold_1	1524417	1524025	393	hypothetical protein	- none -	- none -	MULTISPECIES: response regulator [sulfur-oxidizing symbionts]	No
fig|205975.9.peg.1484	CDS	HiC_scaffold_1	1526504	1524414	2091	hypothetical protein	- none -	sp|Q881J7|LOVHK_PSESM Blue-light-activated protein OS=Pseudomonas syringae pv. tomato (strain ATCC BAA-871 / DC3000) OX=223283 GN=PSPTO_2896 PE=1 SV=1	PAS domain-containing hybrid sensor histidine kinase/response regulator [endosymbiont of Tevnia jerichonana]	No
fig|205975.9.peg.1485	CDS	HiC_scaffold_1	1527064	1526945	120	hypothetical protein	- none -	- none -	- none -	Yes
fig|205975.9.peg.1486	CDS	HiC_scaffold_1	1528808	1527201	1608	diguanylate cyclase/phosphodiesterase (GGDEF & EAL domains) with PAS/PAC sensor(s)	- none -	sp|P15939|NODV_BRADU Nodulation protein V OS=Bradyrhizobium diazoefficiens (strain JCM 10833 / IAM 13628 / NBRC 14792 / USDA 110) OX=224911 GN=nodV PE=4 SV=1	PAS domain-containing hybrid sensor histidine kinase/response regulator [endosymbiont of Ridgeia piscesae]	No
fig|205975.9.peg.1487	CDS	HiC_scaffold_1	1530278	1528857	1422	hypothetical protein	- none -	sp|Q881J7|LOVHK_PSESM Blue-light-activated protein OS=Pseudomonas syringae pv. tomato (strain ATCC BAA-871 / DC3000) OX=223283 GN=PSPTO_2896 PE=1 SV=1	DUF3365 domain-containing protein [endosymbiont of Ridgeia piscesae]	Yes
fig|205975.9.peg.1488	CDS	HiC_scaffold_1	1532521	1530761	1761	hypothetical protein	- none -	sp|Q4ZSY3|LOVHK_PSEU2 Blue-light-activated protein OS=Pseudomonas syringae pv. syringae (strain B728a) OX=205918 GN=Psyr_2700 PE=3 SV=1	MULTISPECIES: DUF3365 domain-containing protein [sulfur-oxidizing symbionts]	Yes
fig|205975.9.peg.1489	CDS	HiC_scaffold_1	1532655	1533701	1047	Methyl-accepting chemotaxis sensor/transducer protein	- none -	sp|Q88D09|MCPQ_PSEPK Methyl-accepting chemotaxis protein McpQ OS=Pseudomonas putida (strain ATCC 47054 / DSM 6125 / NCIMB 11950 / KT2440) OX=160488 GN=mcpQ PE=1 SV=1	methyl-accepting chemotaxis protein [Mangrovitalea sediminis]	No
fig|205975.9.peg.149	CDS	HiC_scaffold_1	155157	153736	1422	NAD-specific glutamate dehydrogenase (EC 1.4.1.2); NADP-specific glutamate dehydrogenase (EC 1.4.1.4)	Glutamate dehydrogenases, Glutamate dehydrogenases, Glutamine, Glutamate, Aspartate and Asparagine Biosynthesis, Glutamine, Glutamate, Aspartate and Asparagine Biosynthesis, Proline Synthesis	sp|Q54KB7|DHE3_DICDI Glutamate dehydrogenase, mitochondrial OS=Dictyostelium discoideum OX=44689 GN=gluD PE=1 SV=1	Glu/Leu/Phe/Val dehydrogenase [endosymbiont of Ridgeia piscesae]	No
fig|205975.9.peg.1490	CDS	HiC_scaffold_1	1533750	1533950	201	hypothetical protein	- none -	- none -	- none -	Yes
fig|205975.9.peg.1491	CDS	HiC_scaffold_1	1534207	1534482	276	DNA-directed RNA polymerase omega subunit (EC 2.7.7.6)	CBSS-176299.4.peg.1292, RNA polymerase bacterial	sp|Q3K4L7|RPOZ_PSEPF DNA-directed RNA polymerase subunit omega OS=Pseudomonas fluorescens (strain Pf0-1) OX=205922 GN=rpoZ PE=3 SV=1	DNA-directed RNA polymerase subunit omega [gamma proteobacterium symbiont of Ctena orbiculata]	No
fig|205975.9.peg.1492	CDS	HiC_scaffold_1	1534584	1536770	2187	Guanosine-3',5'-bis(diphosphate) 3'-pyrophosphohydrolase (EC 3.1.7.2) / GTP pyrophosphokinase (EC 2.7.6.5), (p)ppGpp synthetase II	CBSS-176299.4.peg.1292, CBSS-176299.4.peg.1292, Stringent Response, (p)ppGpp metabolism, Stringent Response, (p)ppGpp metabolism	sp|P0AG26|SPOT_SHIFL Guanosine-3',5'-bis(diphosphate) 3'-pyrophosphohydrolase OS=Shigella flexneri OX=623 GN=spoT PE=3 SV=1	MULTISPECIES: bifunctional GTP diphosphokinase/guanosine-3',5'-bis pyrophosphate 3'-pyrophosphohydrolase [sulfur-oxidizing symbionts]	No
fig|205975.9.peg.1493	CDS	HiC_scaffold_1	1536859	1537038	180	hypothetical protein	- none -	- none -	- none -	Yes
fig|205975.9.peg.1494	CDS	HiC_scaffold_1	1537465	1537620	156	hypothetical protein	- none -	- none -	IS110 family transposase [Thioalkalivibrio denitrificans]	No
fig|205975.9.peg.1495	CDS	HiC_scaffold_1	1537617	1537748	132	hypothetical protein	- none -	- none -	- none -	Yes
fig|205975.9.peg.1496	CDS	HiC_scaffold_1	1538339	1538719	381	RidA/YER057c/UK114 superfamily protein	- none -	sp|P40431|YVN1_AZOVI RutC family protein in vnfA 5'region OS=Azotobacter vinelandii OX=354 PE=3 SV=2	MULTISPECIES: RidA family protein [sulfur-oxidizing symbionts]	No
fig|205975.9.peg.1497	CDS	HiC_scaffold_1	1538885	1539853	969	TRAP transporter solute receptor, TAXI family precursor	TRAP Transporter unknown substrate 9	sp|P0A3T2|BCSP_BRUME 31 kDa immunogenic protein OS=Brucella melitensis biotype 1 (strain 16M / ATCC 23456 / NCTC 10094) OX=224914 GN=bcsP31 PE=4 SV=1	TAXI family TRAP transporter solute-binding subunit [endosymbiont of Riftia pachyptila]	No
fig|205975.9.peg.1498	CDS	HiC_scaffold_1	1539920	1541641	1722	TRAP-type uncharacterized transport system, fused permease component	TRAP Transporter unknown substrate 9	sp|P44993|Y1029_HAEIN Putative TRAP transporter large permease protein HI_1029 OS=Haemophilus influenzae (strain ATCC 51907 / DSM 11121 / KW20 / Rd) OX=71421 GN=HI_1029 PE=3 SV=1	TRAP transporter fused permease subunit [endosymbiont of Ridgeia piscesae]	No
fig|205975.9.peg.1499	CDS	HiC_scaffold_1	1541709	1542428	720	hypothetical protein	- none -	- none -	hypothetical protein [gamma proteobacterium symbiont of Ctena orbiculata]	Yes
fig|205975.9.peg.15	CDS	HiC_scaffold_1	20558	18546	2013	hypothetical protein	- none -	- none -	MMPL family transporter [Candidatus Thiodiazotropha endolucinida]	No
fig|205975.9.peg.150	CDS	HiC_scaffold_1	155979	155218	762	FolM Alternative dihydrofolate reductase 1	Folate Biosynthesis	sp|P42556|PTR1_LEITA Pteridine reductase 1 OS=Leishmania tarentolae OX=5689 GN=PTR1 PE=1 SV=1	pteridine reductase [Candidatus Thiodiazotropha endolucinida]	No
fig|205975.9.peg.1500	CDS	HiC_scaffold_1	1542462	1543019	558	hypothetical protein	- none -	sp|B8NM62|USTO_ASPFN Pyridoxamine 5'-phosphate oxidase family protein ustO OS=Aspergillus flavus (strain ATCC 200026 / FGSC A1120 / NRRL 3357 / JCM 12722 / SRRC 167) OX=332952 GN=ustO PE=3 SV=1	MULTISPECIES: pyridoxamine 5'-phosphate oxidase family protein [sulfur-oxidizing symbionts]	No
fig|205975.9.peg.1501	CDS	HiC_scaffold_1	1543090	1543224	135	hypothetical protein	- none -	- none -	- none -	Yes
fig|205975.9.peg.1502	CDS	HiC_scaffold_1	1543647	1543231	417	UPF0047 protein YjbQ	- none -	sp|P74125|Y1880_SYNY3 UPF0047 protein sll1880 OS=Synechocystis sp. (strain PCC 6803 / Kazusa) OX=1111708 GN=sll1880 PE=3 SV=1	YjbQ family protein [endosymbiont of Ridgeia piscesae]	No
fig|205975.9.peg.1503	CDS	HiC_scaffold_1	1543709	1545811	2103	ATP-dependent DNA helicase RecG (EC 3.6.4.12)	- none -	sp|Q8XD86|RECG_ECO57 ATP-dependent DNA helicase RecG OS=Escherichia coli O157:H7 OX=83334 GN=recG PE=3 SV=1	ATP-dependent DNA helicase RecG [Candidatus Thiodiazotropha endoloripes]	No
fig|205975.9.peg.1504	CDS	HiC_scaffold_1	1546005	1546772	768	Molybdenum ABC transporter, substrate-binding protein ModA	- none -	sp|P37734|MODA_AZOVI Molybdate-binding protein ModA OS=Azotobacter vinelandii OX=354 GN=modA PE=3 SV=1	molybdate ABC transporter substrate-binding protein [endosymbiont of Ridgeia piscesae]	No
fig|205975.9.peg.1505	CDS	HiC_scaffold_1	1546772	1547446	675	Molybdenum ABC transporter permease protein ModB	- none -	sp|P37731|MODB_AZOVI Molybdenum transport system permease protein ModB OS=Azotobacter vinelandii OX=354 GN=modB PE=3 SV=1	molybdate ABC transporter permease subunit [Halospina denitrificans]	No
fig|205975.9.peg.1506	CDS	HiC_scaffold_1	1547449	1548516	1068	Molybdenum ABC transporter ATP-binding protein ModC	- none -	sp|Q5P4W2|MODC_AROAE Molybdenum import ATP-binding protein ModC OS=Aromatoleum aromaticum (strain EbN1) OX=76114 GN=modC PE=3 SV=1	molybdenum ABC transporter ATP-binding protein [endosymbiont of Ridgeia piscesae]	No
fig|205975.9.peg.1507	CDS	HiC_scaffold_1	1548562	1549101	540	Nucleoprotein/polynucleotide-associated enzyme	- none -	sp|P51024|YAIL_ECOLI Uncharacterized protein YaiL OS=Escherichia coli (strain K12) OX=83333 GN=yaiL PE=4 SV=2	DUF2058 domain-containing protein [Motiliproteus sp. MSK22-1]	No
fig|205975.9.peg.1508	CDS	HiC_scaffold_1	1549279	1549857	579	Chorismate--pyruvate lyase (EC 4.1.3.40)	- none -	sp|Q2Y5S2|UBIC_NITMU Probable chorismate pyruvate-lyase OS=Nitrosospira multiformis (strain ATCC 25196 / NCIMB 11849 / C 71) OX=323848 GN=ubiC PE=3 SV=1	MULTISPECIES: chorismate lyase [sulfur-oxidizing symbionts]	No
fig|205975.9.peg.1509	CDS	HiC_scaffold_1	1549854	1550765	912	4-hydroxybenzoate polyprenyltransferase (EC 2.5.1.39)	- none -	sp|Q15ZT9|UBIA_PSEA6 4-hydroxybenzoate octaprenyltransferase OS=Pseudoalteromonas atlantica (strain T6c / ATCC BAA-1087) OX=342610 GN=ubiA PE=3 SV=2	4-hydroxybenzoate octaprenyltransferase [Candidatus Thiodiazotropha endoloripes]	No
fig|205975.9.peg.151	CDS	HiC_scaffold_1	156039	157244	1206	SAM-dependent methyltransferase, MidA	- none -	sp|Q08BY0|NDUF7_DANRE Protein arginine methyltransferase NDUFAF7, mitochondrial OS=Danio rerio OX=7955 GN=ndufaf7 PE=2 SV=1	class I SAM-dependent methyltransferase [Candidatus Thiodiazotropha endolucinida]	No
fig|205975.9.peg.1510	CDS	HiC_scaffold_1	1550873	1551415	543	Transposase and inactivated derivatives	- none -	sp|Q47152|RAYT_ECOLI REP-associated tyrosine transposase OS=Escherichia coli (strain K12) OX=83333 GN=rayT PE=1 SV=1	transposase [Candidatus Thiosymbion oneisti]	No
fig|205975.9.peg.1511	CDS	HiC_scaffold_1	1554138	1551538	2601	hypothetical protein	- none -	- none -	DUF4157 domain-containing protein [Algoriphagus marincola]	Yes
fig|205975.9.peg.1512	CDS	HiC_scaffold_1	1554141	1554353	213	hypothetical protein	- none -	- none -	- none -	Yes
fig|205975.9.peg.1513	CDS	HiC_scaffold_1	1556220	1554364	1857	hypothetical protein	- none -	- none -	DUF4157 domain-containing protein [Algoriphagus sp. DSL-12]	Yes
fig|205975.9.peg.1514	CDS	HiC_scaffold_1	1558073	1557057	1017	Mlr6568 protein	- none -	sp|Q8IDX6|RBP2A_PLAF7 Reticulocyte-binding protein 2 homolog a OS=Plasmodium falciparum (isolate 3D7) OX=36329 GN=PF13_0198 PE=1 SV=1	hypothetical protein [Halomonas ventosae]	Yes
fig|205975.9.peg.1515	CDS	HiC_scaffold_1	1559630	1558077	1554	hypothetical protein	- none -	- none -	hypothetical protein [Mucilaginibacter sp. YR332]	Yes
fig|205975.9.peg.1516	CDS	HiC_scaffold_1	1562537	1559649	2889	hypothetical protein	- none -	- none -	hypothetical protein [Malonomonas rubra]	Yes
fig|205975.9.peg.1517	CDS	HiC_scaffold_1	1565186	1562553	2634	hypothetical protein	- none -	- none -	hypothetical protein [Malonomonas rubra]	Yes
fig|205975.9.peg.1518	CDS	HiC_scaffold_1	1566784	1565183	1602	T6SS baseplate protein J-like component	- none -	- none -	hypothetical protein [Sunxiuqinia dokdonensis]	No
fig|205975.9.peg.1519	CDS	HiC_scaffold_1	1566917	1567156	240	DNA ligase (ATP) (EC 6.5.1.1)	DNA ligases	sp|P44121|DNLI_HAEIN DNA ligase OS=Haemophilus influenzae (strain ATCC 51907 / DSM 11121 / KW20 / Rd) OX=71421 GN=ligA PE=1 SV=2	MULTISPECIES: DNA ligase [sulfur-oxidizing symbionts]	No
fig|205975.9.peg.152	CDS	HiC_scaffold_1	157750	157241	510	hypothetical protein	- none -	- none -	thioredoxin fold domain-containing protein [endosymbiont of Riftia pachyptila]	No
fig|205975.9.peg.1520	CDS	HiC_scaffold_1	1567439	1567293	147	hypothetical protein	- none -	- none -	- none -	Yes
fig|205975.9.peg.1521	CDS	HiC_scaffold_1	1568604	1567423	1182	hypothetical protein	- none -	- none -	hypothetical protein [Thalassomonas viridans]	Yes
fig|205975.9.peg.1522	CDS	HiC_scaffold_1	1568711	1568827	117	hypothetical protein	- none -	- none -	- none -	Yes
fig|205975.9.peg.1523	CDS	HiC_scaffold_1	1568970	1569242	273	hypothetical protein	- none -	sp|P58767|YMGE_ECO27 UPF0410 protein YmgE OS=Escherichia coli O127:H6 (strain E2348/69 / EPEC) OX=574521 GN=ymgE PE=3 SV=2	GlsB/YeaQ/YmgE family stress response membrane protein [gamma proteobacterium symbiont of Ctena orbiculata]	No
fig|205975.9.peg.1524	CDS	HiC_scaffold_1	1570989	1569262	1728	hypothetical protein	- none -	- none -	hypothetical protein [endosymbiont of Ridgeia piscesae]	Yes
fig|205975.9.peg.1525	CDS	HiC_scaffold_1	1571094	1572203	1110	Hydrolase, alpha/beta fold family functionally coupled to Phosphoribulokinase	cAMP signaling in bacteria	sp|P45524|YHET_ECOLI Putative esterase YheT OS=Escherichia coli (strain K12) OX=83333 GN=yheT PE=3 SV=1	hydrolase [Sedimenticola selenatireducens]	No
fig|205975.9.peg.1526	CDS	HiC_scaffold_1	1572399	1572512	114	hypothetical protein	- none -	- none -	- none -	Yes
fig|205975.9.peg.1527	CDS	HiC_scaffold_1	1572620	1573576	957	Hydrolase, alpha/beta fold family functionally coupled to Phosphoribulokinase	cAMP signaling in bacteria	sp|P45524|YHET_ECOLI Putative esterase YheT OS=Escherichia coli (strain K12) OX=83333 GN=yheT PE=3 SV=1	hydrolase [Sedimenticola selenatireducens]	No
fig|205975.9.peg.1528	CDS	HiC_scaffold_1	1574034	1573597	438	Sulfur acceptor protein => iron-sulfur cluster assembly SufE	- none -	sp|Q52967|YA00_RHIME Uncharacterized SufE-like protein R01000 OS=Rhizobium meliloti (strain 1021) OX=266834 GN=R01000 PE=3 SV=2	SufE family protein [Candidatus Thiodiazotropha endoloripes]	No
fig|205975.9.peg.1529	CDS	HiC_scaffold_1	1574461	1574129	333	PaaD-like protein (DUF59) involved in Fe-S cluster assembly	Iron-sulfur cluster assembly	sp|P70949|SUFT_BACSU Fe-S protein maturation auxiliary factor YitW OS=Bacillus subtilis (strain 168) OX=224308 GN=yitW PE=3 SV=2	SUF system Fe-S cluster assembly protein [Candidatus Thiodiazotropha endoloripes]	No
fig|205975.9.peg.153	CDS	HiC_scaffold_1	158420	157866	555	hypothetical protein	- none -	- none -	thioredoxin fold domain-containing protein [endosymbiont of Tevnia jerichonana]	No
fig|205975.9.peg.1530	CDS	HiC_scaffold_1	1575776	1574454	1323	Iron-sulfur cluster assembly protein SufD	Iron-sulfur cluster assembly	sp|Q55792|Y076_SYNY3 UPF0051 protein slr0076 OS=Synechocystis sp. (strain PCC 6803 / Kazusa) OX=1111708 GN=slr0076 PE=3 SV=1	Fe-S cluster assembly protein SufD [Candidatus Thiodiazotropha endolucinida]	No
fig|205975.9.peg.1531	CDS	HiC_scaffold_1	1576525	1575773	753	Iron-sulfur cluster assembly ATPase protein SufC	Iron-sulfur cluster assembly	sp|P77499|SUFC_ECOLI Probable ATP-dependent transporter SufC OS=Escherichia coli (strain K12) OX=83333 GN=sufC PE=1 SV=1	Fe-S cluster assembly ATPase SufC [Candidatus Thiodiazotropha endolucinida]	No
fig|205975.9.peg.1532	CDS	HiC_scaffold_1	1578014	1576569	1446	Iron-sulfur cluster assembly protein SufB	Iron-sulfur cluster assembly	sp|Q55790|Y074_SYNY3 UPF0051 protein slr0074 OS=Synechocystis sp. (strain PCC 6803 / Kazusa) OX=1111708 GN=slr0074 PE=3 SV=1	Fe-S cluster assembly protein SufB [Candidatus Thiodiazotropha endoloripes]	No
fig|205975.9.peg.1533	CDS	HiC_scaffold_1	1578372	1578154	219	hypothetical protein	- none -	- none -	- none -	Yes
fig|205975.9.peg.1534	CDS	HiC_scaffold_1	1581073	1578620	2454	hypothetical protein	- none -	- none -	hypothetical protein [Chlorobium phaeobacteroides]	Yes
fig|205975.9.peg.1535	CDS	HiC_scaffold_1	1581163	1581513	351	hypothetical protein	- none -	- none -	- none -	Yes
fig|205975.9.peg.1536	CDS	HiC_scaffold_1	1581740	1581967	228	hypothetical protein	- none -	- none -	- none -	Yes
fig|205975.9.peg.1537	CDS	HiC_scaffold_1	1582121	1582405	285	hypothetical protein	- none -	- none -	- none -	Yes
fig|205975.9.peg.1538	CDS	HiC_scaffold_1	1582475	1583608	1134	hypothetical protein	- none -	- none -	- none -	Yes
fig|205975.9.peg.1539	CDS	HiC_scaffold_1	1583663	1583827	165	hypothetical protein	- none -	- none -	- none -	Yes
fig|205975.9.peg.154	CDS	HiC_scaffold_1	159555	158596	960	NAD-dependent epimerase/dehydratase	- none -	sp|Q0MQB4|NDUA9_PANTR NADH dehydrogenase [ubiquinone] 1 alpha subcomplex subunit 9, mitochondrial OS=Pan troglodytes OX=9598 GN=NDUFA9 PE=2 SV=1	complex I NDUFA9 subunit family protein [endosymbiont of Ridgeia piscesae]	No
fig|205975.9.peg.1540	CDS	HiC_scaffold_1	1584404	1584610	207	hypothetical protein	- none -	- none -	- none -	Yes
fig|205975.9.peg.1541	CDS	HiC_scaffold_1	1584991	1585575	585	hypothetical protein	- none -	- none -	- none -	Yes
fig|205975.9.peg.1542	CDS	HiC_scaffold_1	1585717	1585971	255	YefM protein (antitoxin to YoeB)	Toxin-antitoxin replicon stabilization systems	sp|P69346|YEFM_ECOLI Antitoxin YefM OS=Escherichia coli (strain K12) OX=83333 GN=yefM PE=1 SV=1	type II toxin-antitoxin system prevent-host-death family antitoxin [gamma proteobacterium HTCC5015]	No
fig|205975.9.peg.1543	CDS	HiC_scaffold_1	1585964	1586230	267	YoeB toxin protein	Toxin-antitoxin replicon stabilization systems	sp|P69349|YOEB_SHIFL Toxin YoeB OS=Shigella flexneri OX=623 GN=yoeB PE=3 SV=1	MULTISPECIES: Txe/YoeB family addiction module toxin [unclassified Oleiphilus]	No
fig|205975.9.peg.1544	CDS	HiC_scaffold_1	1586227	1586841	615	hypothetical protein	- none -	- none -	- none -	Yes
fig|205975.9.peg.1545	CDS	HiC_scaffold_1	1587117	1588145	1029	dTDP-glucose 4,6-dehydratase (EC 4.2.1.46)	Rhamnose containing glycans, dTDP-rhamnose synthesis	sp|P55294|RMLB_NEIMB dTDP-glucose 4,6-dehydratase OS=Neisseria meningitidis serogroup B (strain MC58) OX=122586 GN=rfbB1 PE=3 SV=2	dTDP-glucose 4,6-dehydratase [Methylomarinum vadi]	No
fig|205975.9.peg.1546	CDS	HiC_scaffold_1	1588142	1588453	312	dTDP-glucose 4,6-dehydratase (EC 4.2.1.46)	Rhamnose containing glycans, dTDP-rhamnose synthesis	sp|P27830|RMLB2_ECOLI dTDP-glucose 4,6-dehydratase 2 OS=Escherichia coli (strain K12) OX=83333 GN=rffG PE=1 SV=3	dTDP-glucose 4,6-dehydratase [Halomonas sp. WRN001]	No
fig|205975.9.peg.1547	CDS	HiC_scaffold_1	1588487	1588858	372	hypothetical protein	- none -	- none -	GxxExxY protein [Pelobacter sp. SFB93]	No
fig|205975.9.peg.1548	CDS	HiC_scaffold_1	1588923	1589798	876	Glucose-1-phosphate thymidylyltransferase (EC 2.7.7.24)	Rhamnose containing glycans, dTDP-rhamnose synthesis	sp|P55254|RMLA_SALAN Glucose-1-phosphate thymidylyltransferase OS=Salmonella anatum OX=58712 GN=rmlA PE=3 SV=1	glucose-1-phosphate thymidylyltransferase RfbA [Pseudomonas alcaligenes]	No
fig|205975.9.peg.1549	CDS	HiC_scaffold_1	1589801	1590424	624	dTDP-4-dehydrorhamnose 3,5-epimerase (EC 5.1.3.13)	Rhamnose containing glycans, dTDP-rhamnose synthesis	sp|P26394|RMLC_SALTY dTDP-4-dehydrorhamnose 3,5-epimerase OS=Salmonella typhimurium (strain LT2 / SGSC1412 / ATCC 700720) OX=99287 GN=rfbC PE=1 SV=1	dTDP-4-dehydrorhamnose 3,5-epimerase [Desulfallas geothermicus]	No
fig|205975.9.peg.155	CDS	HiC_scaffold_1	159684	160499	816	Uncharacterized UPF0721 integral membrane protein	- none -	sp|P44070|Y902_HAEIN Probable membrane transporter protein HI_0902 OS=Haemophilus influenzae (strain ATCC 51907 / DSM 11121 / KW20 / Rd) OX=71421 GN=HI_0902 PE=3 SV=1	sulfite exporter TauE/SafE family protein [gamma proteobacterium symbiont of Ctena orbiculata]	No
fig|205975.9.peg.1550	CDS	HiC_scaffold_1	1590490	1591461	972	dTDP-4-dehydrorhamnose reductase (EC 1.1.1.133)	Rhamnose containing glycans, dTDP-rhamnose synthesis	sp|P37760|RMLD_ECOLI dTDP-4-dehydrorhamnose reductase OS=Escherichia coli (strain K12) OX=83333 GN=rfbD PE=3 SV=2	dTDP-4-dehydrorhamnose reductase [Nostoc carneum]	No
fig|205975.9.peg.1551	CDS	HiC_scaffold_1	1592025	1593443	1419	Capsular polysaccharide export system periplasmic protein KpsD	- none -	sp|P42213|KPSD5_ECOLX Polysialic acid transport protein KpsD OS=Escherichia coli OX=562 GN=kpsD PE=3 SV=1	polysaccharide export protein [Haliangium ochraceum]	No
fig|205975.9.peg.1552	CDS	HiC_scaffold_1	1593516	1594025	510	hypothetical protein	- none -	sp|P62587|KPSE_ECOL6 Capsule polysaccharide export inner-membrane protein KpsE OS=Escherichia coli O6:H1 (strain CFT073 / ATCC 700928 / UPEC) OX=199310 GN=kpsE PE=3 SV=1	hypothetical protein [Pelagibaculum spongiae]	No
fig|205975.9.peg.1553	CDS	HiC_scaffold_1	1594028	1595992	1965	Glycosyltransferase	- none -	- none -	glycosyltransferase [Nitrococcus mobilis]	No
fig|205975.9.peg.1554	CDS	HiC_scaffold_1	1595986	1597437	1452	Mannose-1-phosphate guanylyltransferase (EC 2.7.7.13) / Mannose-6-phosphate isomerase (EC 5.3.1.8)	Mannose Metabolism	sp|P0C7J3|XANB_XANCP Xanthan biosynthesis protein XanB OS=Xanthomonas campestris pv. campestris (strain ATCC 33913 / DSM 3586 / NCPPB 528 / LMG 568 / P 25) OX=190485 GN=xanB PE=3 SV=1	mannose-1-phosphate guanylyltransferase/mannose-6-phosphate isomerase [Rivicola pingtungensis]	No
fig|205975.9.peg.1555	CDS	HiC_scaffold_1	1597464	1599611	2148	hypothetical protein	- none -	- none -	hypothetical protein [Allochromatium palmeri]	Yes
fig|205975.9.peg.1556	CDS	HiC_scaffold_1	1601922	1599973	1950	hypothetical protein	- none -	sp|P45355|HXUA3_HAEIF Heme/hemopexin-binding protein OS=Haemophilus influenzae OX=727 GN=hxuA PE=3 SV=1	filamentous hemagglutinin N-terminal domain-containing protein [Cellvibrio sp. PSBB006]	No
fig|205975.9.peg.1557	CDS	HiC_scaffold_1	1604164	1602131	2034	hypothetical protein	- none -	sp|Q4QNS5|HXUB_HAEI8 Heme/hemopexin transporter protein HuxB OS=Haemophilus influenzae (strain 86-028NP) OX=281310 GN=hxuB PE=3 SV=1	ShlB/FhaC/HecB family hemolysin secretion/activation protein [Plasticicumulans lactativorans]	No
fig|205975.9.peg.1558	CDS	HiC_scaffold_1	1604440	1605744	1305	hypothetical protein	- none -	- none -	type VI secretion system-associated FHA domain protein TagH [Vibrio sp. E4404]	No
fig|205975.9.peg.1559	CDS	HiC_scaffold_1	1606139	1606663	525	hypothetical protein	- none -	- none -	type VI secretion system lipoprotein TssJ [Pseudorhodoferax sp. Leaf267]	No
fig|205975.9.peg.156	CDS	HiC_scaffold_1	161282	160485	798	hypothetical protein	- none -	- none -	hypothetical protein [endosymbiont of Ridgeia piscesae]	Yes
fig|205975.9.peg.1560	CDS	HiC_scaffold_1	1606678	1608012	1335	T6SS component TssK (ImpJ/VasE)	- none -	- none -	type VI secretion system baseplate subunit TssK [Vibrio sp. E4404]	No
fig|205975.9.peg.1561	CDS	HiC_scaffold_1	1608019	1609356	1338	T6SS outer membrane component TssL (ImpK/VasF) / OmpA/MotB domain	- none -	sp|P46827|YTXE_BACME Uncharacterized 24.6 kDa protein in ccpA 3'region OS=Bacillus megaterium OX=1404 GN=ytxE PE=3 SV=1	type VI secretion system protein TssL [Vibrio sp. E4404]	No
fig|205975.9.peg.1562	CDS	HiC_scaffold_1	1609356	1612940	3585	T6SS component TssM (IcmF/VasK)	- none -	- none -	type VI secretion system membrane subunit TssM [Vibrio sp. E4404]	No
fig|205975.9.peg.1563	CDS	HiC_scaffold_1	1612922	1613740	819	T6SS associated component TagF (ImpM)	- none -	- none -	type VI secretion system-associated protein TagF [endosymbiont of Riftia pachyptila]	No
fig|205975.9.peg.1564	CDS	HiC_scaffold_1	1613737	1614492	756	hypothetical protein	- none -	sp|O34779|PRPC_BACSU Protein phosphatase PrpC OS=Bacillus subtilis (strain 168) OX=224308 GN=prpC PE=1 SV=1	serine/threonine-protein phosphatase [endosymbiont of Tevnia jerichonana]	No
fig|205975.9.peg.1565	CDS	HiC_scaffold_1	1614489	1618805	4317	hypothetical protein	- none -	sp|Q8XJL8|PKN2_CLOPE Probable serine/threonine-protein kinase CPE1738 OS=Clostridium perfringens (strain 13 / Type A) OX=195102 GN=CPE1738 PE=3 SV=1	protein kinase [endosymbiont of Tevnia jerichonana]	No
fig|205975.9.peg.1566	CDS	HiC_scaffold_1	1618809	1620761	1953	hypothetical protein	- none -	sp|D1A7C3|FGE_THECD Formylglycine-generating enzyme OS=Thermomonospora curvata (strain ATCC 19995 / DSM 43183 / JCM 3096 / NBRC 15933 / NCIMB 10081 / Henssen B9) OX=471852 GN=Tcur_4811 PE=1 SV=1	SUMF1/EgtB/PvdO family nonheme iron enzyme [endosymbiont of Riftia pachyptila]	No
fig|205975.9.peg.1567	CDS	HiC_scaffold_1	1621027	1621965	939	hypothetical protein	- none -	- none -	SUMF1/EgtB/PvdO family nonheme iron enzyme [endosymbiont of Riftia pachyptila]	No
fig|205975.9.peg.1568	CDS	HiC_scaffold_1	1622353	1622093	261	hypothetical protein	- none -	- none -	- none -	Yes
fig|205975.9.peg.1569	CDS	HiC_scaffold_1	1624983	1622368	2616	hypothetical protein	- none -	- none -	LamG domain-containing protein [Geobacter uraniireducens]	No
fig|205975.9.peg.157	CDS	HiC_scaffold_1	161541	161990	450	hypothetical protein	- none -	sp|A1JII9|RSD_YERE8 Regulator of sigma D OS=Yersinia enterocolitica serotype O:8 / biotype 1B (strain NCTC 13174 / 8081) OX=393305 GN=rsd PE=3 SV=1	MULTISPECIES: Rsd/AlgQ family anti-sigma factor [sulfur-oxidizing symbionts]	No
fig|205975.9.peg.1570	CDS	HiC_scaffold_1	1633126	1625012	8115	hypothetical protein	- none -	- none -	hypothetical protein [Paenibacillus sp. 32352]	Yes
fig|205975.9.peg.1571	CDS	HiC_scaffold_1	1633556	1633864	309	hypothetical protein	- none -	- none -	prepilin-type N-terminal cleavage/methylation domain-containing protein [Microbulbifer yueqingensis]	No
fig|205975.9.peg.1572	CDS	HiC_scaffold_1	1633885	1634460	576	hypothetical protein	- none -	- none -	MULTISPECIES: type IV pilus modification protein PilV [sulfur-oxidizing symbionts]	No
fig|205975.9.peg.1573	CDS	HiC_scaffold_1	1634457	1635467	1011	hypothetical protein	- none -	- none -	prepilin-type N-terminal cleavage/methylation domain-containing protein [endosymbiont of Ridgeia piscesae]	No
fig|205975.9.peg.1574	CDS	HiC_scaffold_1	1635467	1636165	699	hypothetical protein	- none -	- none -	MULTISPECIES: Tfp pilus assembly protein [sulfur-oxidizing symbionts]	No
fig|205975.9.peg.1575	CDS	HiC_scaffold_1	1636187	1639978	3792	Type IV fimbrial biogenesis protein PilY1	Type IV pilus	sp|Q02GC2|PILY1_PSEAB Type IV pilus biogenesis factor PilY1 OS=Pseudomonas aeruginosa (strain UCBPP-PA14) OX=208963 GN=pilY1 PE=1 SV=1	hypothetical protein [endosymbiont of Ridgeia piscesae]	No
fig|205975.9.peg.1576	CDS	HiC_scaffold_1	1640006	1640407	402	hypothetical protein	- none -	- none -	hypothetical protein [endosymbiont of Ridgeia piscesae]	Yes
fig|205975.9.peg.1577	CDS	HiC_scaffold_1	1640636	1641085	450	hypothetical protein	- none -	- none -	MULTISPECIES: prepilin-type N-terminal cleavage/methylation domain-containing protein [sulfur-oxidizing symbionts]	No
fig|205975.9.peg.1578	CDS	HiC_scaffold_1	1642059	1641118	942	4-hydroxy-3-methylbut-2-enyl diphosphate reductase (EC 1.17.7.4)	- none -	sp|Q1I4S8|ISPH_PSEE4 4-hydroxy-3-methylbut-2-enyl diphosphate reductase OS=Pseudomonas entomophila (strain L48) OX=384676 GN=ispH PE=3 SV=1	4-hydroxy-3-methylbut-2-enyl diphosphate reductase [endosymbiont of Ridgeia piscesae]	No
fig|205975.9.peg.1579	CDS	HiC_scaffold_1	1642529	1642056	474	hypothetical protein	- none -	sp|P21863|FKBX_PSEFL Probable FKBP-type 16 kDa peptidyl-prolyl cis-trans isomerase OS=Pseudomonas fluorescens OX=294 GN=yaaD PE=3 SV=1	hypothetical protein [Chromatiaceae bacterium 2141T.STBD.0c.01a]	No
fig|205975.9.peg.158	CDS	HiC_scaffold_1	162219	164618	2400	hypothetical protein	- none -	- none -	MULTISPECIES: hypothetical protein [sulfur-oxidizing symbionts]	Yes
fig|205975.9.peg.1580	CDS	HiC_scaffold_1	1642671	1642868	198	hypothetical protein	- none -	- none -	- none -	Yes
fig|205975.9.peg.1581	CDS	HiC_scaffold_1	1643075	1642935	141	hypothetical protein	- none -	- none -	hypothetical protein [Thiocapsa rosea]	Yes
fig|205975.9.peg.1582	CDS	HiC_scaffold_1	1643390	1643719	330	hypothetical protein	- none -	- none -	MULTISPECIES: hypothetical protein [sulfur-oxidizing symbionts]	Yes
fig|205975.9.peg.1583	CDS	HiC_scaffold_1	1643712	1644470	759	hypothetical protein	- none -	- none -	- none -	Yes
fig|205975.9.peg.1584	CDS	HiC_scaffold_1	1644555	1644767	213	hypothetical protein	- none -	- none -	- none -	Yes
fig|205975.9.peg.1585	CDS	HiC_scaffold_1	1644974	1644834	141	hypothetical protein	- none -	- none -	hypothetical protein [Thiocapsa rosea]	Yes
fig|205975.9.peg.1586	CDS	HiC_scaffold_1	1645289	1645618	330	hypothetical protein	- none -	- none -	MULTISPECIES: hypothetical protein [sulfur-oxidizing symbionts]	Yes
fig|205975.9.peg.1587	CDS	HiC_scaffold_1	1645618	1646481	864	hypothetical protein	- none -	sp|P77395|CNOX_ECOLI Chaperedoxin OS=Escherichia coli (strain K12) OX=83333 GN=cnoX PE=1 SV=2	tetratricopeptide repeat protein [endosymbiont of Ridgeia piscesae]	No
fig|205975.9.peg.1588	CDS	HiC_scaffold_1	1646715	1648046	1332	Ribosomal protein S12p Asp88 (E. coli) methylthiotransferase (EC 2.8.4.4)	- none -	sp|Q2Y7J7|RIMO_NITMU Ribosomal protein S12 methylthiotransferase RimO OS=Nitrosospira multiformis (strain ATCC 25196 / NCIMB 11849 / C 71) OX=323848 GN=rimO PE=3 SV=1	30S ribosomal protein S12 methylthiotransferase RimO [endosymbiont of Ridgeia piscesae]	No
fig|205975.9.peg.1589	CDS	HiC_scaffold_1	1648304	1648104	201	Uncharacterized membrane protein RSP_0589	- none -	- none -	DUF2892 domain-containing protein [Candidatus Thiodiazotropha endoloripes]	Yes
fig|205975.9.peg.159	CDS	HiC_scaffold_1	164706	164831	126	hypothetical protein	- none -	- none -	- none -	Yes
fig|205975.9.peg.1590	CDS	HiC_scaffold_1	1648436	1650034	1599	hypothetical protein	- none -	sp|P0A5G0|Y2027_MYCBO Uncharacterized protein Mb2027c OS=Mycobacterium bovis (strain ATCC BAA-935 / AF2122/97) OX=233413 GN=BQ2027_MB2027C PE=4 SV=1	MULTISPECIES: bifunctional aminoglycoside phosphotransferase/ATP-binding protein [sulfur-oxidizing symbionts]	No
fig|205975.9.peg.1591	CDS	HiC_scaffold_1	1650268	1650576	309	hypothetical protein	- none -	- none -	MULTISPECIES: hypothetical protein [sulfur-oxidizing symbionts]	Yes
fig|205975.9.peg.1592	CDS	HiC_scaffold_1	1650977	1650573	405	hypothetical protein	- none -	- none -	EamA family transporter [endosymbiont of Ridgeia piscesae]	No
fig|205975.9.peg.1593	CDS	HiC_scaffold_1	1651366	1651695	330	hypothetical protein	- none -	- none -	group II intron reverse transcriptase/maturase [Synechococcus sp. Ace-Pa]	No
fig|205975.9.peg.1594	CDS	HiC_scaffold_1	1652304	1651768	537	hypothetical protein	- none -	- none -	EamA family transporter [endosymbiont of Ridgeia piscesae]	No
fig|205975.9.peg.1595	CDS	HiC_scaffold_1	1652781	1652329	453	hypothetical protein	- none -	sp|Q7A4T8|PERR_STAAN Peroxide-responsive repressor PerR OS=Staphylococcus aureus (strain N315) OX=158879 GN=perR PE=3 SV=1	transcriptional repressor [Candidatus Thiodiazotropha endolucinida]	No
fig|205975.9.peg.1596	CDS	HiC_scaffold_1	1655228	1652856	2373	hypothetical protein	- none -	- none -	hypothetical protein [Mariprofundus ferrooxydans]	Yes
fig|205975.9.peg.1597	CDS	HiC_scaffold_1	1656665	1656228	438	hypothetical protein	- none -	- none -	Hsp20 family protein [Candidatus Thiodiazotropha endolucinida]	No
fig|205975.9.peg.1598	CDS	HiC_scaffold_1	1658219	1656669	1551	hypothetical protein	- none -	sp|Q54NZ1|MEMO1_DICDI Protein MEMO1 homolog OS=Dictyostelium discoideum OX=44689 GN=memo1 PE=3 SV=1	AmmeMemoRadiSam system protein B [Candidatus Thiodictyon syntrophicum]	No
fig|205975.9.peg.1599	CDS	HiC_scaffold_1	1658408	1658232	177	hypothetical protein	- none -	- none -	- none -	Yes
fig|205975.9.peg.16	CDS	HiC_scaffold_1	21928	20594	1335	N-acetylglutamate synthase (EC 2.3.1.1)	- none -	sp|A4XP61|ARGA_PSEMY Amino-acid acetyltransferase OS=Pseudomonas mendocina (strain ymp) OX=399739 GN=argA PE=3 SV=1	MULTISPECIES: amino-acid N-acetyltransferase [sulfur-oxidizing symbionts]	No
fig|205975.9.peg.160	CDS	HiC_scaffold_1	164997	166052	1056	Asparagine synthetase [glutamine-hydrolyzing] (EC 6.3.5.4)	Glutamine, Glutamate, Aspartate and Asparagine Biosynthesis	sp|P54420|ASNB_BACSU Asparagine synthetase [glutamine-hydrolyzing] 1 OS=Bacillus subtilis (strain 168) OX=224308 GN=asnB PE=1 SV=2	asparagine synthase (glutamine-hydrolyzing) [Ketobacter alkanivorans]	No
fig|205975.9.peg.1600	CDS	HiC_scaffold_1	1659385	1658405	981	COG1180: Radical SAM, Pyruvate-formate lyase-activating enzyme like	- none -	sp|Q58218|Y808_METJA Uncharacterized protein MJ0808 OS=Methanocaldococcus jannaschii (strain ATCC 43067 / DSM 2661 / JAL-1 / JCM 10045 / NBRC 100440) OX=243232 GN=MJ0808 PE=4 SV=1	AmmeMemoRadiSam system radical SAM enzyme [Candidatus Thiodictyon syntrophicum]	No
fig|205975.9.peg.1601	CDS	HiC_scaffold_1	1659648	1659382	267	hypothetical protein	- none -	- none -	- none -	Yes
fig|205975.9.peg.1602	CDS	HiC_scaffold_1	1663357	1659719	3639	hypothetical protein	- none -	sp|Q51699|NIRI_PARDP Protein NirI OS=Paracoccus denitrificans (strain Pd 1222) OX=318586 GN=nirI PE=3 SV=2	4Fe-4S binding protein [Candidatus Thiodictyon syntrophicum]	No
fig|205975.9.peg.1603	CDS	HiC_scaffold_1	1664102	1663518	585	CDP-diacylglycerol--glycerol-3-phosphate 3-phosphatidyltransferase (EC 2.7.8.5)	- none -	sp|Q83R47|PGSA_SHIFL CDP-diacylglycerol--glycerol-3-phosphate 3-phosphatidyltransferase OS=Shigella flexneri OX=623 GN=pgsA PE=3 SV=3	CDP-diacylglycerol--glycerol-3-phosphate 3-phosphatidyltransferase [gamma proteobacterium symbiont of Ctena orbiculata]	No
fig|205975.9.peg.1604	CDS	HiC_scaffold_1	1665941	1664109	1833	Excinuclease ABC subunit C	DNA repair, UvrABC system	sp|Q0A8X6|UVRC_ALKEH UvrABC system protein C OS=Alkalilimnicola ehrlichii (strain ATCC BAA-1101 / DSM 17681 / MLHE-1) OX=187272 GN=uvrC PE=3 SV=1	MULTISPECIES: excinuclease ABC subunit UvrC [sulfur-oxidizing symbionts]	No
fig|205975.9.peg.1605	CDS	HiC_scaffold_1	1666685	1666062	624	Uracil-DNA glycosylase, family 5 (EC 3.2.2.27)	- none -	sp|Q5SJ65|UDGB_THET8 Type-5 uracil-DNA glycosylase OS=Thermus thermophilus (strain HB8 / ATCC 27634 / DSM 579) OX=300852 GN=udgb PE=1 SV=1	uracil-DNA glycosylase [gamma proteobacterium symbiont of Ctena orbiculata]	No
fig|205975.9.peg.1606	CDS	HiC_scaffold_1	1667380	1666685	696	BarA-associated response regulator UvrY (= GacA = SirA)	- none -	sp|P32967|GACA_PSEPH Response regulator GacA OS=Pseudomonas protegens (strain DSM 19095 / LMG 27888 / CHA0) OX=1124983 GN=gacA PE=1 SV=1	response regulator [endosymbiont of Ridgeia piscesae]	No
fig|205975.9.peg.1607	CDS	HiC_scaffold_1	1667930	1667442	489	hypothetical protein	- none -	- none -	MULTISPECIES: DUF1249 domain-containing protein [sulfur-oxidizing symbionts]	Yes
fig|205975.9.peg.1608	CDS	HiC_scaffold_1	1668415	1668038	378	Thioredoxin	- none -	sp|Q9RD25|THIO2_STRCO Putative thioredoxin 2 OS=Streptomyces coelicolor (strain ATCC BAA-471 / A3(2) / M145) OX=100226 GN=trxC PE=2 SV=1	thioredoxin [gamma proteobacterium symbiont of Ctena orbiculata]	No
fig|205975.9.peg.1609	CDS	HiC_scaffold_1	1669207	1668575	633	Adenylate kinase (EC 2.7.4.3)	Purine conversions	sp|Q3SIR8|KAD_THIDA Adenylate kinase OS=Thiobacillus denitrificans (strain ATCC 25259) OX=292415 GN=adk PE=3 SV=1	adenylate kinase [Solemya elarraichensis gill symbiont]	No
fig|205975.9.peg.161	CDS	HiC_scaffold_1	166611	167108	498	hypothetical protein	- none -	- none -	HDOD domain-containing protein [Methylomonas sp. DH-1]	No
fig|205975.9.peg.1610	CDS	HiC_scaffold_1	1669224	1669400	177	hypothetical protein	- none -	- none -	- none -	Yes
fig|205975.9.peg.1611	CDS	HiC_scaffold_1	1671341	1669434	1908	Chaperone protein HtpG	Protein chaperones	sp|Q3SJW8|HTPG_THIDA Chaperone protein HtpG OS=Thiobacillus denitrificans (strain ATCC 25259) OX=292415 GN=htpG PE=3 SV=1	MULTISPECIES: molecular chaperone HtpG [sulfur-oxidizing symbionts]	No
fig|205975.9.peg.1612	CDS	HiC_scaffold_1	1671578	1673212	1635	Phosphoglucomutase (EC 5.4.2.2)	- none -	sp|P39671|PGM_RHIRD Phosphoglucomutase OS=Rhizobium radiobacter OX=358 GN=pgm PE=1 SV=1	MULTISPECIES: alpha-D-glucose phosphate-specific phosphoglucomutase [sulfur-oxidizing symbionts]	No
fig|205975.9.peg.1613	CDS	HiC_scaffold_1	1673512	1675242	1731	hypothetical protein	- none -	- none -	GTPase domain-containing protein [endosymbiont of Ridgeia piscesae]	No
fig|205975.9.peg.1614	CDS	HiC_scaffold_1	1675239	1676807	1569	hypothetical protein	- none -	- none -	hypothetical protein [endosymbiont of Riftia pachyptila]	Yes
fig|205975.9.peg.1615	CDS	HiC_scaffold_1	1676885	1677202	318	hypothetical protein	- none -	- none -	DUF2934 domain-containing protein [Candidatus Thiodiazotropha endolucinida]	Yes
fig|205975.9.peg.1616	CDS	HiC_scaffold_1	1679453	1677366	2088	TonB-dependent receptor	- none -	- none -	TonB-dependent copper receptor [endosymbiont of Riftia pachyptila]	No
fig|205975.9.peg.1617	CDS	HiC_scaffold_1	1681052	1679847	1206	hypothetical protein	- none -	- none -	MULTISPECIES: hypothetical protein [sulfur-oxidizing symbionts]	Yes
fig|205975.9.peg.1618	CDS	HiC_scaffold_1	1681693	1681049	645	hypothetical protein	- none -	sp|Q51368|TONB_PSEAE Protein TonB OS=Pseudomonas aeruginosa (strain ATCC 15692 / DSM 22644 / CIP 104116 / JCM 14847 / LMG 12228 / 1C / PRS 101 / PAO1) OX=208964 GN=tonB PE=1 SV=2	energy transducer TonB [Candidatus Thiodiazotropha endoloripes]	No
fig|205975.9.peg.1619	CDS	HiC_scaffold_1	1682124	1681690	435	Biopolymer transport protein ExbD/TolR	- none -	sp|Q9ZHV9|EXBD2_VIBCH Biopolymer transport protein exbD2 OS=Vibrio cholerae serotype O1 (strain ATCC 39315 / El Tor Inaba N16961) OX=243277 GN=exbD2 PE=3 SV=1	MULTISPECIES: biopolymer transporter ExbD [sulfur-oxidizing symbionts]	No
fig|205975.9.peg.162	CDS	HiC_scaffold_1	167226	168626	1401	hypothetical protein	- none -	sp|G3XD24|PCTA_PSEAE Methyl-accepting chemotaxis protein PctA OS=Pseudomonas aeruginosa (strain ATCC 15692 / DSM 22644 / CIP 104116 / JCM 14847 / LMG 12228 / 1C / PRS 101 / PAO1) OX=208964 GN=pctA PE=1 SV=1	MULTISPECIES: methyl-accepting chemotaxis protein [sulfur-oxidizing symbionts]	No
fig|205975.9.peg.1620	CDS	HiC_scaffold_1	1682468	1682103	366	MotA/TolQ/ExbB proton channel family protein	- none -	- none -	MULTISPECIES: MotA/TolQ/ExbB proton channel family protein [sulfur-oxidizing symbionts]	No
fig|205975.9.peg.1621	CDS	HiC_scaffold_1	1683867	1682515	1353	MotA/TolQ/ExbB proton channel family protein	- none -	sp|O27101|Y1022_METTH Putative biopolymer transport protein ExbB homolog OS=Methanothermobacter thermautotrophicus (strain ATCC 29096 / DSM 1053 / JCM 10044 / NBRC 100330 / Delta H) OX=187420 GN=MTH_1022 PE=3 SV=1	MotA/TolQ/ExbB proton channel family protein [endosymbiont of Ridgeia piscesae]	No
fig|205975.9.peg.1622	CDS	HiC_scaffold_1	1684640	1683864	777	TonB system biopolymer transport component; Chromosome segregation ATPase	- none -	- none -	DUF3450 domain-containing protein [Methylophaga frappieri]	No
fig|205975.9.peg.1623	CDS	HiC_scaffold_1	1684999	1685964	966	Malyl-CoA lyase (EC 4.1.3.24)	- none -	sp|A4WVF5|MCAL_RHOS5 L-malyl-CoA/beta-methylmalyl-CoA lyase OS=Rhodobacter sphaeroides (strain ATCC 17025 / ATH 2.4.3) OX=349102 GN=mcl1 PE=3 SV=2	CoA ester lyase [gamma proteobacterium symbiont of Ctena orbiculata]	No
fig|205975.9.peg.1624	CDS	HiC_scaffold_1	1686158	1686973	816	Uncharacterized protein DUF547	- none -	- none -	DUF547 domain-containing protein [endosymbiont of Riftia pachyptila]	Yes
fig|205975.9.peg.1625	CDS	HiC_scaffold_1	1687005	1688408	1404	hypothetical protein	- none -	- none -	hypothetical protein [Sulfurifustis variabilis]	Yes
fig|205975.9.peg.1626	CDS	HiC_scaffold_1	1688527	1688853	327	hypothetical protein	- none -	- none -	hypothetical protein [endosymbiont of Ridgeia piscesae]	Yes
fig|205975.9.peg.1627	CDS	HiC_scaffold_1	1688945	1690507	1563	Glycolate dehydrogenase (EC 1.1.99.14), subunit GlcD	Glycolate, glyoxylate interconversions	sp|P0AEP9|GLCD_ECOLI Glycolate oxidase subunit GlcD OS=Escherichia coli (strain K12) OX=83333 GN=glcD PE=3 SV=1	FAD-binding protein [gamma proteobacterium symbiont of Ctena orbiculata]	No
fig|205975.9.peg.1628	CDS	HiC_scaffold_1	1690508	1691569	1062	Glycolate dehydrogenase (EC 1.1.99.14), FAD-binding subunit GlcE	Glycolate, glyoxylate interconversions	sp|P52073|GLCE_ECOLI Glycolate oxidase subunit GlcE OS=Escherichia coli (strain K12) OX=83333 GN=glcE PE=4 SV=1	glycolate oxidase subunit GlcE [gamma proteobacterium symbiont of Ctena orbiculata]	No
fig|205975.9.peg.1629	CDS	HiC_scaffold_1	1691876	1692079	204	hypothetical protein	- none -	- none -	- none -	Yes
fig|205975.9.peg.163	CDS	HiC_scaffold_1	171015	168724	2292	DNA polymerase II (EC 2.7.7.7)	- none -	sp|P21189|DPO2_ECOLI DNA polymerase II OS=Escherichia coli (strain K12) OX=83333 GN=polB PE=1 SV=2	DNA polymerase II [Sedimenticola selenatireducens]	No
fig|205975.9.peg.1630	CDS	HiC_scaffold_1	1692938	1693570	633	hypothetical protein	- none -	- none -	- none -	Yes
fig|205975.9.peg.1631	CDS	HiC_scaffold_1	1693567	1693788	222	hypothetical protein	- none -	- none -	- none -	Yes
fig|205975.9.peg.1632	CDS	HiC_scaffold_1	1694326	1694796	471	hypothetical protein	- none -	sp|P17823|FMA1_DICNO Fimbrial protein OS=Dichelobacter nodosus OX=870 GN=fimA PE=1 SV=1	prepilin-type N-terminal cleavage/methylation domain-containing protein [endosymbiont of Ridgeia piscesae]	No
fig|205975.9.peg.1633	CDS	HiC_scaffold_1	1694940	1695374	435	hypothetical protein	- none -	sp|P17416|FMZD_DICNO Probable minor fimbrial protein OS=Dichelobacter nodosus OX=870 GN=fimZ PE=3 SV=1	MULTISPECIES: prepilin-type N-terminal cleavage/methylation domain-containing protein [sulfur-oxidizing symbionts]	No
fig|205975.9.peg.1634	CDS	HiC_scaffold_1	1695579	1697291	1713	Type IV fimbrial assembly, ATPase PilB	Type IV pilus	sp|P22608|PILB_PSEAE Type 4 fimbrial assembly protein PilB OS=Pseudomonas aeruginosa (strain ATCC 15692 / DSM 22644 / CIP 104116 / JCM 14847 / LMG 12228 / 1C / PRS 101 / PAO1) OX=208964 GN=pilB PE=3 SV=2	MULTISPECIES: type IV-A pilus assembly ATPase PilB [sulfur-oxidizing symbionts]	No
fig|205975.9.peg.1635	CDS	HiC_scaffold_1	1697295	1698533	1239	Type IV fimbrial assembly protein PilC	Type IV pilus	sp|P45793|TAPC_AERHY Type IV pilus assembly protein TapC OS=Aeromonas hydrophila OX=644 GN=tapC PE=3 SV=1	type II secretion system F family protein [endosymbiont of Ridgeia piscesae]	No
fig|205975.9.peg.1636	CDS	HiC_scaffold_1	1698615	1699490	876	Leader peptidase (Prepilin peptidase) (EC 3.4.23.43) / N-methyltransferase (EC 2.1.1.-)	Type IV pilus, Type IV pilus	sp|Q9ZEL6|LEP4_PSEST Type 4 prepilin-like proteins leader peptide-processing enzyme OS=Pseudomonas stutzeri OX=316 GN=pilD PE=3 SV=1	prepilin peptidase [Candidatus Thiodiazotropha endolucinida]	No
fig|205975.9.peg.1637	CDS	HiC_scaffold_1	1699472	1700095	624	Dephospho-CoA kinase (EC 2.7.1.24)	Coenzyme A Biosynthesis	sp|Q3JEA9|COAE_NITOC Dephospho-CoA kinase OS=Nitrosococcus oceani (strain ATCC 19707 / BCRC 17464 / NCIMB 11848 / C-107) OX=323261 GN=coaE PE=3 SV=1	MULTISPECIES: dephospho-CoA kinase [sulfur-oxidizing symbionts]	No
fig|205975.9.peg.1638	CDS	HiC_scaffold_1	1700186	1700500	315	LSU ribosomal protein L21p	CBSS-176279.3.peg.868, Ribosome LSU bacterial	sp|A8G8Z1|RL21_SERP5 50S ribosomal protein L21 OS=Serratia proteamaculans (strain 568) OX=399741 GN=rplU PE=3 SV=1	MULTISPECIES: 50S ribosomal protein L21 [sulfur-oxidizing symbionts]	No
fig|205975.9.peg.1639	CDS	HiC_scaffold_1	1700513	1700770	258	LSU ribosomal protein L27p	CBSS-176279.3.peg.868, Ribosome LSU bacterial	sp|P66131|RL27_SALTY 50S ribosomal protein L27 OS=Salmonella typhimurium (strain LT2 / SGSC1412 / ATCC 700720) OX=99287 GN=rpmA PE=3 SV=2	50S ribosomal protein L27 [gamma proteobacterium symbiont of Ctena orbiculata]	No
fig|205975.9.peg.164	CDS	HiC_scaffold_1	171649	171071	579	FIG001587: exported protein	- none -	sp|P0AB09|YCBK_SHIFL Uncharacterized protein YcbK OS=Shigella flexneri OX=623 GN=ycbK PE=3 SV=1	DUF882 domain-containing protein [endosymbiont of Tevnia jerichonana]	No
fig|205975.9.peg.1640	CDS	HiC_scaffold_1	1700964	1702034	1071	GTP-binding protein Obg	CBSS-176279.3.peg.868	sp|Q0AAD6|OBG_ALKEH GTPase Obg OS=Alkalilimnicola ehrlichii (strain ATCC BAA-1101 / DSM 17681 / MLHE-1) OX=187272 GN=obg PE=3 SV=1	Obg family GTPase CgtA [endosymbiont of Tevnia jerichonana]	No
fig|205975.9.peg.1641	CDS	HiC_scaffold_1	1702041	1703165	1125	Glutamate 5-kinase (EC 2.7.2.11) / RNA-binding C-terminal domain PUA	Proline Synthesis, Proline Synthesis	sp|Q605N1|PROB_METCA Glutamate 5-kinase OS=Methylococcus capsulatus (strain ATCC 33009 / NCIMB 11132 / Bath) OX=243233 GN=proB PE=3 SV=1	glutamate 5-kinase [endosymbiont of Ridgeia piscesae]	No
fig|205975.9.peg.1642	CDS	HiC_scaffold_1	1703546	1703286	261	SSU ribosomal protein S20p	Ribosome SSU bacterial	sp|Q6FCF6|RS20_ACIAD 30S ribosomal protein S20 OS=Acinetobacter baylyi (strain ATCC 33305 / BD413 / ADP1) OX=62977 GN=rpsT PE=3 SV=1	MULTISPECIES: 30S ribosomal protein S20 [sulfur-oxidizing symbionts]	No
fig|205975.9.peg.1643	CDS	HiC_scaffold_1	1703770	1705260	1491	Peptidoglycan lipid II flippase MurJ	- none -	sp|P44958|MURJ_HAEIN Probable lipid II flippase MurJ OS=Haemophilus influenzae (strain ATCC 51907 / DSM 11121 / KW20 / Rd) OX=71421 GN=murJ PE=3 SV=1	murein biosynthesis integral membrane protein MurJ [endosymbiont of Ridgeia piscesae]	No
fig|205975.9.peg.1644	CDS	HiC_scaffold_1	1705407	1706336	930	FMN adenylyltransferase (EC 2.7.7.2) / Riboflavin kinase (EC 2.7.1.26)	Riboflavin, FMN and FAD metabolism, Riboflavin, FMN and FAD metabolism, riboflavin to FAD, riboflavin to FAD	sp|P0AG43|RIBF_SHIFL Bifunctional riboflavin kinase/FMN adenylyltransferase OS=Shigella flexneri OX=623 GN=ribF PE=3 SV=1	bifunctional riboflavin kinase/FAD synthetase [endosymbiont of Ridgeia piscesae]	No
fig|205975.9.peg.1645	CDS	HiC_scaffold_1	1706487	1709315	2829	Isoleucyl-tRNA synthetase (EC 6.1.1.5)	tRNA aminoacylation, Ile	sp|Q3J8W1|SYI_NITOC Isoleucine--tRNA ligase OS=Nitrosococcus oceani (strain ATCC 19707 / BCRC 17464 / NCIMB 11848 / C-107) OX=323261 GN=ileS PE=3 SV=1	isoleucine--tRNA ligase [endosymbiont of Tevnia jerichonana]	No
fig|205975.9.peg.1646	CDS	HiC_scaffold_1	1709323	1709796	474	Lipoprotein signal peptidase (EC 3.4.23.36)	Signal peptidase	sp|B3PE13|LSPA_CELJU Lipoprotein signal peptidase OS=Cellvibrio japonicus (strain Ueda107) OX=498211 GN=lspA PE=3 SV=1	lipoprotein signal peptidase [gamma proteobacterium symbiont of Ctena orbiculata]	No
fig|205975.9.peg.1647	CDS	HiC_scaffold_1	1709895	1710284	390	hypothetical protein	- none -	sp|Q6D6C3|TUSE_PECAS Sulfurtransferase TusE OS=Pectobacterium atrosepticum (strain SCRI 1043 / ATCC BAA-672) OX=218491 GN=tusE PE=3 SV=1	MULTISPECIES: TusE/DsrC/DsvC family sulfur relay protein [sulfur-oxidizing symbionts]	No
fig|205975.9.peg.1648	CDS	HiC_scaffold_1	1712296	1710455	1842	Circadian input kinase A	- none -	sp|Q54YZ9|DHKJ_DICDI Hybrid signal transduction histidine kinase J OS=Dictyostelium discoideum OX=44689 GN=dhkJ PE=3 SV=2	response regulator [Desulfofustis glycolicus]	No
fig|205975.9.peg.1649	CDS	HiC_scaffold_1	1715964	1712686	3279	hypothetical protein	- none -	sp|Q9HUI3|ARUS_PSEAE Sensor histidine kinase AruS OS=Pseudomonas aeruginosa (strain ATCC 15692 / DSM 22644 / CIP 104116 / JCM 14847 / LMG 12228 / 1C / PRS 101 / PAO1) OX=208964 GN=aruS PE=3 SV=1	response regulator [Geobacter sp. DSM 2909]	No
fig|205975.9.peg.165	CDS	HiC_scaffold_1	171934	171797	138	hypothetical protein	- none -	- none -	- none -	Yes
fig|205975.9.peg.1650	CDS	HiC_scaffold_1	1716217	1716107	111	hypothetical protein	- none -	- none -	- none -	Yes
fig|205975.9.peg.1651	CDS	HiC_scaffold_1	1716368	1716246	123	hypothetical protein	- none -	- none -	- none -	Yes
fig|205975.9.peg.1652	CDS	HiC_scaffold_1	1717656	1716358	1299	hypothetical protein	- none -	- none -	C4-dicarboxylate ABC transporter substrate-binding protein [Sedimenticola selenatireducens]	No
fig|205975.9.peg.1653	CDS	HiC_scaffold_1	1717757	1718326	570	hypothetical protein	- none -	- none -	hypothetical protein [gamma proteobacterium symbiont of Ctena orbiculata]	Yes
fig|205975.9.peg.1654	CDS	HiC_scaffold_1	1719903	1718359	1545	hypothetical protein	- none -	sp|B8GZM2|PLED_CAUVN Response regulator PleD OS=Caulobacter vibrioides (strain NA1000 / CB15N) OX=565050 GN=pleD PE=1 SV=1	GGDEF domain-containing protein [endosymbiont of Riftia pachyptila]	No
fig|205975.9.peg.1655	CDS	HiC_scaffold_1	1720899	1720096	804	Endonuclease/exonuclease/phosphatase family protein	- none -	- none -	endonuclease [Candidatus Thiodiazotropha endoloripes]	No
fig|205975.9.peg.1656	CDS	HiC_scaffold_1	1721660	1721049	612	Cytochrome c4	Soluble cytochromes and functionally related electron carriers	sp|P86052|CYC4_THIRO Cytochrome c4 OS=Thiocapsa roseopersicina OX=1058 PE=1 SV=1	cytochrome c4 [Candidatus Thiodiazotropha endoloripes]	No
fig|205975.9.peg.1657	CDS	HiC_scaffold_1	1721659	1721826	168	hypothetical protein	- none -	- none -	- none -	Yes
fig|205975.9.peg.1658	CDS	HiC_scaffold_1	1721855	1722121	267	hypothetical protein	- none -	- none -	hypothetical protein [Candidatus Thiodiazotropha endoloripes]	Yes
fig|205975.9.peg.1659	CDS	HiC_scaffold_1	1722702	1722142	561	hypothetical protein	- none -	- none -	hypothetical protein [gamma proteobacterium symbiont of Ctena orbiculata]	Yes
fig|205975.9.peg.166	CDS	HiC_scaffold_1	172002	172133	132	hypothetical protein	- none -	- none -	- none -	Yes
fig|205975.9.peg.1660	CDS	HiC_scaffold_1	1722706	1723122	417	hypothetical protein	- none -	- none -	- none -	Yes
fig|205975.9.peg.1661	CDS	HiC_scaffold_1	1723783	1723190	594	hypothetical protein	- none -	- none -	hypothetical protein, partial [endosymbiont of Ridgeia piscesae]	Yes
fig|205975.9.peg.1662	CDS	HiC_scaffold_1	1724317	1723844	474	Copper metallochaperone PCu(A)C, inserts Cu(I) into cytochrome oxidase subunit II	- none -	sp|Q6ACU3|Y2102_LEIXX Putative lipoprotein Lxx21020 OS=Leifsonia xyli subsp. xyli (strain CTCB07) OX=281090 GN=Lxx21020 PE=3 SV=2	copper chaperone PCu(A)C [endosymbiont of Ridgeia piscesae]	No
fig|205975.9.peg.1663	CDS	HiC_scaffold_1	1724842	1724522	321	hypothetical protein	- none -	- none -	c-type cytochrome [endosymbiont of Ridgeia piscesae]	No
fig|205975.9.peg.1664	CDS	HiC_scaffold_1	1724983	1724849	135	hypothetical protein	- none -	- none -	- none -	Yes
fig|205975.9.peg.1665	CDS	HiC_scaffold_1	1725555	1725037	519	hypothetical protein	- none -	- none -	MULTISPECIES: YqhA family protein [sulfur-oxidizing symbionts]	Yes
fig|205975.9.peg.1666	CDS	HiC_scaffold_1	1725777	1726706	930	RNA polymerase associated protein RapA	- none -	sp|B7VIC2|RAPA_VIBTL RNA polymerase-associated protein RapA OS=Vibrio tasmaniensis (strain LGP32) OX=575788 GN=rapA PE=3 SV=1	RNA polymerase-associated protein RapA, partial [gamma proteobacterium symbiont of Ctena orbiculata]	No
fig|205975.9.peg.1667	CDS	HiC_scaffold_1	1727238	1726933	306	hypothetical protein	- none -	- none -	YqhA family protein [Solemya velesiana gill symbiont]	Yes
fig|205975.9.peg.1668	CDS	HiC_scaffold_1	1727597	1730302	2706	RNA polymerase associated protein RapA	- none -	sp|B4F2H6|RAPA_PROMH RNA polymerase-associated protein RapA OS=Proteus mirabilis (strain HI4320) OX=529507 GN=rapA PE=3 SV=1	RNA polymerase-associated protein RapA [Candidatus Thiodiazotropha endolucinida]	No
fig|205975.9.peg.1669	CDS	HiC_scaffold_1	1730299	1730472	174	hypothetical protein	- none -	- none -	RNA polymerase-associated protein RapA [Candidatus Thiodiazotropha endoloripes]	No
fig|205975.9.peg.167	CDS	HiC_scaffold_1	172150	172500	351	hypothetical protein	- none -	- none -	hypothetical protein [gamma proteobacterium symbiont of Ctena orbiculata]	Yes
fig|205975.9.peg.1670	CDS	HiC_scaffold_1	1731329	1730760	570	hypothetical protein	- none -	- none -	histidine phosphatase family protein [Azotobacter beijerinckii]	No
fig|205975.9.peg.1671	CDS	HiC_scaffold_1	1732479	1731346	1134	Lipopolysaccharide core heptosyltransferase III	- none -	sp|Q9R9D5|RFAQ_ECOLX Lipopolysaccharide core heptosyltransferase RfaQ OS=Escherichia coli OX=562 GN=rfaQ PE=1 SV=1	glycosyltransferase family 9 protein [endosymbiont of Ridgeia piscesae]	No
fig|205975.9.peg.1672	CDS	HiC_scaffold_1	1733314	1732472	843	Putative two-domain glycosyltransferase	- none -	sp|Q15JF5|VLDK_STRHL Validoxylamine A glucosyltransferase OS=Streptomyces hygroscopicus subsp. limoneus OX=264445 GN=vldK PE=3 SV=1	glycosyltransferase [endosymbiont of Ridgeia piscesae]	No
fig|205975.9.peg.1673	CDS	HiC_scaffold_1	1734113	1733322	792	putative transferase	- none -	sp|P44029|Y653_HAEIN Uncharacterized glycosyltransferase HI_0653 OS=Haemophilus influenzae (strain ATCC 51907 / DSM 11121 / KW20 / Rd) OX=71421 GN=HI_0653 PE=3 SV=1	glycosyltransferase [endosymbiont of Ridgeia piscesae]	No
fig|205975.9.peg.1674	CDS	HiC_scaffold_1	1735080	1734214	867	hypothetical protein	- none -	- none -	glycosyl transferase [endosymbiont of Ridgeia piscesae]	No
fig|205975.9.peg.1675	CDS	HiC_scaffold_1	1736122	1735070	1053	Lipopolysaccharide core heptosyltransferase I	- none -	sp|P26469|RFAC_SALTY Lipopolysaccharide heptosyltransferase 1 OS=Salmonella typhimurium (strain LT2 / SGSC1412 / ATCC 700720) OX=99287 GN=rfaC PE=3 SV=2	lipopolysaccharide heptosyltransferase RfaC [Pseudomonas sp. Irchel s3a18]	No
fig|205975.9.peg.1676	CDS	HiC_scaffold_1	1737087	1736119	969	ADP-heptose--lipooligosaccharide heptosyltransferase II	- none -	sp|P37421|RFAF_SALTY ADP-heptose--LPS heptosyltransferase 2 OS=Salmonella typhimurium (strain LT2 / SGSC1412 / ATCC 700720) OX=99287 GN=rfaF PE=3 SV=1	lipopolysaccharide heptosyltransferase II [endosymbiont of Ridgeia piscesae]	No
fig|205975.9.peg.1677	CDS	HiC_scaffold_1	1737345	1737157	189	hypothetical protein	- none -	- none -	zinc-finger domain-containing protein [gamma proteobacterium symbiont of Ctena orbiculata]	No
fig|205975.9.peg.1678	CDS	HiC_scaffold_1	1738309	1737383	927	Branched-chain amino acid aminotransferase (EC 2.6.1.42)	Alanine biosynthesis, Branched-Chain Amino Acid Biosynthesis, Leucine Biosynthesis, Pyruvate Alanine Serine Interconversions	sp|O86428|ILVE_PSEAE Branched-chain-amino-acid aminotransferase OS=Pseudomonas aeruginosa (strain ATCC 15692 / DSM 22644 / CIP 104116 / JCM 14847 / LMG 12228 / 1C / PRS 101 / PAO1) OX=208964 GN=ilvE PE=1 SV=2	branched-chain amino acid transaminase [endosymbiont of Tevnia jerichonana]	No
fig|205975.9.peg.1679	CDS	HiC_scaffold_1	1738425	1738306	120	hypothetical protein	- none -	- none -	- none -	Yes
fig|205975.9.peg.168	CDS	HiC_scaffold_1	172493	174874	2382	hypothetical protein	- none -	sp|Q5VV43|K0319_HUMAN Dyslexia-associated protein KIAA0319 OS=Homo sapiens OX=9606 GN=KIAA0319 PE=1 SV=1	PKD domain-containing protein [Alcanivorax xenomutans]	Yes
fig|205975.9.peg.1680	CDS	HiC_scaffold_1	1741304	1738446	2859	Glutamine synthetase adenylyl-L-tyrosine phosphorylase (EC 2.7.7.89) / Glutamate-ammonia-ligase adenylyltransferase (EC 2.7.7.42)	Ammonia assimilation, CBSS-316057.3.peg.3521	sp|Q3JES8|GLNE_NITOC Bifunctional glutamine synthetase adenylyltransferase/adenylyl-removing enzyme OS=Nitrosococcus oceani (strain ATCC 19707 / BCRC 17464 / NCIMB 11848 / C-107) OX=323261 GN=glnE PE=3 SV=1	bifunctional [glutamate--ammonia ligase]-adenylyl-L-tyrosine phosphorylase/[glutamate--ammonia-ligase] adenylyltransferase [endosymbiont of Ridgeia piscesae]	No
fig|205975.9.peg.1681	CDS	HiC_scaffold_1	1741873	1741457	417	hypothetical protein	- none -	- none -	hypothetical protein [Thiolapillus brandeum]	Yes
fig|205975.9.peg.1682	CDS	HiC_scaffold_1	1742524	1742111	414	hypothetical protein	- none -	sp|Q55169|RCP1_SYNY3 Response regulator rcp1 OS=Synechocystis sp. (strain PCC 6803 / Kazusa) OX=1111708 GN=rcp1 PE=1 SV=1	response regulator [gamma proteobacterium symbiont of Ctena orbiculata]	No
fig|205975.9.peg.1683	CDS	HiC_scaffold_1	1744139	1742571	1569	hypothetical protein	- none -	sp|Q9R6X3|PHYB_NOSS1 Cyanobacterial phytochrome B OS=Nostoc sp. (strain PCC 7120 / SAG 25.82 / UTEX 2576) OX=103690 GN=bphB PE=3 SV=1	hypothetical protein [Candidatus Thiodiazotropha endolucinida]	No
fig|205975.9.peg.1684	CDS	HiC_scaffold_1	1745194	1744658	537	hypothetical protein	- none -	sp|Q55169|RCP1_SYNY3 Response regulator rcp1 OS=Synechocystis sp. (strain PCC 6803 / Kazusa) OX=1111708 GN=rcp1 PE=1 SV=1	response regulator [gamma proteobacterium symbiont of Ctena orbiculata]	No
fig|205975.9.peg.1685	CDS	HiC_scaffold_1	1745834	1745241	594	Two-component system sensor histidine kinase	- none -	sp|Q9R6X3|PHYB_NOSS1 Cyanobacterial phytochrome B OS=Nostoc sp. (strain PCC 7120 / SAG 25.82 / UTEX 2576) OX=103690 GN=bphB PE=3 SV=1	hypothetical protein [gamma proteobacterium symbiont of Ctena orbiculata]	No
fig|205975.9.peg.1686	CDS	HiC_scaffold_1	1747169	1746069	1101	hypothetical protein	- none -	- none -	hypothetical protein [Candidatus Thiodiazotropha endolucinida]	Yes
fig|205975.9.peg.1687	CDS	HiC_scaffold_1	1748352	1747183	1170	hypothetical protein	- none -	sp|O57882|PGK2_PYRHO 2-phosphoglycerate kinase OS=Pyrococcus horikoshii (strain ATCC 700860 / DSM 12428 / JCM 9974 / NBRC 100139 / OT-3) OX=70601 GN=pgk2 PE=3 SV=1	hypothetical protein [gamma proteobacterium symbiont of Ctena orbiculata]	No
fig|205975.9.peg.1688	CDS	HiC_scaffold_1	1749048	1748365	684	hypothetical protein	- none -	sp|Q6FZ12|GPMA_BARQU 2,3-bisphosphoglycerate-dependent phosphoglycerate mutase OS=Bartonella quintana (strain Toulouse) OX=283165 GN=gpmA PE=3 SV=1	histidine phosphatase family protein [Thioploca ingrica]	No
fig|205975.9.peg.1689	CDS	HiC_scaffold_1	1749421	1749200	222	hypothetical protein	- none -	sp|Q56128|RCSC_SALTI Sensor histidine kinase RcsC OS=Salmonella typhi OX=90370 GN=rcsC PE=3 SV=2	PAS domain-containing protein [Immundisolibacter cernigliae]	No
fig|205975.9.peg.169	CDS	HiC_scaffold_1	176618	174909	1710	hypothetical protein	- none -	sp|P22525|YCBB_ECOLI Probable L,D-transpeptidase YcbB OS=Escherichia coli (strain K12) OX=83333 GN=ycbB PE=1 SV=2	L,D-transpeptidase family protein [endosymbiont of Riftia pachyptila]	No
fig|205975.9.peg.1690	CDS	HiC_scaffold_1	1751605	1749506	2100	Alkyl sulfatase and related hydrolases, MBL-fold metallo-hydrolase superfamily	- none -	sp|Q08347|BDS1_YEAST Alkyl/aryl-sulfatase BDS1 OS=Saccharomyces cerevisiae (strain ATCC 204508 / S288c) OX=559292 GN=BDS1 PE=1 SV=1	MBL fold metallo-hydrolase [Desulfoluna spongiiphila]	No
fig|205975.9.peg.1691	CDS	HiC_scaffold_1	1751871	1751602	270	hypothetical protein	- none -	- none -	- none -	Yes
fig|205975.9.peg.1692	CDS	HiC_scaffold_1	1752566	1751895	672	Amidases related to nicotinamidase	NAD and NADP cofactor biosynthesis global	sp|A4VQH5|RUTB_PSEU5 Peroxyureidoacrylate/ureidoacrylate amidohydrolase RutB OS=Pseudomonas stutzeri (strain A1501) OX=379731 GN=rutB PE=3 SV=1	cysteine hydrolase [gamma proteobacterium symbiont of Ctena orbiculata]	No
fig|205975.9.peg.1693	CDS	HiC_scaffold_1	1752674	1753297	624	Nitric oxide reductase activation protein NorE	Denitrification, Denitrifying reductase gene clusters	sp|P50677|COX3_THEVL Cytochrome c oxidase subunit 3 OS=Thermosynechococcus vulcanus OX=32053 GN=ctaE PE=3 SV=1	MULTISPECIES: cytochrome c oxidase subunit 3 family protein [sulfur-oxidizing symbionts]	No
fig|205975.9.peg.1694	CDS	HiC_scaffold_1	1753392	1753679	288	hypothetical protein	- none -	- none -	MULTISPECIES: thiosulfate reductase [sulfur-oxidizing symbionts]	No
fig|205975.9.peg.1695	CDS	HiC_scaffold_1	1754199	1753687	513	Rubrerythrin	Oxidative stress, Rubrerythrin	- none -	ferritin family protein [Candidatus Thiodiazotropha endolucinida]	No
fig|205975.9.peg.1696	CDS	HiC_scaffold_1	1756027	1754189	1839	Glutamate synthase [NADPH] small chain (EC 1.4.1.13)	Ammonia assimilation, Glutamine, Glutamate, Aspartate and Asparagine Biosynthesis	sp|Q8U195|SUDHA_PYRFU Sulfide dehydrogenase subunit alpha OS=Pyrococcus furiosus (strain ATCC 43587 / DSM 3638 / JCM 8422 / Vc1) OX=186497 GN=sudA PE=1 SV=1	FAD-dependent oxidoreductase [endosymbiont of Riftia pachyptila]	No
fig|205975.9.peg.1697	CDS	HiC_scaffold_1	1757169	1756027	1143	NADH-ubiquinone oxidoreductase chain D (EC 1.6.5.3)	NADH ubiquinone oxidoreductase, Respiratory Complex I	sp|A6LMC4|NUOD_THEM4 NADH-quinone oxidoreductase subunit D OS=Thermosipho melanesiensis (strain DSM 12029 / CIP 104789 / BI429) OX=391009 GN=nuoD PE=3 SV=1	NADH-quinone oxidoreductase subunit D [Thioalbus denitrificans]	No
fig|205975.9.peg.1698	CDS	HiC_scaffold_1	1757921	1757166	756	NADH-ubiquinone oxidoreductase chain C (EC 1.6.5.3)	NADH ubiquinone oxidoreductase, Respiratory Complex I	sp|F1SVL1|FPOC_METMA F(420)H(2) dehydrogenase subunit C OS=Methanosarcina mazei (strain ATCC BAA-159 / DSM 3647 / Goe1 / Go1 / JCM 11833 / OCM 88) OX=192952 GN=fpoC PE=1 SV=1	NADH-quinone oxidoreductase subunit C [Thiocapsa marina]	No
fig|205975.9.peg.1699	CDS	HiC_scaffold_1	1759005	1757998	1008	Heat shock protein 60 kDa family chaperone GroEL	- none -	sp|P31293|CH60_ALLVI 60 kDa chaperonin OS=Allochromatium vinosum OX=1049 GN=groL PE=1 SV=1	chaperonin GroEL, partial [endosymbiont of Ridgeia piscesae]	No
fig|205975.9.peg.17	CDS	HiC_scaffold_1	23090	21963	1128	N-acetylornithine deacetylase (EC 3.5.1.16)	- none -	sp|C5BC62|ARGE_EDWI9 Acetylornithine deacetylase OS=Edwardsiella ictaluri (strain 93-146) OX=634503 GN=argE PE=3 SV=1	acetylornithine deacetylase [endosymbiont of Riftia pachyptila]	No
fig|205975.9.peg.170	CDS	HiC_scaffold_1	177871	176813	1059	hypothetical protein	- none -	sp|Q8X8Q3|DGCM_ECO57 Diguanylate cyclase DgcM OS=Escherichia coli O157:H7 OX=83334 GN=dgcM PE=3 SV=2	GGDEF domain-containing protein [Thiorhodovibrio sp. 970]	No
fig|205975.9.peg.1700	CDS	HiC_scaffold_1	1759324	1759196	129	hypothetical protein	- none -	- none -	- none -	Yes
fig|205975.9.peg.1701	CDS	HiC_scaffold_1	1759931	1759398	534	NADH-ubiquinone oxidoreductase chain C (EC 1.6.5.3)	NADH ubiquinone oxidoreductase, Respiratory Complex I	- none -	NADH-quinone oxidoreductase subunit C [Thiocapsa marina]	No
fig|205975.9.peg.1702	CDS	HiC_scaffold_1	1760658	1759924	735	NADH-ubiquinone oxidoreductase chain B (EC 1.6.5.3)	NADH ubiquinone oxidoreductase, Respiratory Complex I	sp|B1VKF5|NDHK_CRYJA NAD(P)H-quinone oxidoreductase subunit K, chloroplastic OS=Cryptomeria japonica OX=3369 GN=ndhK PE=3 SV=2	NADH-quinone oxidoreductase subunit NuoB [Candidatus Thiodiazotropha endoloripes]	No
fig|205975.9.peg.1703	CDS	HiC_scaffold_1	1761760	1760861	900	NADH-ubiquinone oxidoreductase chain H (EC 1.6.5.3)	NADH ubiquinone oxidoreductase, Respiratory Complex I	sp|Q2RJU3|NUOH_MOOTA NADH-quinone oxidoreductase subunit H OS=Moorella thermoacetica (strain ATCC 39073 / JCM 9320) OX=264732 GN=nuoH PE=3 SV=1	NADH-quinone oxidoreductase subunit H [Candidatus Thiodiazotropha endoloripes]	No
fig|205975.9.peg.1704	CDS	HiC_scaffold_1	1763631	1761760	1872	hypothetical protein	- none -	sp|B1I6I5|NUON_DESAP NADH-quinone oxidoreductase subunit N OS=Desulforudis audaxviator (strain MP104C) OX=477974 GN=nuoN PE=3 SV=1	MULTISPECIES: NADH dehydrogenase [sulfur-oxidizing symbionts]	No
fig|205975.9.peg.1705	CDS	HiC_scaffold_1	1765102	1763642	1461	hypothetical protein	- none -	sp|B1I6I5|NUON_DESAP NADH-quinone oxidoreductase subunit N OS=Desulforudis audaxviator (strain MP104C) OX=477974 GN=nuoN PE=3 SV=1	NADH-quinone oxidoreductase subunit J [gamma proteobacterium symbiont of Ctena orbiculata]	No
fig|205975.9.peg.1706	CDS	HiC_scaffold_1	1765554	1765099	456	hypothetical protein	- none -	sp|O05260|MRPC_BACSU Na(+)/H(+) antiporter subunit C OS=Bacillus subtilis (strain 168) OX=224308 GN=mrpC PE=1 SV=2	Na+/H+ antiporter subunit C [Chromatiaceae bacterium 2141T.STBD.0c.01a]	No
fig|205975.9.peg.1707	CDS	HiC_scaffold_1	1766240	1765551	690	hypothetical protein	- none -	sp|Q58703|Y1307_METJA Uncharacterized protein MJ1307 OS=Methanocaldococcus jannaschii (strain ATCC 43067 / DSM 2661 / JAL-1 / JCM 10045 / NBRC 100440) OX=243232 GN=MJ1307 PE=4 SV=1	sodium:proton antiporter [endosymbiont of Riftia pachyptila]	No
fig|205975.9.peg.1708	CDS	HiC_scaffold_1	1766481	1766233	249	hypothetical protein	- none -	- none -	DUF4040 domain-containing protein [Thiotrichales bacterium HS_08]	Yes
fig|205975.9.peg.1709	CDS	HiC_scaffold_1	1766813	1766478	336	hypothetical protein	- none -	sp|O59124|Y1455_PYRHO UPF0091 protein PH1455 OS=Pyrococcus horikoshii (strain ATCC 700860 / DSM 12428 / JCM 9974 / NBRC 100139 / OT-3) OX=70601 GN=PH1455 PE=3 SV=1	Na+/H+ antiporter subunit G [endosymbiont of Ridgeia piscesae]	No
fig|205975.9.peg.171	CDS	HiC_scaffold_1	178027	177890	138	hypothetical protein	- none -	- none -	- none -	Yes
fig|205975.9.peg.1710	CDS	HiC_scaffold_1	1767076	1766810	267	hypothetical protein	- none -	sp|Q49VH4|MNHF2_STAS1 Putative antiporter subunit mnhF2 OS=Staphylococcus saprophyticus subsp. saprophyticus (strain ATCC 15305 / DSM 20229 / NCIMB 8711 / NCTC 7292 / S-41) OX=342451 GN=mnhF2 PE=3 SV=1	MULTISPECIES: cation:proton antiporter [sulfur-oxidizing symbionts]	No
fig|205975.9.peg.1711	CDS	HiC_scaffold_1	1767597	1767073	525	Na(+) H(+) antiporter subunit E	Multi-subunit cation antiporter	- none -	Na+/H+ antiporter subunit E [Lamprocystis purpurea]	No
fig|205975.9.peg.1712	CDS	HiC_scaffold_1	1767753	1767601	153	hypothetical protein	- none -	- none -	- none -	Yes
fig|205975.9.peg.1713	CDS	HiC_scaffold_1	1769537	1767882	1656	Heat shock protein 60 kDa family chaperone GroEL	- none -	sp|P31293|CH60_ALLVI 60 kDa chaperonin OS=Allochromatium vinosum OX=1049 GN=groL PE=1 SV=1	chaperonin GroEL [endosymbiont of Tevnia jerichonana]	No
fig|205975.9.peg.1714	CDS	HiC_scaffold_1	1769891	1769601	291	Heat shock protein 10 kDa family chaperone GroES	- none -	sp|Q0ACQ8|CH10_ALKEH 10 kDa chaperonin OS=Alkalilimnicola ehrlichii (strain ATCC BAA-1101 / DSM 17681 / MLHE-1) OX=187272 GN=groS PE=3 SV=1	MULTISPECIES: co-chaperone GroES [sulfur-oxidizing symbionts]	No
fig|205975.9.peg.1715	CDS	HiC_scaffold_1	1770852	1770328	525	Acetyltransferase, GNAT family; Histone acetyltransferase HPA2 and related acetyltransferases	CBSS-216591.1.peg.168	- none -	acetyltransferase [Luminiphilus syltensis]	No
fig|205975.9.peg.1716	CDS	HiC_scaffold_1	1771130	1770852	279	Uncharacterized protein STM2904	- none -	- none -	DUF1778 domain-containing protein [Photorhabdus luminescens]	Yes
fig|205975.9.peg.1717	CDS	HiC_scaffold_1	1771945	1771229	717	Transposase and inactivated derivatives	- none -	- none -	transposase [Dasania marina]	No
fig|205975.9.peg.1718	CDS	HiC_scaffold_1	1772416	1772006	411	hypothetical protein	- none -	- none -	hypothetical protein [Thiohalomonas denitrificans]	Yes
fig|205975.9.peg.1719	CDS	HiC_scaffold_1	1773136	1772447	690	hypothetical protein	- none -	- none -	IS91 family transposase [Desulfobacter vibrioformis]	No
fig|205975.9.peg.172	CDS	HiC_scaffold_1	178364	180625	2262	NADP-dependent malic enzyme (EC 1.1.1.40)	Pyruvate metabolism I: anaplerotic reactions, PEP	sp|P76558|MAO2_ECOLI NADP-dependent malic enzyme OS=Escherichia coli (strain K12) OX=83333 GN=maeB PE=1 SV=1	NADP-dependent malic enzyme [endosymbiont of Tevnia jerichonana]	No
fig|205975.9.peg.1720	CDS	HiC_scaffold_1	1773308	1773153	156	hypothetical protein	- none -	- none -	- none -	Yes
fig|205975.9.peg.1721	CDS	HiC_scaffold_1	1773807	1775144	1338	hypothetical protein	- none -	- none -	MULTISPECIES: hypothetical protein [sulfur-oxidizing symbionts]	Yes
fig|205975.9.peg.1722	CDS	HiC_scaffold_1	1775609	1775151	459	hypothetical protein	- none -	sp|P37148|FXSA_SERMA UPF0716 protein FxsA (Fragment) OS=Serratia marcescens OX=615 GN=fxsA PE=3 SV=1	FxsA family protein [Candidatus Thiodiazotropha endolucinida]	Yes
fig|205975.9.peg.1723	CDS	HiC_scaffold_1	1776013	1775606	408	hypothetical protein	- none -	- none -	MULTISPECIES: hypothetical protein [sulfur-oxidizing symbionts]	Yes
fig|205975.9.peg.1724	CDS	HiC_scaffold_1	1776105	1776434	330	Periplasmic divalent cation tolerance protein CutA	Copper homeostasis: copper tolerance	sp|Q109R6|CUTA1_ORYSJ Protein CutA 1, chloroplastic OS=Oryza sativa subsp. japonica OX=39947 GN=CUTA1 PE=1 SV=1	divalent-cation tolerance protein CutA [gamma proteobacterium symbiont of Ctena orbiculata]	No
fig|205975.9.peg.1725	CDS	HiC_scaffold_1	1776413	1778719	2307	Cytochrome c-type biogenesis protein DsbD, protein-disulfide reductase (EC 1.8.1.8)	Biogenesis of c-type cytochromes, Periplasmic disulfide interchange	sp|Q8XV41|DSBD_RALSO Thiol:disulfide interchange protein DsbD OS=Ralstonia solanacearum (strain GMI1000) OX=267608 GN=dsbD PE=3 SV=1	protein-disulfide reductase DsbD [endosymbiont of Ridgeia piscesae]	No
fig|205975.9.peg.1726	CDS	HiC_scaffold_1	1778716	1779252	537	hypothetical protein	- none -	sp|Q6HL81|RESA_BACHK Thiol-disulfide oxidoreductase ResA OS=Bacillus thuringiensis subsp. konkukian (strain 97-27) OX=281309 GN=resA PE=3 SV=1	TlpA family protein disulfide reductase [Lamprocystis purpurea]	No
fig|205975.9.peg.1727	CDS	HiC_scaffold_1	1779485	1779934	450	3-dehydroquinate dehydratase II (EC 4.2.1.10)	Common Pathway For Synthesis of Aromatic Compounds (DAHP synthase to chorismate), Quinate degradation	sp|Q7NZD5|AROQ_CHRVO 3-dehydroquinate dehydratase OS=Chromobacterium violaceum (strain ATCC 12472 / DSM 30191 / JCM 1249 / NBRC 12614 / NCIMB 9131 / NCTC 9757) OX=243365 GN=aroQ PE=3 SV=1	MULTISPECIES: type II 3-dehydroquinate dehydratase [sulfur-oxidizing symbionts]	No
fig|205975.9.peg.1728	CDS	HiC_scaffold_1	1779949	1780395	447	Biotin carboxyl carrier protein of acetyl-CoA carboxylase	Fatty Acid Biosynthesis FASII	sp|P0ABE1|BCCP_SHIFL Biotin carboxyl carrier protein of acetyl-CoA carboxylase OS=Shigella flexneri OX=623 GN=accB PE=3 SV=1	acetyl-CoA carboxylase biotin carboxyl carrier protein [gamma proteobacterium symbiont of Ctena orbiculata]	No
fig|205975.9.peg.1729	CDS	HiC_scaffold_1	1780404	1781744	1341	Biotin carboxylase of acetyl-CoA carboxylase (EC 6.3.4.14)	Fatty Acid Biosynthesis FASII	sp|O52058|ACCC_ALLVD Biotin carboxylase OS=Allochromatium vinosum (strain ATCC 17899 / DSM 180 / NBRC 103801 / NCIMB 10441 / D) OX=572477 GN=accC PE=3 SV=2	MULTISPECIES: acetyl-CoA carboxylase biotin carboxylase subunit [sulfur-oxidizing symbionts]	No
fig|205975.9.peg.173	CDS	HiC_scaffold_1	183371	180729	2643	Aconitate hydratase 2 (EC 4.2.1.3)	TCA Cycle	sp|Q9I2V5|ACNB_PSEAE Aconitate hydratase B OS=Pseudomonas aeruginosa (strain ATCC 15692 / DSM 22644 / CIP 104116 / JCM 14847 / LMG 12228 / 1C / PRS 101 / PAO1) OX=208964 GN=acnB PE=3 SV=1	bifunctional aconitate hydratase 2/2-methylisocitrate dehydratase [endosymbiont of Riftia pachyptila]	No
fig|205975.9.peg.1730	CDS	HiC_scaffold_1	1781968	1782912	945	Ribosomal protein L11 methyltransferase	- none -	sp|Q2S9L7|PRMA_HAHCH Ribosomal protein L11 methyltransferase OS=Hahella chejuensis (strain KCTC 2396) OX=349521 GN=prmA PE=3 SV=1	50S ribosomal protein L11 methyltransferase [endosymbiont of Ridgeia piscesae]	No
fig|205975.9.peg.1731	CDS	HiC_scaffold_1	1784946	1783027	1920	hypothetical protein	- none -	- none -	DUF4157 domain-containing protein [Niastella vici]	Yes
fig|205975.9.peg.1732	CDS	HiC_scaffold_1	1785040	1785270	231	hypothetical protein	- none -	- none -	- none -	Yes
fig|205975.9.peg.1733	CDS	HiC_scaffold_1	1787168	1785291	1878	hypothetical protein	- none -	- none -	DUF4157 domain-containing protein [Niastella vici]	Yes
fig|205975.9.peg.1734	CDS	HiC_scaffold_1	1788295	1787312	984	hypothetical protein	- none -	- none -	toll/interleukin-1 receptor domain-containing protein [Aquaspirillum sp. LM1]	No
fig|205975.9.peg.1735	CDS	HiC_scaffold_1	1789549	1788422	1128	hypothetical protein	- none -	- none -	hypothetical protein [Marinibacterium profundimaris]	Yes
fig|205975.9.peg.1736	CDS	HiC_scaffold_1	1791688	1789688	2001	ABC transporter, ATP-binding protein (cluster 5, nickel/peptides/opines) / ABC transporter, ATP-binding protein (cluster 5, nickel/peptides/opines)	- none -	sp|Q6D3A9|GSIA_PECAS Glutathione import ATP-binding protein GsiA OS=Pectobacterium atrosepticum (strain SCRI 1043 / ATCC BAA-672) OX=218491 GN=gsiA PE=3 SV=2	ABC transporter ATP-binding protein [endosymbiont of Ridgeia piscesae]	No
fig|205975.9.peg.1737	CDS	HiC_scaffold_1	1793097	1791700	1398	ABC transporter, permease protein 2 (cluster 5, nickel/peptides/opines)	- none -	sp|P42063|APPC_BACSU Oligopeptide transport system permease protein AppC OS=Bacillus subtilis (strain 168) OX=224308 GN=appC PE=3 SV=1	ABC transporter permease [endosymbiont of Riftia pachyptila]	No
fig|205975.9.peg.1738	CDS	HiC_scaffold_1	1793209	1793090	120	hypothetical protein	- none -	- none -	- none -	Yes
fig|205975.9.peg.1739	CDS	HiC_scaffold_1	1794183	1793206	978	ABC transporter, permease protein 1 (cluster 5, nickel/peptides/opines)	- none -	sp|Q2YJK1|Y1050_BRUA2 Putative peptide transport system permease protein BAB2_1050 OS=Brucella abortus (strain 2308) OX=359391 GN=BAB2_1050 PE=3 SV=1	ABC transporter permease [endosymbiont of Ridgeia piscesae]	No
fig|205975.9.peg.174	CDS	HiC_scaffold_1	184276	183461	816	Exodeoxyribonuclease III (EC 3.1.11.2)	DNA repair, bacterial	sp|P09030|EX3_ECOLI Exodeoxyribonuclease III OS=Escherichia coli (strain K12) OX=83333 GN=xthA PE=1 SV=4	exodeoxyribonuclease III [endosymbiont of Ridgeia piscesae]	No
fig|205975.9.peg.1740	CDS	HiC_scaffold_1	1796366	1794180	2187	ABC transporter, substrate-binding protein (cluster 5, nickel/peptides/opines)	- none -	sp|P33950|HBPA_HAEIN Heme-binding protein A OS=Haemophilus influenzae (strain ATCC 51907 / DSM 11121 / KW20 / Rd) OX=71421 GN=hbpA PE=1 SV=2	ABC transporter substrate-binding protein [endosymbiont of Tevnia jerichonana]	No
fig|205975.9.peg.1741	CDS	HiC_scaffold_1	1796669	1797442	774	Enoyl-[acyl-carrier-protein] reductase [NADH] (EC 1.3.1.9)	Fatty Acid Biosynthesis FASII	sp|Q9ZFE4|FABI_PSEAE Enoyl-[acyl-carrier-protein] reductase [NADH] FabI OS=Pseudomonas aeruginosa (strain ATCC 15692 / DSM 22644 / CIP 104116 / JCM 14847 / LMG 12228 / 1C / PRS 101 / PAO1) OX=208964 GN=fabI PE=1 SV=1	enoyl-ACP reductase [endosymbiont of Ridgeia piscesae]	No
fig|205975.9.peg.1742	CDS	HiC_scaffold_1	1799319	1797598	1722	SoxZY-persulfide-sulfonate hydrolase, SoxB	- none -	sp|O34313|NTPES_BACSU Trifunctional nucleotide phosphoesterase protein YfkN OS=Bacillus subtilis (strain 168) OX=224308 GN=yfkN PE=1 SV=1	thiosulfohydrolase SoxB [endosymbiont of Tevnia jerichonana]	No
fig|205975.9.peg.1743	CDS	HiC_scaffold_1	1800592	1799375	1218	SoxZY-persulfide-sulfonate hydrolase, SoxB	- none -	- none -	thiosulfohydrolase SoxB [Candidatus Thiodiazotropha endolucinida]	No
fig|205975.9.peg.1744	CDS	HiC_scaffold_1	1800747	1800628	120	hypothetical protein	- none -	- none -	- none -	Yes
fig|205975.9.peg.1745	CDS	HiC_scaffold_1	1801596	1800970	627	hypothetical protein	- none -	sp|P15940|NODW_BRADU Nodulation protein W OS=Bradyrhizobium diazoefficiens (strain JCM 10833 / IAM 13628 / NBRC 14792 / USDA 110) OX=224911 GN=nodW PE=3 SV=1	MULTISPECIES: response regulator transcription factor [sulfur-oxidizing symbionts]	No
fig|205975.9.peg.1746	CDS	HiC_scaffold_1	1803771	1801600	2172	hypothetical protein	- none -	sp|P26489|FIXL_AZOC5 Sensor protein FixL OS=Azorhizobium caulinodans (strain ATCC 43989 / DSM 5975 / JCM 20966 / NBRC 14845 / NCIMB 13405 / ORS 571) OX=438753 GN=fixL PE=3 SV=1	MULTISPECIES: PhnD/SsuA/transferrin family substrate-binding protein [sulfur-oxidizing symbionts]	No
fig|205975.9.peg.1747	CDS	HiC_scaffold_1	1804611	1803811	801	hypothetical protein	- none -	- none -	hypothetical protein [Candidatus Thiodiazotropha endoloripes]	Yes
fig|205975.9.peg.1748	CDS	HiC_scaffold_1	1804851	1807136	2286	Transcription accessory protein (S1 RNA-binding domain)	CBSS-243265.1.peg.198, Transcription factors bacterial	sp|P46837|YHGF_ECOLI Protein YhgF OS=Escherichia coli (strain K12) OX=83333 GN=yhgF PE=1 SV=3	MULTISPECIES: RNA-binding transcriptional accessory protein [sulfur-oxidizing symbionts]	No
fig|205975.9.peg.1749	CDS	HiC_scaffold_1	1807538	1807921	384	hypothetical protein	- none -	- none -	- none -	Yes
fig|205975.9.peg.175	CDS	HiC_scaffold_1	184721	184428	294	hypothetical protein	- none -	- none -	MULTISPECIES: hypothetical protein [sulfur-oxidizing symbionts]	Yes
fig|205975.9.peg.1750	CDS	HiC_scaffold_1	1808176	1808850	675	hypothetical protein	- none -	- none -	transposase [Thiotrichales bacterium HS_08]	No
fig|205975.9.peg.1751	CDS	HiC_scaffold_1	1809905	1809144	762	hypothetical protein	- none -	- none -	hypothetical protein [Marinospirillum sp. F3212]	Yes
fig|205975.9.peg.1752	CDS	HiC_scaffold_1	1810319	1810504	186	Virulence factor mviM	- none -	sp|B3PE25|Y1529_CELJU UPF0502 protein CJA_1529 OS=Cellvibrio japonicus (strain Ueda107) OX=498211 GN=CJA_1529 PE=3 SV=1	DUF480 domain-containing protein [Thiohalocapsa sp. ML1]	No
fig|205975.9.peg.1753	CDS	HiC_scaffold_1	1810630	1811175	546	hypothetical protein	- none -	- none -	- none -	Yes
fig|205975.9.peg.1754	CDS	HiC_scaffold_1	1811190	1811417	228	hypothetical protein	- none -	- none -	- none -	Yes
fig|205975.9.peg.1755	CDS	HiC_scaffold_1	1811512	1812108	597	Virulence factor mviM	- none -	sp|Q1IKF4|Y3645_KORVE UPF0502 protein Acid345_3645 OS=Koribacter versatilis (strain Ellin345) OX=204669 GN=Acid345_3645 PE=3 SV=1	DUF480 domain-containing protein [Thiorhodococcus drewsii]	No
fig|205975.9.peg.1756	CDS	HiC_scaffold_1	1813216	1812146	1071	NADH:flavin oxidoreductases, Old Yellow Enzyme family	- none -	sp|P77258|NEMA_ECOLI N-ethylmaleimide reductase OS=Escherichia coli (strain K12) OX=83333 GN=nemA PE=1 SV=1	alkene reductase [Thiogranum longum]	No
fig|205975.9.peg.1757	CDS	HiC_scaffold_1	1813392	1813225	168	hypothetical protein	- none -	- none -	- none -	Yes
fig|205975.9.peg.1758	CDS	HiC_scaffold_1	1814412	1813636	777	Uncharacterized efflux ABC transporter, permease protein YadH	- none -	sp|P0AFN9|YADH_SHIFL Inner membrane transport permease YadH OS=Shigella flexneri OX=623 GN=yadH PE=3 SV=1	ABC transporter permease [gamma proteobacterium symbiont of Ctena orbiculata]	No
fig|205975.9.peg.1759	CDS	HiC_scaffold_1	1815347	1814409	939	Uncharacterized efflux ABC transporter, ATP-binding protein YadG	- none -	sp|P36879|YADG_ECOLI Uncharacterized ABC transporter ATP-binding protein YadG OS=Escherichia coli (strain K12) OX=83333 GN=yadG PE=1 SV=1	ABC transporter ATP-binding protein [endosymbiont of Ridgeia piscesae]	No
fig|205975.9.peg.176	CDS	HiC_scaffold_1	184741	185634	894	UPF0246 protein YaaA	- none -	sp|Q88NC3|Y1289_PSEPK UPF0246 protein PP_1289 OS=Pseudomonas putida (strain ATCC 47054 / DSM 6125 / NCIMB 11950 / KT2440) OX=160488 GN=PP_1289 PE=3 SV=1	peroxide stress protein YaaA [Candidatus Thiodiazotropha endoloripes]	No
fig|205975.9.peg.1760	CDS	HiC_scaffold_1	1816259	1815504	756	ParA-like protein	- none -	sp|Q9K5N0|SOJ_BACHD Sporulation initiation inhibitor protein Soj OS=Bacillus halodurans (strain ATCC BAA-125 / DSM 18197 / FERM 7344 / JCM 9153 / C-125) OX=272558 GN=soj PE=3 SV=1	AAA family ATPase [Candidatus Thiodiazotropha endoloripes]	No
fig|205975.9.peg.1761	CDS	HiC_scaffold_1	1817821	1816256	1566	hypothetical protein	- none -	- none -	CHAD domain-containing protein [gamma proteobacterium symbiont of Ctena orbiculata]	Yes
fig|205975.9.peg.1762	CDS	HiC_scaffold_1	1818423	1817989	435	hypothetical protein	- none -	sp|P29830|HS176_ARATH 17.6 kDa class II heat shock protein OS=Arabidopsis thaliana OX=3702 GN=HSP17.6 PE=2 SV=1	MULTISPECIES: Hsp20/alpha crystallin family protein [sulfur-oxidizing symbionts]	No
fig|205975.9.peg.1763	CDS	HiC_scaffold_1	1818640	1819821	1182	Serine--pyruvate aminotransferase (EC 2.6.1.51) / L-alanine:glyoxylate aminotransferase (EC 2.6.1.44)	Pyruvate Alanine Serine Interconversions	sp|Q54GT6|SPYA_DICDI Serine--pyruvate aminotransferase OS=Dictyostelium discoideum OX=44689 GN=agxt PE=3 SV=1	alanine--glyoxylate aminotransferase family protein [Candidatus Thiodiazotropha endoloripes]	No
fig|205975.9.peg.1764	CDS	HiC_scaffold_1	1819837	1820427	591	hypothetical protein	- none -	- none -	hypothetical protein [Candidatus Thiodiazotropha endoloripes]	Yes
fig|205975.9.peg.1765	CDS	HiC_scaffold_1	1820424	1821338	915	Phosphatidylserine decarboxylase (EC 4.1.1.65)	- none -	sp|C1DLP2|PSD_AZOVD Phosphatidylserine decarboxylase proenzyme OS=Azotobacter vinelandii (strain DJ / ATCC BAA-1303) OX=322710 GN=psd PE=3 SV=1	phosphatidylserine decarboxylase [endosymbiont of Tevnia jerichonana]	No
fig|205975.9.peg.1766	CDS	HiC_scaffold_1	1823182	1821443	1740	hypothetical protein	- none -	- none -	hypothetical protein [gamma proteobacterium symbiont of Ctena orbiculata]	Yes
fig|205975.9.peg.1767	CDS	HiC_scaffold_1	1823632	1824000	369	hypothetical protein	- none -	- none -	- none -	Yes
fig|205975.9.peg.1768	CDS	HiC_scaffold_1	1824146	1824469	324	hypothetical protein	- none -	- none -	MULTISPECIES: hypothetical protein [sulfur-oxidizing symbionts]	Yes
fig|205975.9.peg.1769	CDS	HiC_scaffold_1	1825588	1824677	912	Polyphosphate kinase 2 (EC 2.7.4.1)	Polyphosphate	sp|A0QQV6|PK21_MYCS2 Polyphosphate:GDP phosphotransferase OS=Mycolicibacterium smegmatis (strain ATCC 700084 / mc(2)155) OX=246196 GN=MSMEG_0891 PE=1 SV=1	MULTISPECIES: polyphosphate kinase 2 [sulfur-oxidizing symbionts]	No
fig|205975.9.peg.177	CDS	HiC_scaffold_1	185613	186404	792	Putative deoxyribonuclease YjjV	- none -	sp|P39408|YJJV_ECOLI Uncharacterized metal-dependent hydrolase YjjV OS=Escherichia coli (strain K12) OX=83333 GN=yjjV PE=1 SV=2	TatD family hydrolase [Candidatus Thiodiazotropha endoloripes]	No
fig|205975.9.peg.1770	CDS	HiC_scaffold_1	1827509	1825686	1824	Chloride channel protein EriC	- none -	sp|Q8XTT4|CLCL_RALSO Putative chloride channel protein ClcB-like OS=Ralstonia solanacearum (strain GMI1000) OX=267608 GN=RSp0020 PE=3 SV=2	chloride channel protein [Candidatus Thiodiazotropha endolucinida]	No
fig|205975.9.peg.1771	CDS	HiC_scaffold_1	1827561	1828265	705	hypothetical protein	- none -	- none -	class I SAM-dependent methyltransferase [Candidatus Thiodiazotropha endoloripes]	No
fig|205975.9.peg.1772	CDS	HiC_scaffold_1	1828416	1828682	267	hypothetical protein	- none -	- none -	MULTISPECIES: ferrous iron transport protein A [sulfur-oxidizing symbionts]	No
fig|205975.9.peg.1773	CDS	HiC_scaffold_1	1828706	1831060	2355	Ferrous iron transporter FeoB	- none -	sp|Q8GNS3|FEOB_LEGPN Fe(2+) transporter FeoB OS=Legionella pneumophila OX=446 GN=feoB PE=1 SV=1	Fe(2+) transporter permease subunit FeoB [gamma proteobacterium symbiont of Ctena orbiculata]	No
fig|205975.9.peg.1774	CDS	HiC_scaffold_1	1831057	1831335	279	hypothetical protein	- none -	- none -	MULTISPECIES: hypothetical protein [sulfur-oxidizing symbionts]	Yes
fig|205975.9.peg.1775	CDS	HiC_scaffold_1	1833744	1831501	2244	diguanylate cyclase/phosphodiesterase (GGDEF & EAL domains) with PAS/PAC sensor(s)	- none -	sp|Q9I310|Y1727_PSEAE Uncharacterized signaling protein PA1727 OS=Pseudomonas aeruginosa (strain ATCC 15692 / DSM 22644 / CIP 104116 / JCM 14847 / LMG 12228 / 1C / PRS 101 / PAO1) OX=208964 GN=PA1727 PE=1 SV=1	EAL domain-containing protein [Thiolapillus brandeum]	No
fig|205975.9.peg.1776	CDS	HiC_scaffold_1	1834886	1833744	1143	hypothetical protein	- none -	- none -	MULTISPECIES: hypothetical protein [sulfur-oxidizing symbionts]	Yes
fig|205975.9.peg.1777	CDS	HiC_scaffold_1	1835623	1835021	603	hypothetical protein	- none -	- none -	cell division protein [gamma proteobacterium symbiont of Ctena orbiculata]	No
fig|205975.9.peg.1778	CDS	HiC_scaffold_1	1837387	1835627	1761	Arginyl-tRNA synthetase (EC 6.1.1.19)	tRNA aminoacylation, Arg	sp|B8GU79|SYR_THISH Arginine--tRNA ligase OS=Thioalkalivibrio sulfidiphilus (strain HL-EbGR7) OX=396588 GN=argS PE=3 SV=1	arginine--tRNA ligase [endosymbiont of Ridgeia piscesae]	No
fig|205975.9.peg.1779	CDS	HiC_scaffold_1	1841302	1837577	3726	hypothetical protein	- none -	sp|P94576|YWOF_BACSU Uncharacterized protein YwoF OS=Bacillus subtilis (strain 168) OX=224308 GN=ywoF PE=3 SV=1	hypothetical protein [endosymbiont of Riftia pachyptila]	Yes
fig|205975.9.peg.178	CDS	HiC_scaffold_1	186757	186665	93	hypothetical protein	- none -	- none -	- none -	Yes
fig|205975.9.peg.1780	CDS	HiC_scaffold_1	1841560	1841886	327	hypothetical protein	- none -	- none -	PilZ domain-containing protein [Candidatus Thiodiazotropha endoloripes]	No
fig|205975.9.peg.1781	CDS	HiC_scaffold_1	1841962	1842774	813	Phosphate regulon transcriptional regulatory protein PhoB (SphR)	High affinity phosphate transporter and control of PHO regulon, PhoR-PhoB two-component regulatory system, Phosphate metabolism	sp|P45606|PHOB_SHIDY Phosphate regulon transcriptional regulatory protein PhoB OS=Shigella dysenteriae OX=622 GN=phoB PE=3 SV=1	phosphate regulon transcriptional regulatory protein PhoB [Candidatus Thiodiazotropha endoloripes]	No
fig|205975.9.peg.1782	CDS	HiC_scaffold_1	1846965	1843039	3927	hypothetical protein	- none -	sp|P94576|YWOF_BACSU Uncharacterized protein YwoF OS=Bacillus subtilis (strain 168) OX=224308 GN=ywoF PE=3 SV=1	hypothetical protein [endosymbiont of Riftia pachyptila]	Yes
fig|205975.9.peg.1783	CDS	HiC_scaffold_1	1849494	1847437	2058	hypothetical protein	- none -	- none -	hypothetical protein [Candidatus Thiodiazotropha endoloripes]	Yes
fig|205975.9.peg.1784	CDS	HiC_scaffold_1	1851045	1850071	975	FAD:protein FMN transferase (EC 2.7.1.180)	- none -	sp|O83774|APBE_TREPA FAD:protein FMN transferase OS=Treponema pallidum (strain Nichols) OX=243276 GN=apbE PE=1 SV=1	FAD:protein FMN transferase [endosymbiont of Riftia pachyptila]	No
fig|205975.9.peg.1785	CDS	HiC_scaffold_1	1852013	1851042	972	TonB-like	- none -	- none -	MULTISPECIES: AgmX/PglI C-terminal domain-containing protein [sulfur-oxidizing symbionts]	No
fig|205975.9.peg.1786	CDS	HiC_scaffold_1	1852531	1852010	522	Sigma-70 factor	- none -	- none -	MULTISPECIES: biopolymer transporter ExbD [sulfur-oxidizing symbionts]	No
fig|205975.9.peg.1787	CDS	HiC_scaffold_1	1853043	1852528	516	Biopolymer transport protein ExbD/TolR	- none -	- none -	biopolymer transporter ExbD [endosymbiont of Riftia pachyptila]	No
fig|205975.9.peg.1788	CDS	HiC_scaffold_1	1853684	1853040	645	MotA/TolQ/ExbB proton channel family protein	- none -	sp|O27101|Y1022_METTH Putative biopolymer transport protein ExbB homolog OS=Methanothermobacter thermautotrophicus (strain ATCC 29096 / DSM 1053 / JCM 10044 / NBRC 100330 / Delta H) OX=187420 GN=MTH_1022 PE=3 SV=1	MULTISPECIES: MotA/TolQ/ExbB proton channel family protein [sulfur-oxidizing symbionts]	No
fig|205975.9.peg.1789	CDS	HiC_scaffold_1	1854201	1853917	285	hypothetical protein	- none -	- none -	hypothetical protein [endosymbiont of Ridgeia piscesae]	Yes
fig|205975.9.peg.179	CDS	HiC_scaffold_1	187476	188060	585	Putative deoxyribonuclease YjjV	- none -	sp|P39408|YJJV_ECOLI Uncharacterized metal-dependent hydrolase YjjV OS=Escherichia coli (strain K12) OX=83333 GN=yjjV PE=1 SV=2	TatD family hydrolase [Candidatus Thiodiazotropha endoloripes]	No
fig|205975.9.peg.1790	CDS	HiC_scaffold_1	1854851	1854198	654	hypothetical protein	- none -	- none -	tetratricopeptide repeat protein [endosymbiont of Ridgeia piscesae]	Yes
fig|205975.9.peg.1791	CDS	HiC_scaffold_1	1857645	1854838	2808	TPR domain protein, putative component of TonB system	- none -	- none -	tetratricopeptide repeat protein, partial [endosymbiont of Tevnia jerichonana]	No
fig|205975.9.peg.1792	CDS	HiC_scaffold_1	1859501	1857642	1860	hypothetical protein	- none -	- none -	tetratricopeptide repeat protein [endosymbiont of Ridgeia piscesae]	Yes
fig|205975.9.peg.1793	CDS	HiC_scaffold_1	1860028	1859498	531	FIG00784346: hypothetical protein	- none -	- none -	hypothetical protein [endosymbiont of Ridgeia piscesae]	Yes
fig|205975.9.peg.1794	CDS	HiC_scaffold_1	1861614	1860028	1587	hypothetical protein	- none -	- none -	hypothetical protein [endosymbiont of Riftia pachyptila]	Yes
fig|205975.9.peg.1795	CDS	HiC_scaffold_1	1864088	1861629	2460	hypothetical protein	- none -	- none -	LamG domain-containing protein [endosymbiont of Tevnia jerichonana]	No
fig|205975.9.peg.1796	CDS	HiC_scaffold_1	1865309	1864125	1185	hypothetical protein	- none -	- none -	hypothetical protein [endosymbiont of Riftia pachyptila]	Yes
fig|205975.9.peg.1797	CDS	HiC_scaffold_1	1865829	1868459	2631	hypothetical protein	- none -	- none -	hypothetical protein [endosymbiont of Tevnia jerichonana]	Yes
fig|205975.9.peg.1798	CDS	HiC_scaffold_1	1868465	1869217	753	hypothetical protein	- none -	- none -	SH3 domain-containing protein [endosymbiont of Ridgeia piscesae]	No
fig|205975.9.peg.1799	CDS	HiC_scaffold_1	1869187	1869870	684	hypothetical protein	- none -	- none -	MULTISPECIES: outer membrane beta-barrel domain-containing protein [sulfur-oxidizing symbionts]	No
fig|205975.9.peg.18	CDS	HiC_scaffold_1	23185	23913	729	hypothetical protein	- none -	- none -	hypothetical protein [endosymbiont of Ridgeia piscesae]	Yes
fig|205975.9.peg.180	CDS	HiC_scaffold_1	188066	188764	699	hypothetical protein	- none -	sp|P37695|HETI_NOSS1 4'-phosphopantetheinyl transferase HetI OS=Nostoc sp. (strain PCC 7120 / SAG 25.82 / UTEX 2576) OX=103690 GN=hetI PE=3 SV=2	4'-phosphopantetheinyl transferase superfamily protein [Sedimenticola selenatireducens]	No
fig|205975.9.peg.1800	CDS	HiC_scaffold_1	1869888	1870391	504	Thioredoxin family protein	- none -	sp|A4IQF5|RESA_GEOTN Thiol-disulfide oxidoreductase ResA OS=Geobacillus thermodenitrificans (strain NG80-2) OX=420246 GN=resA PE=3 SV=1	TlpA family protein disulfide reductase [endosymbiont of Ridgeia piscesae]	No
fig|205975.9.peg.1801	CDS	HiC_scaffold_1	1870395	1870619	225	hypothetical protein	- none -	- none -	DUF4266 domain-containing protein [Aliikangiella sp. M105]	Yes
fig|205975.9.peg.1802	CDS	HiC_scaffold_1	1870606	1871754	1149	hypothetical protein	- none -	- none -	MULTISPECIES: DUF3570 domain-containing protein [sulfur-oxidizing symbionts]	Yes
fig|205975.9.peg.1803	CDS	HiC_scaffold_1	1872933	1871938	996	Translation elongation factor P Lys34--(R)-beta-lysine ligase	- none -	sp|B4TSD9|EPMA_SALSV Elongation factor P--(R)-beta-lysine ligase OS=Salmonella schwarzengrund (strain CVM19633) OX=439843 GN=epmA PE=3 SV=1	EF-P lysine aminoacylase GenX [endosymbiont of Ridgeia piscesae]	No
fig|205975.9.peg.1804	CDS	HiC_scaffold_1	1873502	1872930	573	Translation elongation factor P	Translation elongation factors bacterial	sp|Q3J7W7|EFP_NITOC Elongation factor P OS=Nitrosococcus oceani (strain ATCC 19707 / BCRC 17464 / NCIMB 11848 / C-107) OX=323261 GN=efp PE=3 SV=1	elongation factor P [Solemya velesiana gill symbiont]	No
fig|205975.9.peg.1805	CDS	HiC_scaffold_1	1873561	1874595	1035	Lysine 2,3-aminomutase (EC 5.4.3.2)	- none -	sp|Q8ZKB8|EPMB_SALTY L-lysine 2,3-aminomutase OS=Salmonella typhimurium (strain LT2 / SGSC1412 / ATCC 700720) OX=99287 GN=epmB PE=3 SV=1	EF-P beta-lysylation protein EpmB [gamma proteobacterium symbiont of Ctena orbiculata]	No
fig|205975.9.peg.1806	CDS	HiC_scaffold_1	1874974	1874765	210	Cold shock protein of CSP family	- none -	sp|Q9KN00|CSPA_VIBCH Cold shock-like protein CspA OS=Vibrio cholerae serotype O1 (strain ATCC 39315 / El Tor Inaba N16961) OX=243277 GN=cspA PE=3 SV=1	cold-shock protein [Xanthomonadaceae bacterium AQ6-296]	No
fig|205975.9.peg.1807	CDS	HiC_scaffold_1	1876271	1875210	1062	diguanylate cyclase/phosphodiesterase (GGDEF & EAL domains) with PAS/PAC sensor(s)	- none -	sp|Q9KKZ4|VDCA_VIBCH Diguanylate cyclase VdcA OS=Vibrio cholerae serotype O1 (strain ATCC 39315 / El Tor Inaba N16961) OX=243277 GN=vdcA PE=1 SV=1	diguanylate cyclase [Candidatus Thiodiazotropha endolucinida]	No
fig|205975.9.peg.1808	CDS	HiC_scaffold_1	1877479	1876400	1080	phospholipase D	- none -	sp|Q28DT3|PLD6_XENTR Mitochondrial cardiolipin hydrolase OS=Xenopus tropicalis OX=8364 GN=pld6 PE=2 SV=2	phospholipase [gamma proteobacterium symbiont of Ctena orbiculata]	No
fig|205975.9.peg.1809	CDS	HiC_scaffold_1	1878600	1878130	471	hypothetical protein	- none -	- none -	DUF1669 domain-containing protein [gamma proteobacterium symbiont of Ctena orbiculata]	Yes
fig|205975.9.peg.181	CDS	HiC_scaffold_1	188847	189845	999	UDP-glucose 4-epimerase (EC 5.1.3.2)	Rhamnose containing glycans	sp|Q59083|EXOB_AZOBR UDP-glucose 4-epimerase OS=Azospirillum brasilense OX=192 GN=exoB PE=3 SV=1	UDP-glucose 4-epimerase GalE [Candidatus Thiodiazotropha endoloripes]	No
fig|205975.9.peg.1810	CDS	HiC_scaffold_1	1878881	1878594	288	hypothetical protein	- none -	- none -	phospholipase [Yoonia maritima]	No
fig|205975.9.peg.1811	CDS	HiC_scaffold_1	1879342	1879136	207	Cold shock protein of CSP family	- none -	sp|P0A357|CSPB_LISMO Cold shock-like protein CspLB OS=Listeria monocytogenes serovar 1/2a (strain ATCC BAA-679 / EGD-e) OX=169963 GN=cspLB PE=3 SV=1	cold-shock protein [Reinekea sp. SSH23]	No
fig|205975.9.peg.1812	CDS	HiC_scaffold_1	1879849	1881780	1932	alpha amylase catalytic region	- none -	sp|Q05884|AMY_STRLI Alpha-amylase OS=Streptomyces lividans OX=1916 GN=amy PE=1 SV=1	alpha-amylase [Chlorobaculum limnaeum]	No
fig|205975.9.peg.1813	CDS	HiC_scaffold_1	1882101	1882730	630	hypothetical protein	- none -	sp|P46384|PILG_PSEAE Protein PilG OS=Pseudomonas aeruginosa (strain ATCC 15692 / DSM 22644 / CIP 104116 / JCM 14847 / LMG 12228 / 1C / PRS 101 / PAO1) OX=208964 GN=pilG PE=3 SV=1	response regulator [Candidatus Thiodiazotropha endoloripes]	No
fig|205975.9.peg.1814	CDS	HiC_scaffold_1	1882811	1883266	456	hypothetical protein	- none -	- none -	- none -	Yes
fig|205975.9.peg.1815	CDS	HiC_scaffold_1	1883260	1883559	300	Phosphate regulon transcriptional regulatory protein PhoB (SphR)	High affinity phosphate transporter and control of PHO regulon, PhoR-PhoB two-component regulatory system, Phosphate metabolism	sp|P23620|PHOB_PSEAE Phosphate regulon transcriptional regulatory protein PhoB OS=Pseudomonas aeruginosa (strain ATCC 15692 / DSM 22644 / CIP 104116 / JCM 14847 / LMG 12228 / 1C / PRS 101 / PAO1) OX=208964 GN=phoB PE=3 SV=2	phosphate regulon transcriptional regulatory protein PhoB [Candidatus Thiodiazotropha endoloripes]	No
fig|205975.9.peg.1816	CDS	HiC_scaffold_1	1883615	1883866	252	Phosphate regulon transcriptional regulatory protein PhoB (SphR)	High affinity phosphate transporter and control of PHO regulon, PhoR-PhoB two-component regulatory system, Phosphate metabolism	sp|P45607|PHOB_SHIFL Phosphate regulon transcriptional regulatory protein PhoB OS=Shigella flexneri OX=623 GN=phoB PE=3 SV=2	phosphate regulon transcriptional regulatory protein PhoB [Thioalbus denitrificans]	No
fig|205975.9.peg.1817	CDS	HiC_scaffold_1	1886276	1884063	2214	Helicase PriA essential for oriC/DnaA-independent DNA replication	- none -	sp|P17888|PRIA_ECOLI Primosomal protein N' OS=Escherichia coli (strain K12) OX=83333 GN=priA PE=1 SV=2	primosomal protein N' [Candidatus Thiodiazotropha endolucinida]	No
fig|205975.9.peg.1818	CDS	HiC_scaffold_1	1886298	1886426	129	hypothetical protein	- none -	- none -	- none -	Yes
fig|205975.9.peg.1819	CDS	HiC_scaffold_1	1886645	1887352	708	hypothetical protein	- none -	- none -	RNA polymerase sigma factor [Geobacter sp. DSM 2909]	No
fig|205975.9.peg.182	CDS	HiC_scaffold_1	189855	190658	804	Undecaprenyl-diphosphatase (EC 3.6.1.27)	- none -	sp|A4VNS0|UPPP2_PSEU5 Undecaprenyl-diphosphatase 2 OS=Pseudomonas stutzeri (strain A1501) OX=379731 GN=uppP2 PE=3 SV=1	MULTISPECIES: undecaprenyl-diphosphate phosphatase [sulfur-oxidizing symbionts]	No
fig|205975.9.peg.1820	CDS	HiC_scaffold_1	1887349	1887753	405	hypothetical protein	- none -	- none -	hypothetical protein [Geobacter pickeringii]	Yes
fig|205975.9.peg.1821	CDS	HiC_scaffold_1	1887750	1887980	231	hypothetical protein	- none -	- none -	- none -	Yes
fig|205975.9.peg.1822	CDS	HiC_scaffold_1	1887977	1888441	465	hypothetical protein	- none -	- none -	DUF3106 domain-containing protein [Thiolapillus brandeum]	Yes
fig|205975.9.peg.1823	CDS	HiC_scaffold_1	1888441	1889322	882	Ribulosamine/erythrulosamine 3-kinase potentially involved in protein deglycation	Protein deglycation	sp|P74594|KT3K_SYNY3 Probable ketoamine kinase slr1563 OS=Synechocystis sp. (strain PCC 6803 / Kazusa) OX=1111708 GN=slr1563 PE=3 SV=1	fructosamine kinase family protein [Candidatus Thiodiazotropha endolucinida]	No
fig|205975.9.peg.1824	CDS	HiC_scaffold_1	1889616	1890554	939	hypothetical protein	- none -	- none -	MULTISPECIES: outer membrane lipoprotein-sorting protein [sulfur-oxidizing symbionts]	No
fig|205975.9.peg.1825	CDS	HiC_scaffold_1	1890698	1892725	2028	hypothetical protein	- none -	- none -	hypothetical protein [endosymbiont of Ridgeia piscesae]	Yes
fig|205975.9.peg.1826	CDS	HiC_scaffold_1	1892827	1894878	2052	hypothetical protein	- none -	- none -	MMPL family transporter [endosymbiont of Ridgeia piscesae]	No
fig|205975.9.peg.1827	CDS	HiC_scaffold_1	1895276	1895025	252	hypothetical protein	- none -	- none -	- none -	Yes
fig|205975.9.peg.1828	CDS	HiC_scaffold_1	1896609	1895452	1158	Pyrophosphate-energized proton pump (EC 3.6.1.1)	Phosphate metabolism	sp|Q8PH20|HPPA_XANAC K(+)-insensitive pyrophosphate-energized proton pump OS=Xanthomonas axonopodis pv. citri (strain 306) OX=190486 GN=hppA PE=3 SV=1	sodium-translocating pyrophosphatase [endosymbiont of Riftia pachyptila]	No
fig|205975.9.peg.1829	CDS	HiC_scaffold_1	1898059	1896803	1257	Pyrophosphate-dependent fructose 6-phosphate-1-kinase (EC 2.7.1.90)	Glycolysis and Gluconeogenesis	sp|Q609I3|PFP_METCA Pyrophosphate--fructose 6-phosphate 1-phosphotransferase OS=Methylococcus capsulatus (strain ATCC 33009 / NCIMB 11132 / Bath) OX=243233 GN=pfp PE=1 SV=1	6-phosphofructokinase [endosymbiont of Ridgeia piscesae]	No
fig|205975.9.peg.183	CDS	HiC_scaffold_1	191375	190992	384	hypothetical protein	- none -	- none -	IS110 family transposase [Anaerolineales bacterium]	No
fig|205975.9.peg.1830	CDS	HiC_scaffold_1	1898459	1898112	348	hypothetical protein	- none -	- none -	hypothetical protein [gamma proteobacterium symbiont of Ctena orbiculata]	Yes
fig|205975.9.peg.1831	CDS	HiC_scaffold_1	1898711	1898580	132	hypothetical protein	- none -	- none -	- none -	Yes
fig|205975.9.peg.1832	CDS	HiC_scaffold_1	1898783	1900420	1638	Adenylate kinase (EC 2.7.4.3)	Purine conversions	sp|B5YHP1|KAD_THEYD Adenylate kinase OS=Thermodesulfovibrio yellowstonii (strain ATCC 51303 / DSM 11347 / YP87) OX=289376 GN=adk PE=3 SV=1	adenylate kinase [Solemya pervernicosa gill symbiont]	No
fig|205975.9.peg.1833	CDS	HiC_scaffold_1	1901087	1900557	531	hypothetical protein	- none -	- none -	zinc ribbon-containing protein [endosymbiont of Ridgeia piscesae]	No
fig|205975.9.peg.1834	CDS	HiC_scaffold_1	1901261	1901710	450	hypothetical protein	- none -	- none -	globin [endosymbiont of Riftia pachyptila]	No
fig|205975.9.peg.1835	CDS	HiC_scaffold_1	1901771	1904359	2589	Leucyl-tRNA synthetase (EC 6.1.1.4)	tRNA aminoacylation, Leu	sp|Q608N7|SYL_METCA Leucine--tRNA ligase OS=Methylococcus capsulatus (strain ATCC 33009 / NCIMB 11132 / Bath) OX=243233 GN=leuS PE=3 SV=1	leucine--tRNA ligase [endosymbiont of Tevnia jerichonana]	No
fig|205975.9.peg.1836	CDS	HiC_scaffold_1	1904489	1904986	498	hypothetical protein	- none -	- none -	LPS-assembly lipoprotein rlpB precursor [endosymbiont of Tevnia jerichonana]	No
fig|205975.9.peg.1837	CDS	HiC_scaffold_1	1904997	1906031	1035	DNA polymerase III delta subunit (EC 2.7.7.7)	- none -	sp|P28630|HOLA_ECOLI DNA polymerase III subunit delta OS=Escherichia coli (strain K12) OX=83333 GN=holA PE=1 SV=1	DNA polymerase III subunit delta [endosymbiont of Ridgeia piscesae]	No
fig|205975.9.peg.1838	CDS	HiC_scaffold_1	1907064	1906081	984	Transcriptional regulator, YafY family	- none -	- none -	WYL domain-containing transcriptional regulator [gamma proteobacterium symbiont of Ctena orbiculata]	No
fig|205975.9.peg.1839	CDS	HiC_scaffold_1	1907423	1907067	357	Ribosomal silencing factor RsfA	- none -	sp|Q02SH2|IOJAP_PSEAB Ribosomal silencing factor RsfS OS=Pseudomonas aeruginosa (strain UCBPP-PA14) OX=208963 GN=rsfS PE=1 SV=1	ribosome silencing factor [Candidatus Thiodiazotropha endolucinida]	No
fig|205975.9.peg.184	CDS	HiC_scaffold_1	191599	192297	699	hypothetical protein	- none -	- none -	lamin tail domain-containing protein [endosymbiont of Ridgeia piscesae]	No
fig|205975.9.peg.1840	CDS	HiC_scaffold_1	1908102	1907473	630	Nicotinate-nucleotide adenylyltransferase (EC 2.7.7.18)	NAD and NADP cofactor biosynthesis global	sp|Q606Y2|NADD_METCA Probable nicotinate-nucleotide adenylyltransferase OS=Methylococcus capsulatus (strain ATCC 33009 / NCIMB 11132 / Bath) OX=243233 GN=nadD PE=3 SV=1	nicotinate-nucleotide adenylyltransferase [endosymbiont of Riftia pachyptila]	No
fig|205975.9.peg.1841	CDS	HiC_scaffold_1	1909383	1908115	1269	Gamma-glutamyl phosphate reductase (EC 1.2.1.41)	Proline Synthesis	sp|Q2SA27|PROA_HAHCH Gamma-glutamyl phosphate reductase OS=Hahella chejuensis (strain KCTC 2396) OX=349521 GN=proA PE=3 SV=1	MULTISPECIES: glutamate-5-semialdehyde dehydrogenase [sulfur-oxidizing symbionts]	No
fig|205975.9.peg.1842	CDS	HiC_scaffold_1	1910584	1909574	1011	hypothetical protein	- none -	- none -	DUF5050 domain-containing protein [Candidatus Marinimicrobia bacterium]	Yes
fig|205975.9.peg.1843	CDS	HiC_scaffold_1	1910696	1911265	570	hypothetical protein	- none -	- none -	- none -	Yes
fig|205975.9.peg.1844	CDS	HiC_scaffold_1	1912462	1911467	996	hypothetical protein	- none -	- none -	hypothetical protein [Cyclobacterium halophilum]	Yes
fig|205975.9.peg.1845	CDS	HiC_scaffold_1	1912861	1913448	588	Nitric oxide reductase activation protein NorE	Denitrification, Denitrifying reductase gene clusters	sp|P50677|COX3_THEVL Cytochrome c oxidase subunit 3 OS=Thermosynechococcus vulcanus OX=32053 GN=ctaE PE=3 SV=1	cytochrome c oxidase subunit 3 family protein [Sedimenticola selenatireducens]	No
fig|205975.9.peg.1846	CDS	HiC_scaffold_1	1913456	1913740	285	hypothetical protein	- none -	- none -	MULTISPECIES: cytochrome C oxidase subunit IV family protein [sulfur-oxidizing symbionts]	No
fig|205975.9.peg.1847	CDS	HiC_scaffold_1	1913747	1914529	783	Nitric oxide reductase activation protein NorQ	Denitrification, Denitrifying reductase gene clusters	sp|Q51481|NIRQ_PSEAE Denitrification regulatory protein NirQ OS=Pseudomonas aeruginosa (strain ATCC 15692 / DSM 22644 / CIP 104116 / JCM 14847 / LMG 12228 / 1C / PRS 101 / PAO1) OX=208964 GN=nirQ PE=2 SV=1	CbbQ/NirQ/NorQ/GpvN family protein [endosymbiont of Ridgeia piscesae]	No
fig|205975.9.peg.1848	CDS	HiC_scaffold_1	1914541	1914921	381	hypothetical protein	- none -	- none -	hypothetical protein [Thiolapillus brandeum]	Yes
fig|205975.9.peg.1849	CDS	HiC_scaffold_1	1914911	1915876	966	Type cbb3 cytochrome oxidase biogenesis protein CcoG, involved in Cu oxidation	Biogenesis of cbb3-type cytochrome c oxidases	- none -	4Fe-4S binding protein [Candidatus Thiodiazotropha endoloripes]	No
fig|205975.9.peg.185	CDS	HiC_scaffold_1	192392	193690	1299	hypothetical protein	- none -	- none -	DNA photolyase [Candidatus Thiodiazotropha endoloripes]	No
fig|205975.9.peg.1850	CDS	HiC_scaffold_1	1915877	1917715	1839	Nitric oxide reductase activation protein NorD	Denitrification, Denitrifying reductase gene clusters	sp|Q51484|Y525_PSEAE Uncharacterized protein PA0525 OS=Pseudomonas aeruginosa (strain ATCC 15692 / DSM 22644 / CIP 104116 / JCM 14847 / LMG 12228 / 1C / PRS 101 / PAO1) OX=208964 GN=PA0525 PE=4 SV=1	VWA domain-containing protein [endosymbiont of Tevnia jerichonana]	No
fig|205975.9.peg.1851	CDS	HiC_scaffold_1	1917895	1919649	1755	hypothetical protein	- none -	sp|P0DMC6|RCSC_ECOLX Sensor histidine kinase RcsC OS=Escherichia coli OX=562 GN=rcsC PE=1 SV=1	response regulator [Reyranella sp. CPCC 100927]	No
fig|205975.9.peg.1852	CDS	HiC_scaffold_1	1920219	1919620	600	Two-component transcriptional response regulator, LuxR family	- none -	sp|P29369|AGMR_PSEAE Glycerol metabolism activator OS=Pseudomonas aeruginosa (strain ATCC 15692 / DSM 22644 / CIP 104116 / JCM 14847 / LMG 12228 / 1C / PRS 101 / PAO1) OX=208964 GN=agmR PE=3 SV=1	response regulator transcription factor [Azospirillum sp. K2W22B-5]	No
fig|205975.9.peg.1853	CDS	HiC_scaffold_1	1920479	1921099	621	hypothetical protein	- none -	- none -	- none -	Yes
fig|205975.9.peg.1854	CDS	HiC_scaffold_1	1921194	1925681	4488	hypothetical protein	- none -	sp|O76536|HYAL_STRPU Hyalin (Fragment) OS=Strongylocentrotus purpuratus OX=7668 PE=2 SV=1	HYR domain-containing protein [gamma proteobacterium HTCC2207]	No
fig|205975.9.peg.1855	CDS	HiC_scaffold_1	1926602	1926186	417	hypothetical protein	- none -	- none -	DNA-binding protein [Candidatus Thiodiazotropha endoloripes]	No
fig|205975.9.peg.1856	CDS	HiC_scaffold_1	1926798	1927361	564	FIG026291: Hypothetical periplasmic protein	- none -	- none -	hypothetical protein [gamma proteobacterium symbiont of Ctena orbiculata]	Yes
fig|205975.9.peg.1857	CDS	HiC_scaffold_1	1929024	1927468	1557	Gamma-glutamyltranspeptidase (EC 2.3.2.2) @ Glutathione hydrolase (EC 3.4.19.13)	Glutathione: Biosynthesis and gamma-glutamyl cycle	sp|P74181|GGT_SYNY3 Glutathione hydrolase proenzyme OS=Synechocystis sp. (strain PCC 6803 / Kazusa) OX=1111708 GN=ggt PE=3 SV=1	gamma-glutamyltransferase [gamma proteobacterium symbiont of Ctena orbiculata]	No
fig|205975.9.peg.1858	CDS	HiC_scaffold_1	1929226	1932063	2838	hypothetical protein	- none -	- none -	cyclic nucleotide-binding domain-containing protein [gamma proteobacterium symbiont of Ctena orbiculata]	No
fig|205975.9.peg.1859	CDS	HiC_scaffold_1	1932060	1932428	369	hypothetical protein	- none -	- none -	- none -	Yes
fig|205975.9.peg.186	CDS	HiC_scaffold_1	193797	195227	1431	Proline/sodium symporter PutP (TC 2.A.21.2.1) @ Propionate/sodium symporter	Proline, 4-hydroxyproline uptake and utilization	sp|P10502|PUTP_SALTY Sodium/proline symporter OS=Salmonella typhimurium (strain LT2 / SGSC1412 / ATCC 700720) OX=99287 GN=putP PE=3 SV=3	sodium/proline symporter PutP [Candidatus Thiodiazotropha endoloripes]	No
fig|205975.9.peg.1860	CDS	HiC_scaffold_1	1932635	1936045	3411	hypothetical protein	- none -	- none -	hypothetical protein [endosymbiont of Riftia pachyptila]	Yes
fig|205975.9.peg.1861	CDS	HiC_scaffold_1	1936686	1936096	591	hypothetical protein	- none -	- none -	- none -	Yes
fig|205975.9.peg.1862	CDS	HiC_scaffold_1	1936776	1937054	279	hypothetical protein	- none -	- none -	- none -	Yes
fig|205975.9.peg.1863	CDS	HiC_scaffold_1	1937074	1937445	372	hypothetical protein	- none -	- none -	hypothetical protein [endosymbiont of Riftia pachyptila]	Yes
fig|205975.9.peg.1864	CDS	HiC_scaffold_1	1937520	1938407	888	hypothetical protein	- none -	sp|P97328|KHK_MOUSE Ketohexokinase OS=Mus musculus OX=10090 GN=Khk PE=1 SV=1	MULTISPECIES: ketohexokinase [sulfur-oxidizing symbionts]	No
fig|205975.9.peg.1865	CDS	HiC_scaffold_1	1938615	1939487	873	hypothetical protein	- none -	- none -	MULTISPECIES: hypothetical protein [Mesorhizobium]	Yes
fig|205975.9.peg.1866	CDS	HiC_scaffold_1	1939795	1939580	216	hypothetical protein	- none -	- none -	- none -	Yes
fig|205975.9.peg.1867	CDS	HiC_scaffold_1	1940253	1939960	294	hypothetical protein	- none -	- none -	hypothetical protein [endosymbiont of Ridgeia piscesae]	Yes
fig|205975.9.peg.1868	CDS	HiC_scaffold_1	1940409	1941074	666	hypothetical protein	- none -	- none -	molecular chaperone DnaJ [gamma proteobacterium symbiont of Ctena orbiculata]	No
fig|205975.9.peg.1869	CDS	HiC_scaffold_1	1941135	1941947	813	DnaJ-like protein DjlA	- none -	sp|Q45885|DJLA_COXBU Co-chaperone protein DjlA OS=Coxiella burnetii (strain RSA 493 / Nine Mile phase I) OX=227377 GN=djlA PE=3 SV=1	co-chaperone DjlA [Candidatus Thiodiazotropha endolucinida]	No
fig|205975.9.peg.187	CDS	HiC_scaffold_1	195327	196250	924	hypothetical protein	- none -	- none -	NAD(P)H-binding protein [Paucisalibacillus globulus]	No
fig|205975.9.peg.1870	CDS	HiC_scaffold_1	1942290	1942520	231	hypothetical protein	- none -	- none -	MULTISPECIES: DUF350 domain-containing protein [sulfur-oxidizing symbionts]	Yes
fig|205975.9.peg.1871	CDS	HiC_scaffold_1	1942538	1943461	924	Soluble lytic murein transglycosylase precursor (EC 3.2.1.-)	Murein Hydrolases	- none -	transglycosylase SLT domain-containing protein [endosymbiont of Ridgeia piscesae]	No
fig|205975.9.peg.1872	CDS	HiC_scaffold_1	1943503	1943733	231	hypothetical protein	- none -	- none -	MULTISPECIES: DUF350 domain-containing protein [sulfur-oxidizing symbionts]	Yes
fig|205975.9.peg.1873	CDS	HiC_scaffold_1	1943733	1944302	570	Soluble lytic murein transglycosylase precursor (EC 3.2.1.-)	Murein Hydrolases	sp|A1S850|MLTF_SHEAM Membrane-bound lytic murein transglycosylase F OS=Shewanella amazonensis (strain ATCC BAA-1098 / SB2B) OX=326297 GN=mltF PE=3 SV=2	transglycosylase SLT domain-containing protein [endosymbiont of Ridgeia piscesae]	No
fig|205975.9.peg.1874	CDS	HiC_scaffold_1	1945098	1944277	822	hypothetical protein	- none -	- none -	alpha/beta fold hydrolase [endosymbiont of Riftia pachyptila]	No
fig|205975.9.peg.1875	CDS	HiC_scaffold_1	1945253	1945131	123	hypothetical protein	- none -	- none -	- none -	Yes
fig|205975.9.peg.1876	CDS	HiC_scaffold_1	1945283	1945975	693	Ribulose-phosphate 3-epimerase (EC 5.1.3.1)	Pentose phosphate pathway, Riboflavin synthesis cluster	sp|P45455|RPE_SERMA Ribulose-phosphate 3-epimerase OS=Serratia marcescens OX=615 GN=rpe PE=3 SV=1	MULTISPECIES: ribulose-phosphate 3-epimerase [sulfur-oxidizing symbionts]	No
fig|205975.9.peg.1877	CDS	HiC_scaffold_1	1946124	1946882	759	Phosphoglycolate phosphatase (EC 3.1.3.18)	2-phosphoglycolate salvage, Glycolate, glyoxylate interconversions	sp|Q3J8A0|GPH_NITOC Phosphoglycolate phosphatase OS=Nitrosococcus oceani (strain ATCC 19707 / BCRC 17464 / NCIMB 11848 / C-107) OX=323261 GN=Noc_2493 PE=3 SV=1	phosphoglycolate phosphatase [Candidatus Thiodiazotropha endoloripes]	No
fig|205975.9.peg.1878	CDS	HiC_scaffold_1	1947075	1947755	681	Phosphoglycolate phosphatase (EC 3.1.3.18)	2-phosphoglycolate salvage, Glycolate, glyoxylate interconversions	sp|Q3J8A0|GPH_NITOC Phosphoglycolate phosphatase OS=Nitrosococcus oceani (strain ATCC 19707 / BCRC 17464 / NCIMB 11848 / C-107) OX=323261 GN=Noc_2493 PE=3 SV=1	phosphoglycolate phosphatase [endosymbiont of Riftia pachyptila]	No
fig|205975.9.peg.1879	CDS	HiC_scaffold_1	1947939	1949438	1500	Anthranilate synthase, aminase component (EC 4.1.3.27)	Chorismate: Intermediate for synthesis of Tryptophan, PAPA antibiotics, PABA, 3-hydroxyanthranilate and more., Tryptophan synthesis	sp|P20579|TRPE_PSEPU Anthranilate synthase component 1 OS=Pseudomonas putida OX=303 GN=trpE PE=3 SV=1	anthranilate synthase component I [endosymbiont of Ridgeia piscesae]	No
fig|205975.9.peg.188	CDS	HiC_scaffold_1	197589	196378	1212	hypothetical protein	- none -	- none -	hypothetical protein [Desulfopila aestuarii]	Yes
fig|205975.9.peg.1880	CDS	HiC_scaffold_1	1949441	1950019	579	Anthranilate synthase, amidotransferase component (EC 4.1.3.27) @ Para-aminobenzoate synthase, amidotransferase component (EC 2.6.1.85)	Chorismate: Intermediate for synthesis of Tryptophan, PAPA antibiotics, PABA, 3-hydroxyanthranilate and more., Chorismate: Intermediate for synthesis of Tryptophan, PAPA antibiotics, PABA, 3-hydroxyanthranilate and more., Folate Biosynthesis, Tryptophan synthesis, Tryptophan synthesis	sp|P20576|TRPG_PSEAE Anthranilate synthase component 2 OS=Pseudomonas aeruginosa (strain ATCC 15692 / DSM 22644 / CIP 104116 / JCM 14847 / LMG 12228 / 1C / PRS 101 / PAO1) OX=208964 GN=trpG PE=4 SV=2	aminodeoxychorismate synthase component II [endosymbiont of Ridgeia piscesae]	No
fig|205975.9.peg.1881	CDS	HiC_scaffold_1	1950040	1950282	243	hypothetical protein	- none -	- none -	DUF1418 family protein [endosymbiont of Ridgeia piscesae]	Yes
fig|205975.9.peg.1882	CDS	HiC_scaffold_1	1950370	1951392	1023	Anthranilate phosphoribosyltransferase (EC 2.4.2.18)	Auxin biosynthesis, Chorismate: Intermediate for synthesis of Tryptophan, PAPA antibiotics, PABA, 3-hydroxyanthranilate and more., Tryptophan synthesis	sp|Q3J897|TRPD_NITOC Anthranilate phosphoribosyltransferase OS=Nitrosococcus oceani (strain ATCC 19707 / BCRC 17464 / NCIMB 11848 / C-107) OX=323261 GN=trpD PE=3 SV=1	anthranilate phosphoribosyltransferase [endosymbiont of Ridgeia piscesae]	No
fig|205975.9.peg.1883	CDS	HiC_scaffold_1	1951439	1952236	798	Indole-3-glycerol phosphate synthase (EC 4.1.1.48)	Chorismate: Intermediate for synthesis of Tryptophan, PAPA antibiotics, PABA, 3-hydroxyanthranilate and more., Tryptophan synthesis	sp|B2FKL1|TRPC_STRMK Indole-3-glycerol phosphate synthase OS=Stenotrophomonas maltophilia (strain K279a) OX=522373 GN=trpC PE=3 SV=1	indole-3-glycerol phosphate synthase TrpC [endosymbiont of Ridgeia piscesae]	No
fig|205975.9.peg.1884	CDS	HiC_scaffold_1	1952454	1952272	183	hypothetical protein	- none -	- none -	- none -	Yes
fig|205975.9.peg.1885	CDS	HiC_scaffold_1	1952968	1952432	537	Cyclic AMP receptor protein	cAMP signaling in bacteria	sp|P55222|VFR_PSEAE Cyclic AMP receptor-like protein OS=Pseudomonas aeruginosa (strain ATCC 15692 / DSM 22644 / CIP 104116 / JCM 14847 / LMG 12228 / 1C / PRS 101 / PAO1) OX=208964 GN=vfr PE=1 SV=1	MULTISPECIES: cAMP-activated global transcriptional regulator CRP [sulfur-oxidizing symbionts]	No
fig|205975.9.peg.1886	CDS	HiC_scaffold_1	1953339	1953755	417	Protein YhfA	- none -	sp|P0ADX4|YHFA_SHIFL Protein YhfA OS=Shigella flexneri OX=623 GN=yhfA PE=4 SV=1	OsmC family protein [endosymbiont of Tevnia jerichonana]	No
fig|205975.9.peg.1887	CDS	HiC_scaffold_1	1953748	1955355	1608	hypothetical protein	- none -	- none -	DUF885 family protein [gamma proteobacterium symbiont of Ctena orbiculata]	Yes
fig|205975.9.peg.1888	CDS	HiC_scaffold_1	1956234	1955590	645	2-polyprenyl-3-methyl-6-methoxy-1,4-benzoquinol hydroxylase, coq7 type	- none -	sp|Q3JCJ6|COQ7_NITOC 3-demethoxyubiquinol 3-hydroxylase OS=Nitrosococcus oceani (strain ATCC 19707 / BCRC 17464 / NCIMB 11848 / C-107) OX=323261 GN=coq7 PE=3 SV=1	2-polyprenyl-3-methyl-6-methoxy-1,4-benzoquinone monooxygenase [Candidatus Thiodiazotropha endolucinida]	No
fig|205975.9.peg.1889	CDS	HiC_scaffold_1	1957490	1956231	1260	Glycolate dehydrogenase (EC 1.1.99.14), iron-sulfur subunit GlcF	Glycolate, glyoxylate interconversions	sp|P94534|GLCF_BACSU Probable glycolate oxidase iron-sulfur subunit OS=Bacillus subtilis (strain 168) OX=224308 GN=glcF PE=4 SV=1	(Fe-S)-binding protein [gamma proteobacterium symbiont of Ctena orbiculata]	No
fig|205975.9.peg.189	CDS	HiC_scaffold_1	199620	197665	1956	DinG family ATP-dependent helicase YoaA	DNA repair, bacterial DinG and relatives	sp|P76257|YOAA_ECOLI Probable ATP-dependent DNA helicase YoaA OS=Escherichia coli (strain K12) OX=83333 GN=yoaA PE=1 SV=1	ATP-dependent DNA helicase [endosymbiont of Ridgeia piscesae]	No
fig|205975.9.peg.1890	CDS	HiC_scaffold_1	1957535	1957846	312	Ferredoxin, 2Fe-2S	Alanine biosynthesis, Iron-sulfur cluster assembly, Soluble cytochromes and functionally related electron carriers	sp|P07324|FER2_CLOPA Ferredoxin, 2Fe-2S OS=Clostridium pasteurianum OX=1501 PE=1 SV=1	hypothetical protein [endosymbiont of Ridgeia piscesae]	No
fig|205975.9.peg.1891	CDS	HiC_scaffold_1	1958123	1957938	186	hypothetical protein	- none -	- none -	hypothetical protein [Hahella sp. CCB-MM4]	Yes
fig|205975.9.peg.1892	CDS	HiC_scaffold_1	1958155	1958382	228	hypothetical protein	- none -	- none -	MULTISPECIES: hypothetical protein [sulfur-oxidizing symbionts]	Yes
fig|205975.9.peg.1893	CDS	HiC_scaffold_1	1958443	1959273	831	Phospholipid ABC transporter ATP-binding protein MlaF	- none -	sp|P45031|MLAF_HAEIN Intermembrane phospholipid transport system ATP-binding protein MlaF OS=Haemophilus influenzae (strain ATCC 51907 / DSM 11121 / KW20 / Rd) OX=71421 GN=mlaF PE=1 SV=1	ABC transporter ATP-binding protein [Candidatus Thiodiazotropha endolucinida]	No
fig|205975.9.peg.1894	CDS	HiC_scaffold_1	1959273	1960052	780	Phospholipid ABC transporter permease protein MlaE	- none -	sp|P64609|MLAE_SHIFL Intermembrane phospholipid transport system permease protein MlaE OS=Shigella flexneri OX=623 GN=mlaE PE=3 SV=1	lipid asymmetry maintenance ABC transporter permease subunit MlaE [Candidatus Thiodiazotropha endolucinida]	No
fig|205975.9.peg.1895	CDS	HiC_scaffold_1	1960053	1960526	474	Phospholipid ABC transporter substrate-binding protein MlaD	- none -	sp|P45029|MLAD_HAEIN Intermembrane phospholipid transport system binding protein MlaD OS=Haemophilus influenzae (strain ATCC 51907 / DSM 11121 / KW20 / Rd) OX=71421 GN=mlaD PE=3 SV=1	outer membrane lipid asymmetry maintenance protein MlaD [gamma proteobacterium symbiont of Ctena orbiculata]	No
fig|205975.9.peg.1896	CDS	HiC_scaffold_1	1960537	1960851	315	hypothetical protein	- none -	- none -	STAS domain-containing protein [gamma proteobacterium symbiont of Ctena orbiculata]	No
fig|205975.9.peg.1897	CDS	HiC_scaffold_1	1960868	1962037	1170	Inner membrane protein, KefB/KefC family	- none -	sp|Q8VYR9|KEA5_ARATH K(+) efflux antiporter 5 OS=Arabidopsis thaliana OX=3702 GN=KEA5 PE=2 SV=1	MULTISPECIES: sodium:hydrogen antiporter [sulfur-oxidizing symbionts]	No
fig|205975.9.peg.1898	CDS	HiC_scaffold_1	1962064	1962939	876	hypothetical protein	- none -	- none -	hypothetical protein [Yoonia tamlensis]	Yes
fig|205975.9.peg.1899	CDS	HiC_scaffold_1	1962984	1963097	114	hypothetical protein	- none -	- none -	- none -	Yes
fig|205975.9.peg.19	CDS	HiC_scaffold_1	24041	25615	1575	hypothetical protein	- none -	- none -	hypothetical protein [Micavibrio aeruginosavorus]	Yes
fig|205975.9.peg.190	CDS	HiC_scaffold_1	199924	199646	279	hypothetical protein	- none -	- none -	ATP-dependent DNA helicase [endosymbiont of Ridgeia piscesae]	No
fig|205975.9.peg.1900	CDS	HiC_scaffold_1	1963090	1964349	1260	UDP-N-acetylglucosamine 1-carboxyvinyltransferase (EC 2.5.1.7)	UDP-N-acetylmuramate from Fructose-6-phosphate Biosynthesis	sp|Q606Q0|MURA_METCA UDP-N-acetylglucosamine 1-carboxyvinyltransferase OS=Methylococcus capsulatus (strain ATCC 33009 / NCIMB 11132 / Bath) OX=243233 GN=murA PE=3 SV=1	UDP-N-acetylglucosamine 1-carboxyvinyltransferase [gamma proteobacterium symbiont of Ctena orbiculata]	No
fig|205975.9.peg.1901	CDS	HiC_scaffold_1	1964367	1965026	660	ATP phosphoribosyltransferase (EC 2.4.2.17) => HisGs	- none -	sp|Q3J7H0|HIS1_NITOC ATP phosphoribosyltransferase OS=Nitrosococcus oceani (strain ATCC 19707 / BCRC 17464 / NCIMB 11848 / C-107) OX=323261 GN=hisG PE=3 SV=1	ATP phosphoribosyltransferase [endosymbiont of Ridgeia piscesae]	No
fig|205975.9.peg.1902	CDS	HiC_scaffold_1	1965161	1966462	1302	Histidinol dehydrogenase (EC 1.1.1.23)	Histidine Biosynthesis	sp|Q4KI73|HISX_PSEF5 Histidinol dehydrogenase OS=Pseudomonas fluorescens (strain ATCC BAA-477 / NRRL B-23932 / Pf-5) OX=220664 GN=hisD PE=3 SV=2	histidinol dehydrogenase [endosymbiont of Ridgeia piscesae]	No
fig|205975.9.peg.1903	CDS	HiC_scaffold_1	1966462	1966683	222	hypothetical protein	- none -	- none -	hypothetical protein [Rhodanobacter thiooxydans]	Yes
fig|205975.9.peg.1904	CDS	HiC_scaffold_1	1966729	1967811	1083	Histidinol-phosphate aminotransferase (EC 2.6.1.9)	Histidine Biosynthesis	sp|Q3J7H2|HIS82_NITOC Histidinol-phosphate aminotransferase 2 OS=Nitrosococcus oceani (strain ATCC 19707 / BCRC 17464 / NCIMB 11848 / C-107) OX=323261 GN=hisC2 PE=3 SV=1	histidinol-phosphate transaminase [endosymbiont of Ridgeia piscesae]	No
fig|205975.9.peg.1905	CDS	HiC_scaffold_1	1967940	1969214	1275	hypothetical protein	- none -	- none -	MULTISPECIES: transporter [sulfur-oxidizing symbionts]	No
fig|205975.9.peg.1906	CDS	HiC_scaffold_1	1969621	1971498	1878	Asparagine synthetase [glutamine-hydrolyzing] (EC 6.3.5.4)	Glutamine, Glutamate, Aspartate and Asparagine Biosynthesis	sp|P54420|ASNB_BACSU Asparagine synthetase [glutamine-hydrolyzing] 1 OS=Bacillus subtilis (strain 168) OX=224308 GN=asnB PE=1 SV=2	asparagine synthase (glutamine-hydrolyzing) [endosymbiont of Ridgeia piscesae]	No
fig|205975.9.peg.1907	CDS	HiC_scaffold_1	1971495	1973474	1980	hypothetical protein	- none -	- none -	alginate lyase family protein [endosymbiont of Ridgeia piscesae]	No
fig|205975.9.peg.1908	CDS	HiC_scaffold_1	1973510	1974544	1035	hypothetical protein	- none -	- none -	MULTISPECIES: hypothetical protein [sulfur-oxidizing symbionts]	Yes
fig|205975.9.peg.1909	CDS	HiC_scaffold_1	1975803	1974622	1182	Outer membrane stress sensor protease DegS	Periplasmic Stress Response, Proteolysis in bacteria, ATP-dependent	sp|Q48EU9|DEGPL_PSE14 Probable periplasmic serine endoprotease DegP-like OS=Pseudomonas savastanoi pv. phaseolicola (strain 1448A / Race 6) OX=264730 GN=mucD PE=3 SV=1	trypsin-like serine protease [gamma proteobacterium symbiont of Ctena orbiculata]	No
fig|205975.9.peg.191	CDS	HiC_scaffold_1	200788	200249	540	DinG family ATP-dependent helicase YoaA	DNA repair, bacterial DinG and relatives	sp|P76257|YOAA_ECOLI Probable ATP-dependent DNA helicase YoaA OS=Escherichia coli (strain K12) OX=83333 GN=yoaA PE=1 SV=1	ATP-dependent DNA helicase [gamma proteobacterium symbiont of Ctena orbiculata]	No
fig|205975.9.peg.1910	CDS	HiC_scaffold_1	1975836	1976588	753	GTP cyclohydrolase 1 type 2 homolog YbgI	- none -	sp|Q9KQA7|GCH1L_VIBCH GTP cyclohydrolase 1 type 2 homolog OS=Vibrio cholerae serotype O1 (strain ATCC 39315 / El Tor Inaba N16961) OX=243277 GN=VC_2093 PE=3 SV=2	MULTISPECIES: Nif3-like dinuclear metal center hexameric protein [sulfur-oxidizing symbionts]	No
fig|205975.9.peg.1911	CDS	HiC_scaffold_1	1976783	1977379	597	Ubiquinol-cytochrome C reductase iron-sulfur subunit (EC 1.10.2.2)	- none -	sp|O31214|UCRI_ALLVD Ubiquinol-cytochrome c reductase iron-sulfur subunit OS=Allochromatium vinosum (strain ATCC 17899 / DSM 180 / NBRC 103801 / NCIMB 10441 / D) OX=572477 GN=petA PE=3 SV=2	MULTISPECIES: ubiquinol-cytochrome c reductase iron-sulfur subunit [sulfur-oxidizing symbionts]	No
fig|205975.9.peg.1912	CDS	HiC_scaffold_1	1977379	1978620	1242	Ubiquinol-cytochrome C reductase, cytochrome B subunit (EC 1.10.2.2)	- none -	sp|O31215|CYB_ALLVD Cytochrome b OS=Allochromatium vinosum (strain ATCC 17899 / DSM 180 / NBRC 103801 / NCIMB 10441 / D) OX=572477 GN=petB PE=3 SV=2	MULTISPECIES: hypothetical protein [sulfur-oxidizing symbionts]	No
fig|205975.9.peg.1913	CDS	HiC_scaffold_1	1978617	1979354	738	Ubiquinol-cytochrome C reductase, cytochrome C1 subunit	- none -	sp|O31216|CY1_ALLVD Cytochrome c1 OS=Allochromatium vinosum (strain ATCC 17899 / DSM 180 / NBRC 103801 / NCIMB 10441 / D) OX=572477 GN=petC PE=3 SV=1	cytochrome c1 [endosymbiont of Ridgeia piscesae]	No
fig|205975.9.peg.1914	CDS	HiC_scaffold_1	1979493	1980116	624	Stringent starvation protein A	Carbon Starvation	sp|P0ACA6|SSPA_SHIFL Stringent starvation protein A OS=Shigella flexneri OX=623 GN=sspA PE=3 SV=2	stringent starvation protein A [Candidatus Thiodiazotropha endoloripes]	No
fig|205975.9.peg.1915	CDS	HiC_scaffold_1	1980159	1980527	369	Stringent starvation protein B	Carbon Starvation	sp|P45206|SSPB_HAEIN Stringent starvation protein B homolog OS=Haemophilus influenzae (strain ATCC 51907 / DSM 11121 / KW20 / Rd) OX=71421 GN=sspB PE=1 SV=1	ClpXP protease specificity-enhancing factor [endosymbiont of Tevnia jerichonana]	No
fig|205975.9.peg.1916	CDS	HiC_scaffold_1	1980893	1980573	321	hypothetical protein	- none -	- none -	DUF3301 domain-containing protein [Candidatus Thiodiazotropha endolucinida]	Yes
fig|205975.9.peg.1917	CDS	HiC_scaffold_1	1980911	1981414	504	O-acetyl-ADP-ribose deacetylase	- none -	sp|Q8KAE4|Y2219_CHLTE Macro domain-containing protein CT2219 OS=Chlorobaculum tepidum (strain ATCC 49652 / DSM 12025 / NBRC 103806 / TLS) OX=194439 GN=CT2219 PE=4 SV=1	O-acetyl-ADP-ribose deacetylase [endosymbiont of Ridgeia piscesae]	No
fig|205975.9.peg.1918	CDS	HiC_scaffold_1	1981428	1981661	234	hypothetical protein	- none -	- none -	MULTISPECIES: hypothetical protein [sulfur-oxidizing symbionts]	Yes
fig|205975.9.peg.1919	CDS	HiC_scaffold_1	1982035	1981889	147	hypothetical protein	- none -	- none -	polyphosphate kinase 2 [gamma proteobacterium symbiont of Ctena orbiculata]	No
fig|205975.9.peg.192	CDS	HiC_scaffold_1	201325	200828	498	hypothetical protein	- none -	- none -	hypothetical protein [gamma proteobacterium symbiont of Ctena orbiculata]	Yes
fig|205975.9.peg.1920	CDS	HiC_scaffold_1	1982034	1982627	594	hypothetical protein	- none -	- none -	- none -	Yes
fig|205975.9.peg.1921	CDS	HiC_scaffold_1	1983447	1982806	642	Orotate phosphoribosyltransferase (EC 2.4.2.10)	- none -	sp|B5EXE6|PYRE_SALA4 Orotate phosphoribosyltransferase OS=Salmonella agona (strain SL483) OX=454166 GN=pyrE PE=3 SV=1	orotate phosphoribosyltransferase [endosymbiont of Ridgeia piscesae]	No
fig|205975.9.peg.1922	CDS	HiC_scaffold_1	1983589	1984983	1395	AmpG permease	Recycling of Peptidoglycan Amino Acids	sp|Q92I85|AMPG4_RICCN Putative transporter AmpG 4 OS=Rickettsia conorii (strain ATCC VR-613 / Malish 7) OX=272944 GN=ampG4 PE=3 SV=1	MULTISPECIES: AmpG family muropeptide MFS transporter [sulfur-oxidizing symbionts]	No
fig|205975.9.peg.1923	CDS	HiC_scaffold_1	1984976	1985656	681	Heavy-metal-associated domain (N-terminus) and membrane-bounded cytochrome biogenesis cycZ-like domain, possible membrane copper tolerance protein	- none -	- none -	sulfite exporter TauE/SafE family protein [gamma proteobacterium symbiont of Ctena orbiculata]	No
fig|205975.9.peg.1924	CDS	HiC_scaffold_1	1985671	1986075	405	hypothetical protein	- none -	- none -	MULTISPECIES: hypothetical protein [sulfur-oxidizing symbionts]	Yes
fig|205975.9.peg.1925	CDS	HiC_scaffold_1	1986734	1986288	447	hypothetical protein	- none -	- none -	DUF4426 domain-containing protein [gamma proteobacterium symbiont of Ctena orbiculata]	Yes
fig|205975.9.peg.1926	CDS	HiC_scaffold_1	1988814	1986835	1980	hypothetical protein	- none -	- none -	hypothetical protein [endosymbiont of Ridgeia piscesae]	Yes
fig|205975.9.peg.1927	CDS	HiC_scaffold_1	1989239	1988946	294	hypothetical protein	- none -	sp|Q4K4D4|Y5841_PSEF5 UPF0235 protein PFL_5841 OS=Pseudomonas fluorescens (strain ATCC BAA-477 / NRRL B-23932 / Pf-5) OX=220664 GN=PFL_5841 PE=3 SV=1	MULTISPECIES: YggU family protein [sulfur-oxidizing symbionts]	Yes
fig|205975.9.peg.1928	CDS	HiC_scaffold_1	1989811	1989236	576	Cell division integral membrane protein, YggT and half-length relatives	- none -	sp|P25254|Y392_PSEAE Uncharacterized protein PA0392 OS=Pseudomonas aeruginosa (strain ATCC 15692 / DSM 22644 / CIP 104116 / JCM 14847 / LMG 12228 / 1C / PRS 101 / PAO1) OX=208964 GN=PA0392 PE=3 SV=2	YggT family protein [Candidatus Thiodiazotropha endoloripes]	No
fig|205975.9.peg.1929	CDS	HiC_scaffold_1	1990638	1989811	828	Pyrroline-5-carboxylate reductase (EC 1.5.1.2)	Proline Synthesis	sp|P22008|P5CR_PSEAE Pyrroline-5-carboxylate reductase OS=Pseudomonas aeruginosa (strain ATCC 15692 / DSM 22644 / CIP 104116 / JCM 14847 / LMG 12228 / 1C / PRS 101 / PAO1) OX=208964 GN=proC PE=1 SV=2	pyrroline-5-carboxylate reductase [endosymbiont of Ridgeia piscesae]	No
fig|205975.9.peg.193	CDS	HiC_scaffold_1	203871	201538	2334	Multimodular transpeptidase-transglycosylase (EC 2.4.1.129) (EC 3.4.-.-)	Type IV pilus	sp|Q9KUC0|PBPB_VIBCH Penicillin-binding protein 1B OS=Vibrio cholerae serotype O1 (strain ATCC 39315 / El Tor Inaba N16961) OX=243277 GN=mrcB PE=3 SV=1	penicillin-binding protein 1B [endosymbiont of Ridgeia piscesae]	No
fig|205975.9.peg.1930	CDS	HiC_scaffold_1	1991021	1990896	126	hypothetical protein	- none -	- none -	- none -	Yes
fig|205975.9.peg.1931	CDS	HiC_scaffold_1	1991794	1991495	300	Pyrroline-5-carboxylate reductase (EC 1.5.1.2)	Proline Synthesis	sp|P22008|P5CR_PSEAE Pyrroline-5-carboxylate reductase OS=Pseudomonas aeruginosa (strain ATCC 15692 / DSM 22644 / CIP 104116 / JCM 14847 / LMG 12228 / 1C / PRS 101 / PAO1) OX=208964 GN=proC PE=1 SV=2	pyrroline-5-carboxylate reductase [endosymbiont of Ridgeia piscesae]	No
fig|205975.9.peg.1932	CDS	HiC_scaffold_1	1992655	1991957	699	Pyridoxal phosphate-containing protein YggS	- none -	sp|P52055|PLPHP_VIBAL Pyridoxal phosphate homeostasis protein OS=Vibrio alginolyticus OX=663 PE=3 SV=1	MULTISPECIES: YggS family pyridoxal phosphate-dependent enzyme [sulfur-oxidizing symbionts]	No
fig|205975.9.peg.1933	CDS	HiC_scaffold_1	1992894	1993928	1035	Twitching motility protein PilT	Type IV pilus	sp|P24559|PILT_PSEAE Twitching mobility protein OS=Pseudomonas aeruginosa (strain ATCC 15692 / DSM 22644 / CIP 104116 / JCM 14847 / LMG 12228 / 1C / PRS 101 / PAO1) OX=208964 GN=pilT PE=1 SV=1	type IV pilus twitching motility protein PilT [gamma proteobacterium symbiont of Ctena orbiculata]	No
fig|205975.9.peg.1934	CDS	HiC_scaffold_1	1994079	1995203	1125	Type IV pilus assembly ATPase component PilU	- none -	sp|P24559|PILT_PSEAE Twitching mobility protein OS=Pseudomonas aeruginosa (strain ATCC 15692 / DSM 22644 / CIP 104116 / JCM 14847 / LMG 12228 / 1C / PRS 101 / PAO1) OX=208964 GN=pilT PE=1 SV=1	PilT/PilU family type 4a pilus ATPase [Candidatus Thiodiazotropha endoloripes]	No
fig|205975.9.peg.1935	CDS	HiC_scaffold_1	1995827	1995366	462	hypothetical protein	- none -	- none -	MULTISPECIES: hypothetical protein [sulfur-oxidizing symbionts]	Yes
fig|205975.9.peg.1936	CDS	HiC_scaffold_1	1996294	1995968	327	hypothetical protein	- none -	sp|Q8Q0U0|Y045_METMA Putative ankyrin repeat protein MM_0045 OS=Methanosarcina mazei (strain ATCC BAA-159 / DSM 3647 / Goe1 / Go1 / JCM 11833 / OCM 88) OX=192952 GN=MM_0045 PE=4 SV=1	ankyrin repeat domain-containing protein [Candidatus Thiodiazotropha endoloripes]	Yes
fig|205975.9.peg.1937	CDS	HiC_scaffold_1	1996847	1998208	1362	Methyl-accepting chemotaxis sensor/transducer protein	- none -	sp|Q88IY8|MCPP_PSEPK Methyl-accepting chemotaxis protein McpP OS=Pseudomonas putida (strain ATCC 47054 / DSM 6125 / NCIMB 11950 / KT2440) OX=160488 GN=mcpP PE=1 SV=1	methyl-accepting chemotaxis protein [Solemya pervernicosa gill symbiont]	No
fig|205975.9.peg.1938	CDS	HiC_scaffold_1	2000512	1998308	2205	hypothetical protein	- none -	sp|P77172|PDEF_ECOLI Cyclic di-GMP phosphodiesterase PdeF OS=Escherichia coli (strain K12) OX=83333 GN=pdeF PE=1 SV=1	EAL domain-containing protein, partial [Nitrosococcus oceani]	No
fig|205975.9.peg.1939	CDS	HiC_scaffold_1	2001372	2000689	684	Pirin	- none -	sp|Q9XBR7|Y1337_ZYMMO Putative quercetin 2,3-dioxygenase ZMO1337 OS=Zymomonas mobilis subsp. mobilis (strain ATCC 31821 / ZM4 / CP4) OX=264203 GN=ZMO1337 PE=3 SV=1	pilus assembly protein [Candidatus Entotheonella palauensis]	No
fig|205975.9.peg.194	CDS	HiC_scaffold_1	204607	203879	729	hypothetical protein	- none -	sp|P0AA99|YAFK_ECOLI Putative L,D-transpeptidase YafK OS=Escherichia coli (strain K12) OX=83333 GN=yafK PE=3 SV=1	L,D-transpeptidase family protein [Candidatus Thiodiazotropha endolucinida]	No
fig|205975.9.peg.1940	CDS	HiC_scaffold_1	2001510	2001845	336	Transcriptional regulator, HxlR family	- none -	sp|P96673|YDEP_BACSU Uncharacterized HTH-type transcriptional regulator YdeP OS=Bacillus subtilis (strain 168) OX=224308 GN=ydeP PE=4 SV=2	helix-turn-helix transcriptional regulator [Legionella erythra]	No
fig|205975.9.peg.1941	CDS	HiC_scaffold_1	2001902	2002294	393	hypothetical protein	- none -	- none -	glyoxalase [Solemya pervernicosa gill symbiont]	No
fig|205975.9.peg.1942	CDS	HiC_scaffold_1	2003793	2002444	1350	Chromate transport protein ChrA	Resistance to chromium compounds	sp|P14285|CHRA_PSEAI Chromate transport protein OS=Pseudomonas aeruginosa OX=287 GN=chrA PE=2 SV=1	chromate efflux transporter [Thiogranum longum]	No
fig|205975.9.peg.1943	CDS	HiC_scaffold_1	2005070	2004087	984	hypothetical protein	- none -	- none -	DUF3380 domain-containing protein [Methylomicrobium buryatense]	Yes
fig|205975.9.peg.1944	CDS	HiC_scaffold_1	2005548	2005207	342	hypothetical protein	- none -	- none -	MULTISPECIES: hypothetical protein [sulfur-oxidizing symbionts]	Yes
fig|205975.9.peg.1945	CDS	HiC_scaffold_1	2005714	2007459	1746	Potassium efflux system KefA protein / Small-conductance mechanosensitive channel	Potassium homeostasis	sp|P0AEB5|YNAI_ECOLI Low conductance mechanosensitive channel YnaI OS=Escherichia coli (strain K12) OX=83333 GN=ynaI PE=1 SV=1	mechanosensitive ion channel family protein [Candidatus Thiodiazotropha endoloripes]	No
fig|205975.9.peg.1946	CDS	HiC_scaffold_1	2007515	2008219	705	hypothetical protein	- none -	- none -	DUF541 domain-containing protein [endosymbiont of Ridgeia piscesae]	Yes
fig|205975.9.peg.1947	CDS	HiC_scaffold_1	2009892	2008450	1443	Pyruvate kinase (EC 2.7.1.40)	Glycolysis and Gluconeogenesis, Pyruvate metabolism I: anaplerotic reactions, PEP	sp|P51181|KPYK_BACLI Pyruvate kinase OS=Bacillus licheniformis OX=1402 GN=pyk PE=3 SV=1	pyruvate kinase [gamma proteobacterium symbiont of Ctena orbiculata]	No
fig|205975.9.peg.1948	CDS	HiC_scaffold_1	2010797	2010135	663	hypothetical protein	- none -	sp|P16145|CYBH_RHOCA Probable Ni/Fe-hydrogenase B-type cytochrome subunit OS=Rhodobacter capsulatus OX=1061 GN=hupC PE=1 SV=1	hypothetical protein [endosymbiont of Tevnia jerichonana]	No
fig|205975.9.peg.1949	CDS	HiC_scaffold_1	2011088	2010846	243	hypothetical protein	- none -	- none -	hypothetical protein [Thiocystis violascens]	Yes
fig|205975.9.peg.195	CDS	HiC_scaffold_1	205311	204604	708	Glutamine amidotransferase, class I	- none -	sp|P40194|YFEJ_SALTY Putative glutamine amidotransferase-like protein YfeJ OS=Salmonella typhimurium (strain LT2 / SGSC1412 / ATCC 700720) OX=99287 GN=yfeJ PE=4 SV=2	MULTISPECIES: type 1 glutamine amidotransferase [sulfur-oxidizing symbionts]	No
fig|205975.9.peg.1950	CDS	HiC_scaffold_1	2011192	2011749	558	23S rRNA (guanosine-2'-O-) -methyltransferase rlmB (EC 2.1.1.-)	RNA methylation	sp|Q82XD1|RLMB_NITEU 23S rRNA (guanosine-2'-O-)-methyltransferase RlmB OS=Nitrosomonas europaea (strain ATCC 19718 / CIP 103999 / KCTC 2705 / NBRC 14298) OX=228410 GN=rlmB PE=3 SV=1	RNA methyltransferase [endosymbiont of Riftia pachyptila]	No
fig|205975.9.peg.1951	CDS	HiC_scaffold_1	2011925	2012551	627	Nitrite reductase [NAD(P)H] small subunit (EC 1.7.1.4)	- none -	- none -	Rieske 2Fe-2S domain-containing protein [Thioalkalivibrio thiocyanodenitrificans]	No
fig|205975.9.peg.1952	CDS	HiC_scaffold_1	2013416	2012817	600	Alpha-ribazole-5'-phosphate phosphatase (EC 3.1.3.73)	CBSS-216591.1.peg.168, Phosphoglycerate mutase protein family	sp|D3DFG8|PSPA_HYDTT Phosphoserine phosphatase 1 OS=Hydrogenobacter thermophilus (strain DSM 6534 / IAM 12695 / TK-6) OX=608538 GN=pspA PE=1 SV=1	alpha-ribazole phosphatase family protein [Candidatus Thiodiazotropha endoloripes]	No
fig|205975.9.peg.1953	CDS	HiC_scaffold_1	2014300	2013413	888	hypothetical protein	- none -	sp|Q7NXQ1|COBD_CHRVO Cobalamin biosynthesis protein CobD OS=Chromobacterium violaceum (strain ATCC 12472 / DSM 30191 / JCM 1249 / NBRC 12614 / NCIMB 9131 / NCTC 9757) OX=243365 GN=cobD PE=3 SV=1	regulatory signaling modulator protein AmpE [gamma proteobacterium symbiont of Ctena orbiculata]	No
fig|205975.9.peg.1954	CDS	HiC_scaffold_1	2014989	2014420	570	1,6-anhydro-N-acetylmuramyl-L-alanine amidase	- none -	sp|P82973|AMPD_ENTCL 1,6-anhydro-N-acetylmuramyl-L-alanine amidase AmpD OS=Enterobacter cloacae OX=550 GN=ampD PE=3 SV=1	1,6-anhydro-N-acetylmuramyl-L-alanine amidase AmpD [Candidatus Thiodiazotropha endoloripes]	No
fig|205975.9.peg.1955	CDS	HiC_scaffold_1	2015402	2014992	411	CBS domain protein	- none -	- none -	CBS domain-containing protein [endosymbiont of Ridgeia piscesae]	No
fig|205975.9.peg.1956	CDS	HiC_scaffold_1	2015749	2015399	351	Putative regulatory protein, P-II family	- none -	- none -	MULTISPECIES: P-II family nitrogen regulator [sulfur-oxidizing symbionts]	No
fig|205975.9.peg.1957	CDS	HiC_scaffold_1	2016538	2015771	768	hypothetical protein	- none -	sp|A0A1X9QDU5|UMPB_HALZH Na(+), Li(+), K(+)/H(+) antiporter subunit B OS=Halomonas zhaodongensis OX=1176240 GN=umpB PE=1 SV=1	DUF1538 domain-containing protein [Candidatus Thiodiazotropha endoloripes]	No
fig|205975.9.peg.1958	CDS	HiC_scaffold_1	2017266	2016535	732	Uncharacterized MFS-type transporter	- none -	sp|A0A1X9QDU4|UMPA_HALZH Na(+), Li(+), K(+)/H(+) antiporter subunit A OS=Halomonas zhaodongensis OX=1176240 GN=umpA PE=1 SV=1	DUF1538 domain-containing protein [gamma proteobacterium symbiont of Ctena orbiculata]	No
fig|205975.9.peg.1959	CDS	HiC_scaffold_1	2017654	2019945	2292	hypothetical protein	- none -	- none -	MULTISPECIES: DUF1631 domain-containing protein [sulfur-oxidizing symbionts]	Yes
fig|205975.9.peg.196	CDS	HiC_scaffold_1	205535	207361	1827	hypothetical protein	- none -	- none -	hypothetical protein [Woeseia oceani]	Yes
fig|205975.9.peg.1960	CDS	HiC_scaffold_1	2020103	2020447	345	Peptidylprolyl isomerase, FKBP-type (EC 5.2.1.8)	- none -	sp|P0A0W2|FKBP_NEIMB FK506-binding protein OS=Neisseria meningitidis serogroup B (strain MC58) OX=122586 GN=fbp PE=1 SV=1	FKBP-type peptidyl-prolyl cis-trans isomerase [Chromatiaceae bacterium 2141T.STBD.0c.01a]	No
fig|205975.9.peg.1961	CDS	HiC_scaffold_1	2020615	2021448	834	Quinolinate phosphoribosyltransferase [decarboxylating] (EC 2.4.2.19)	Mycobacterium virulence operon possibly involved in quinolinate biosynthesis, NAD and NADP cofactor biosynthesis global	sp|P30819|NADC_PSEAE Nicotinate-nucleotide pyrophosphorylase [carboxylating] OS=Pseudomonas aeruginosa (strain ATCC 15692 / DSM 22644 / CIP 104116 / JCM 14847 / LMG 12228 / 1C / PRS 101 / PAO1) OX=208964 GN=nadC PE=3 SV=2	MULTISPECIES: carboxylating nicotinate-nucleotide diphosphorylase [sulfur-oxidizing symbionts]	No
fig|205975.9.peg.1962	CDS	HiC_scaffold_1	2022366	2021620	747	Ser/Thr protein phosphatase family protein	- none -	sp|Q5UQ73|YL509_MIMIV Uncharacterized protein L509 OS=Acanthamoeba polyphaga mimivirus OX=212035 GN=MIMI_L509 PE=4 SV=1	phosphoesterase [Aliikangiella sp. M105]	No
fig|205975.9.peg.1963	CDS	HiC_scaffold_1	2024067	2022535	1533	hypothetical protein	- none -	- none -	tetratricopeptide repeat protein [Marichromatium gracile]	Yes
fig|205975.9.peg.1964	CDS	HiC_scaffold_1	2024181	2024714	534	hypothetical protein	- none -	- none -	hypothetical protein [Dyella sp. C11]	Yes
fig|205975.9.peg.1965	CDS	HiC_scaffold_1	2024934	2024728	207	hypothetical protein	- none -	- none -	- none -	Yes
fig|205975.9.peg.1966	CDS	HiC_scaffold_1	2025633	2024935	699	Transcriptional regulator, LysR family	- none -	sp|P43011|Y1364_HAEIN Uncharacterized HTH-type transcriptional regulator HI_1364 OS=Haemophilus influenzae (strain ATCC 51907 / DSM 11121 / KW20 / Rd) OX=71421 GN=HI_1364 PE=3 SV=1	LysR family transcriptional regulator [Thiogranum longum]	No
fig|205975.9.peg.1967	CDS	HiC_scaffold_1	2025835	2026389	555	hypothetical protein	- none -	- none -	hypothetical protein [Thiothrix nivea]	Yes
fig|205975.9.peg.1968	CDS	HiC_scaffold_1	2026808	2026572	237	hypothetical protein	- none -	- none -	hydrolase [gamma proteobacterium symbiont of Ctena orbiculata]	No
fig|205975.9.peg.1969	CDS	HiC_scaffold_1	2027837	2026953	885	hypothetical protein	- none -	sp|O69671|EGTB_MYCTU Hercynine oxygenase OS=Mycobacterium tuberculosis (strain ATCC 25618 / H37Rv) OX=83332 GN=egtB PE=1 SV=1	SUMF1/EgtB/PvdO family nonheme iron enzyme [endosymbiont of Tevnia jerichonana]	No
fig|205975.9.peg.197	CDS	HiC_scaffold_1	208058	207495	564	LPXTG-site transpeptidase family protein	- none -	- none -	class GN sortase [Candidatus Thiodiazotropha endolucinida]	No
fig|205975.9.peg.1970	CDS	HiC_scaffold_1	2028149	2027979	171	hypothetical protein	- none -	- none -	- none -	Yes
fig|205975.9.peg.1971	CDS	HiC_scaffold_1	2029501	2028320	1182	hypothetical protein	- none -	sp|G7CFI3|EGTB_MYCT3 Hercynine oxygenase OS=Mycolicibacterium thermoresistibile (strain ATCC 19527 / DSM 44167 / CIP 105390 / JCM 6362 / NCTC 10409 / 316) OX=1078020 GN=egtB PE=1 SV=1	SUMF1/EgtB/PvdO family nonheme iron enzyme [endosymbiont of Tevnia jerichonana]	No
fig|205975.9.peg.1972	CDS	HiC_scaffold_1	2030127	2029657	471	hypothetical protein	- none -	- none -	hypothetical protein [endosymbiont of Ridgeia piscesae]	Yes
fig|205975.9.peg.1973	CDS	HiC_scaffold_1	2030573	2030259	315	hypothetical protein	- none -	sp|Q58452|Y1052_METJA UPF0045 protein MJ1052 OS=Methanocaldococcus jannaschii (strain ATCC 43067 / DSM 2661 / JAL-1 / JCM 10045 / NBRC 100440) OX=243232 GN=MJ1052 PE=1 SV=1	MTH1187 family thiamine-binding protein [endosymbiont of Ridgeia piscesae]	No
fig|205975.9.peg.1974	CDS	HiC_scaffold_1	2030943	2031764	822	Small-conductance mechanosensitive channel	- none -	sp|Q55717|Y639_SYNY3 Uncharacterized MscS family protein slr0639 OS=Synechocystis sp. (strain PCC 6803 / Kazusa) OX=1111708 GN=slr0639 PE=3 SV=1	mechanosensitive ion channel [Candidatus Thiodiazotropha endolucinida]	No
fig|205975.9.peg.1975	CDS	HiC_scaffold_1	2031804	2032709	906	Outer membrane protein A precursor	Osmoregulation	sp|A1IGV8|AAGAR_THASX Alpha-agarase OS=Thalassotalea agarivorans OX=349064 GN=agaA33 PE=1 SV=1	OmpA family protein [gamma proteobacterium symbiont of Ctena orbiculata]	No
fig|205975.9.peg.1976	CDS	HiC_scaffold_1	2033063	2033779	717	Two-component transcriptional response regulator, OmpR family	- none -	sp|P37478|WALR_BACSU Transcriptional regulatory protein WalR OS=Bacillus subtilis (strain 168) OX=224308 GN=walR PE=1 SV=1	response regulator transcription factor [endosymbiont of Riftia pachyptila]	No
fig|205975.9.peg.1977	CDS	HiC_scaffold_1	2034033	2035367	1335	hypothetical protein	- none -	- none -	LysM peptidoglycan-binding domain-containing protein [Candidatus Thiodiazotropha endolucinida]	No
fig|205975.9.peg.1978	CDS	HiC_scaffold_1	2035364	2038000	2637	hypothetical protein	- none -	sp|Q54SP4|DHKD_DICDI Hybrid signal transduction histidine kinase D OS=Dictyostelium discoideum OX=44689 GN=dhkD PE=2 SV=1	CHASE2 domain-containing protein [gamma proteobacterium symbiont of Ctena orbiculata]	No
fig|205975.9.peg.1979	CDS	HiC_scaffold_1	2038062	2039915	1854	Dihydroxy-acid dehydratase (EC 4.2.1.9)	Branched-Chain Amino Acid Biosynthesis	sp|Q5N3N2|ILVD_SYNP6 Dihydroxy-acid dehydratase OS=Synechococcus sp. (strain ATCC 27144 / PCC 6301 / SAUG 1402/1) OX=269084 GN=ilvD PE=3 SV=1	dihydroxy-acid dehydratase [endosymbiont of Riftia pachyptila]	No
fig|205975.9.peg.198	CDS	HiC_scaffold_1	210196	208055	2142	Inter-alpha-trypsin inhibitor domain protein	- none -	sp|Q54MG4|Y5975_DICDI von Willebrand factor A domain-containing protein DDB_G0285975 OS=Dictyostelium discoideum OX=44689 GN=DDB_G0285975 PE=4 SV=1	marine proteobacterial sortase target protein [Sedimenticola selenatireducens]	No
fig|205975.9.peg.1980	CDS	HiC_scaffold_1	2040014	2040715	702	hypothetical protein	- none -	sp|P9WMH3|CRPL_MYCTU CRP-like cAMP-activated global transcriptional regulator OS=Mycobacterium tuberculosis (strain ATCC 25618 / H37Rv) OX=83332 GN=crp PE=1 SV=1	Crp/Fnr family transcriptional regulator [endosymbiont of Ridgeia piscesae]	No
fig|205975.9.peg.1981	CDS	HiC_scaffold_1	2043383	2040738	2646	hypothetical protein	- none -	sp|Q8EJM6|PDEB_SHEON Cyclic di-GMP phosphodiesterase PdeB OS=Shewanella oneidensis (strain MR-1) OX=211586 GN=pdeB PE=1 SV=1	EAL domain-containing protein [Nitrosococcus watsonii]	No
fig|205975.9.peg.1982	CDS	HiC_scaffold_1	2043570	2046164	2595	Chaperone protein ClpB (ATP-dependent unfoldase)	- none -	sp|Q8P6A0|CLPB_XANCP Chaperone protein ClpB OS=Xanthomonas campestris pv. campestris (strain ATCC 33913 / DSM 3586 / NCPPB 528 / LMG 568 / P 25) OX=190485 GN=clpB PE=3 SV=1	ATP-dependent chaperone ClpB [endosymbiont of Tevnia jerichonana]	No
fig|205975.9.peg.1983	CDS	HiC_scaffold_1	2047888	2046779	1110	Methyl-accepting chemotaxis sensor/transducer protein	- none -	- none -	methyl-accepting chemotaxis protein [Psychromonas aquimarina]	No
fig|205975.9.peg.1984	CDS	HiC_scaffold_1	2048356	2047985	372	hypothetical protein	- none -	- none -	PstS family phosphate ABC transporter substrate-binding protein [Beggiatoa leptomitoformis]	No
fig|205975.9.peg.1985	CDS	HiC_scaffold_1	2048363	2048824	462	hypothetical protein	- none -	- none -	- none -	Yes
fig|205975.9.peg.1986	CDS	HiC_scaffold_1	2049359	2048835	525	Phosphate ABC transporter, substrate-binding protein PstS (TC 3.A.1.7.1)	- none -	- none -	phosphate ABC transporter substrate-binding protein [Beggiatoa alba]	No
fig|205975.9.peg.1987	CDS	HiC_scaffold_1	2052535	2049470	3066	hypothetical protein	- none -	sp|P02941|MCP2_SALTY Methyl-accepting chemotaxis protein II OS=Salmonella typhimurium (strain LT2 / SGSC1412 / ATCC 700720) OX=99287 GN=tar PE=1 SV=3	PAS domain-containing protein [Methylomagnum ishizawai]	No
fig|205975.9.peg.1988	CDS	HiC_scaffold_1	2052681	2052953	273	hypothetical protein	- none -	- none -	hypothetical protein [Thiobacillus thioparus]	Yes
fig|205975.9.peg.1989	CDS	HiC_scaffold_1	2053252	2052983	270	mRNA interferase RelE	- none -	sp|P0C078|RELE_SHIFL mRNA interferase RelE OS=Shigella flexneri OX=623 GN=relE PE=3 SV=1	type II toxin-antitoxin system RelE/ParE family toxin [Sphingomonas sp. Leaf33]	No
fig|205975.9.peg.199	CDS	HiC_scaffold_1	211033	210335	699	hypothetical protein	- none -	- none -	OmpA family protein [endosymbiont of Ridgeia piscesae]	No
fig|205975.9.peg.1990	CDS	HiC_scaffold_1	2053517	2053263	255	RelB/StbD replicon stabilization protein (antitoxin to RelE/StbE)	Toxin-antitoxin replicon stabilization systems	- none -	type II toxin-antitoxin system Phd/YefM family antitoxin [Enterovibrio norvegicus]	No
fig|205975.9.peg.1991	CDS	HiC_scaffold_1	2054429	2054932	504	hypothetical protein	- none -	sp|P00105|C554_HALH2 Cytochrome c-554(548) OS=Halomonas halodenitrificans (strain ATCC 12084 / NCIMB 8669) OX=31991 PE=1 SV=1	MULTISPECIES: c-type cytochrome [sulfur-oxidizing symbionts]	No
fig|205975.9.peg.1992	CDS	HiC_scaffold_1	2057000	2054994	2007	ATP-dependent DNA helicase Rep	DNA repair, bacterial UvrD and related helicases	sp|Q9L6S1|REP_SALTY ATP-dependent DNA helicase Rep OS=Salmonella typhimurium (strain LT2 / SGSC1412 / ATCC 700720) OX=99287 GN=rep PE=3 SV=1	DNA helicase Rep [endosymbiont of Ridgeia piscesae]	No
fig|205975.9.peg.1993	CDS	HiC_scaffold_1	2057408	2057869	462	hypothetical protein	- none -	- none -	TIGR00730 family Rossman fold protein [gamma proteobacterium symbiont of Ctena orbiculata]	No
fig|205975.9.peg.1994	CDS	HiC_scaffold_1	2057888	2058220	333	hypothetical protein	- none -	- none -	DUF2782 domain-containing protein [endosymbiont of Ridgeia piscesae]	Yes
fig|205975.9.peg.1995	CDS	HiC_scaffold_1	2058262	2058801	540	TRAP dicarboxylate transporter, DctQ subunit, unknown substrate 6	TRAP Transporter unknown substrate 6	- none -	TRAP transporter small permease subunit [Candidatus Thiodiazotropha endolucinida]	No
fig|205975.9.peg.1996	CDS	HiC_scaffold_1	2058798	2060183	1386	TRAP dicarboxylate transporter, DctM subunit, unknown substrate 6	TRAP Transporter unknown substrate 6	sp|P44483|Y050_HAEIN Putative TRAP transporter large permease protein HI_0050 OS=Haemophilus influenzae (strain ATCC 51907 / DSM 11121 / KW20 / Rd) OX=71421 GN=HI_0050 PE=3 SV=1	TRAP transporter large permease subunit [Candidatus Thiodiazotropha endolucinida]	No
fig|205975.9.peg.1997	CDS	HiC_scaffold_1	2060657	2063971	3315	hypothetical protein	- none -	sp|Q8NXX6|SDRD_STAAW Serine-aspartate repeat-containing protein D OS=Staphylococcus aureus (strain MW2) OX=196620 GN=sdrD PE=3 SV=1	hypothetical protein [Desulfuromonas acetexigens]	Yes
fig|205975.9.peg.1998	CDS	HiC_scaffold_1	2064518	2064141	378	hypothetical protein	- none -	- none -	MULTISPECIES: PilZ domain-containing protein [sulfur-oxidizing symbionts]	No
fig|205975.9.peg.1999	CDS	HiC_scaffold_1	2065165	2064557	609	Nucleoside 5-triphosphatase RdgB (dHAPTP, dITP, XTP-specific) (EC 3.6.1.66)	- none -	sp|Q87LJ1|IXTPA_VIBPA dITP/XTP pyrophosphatase OS=Vibrio parahaemolyticus serotype O3:K6 (strain RIMD 2210633) OX=223926 GN=VP2621 PE=3 SV=1	RdgB/HAM1 family non-canonical purine NTP pyrophosphatase [Candidatus Thiodiazotropha endoloripes]	No
fig|205975.9.peg.2	CDS	HiC_scaffold_1	458	4024	3567	Uncharacterized protein sporadically distributed in bacteria and archaea (STM4496 in Salmonella)	- none -	- none -	BREX system P-loop protein BrxC [Candidatus Thiodictyon syntrophicum]	No
fig|205975.9.peg.20	CDS	HiC_scaffold_1	25639	27825	2187	hypothetical protein	- none -	- none -	MULTISPECIES: hypothetical protein [Hyphomonas]	Yes
fig|205975.9.peg.200	CDS	HiC_scaffold_1	211553	211720	168	hypothetical protein	- none -	- none -	- none -	Yes
fig|205975.9.peg.2000	CDS	HiC_scaffold_1	2066003	2065287	717	Ribonuclease PH (EC 2.7.7.56)	- none -	sp|A1TY30|RNPH_MARHV Ribonuclease PH OS=Marinobacter hydrocarbonoclasticus (strain ATCC 700491 / DSM 11845 / VT8) OX=351348 GN=rph PE=3 SV=1	ribonuclease PH [gamma proteobacterium symbiont of Ctena orbiculata]	No
fig|205975.9.peg.2001	CDS	HiC_scaffold_1	2066911	2066012	900	hypothetical protein	- none -	sp|O34779|PRPC_BACSU Protein phosphatase PrpC OS=Bacillus subtilis (strain 168) OX=224308 GN=prpC PE=1 SV=1	serine/threonine-protein phosphatase [Candidatus Thiodiazotropha endoloripes]	No
fig|205975.9.peg.2002	CDS	HiC_scaffold_1	2067861	2066908	954	Serine/threonine protein kinase (EC 2.7.11.1)	- none -	sp|P54734|PKNA_NOSS1 Serine/threonine-protein kinase PknA OS=Nostoc sp. (strain PCC 7120 / SAG 25.82 / UTEX 2576) OX=103690 GN=pknA PE=3 SV=2	serine/threonine protein kinase [gamma proteobacterium symbiont of Ctena orbiculata]	No
fig|205975.9.peg.2003	CDS	HiC_scaffold_1	2068029	2068895	867	UPF0701 protein YicC	- none -	sp|P23839|YICC_ECOLI UPF0701 protein YicC OS=Escherichia coli (strain K12) OX=83333 GN=yicC PE=1 SV=2	MULTISPECIES: YicC family protein [sulfur-oxidizing symbionts]	No
fig|205975.9.peg.2004	CDS	HiC_scaffold_1	2070394	2069186	1209	Helix-turn-helix motif	- none -	- none -	ImmA/IrrE family metallo-endopeptidase [Vibrio kanaloae]	No
fig|205975.9.peg.2005	CDS	HiC_scaffold_1	2070689	2070405	285	Phage protein	- none -	- none -	type II toxin-antitoxin system HigB family toxin [Aliidiomarina taiwanensis]	No
fig|205975.9.peg.2006	CDS	HiC_scaffold_1	2071127	2070855	273	hypothetical protein	- none -	- none -	- none -	Yes
fig|205975.9.peg.2007	CDS	HiC_scaffold_1	2076604	2071127	5478	DNA helicase related protein	- none -	sp|P75033|Y153_MYCPN Uncharacterized ATP-dependent helicase MG140 homolog OS=Mycoplasma pneumoniae (strain ATCC 29342 / M129) OX=272634 GN=MPN_153 PE=3 SV=1	DUF4011 domain-containing protein [Alcanivorax sp. DSM 26295]	No
fig|205975.9.peg.2008	CDS	HiC_scaffold_1	2078340	2076625	1716	Type I restriction-modification system, specificity subunit S	- none -	sp|P19705|T1SE_ECOLX Type-1 restriction enzyme EcoEI specificity protein OS=Escherichia coli OX=562 GN=hsdS PE=3 SV=1	restriction endonuclease [Pseudomonas stutzeri]	No
fig|205975.9.peg.2009	CDS	HiC_scaffold_1	2079782	2078337	1446	Type I restriction-modification system, DNA-methyltransferase subunit M (EC 2.1.1.72)	Restriction-Modification System, Type I Restriction-Modification	sp|Q47282|T1ME_ECOLX Type I restriction enzyme EcoEI M protein OS=Escherichia coli OX=562 GN=hsdM PE=3 SV=1	N-6 DNA methylase [Geothermobacter ehrlichii]	No
fig|205975.9.peg.201	CDS	HiC_scaffold_1	212104	212472	369	Uncharacterized protein YajD	- none -	sp|P0AAQ5|YAJD_SHIFL Putative HNH nuclease YajD OS=Shigella flexneri OX=623 GN=yajD PE=3 SV=1	HNH nuclease family protein [Sedimenticola selenatireducens]	No
fig|205975.9.peg.2010	CDS	HiC_scaffold_1	2080171	2079779	393	hypothetical protein	- none -	sp|P9WFA5|VPC11_MYCTU Ribonuclease VapC11 OS=Mycobacterium tuberculosis (strain ATCC 25618 / H37Rv) OX=83332 GN=vapC11 PE=1 SV=1	PIN domain-containing protein [gamma proteobacterium SS-5]	No
fig|205975.9.peg.2011	CDS	HiC_scaffold_1	2080509	2080369	141	GMP synthase [glutamine-hydrolyzing], amidotransferase subunit (EC 6.3.5.2) / GMP synthase [glutamine-hydrolyzing], ATP pyrophosphatase subunit (EC 6.3.5.2)	GMP synthase, GMP synthase, Purine conversions, Purine conversions, Purine salvage cluster, Purine salvage cluster	- none -	- none -	No
fig|205975.9.peg.2012	CDS	HiC_scaffold_1	2080684	2080547	138	GMP synthase [glutamine-hydrolyzing], amidotransferase subunit (EC 6.3.5.2) / GMP synthase [glutamine-hydrolyzing], ATP pyrophosphatase subunit (EC 6.3.5.2)	GMP synthase, GMP synthase, Purine conversions, Purine conversions, Purine salvage cluster, Purine salvage cluster	sp|Q5FMD6|GUAA_LACAC GMP synthase [glutamine-hydrolyzing] OS=Lactobacillus acidophilus (strain ATCC 700396 / NCK56 / N2 / NCFM) OX=272621 GN=guaA PE=3 SV=1	- none -	No
fig|205975.9.peg.2013	CDS	HiC_scaffold_1	2081523	2080675	849	GMP synthase [glutamine-hydrolyzing], amidotransferase subunit (EC 6.3.5.2) / GMP synthase [glutamine-hydrolyzing], ATP pyrophosphatase subunit (EC 6.3.5.2)	GMP synthase, GMP synthase, Purine conversions, Purine conversions, Purine salvage cluster, Purine salvage cluster	sp|Q31F66|GUAA_HYDCU GMP synthase [glutamine-hydrolyzing] OS=Hydrogenovibrio crunogenus (strain XCL-2) OX=317025 GN=guaA PE=3 SV=1	glutamine-hydrolyzing GMP synthase [Candidatus Thiodiazotropha endoloripes]	No
fig|205975.9.peg.2014	CDS	HiC_scaffold_1	2083061	2081595	1467	Inosine-5'-monophosphate dehydrogenase (EC 1.1.1.205) / CBS domain	Purine conversions, Purine salvage cluster	sp|Q9L6B7|IMDH_PASMU Inosine-5'-monophosphate dehydrogenase OS=Pasteurella multocida (strain Pm70) OX=272843 GN=guaB PE=3 SV=1	IMP dehydrogenase [endosymbiont of Ridgeia piscesae]	No
fig|205975.9.peg.2015	CDS	HiC_scaffold_1	2083285	2083088	198	hypothetical protein	- none -	- none -	- none -	Yes
fig|205975.9.peg.2016	CDS	HiC_scaffold_1	2083313	2084662	1350	Exodeoxyribonuclease VII large subunit (EC 3.1.11.6)	DNA repair, bacterial, Purine salvage cluster	sp|Q2SCJ1|EX7L_HAHCH Exodeoxyribonuclease 7 large subunit OS=Hahella chejuensis (strain KCTC 2396) OX=349521 GN=xseA PE=3 SV=1	exodeoxyribonuclease VII large subunit [gamma proteobacterium symbiont of Ctena orbiculata]	No
fig|205975.9.peg.2017	CDS	HiC_scaffold_1	2087078	2084685	2394	ATP-dependent protease La (EC 3.4.21.53) Type II	Proteolysis in bacteria, ATP-dependent	sp|P75867|LONH_ECOLI Putative Lon protease homolog OS=Escherichia coli (strain K12) OX=83333 GN=ycbZ PE=3 SV=1	AAA family ATPase [endosymbiont of Tevnia jerichonana]	No
fig|205975.9.peg.2018	CDS	HiC_scaffold_1	2087479	2087081	399	hypothetical protein	- none -	- none -	host attachment protein [endosymbiont of Ridgeia piscesae]	No
fig|205975.9.peg.2019	CDS	HiC_scaffold_1	2089066	2087621	1446	Succinate-semialdehyde dehydrogenase [NAD(P)+] (EC 1.2.1.16)	- none -	sp|Q53197|Y4UC_SINFN Putative aldehyde-dehydrogenase-like protein y4uC OS=Sinorhizobium fredii (strain NBRC 101917 / NGR234) OX=394 GN=NGR_a01370 PE=3 SV=1	aldehyde dehydrogenase family protein [Candidatus Thiodiazotropha endolucinida]	No
fig|205975.9.peg.202	CDS	HiC_scaffold_1	212784	212590	195	hypothetical protein	- none -	- none -	- none -	Yes
fig|205975.9.peg.2020	CDS	HiC_scaffold_1	2089282	2089085	198	hypothetical protein	- none -	- none -	hypothetical protein [endosymbiont of Ridgeia piscesae]	Yes
fig|205975.9.peg.2021	CDS	HiC_scaffold_1	2089782	2089354	429	hypothetical protein	- none -	- none -	DUF1841 family protein [Candidatus Thiodiazotropha endoloripes]	Yes
fig|205975.9.peg.2022	CDS	HiC_scaffold_1	2090255	2089800	456	hypothetical protein	- none -	sp|Q8FZV1|CRCB1_BRUSU Putative fluoride ion transporter CrcB 1 OS=Brucella suis biovar 1 (strain 1330) OX=204722 GN=crcB1 PE=3 SV=1	DUF302 domain-containing protein [endosymbiont of Tevnia jerichonana]	Yes
fig|205975.9.peg.2023	CDS	HiC_scaffold_1	2090924	2090292	633	Endonuclease III (EC 4.2.99.18)	- none -	sp|P44319|END3_HAEIN Endonuclease III OS=Haemophilus influenzae (strain ATCC 51907 / DSM 11121 / KW20 / Rd) OX=71421 GN=nth PE=3 SV=1	endonuclease III [endosymbiont of Tevnia jerichonana]	No
fig|205975.9.peg.2024	CDS	HiC_scaffold_1	2091605	2091216	390	Arsenate reductase (EC 1.20.4.4) thioredoxin-coupled, LMWP family	- none -	sp|P74313|ARSC_SYNY3 Glutaredoxin arsenate reductase OS=Synechocystis sp. (strain PCC 6803 / Kazusa) OX=1111708 GN=arsC PE=1 SV=1	arsenate reductase ArsC [Planctomycetes bacterium ETA_A1]	No
fig|205975.9.peg.2025	CDS	HiC_scaffold_1	2091861	2091724	138	hypothetical protein	- none -	- none -	- none -	Yes
fig|205975.9.peg.2026	CDS	HiC_scaffold_1	2091900	2092187	288	hypothetical protein	- none -	- none -	- none -	Yes
fig|205975.9.peg.2027	CDS	HiC_scaffold_1	2092506	2092204	303	Endonuclease III (EC 4.2.99.18)	- none -	sp|P44319|END3_HAEIN Endonuclease III OS=Haemophilus influenzae (strain ATCC 51907 / DSM 11121 / KW20 / Rd) OX=71421 GN=nth PE=3 SV=1	endonuclease III [Candidatus Thiodiazotropha endoloripes]	No
fig|205975.9.peg.2028	CDS	HiC_scaffold_1	2093016	2092627	390	Arsenate reductase (EC 1.20.4.4) thioredoxin-coupled, LMWP family	- none -	sp|P74313|ARSC_SYNY3 Glutaredoxin arsenate reductase OS=Synechocystis sp. (strain PCC 6803 / Kazusa) OX=1111708 GN=arsC PE=1 SV=1	arsenate reductase ArsC [Pirellula staleyi]	No
fig|205975.9.peg.2029	CDS	HiC_scaffold_1	2094812	2093226	1587	hypothetical protein	- none -	- none -	hypothetical protein [Lamprocystis purpurea]	Yes
fig|205975.9.peg.203	CDS	HiC_scaffold_1	212968	213666	699	Two-component transcriptional response regulator, LuxR family	- none -	sp|Q07783|CHVI_RHIRD Transcriptional regulatory protein ChvI OS=Rhizobium radiobacter OX=358 GN=chvI PE=3 SV=1	proteobacterial dedicated sortase system response regulator [endosymbiont of Riftia pachyptila]	No
fig|205975.9.peg.2030	CDS	HiC_scaffold_1	2096379	2094823	1557	hypothetical protein	- none -	- none -	hypothetical protein [Lamprocystis purpurea]	Yes
fig|205975.9.peg.2031	CDS	HiC_scaffold_1	2097545	2096379	1167	hypothetical protein	- none -	- none -	DUF2075 domain-containing protein [Prosthecochloris aestuarii]	Yes
fig|205975.9.peg.2032	CDS	HiC_scaffold_1	2098120	2097554	567	hypothetical protein	- none -	- none -	DUF1998 domain-containing protein [Thiorhodovibrio sp. 970]	Yes
fig|205975.9.peg.2033	CDS	HiC_scaffold_1	2099375	2098155	1221	hypothetical protein	- none -	- none -	DUF1998 domain-containing protein [Prosthecochloris aestuarii]	Yes
fig|205975.9.peg.2034	CDS	HiC_scaffold_1	2102605	2099372	3234	Superfamily II DNA and RNA helicase	- none -	- none -	helicase [Prosthecochloris aestuarii]	No
fig|205975.9.peg.2035	CDS	HiC_scaffold_1	2103220	2102609	612	cd06127 DEDDh DNA polymerase III 3'-5' exonuclease domain	- none -	sp|Q819Y5|DPO3_BACCR DNA polymerase III PolC-type OS=Bacillus cereus (strain ATCC 14579 / DSM 31 / JCM 2152 / NBRC 15305 / NCIMB 9373 / NRRL B-3711) OX=226900 GN=polC PE=3 SV=1	3'-5' exonuclease [Denitratisoma oestradiolicum]	No
fig|205975.9.peg.2036	CDS	HiC_scaffold_1	2103557	2103243	315	Death on curing protein, Doc toxin	Phd-Doc, YdcE-YdcD toxin-antitoxin (programmed cell death) systems	- none -	MULTISPECIES: type II toxin-antitoxin system RelE/ParE family toxin [unclassified Thioalkalivibrio]	No
fig|205975.9.peg.2037	CDS	HiC_scaffold_1	2103831	2103562	270	Prevent host death protein, Phd antitoxin	Phd-Doc, YdcE-YdcD toxin-antitoxin (programmed cell death) systems	- none -	type II toxin-antitoxin system Phd/YefM family antitoxin [Pseudoxanthomonas spadix]	No
fig|205975.9.peg.2038	CDS	HiC_scaffold_1	2104465	2103959	507	COG1683: Uncharacterized conserved protein / FIG143828: Hypothetical protein YbgA	- none -	sp|Q45584|YBBK_BACSU Uncharacterized protein YbbK OS=Bacillus subtilis (strain 168) OX=224308 GN=ybbK PE=4 SV=2	MULTISPECIES: DUF523 domain-containing protein [sulfur-oxidizing symbionts]	Yes
fig|205975.9.peg.2039	CDS	HiC_scaffold_1	2104614	2104462	153	hypothetical protein	- none -	- none -	- none -	Yes
fig|205975.9.peg.204	CDS	HiC_scaffold_1	213673	215745	2073	Two-component system sensor histidine kinase	- none -	sp|P08401|CREC_ECOLI Sensor protein CreC OS=Escherichia coli (strain K12) OX=83333 GN=creC PE=1 SV=2	proteobacterial dedicated sortase system histidine kinase [Sedimenticola selenatireducens]	No
fig|205975.9.peg.2040	CDS	HiC_scaffold_1	2104814	2105638	825	hypothetical protein	- none -	- none -	alpha/beta hydrolase [Nitrococcus mobilis]	No
fig|205975.9.peg.2041	CDS	HiC_scaffold_1	2105941	2106984	1044	Ferrochelatase, protoheme ferro-lyase (EC 4.99.1.1)	Heme and Siroheme Biosynthesis	sp|B8GU82|HEMH_THISH Ferrochelatase OS=Thioalkalivibrio sulfidiphilus (strain HL-EbGR7) OX=396588 GN=hemH PE=3 SV=1	ferrochelatase [endosymbiont of Ridgeia piscesae]	No
fig|205975.9.peg.2042	CDS	HiC_scaffold_1	2106984	2107370	387	FIG00899427: hypothetical protein	- none -	- none -	MULTISPECIES: DUF971 domain-containing protein [sulfur-oxidizing symbionts]	Yes
fig|205975.9.peg.2043	CDS	HiC_scaffold_1	2108839	2107595	1245	Argininosuccinate synthase (EC 6.3.4.5)	- none -	sp|Q609X7|ASSY_METCA Argininosuccinate synthase OS=Methylococcus capsulatus (strain ATCC 33009 / NCIMB 11132 / Bath) OX=243233 GN=argG PE=3 SV=1	argininosuccinate synthase [endosymbiont of Riftia pachyptila]	No
fig|205975.9.peg.2044	CDS	HiC_scaffold_1	2109235	2109008	228	hypothetical protein	- none -	- none -	- none -	Yes
fig|205975.9.peg.2045	CDS	HiC_scaffold_1	2116255	2109377	6879	hypothetical protein	- none -	- none -	hypothetical protein [Candidatus Desulfofervidus auxilii]	Yes
fig|205975.9.peg.2046	CDS	HiC_scaffold_1	2116805	2117254	450	hypothetical protein	- none -	- none -	DUF481 domain-containing protein [Methylophaga sp. SB9B]	Yes
fig|205975.9.peg.2047	CDS	HiC_scaffold_1	2118654	2117221	1434	hypothetical protein	- none -	- none -	hypothetical protein [Candidatus Desulfofervidus auxilii]	Yes
fig|205975.9.peg.2048	CDS	HiC_scaffold_1	2118656	2118775	120	hypothetical protein	- none -	- none -	- none -	Yes
fig|205975.9.peg.2049	CDS	HiC_scaffold_1	2119201	2120148	948	hypothetical protein	- none -	- none -	DUF481 domain-containing protein [Chromatiaceae bacterium 2141T.STBD.0c.01a]	Yes
fig|205975.9.peg.205	CDS	HiC_scaffold_1	216304	215777	528	hypothetical protein	- none -	sp|P43965|Y217_HAEIN Putative REP-associated tyrosine transposase OS=Haemophilus influenzae (strain ATCC 51907 / DSM 11121 / KW20 / Rd) OX=71421 GN=HI_0217 PE=3 SV=1	transposase [Pseudomonas stutzeri]	No
fig|205975.9.peg.2050	CDS	HiC_scaffold_1	2121252	2120473	780	Permease of the drug/metabolite transporter (DMT) superfamily	- none -	sp|Q8NFV4|ABHDB_HUMAN Protein ABHD11 OS=Homo sapiens OX=9606 GN=ABHD11 PE=1 SV=1	alpha/beta fold hydrolase [endosymbiont of Riftia pachyptila]	No
fig|205975.9.peg.2051	CDS	HiC_scaffold_1	2121834	2121310	525	hypothetical protein	- none -	- none -	RES domain-containing protein [Novosphingobium sp. B3058 49]	Yes
fig|205975.9.peg.2052	CDS	HiC_scaffold_1	2122193	2121834	360	hypothetical protein	- none -	- none -	DUF2384 domain-containing protein [Niveispirillum sp. SYP-B3756]	Yes
fig|205975.9.peg.2053	CDS	HiC_scaffold_1	2122702	2122277	426	Dihydrolipoamide dehydrogenase of pyruvate dehydrogenase complex (EC 1.8.1.4)	Pyruvate metabolism II: acetyl-CoA, acetogenesis from pyruvate, TCA Cycle	sp|P0A9P3|DLDH_SHIFL Dihydrolipoyl dehydrogenase OS=Shigella flexneri OX=623 GN=lpdA PE=3 SV=2	dihydrolipoyl dehydrogenase [Candidatus Thiodiazotropha endoloripes]	No
fig|205975.9.peg.2054	CDS	HiC_scaffold_1	2122960	2123394	435	hypothetical protein	- none -	- none -	hypothetical protein [Sedimenticola selenatireducens]	Yes
fig|205975.9.peg.2055	CDS	HiC_scaffold_1	2123639	2124208	570	RNA polymerase ECF-type sigma factor	- none -	sp|P45215|Y1459_HAEIN Probable RNA polymerase sigma factor HI_1459 OS=Haemophilus influenzae (strain ATCC 51907 / DSM 11121 / KW20 / Rd) OX=71421 GN=HI_1459 PE=3 SV=1	sigma-70 family RNA polymerase sigma factor [Thiobacillus denitrificans]	No
fig|205975.9.peg.2056	CDS	HiC_scaffold_1	2124226	2124498	273	hypothetical protein	- none -	- none -	zf-HC2 domain-containing protein [Novimethylophilus kurashikiensis]	Yes
fig|205975.9.peg.2057	CDS	HiC_scaffold_1	2125215	2124526	690	hypothetical protein	- none -	sp|Q55909|Y305_SYNY3 TVP38/TMEM64 family membrane protein slr0305 OS=Synechocystis sp. (strain PCC 6803 / Kazusa) OX=1111708 GN=slr0305 PE=3 SV=1	TVP38/TMEM64 family protein [Geobacter uraniireducens]	Yes
fig|205975.9.peg.2058	CDS	HiC_scaffold_1	2125922	2125287	636	hypothetical protein	- none -	- none -	DUF3047 domain-containing protein [Candidatus Thiodiazotropha endoloripes]	Yes
fig|205975.9.peg.2059	CDS	HiC_scaffold_1	2126219	2127934	1716	COG0398: uncharacterized membrane protein / Mercuric ion reductase (EC 1.16.1.1)	Mercuric reductase, Mercury resistance operon	sp|P0A0E4|MERA_STAES Mercuric reductase OS=Staphylococcus epidermidis (strain ATCC 12228) OX=176280 GN=merA PE=3 SV=1	NAD(P)-binding protein [Candidatus Contendobacter odensis]	No
fig|205975.9.peg.206	CDS	HiC_scaffold_1	216831	216448	384	hypothetical protein	- none -	- none -	MULTISPECIES: glyoxalase [sulfur-oxidizing symbionts]	No
fig|205975.9.peg.2060	CDS	HiC_scaffold_1	2128217	2129362	1146	hypothetical protein	- none -	- none -	- none -	Yes
fig|205975.9.peg.2061	CDS	HiC_scaffold_1	2130289	2129459	831	hypothetical protein	- none -	- none -	hypothetical protein [Sedimenticola selenatireducens]	Yes
fig|205975.9.peg.2062	CDS	HiC_scaffold_1	2131029	2130286	744	hypothetical protein	- none -	- none -	hypothetical protein [Sedimenticola thiotaurini]	Yes
fig|205975.9.peg.2063	CDS	HiC_scaffold_1	2132221	2131043	1179	Sulfur transporter	- none -	sp|Q06400|YEDE_SALTY UPF0394 inner membrane protein YedE OS=Salmonella typhimurium (strain LT2 / SGSC1412 / ATCC 700720) OX=99287 GN=yedE PE=3 SV=1	YeeE/YedE family protein [Sedimenticola selenatireducens]	No
fig|205975.9.peg.2064	CDS	HiC_scaffold_1	2133141	2132344	798	hypothetical protein	- none -	- none -	hypothetical protein [Sedimenticola thiotaurini]	Yes
fig|205975.9.peg.2065	CDS	HiC_scaffold_1	2133780	2134013	234	hypothetical protein	- none -	- none -	- none -	Yes
fig|205975.9.peg.2066	CDS	HiC_scaffold_1	2135923	2134511	1413	sigma-54 dependent DNA-binding response regulator	- none -	sp|Q06065|ATOC_ECOLI Regulatory protein AtoC OS=Escherichia coli (strain K12) OX=83333 GN=atoC PE=1 SV=2	sigma-54-dependent Fis family transcriptional regulator [Candidatus Accumulibacter phosphatis]	No
fig|205975.9.peg.2067	CDS	HiC_scaffold_1	2138559	2135935	2625	hypothetical protein	- none -	sp|Q02482|Y3689_SHEFN Putative sensor protein Sfri_3689 OS=Shewanella frigidimarina (strain NCIMB 400) OX=318167 GN=Sfri_3689 PE=3 SV=2	PAS domain S-box protein [Candidatus Accumulibacter phosphatis]	No
fig|205975.9.peg.2068	CDS	HiC_scaffold_1	2138658	2140007	1350	Ribonuclease D (EC 3.1.26.3)	- none -	sp|D4Z694|RND_SPHJU Ribonuclease D OS=Sphingobium japonicum (strain DSM 16413 / CCM 7287 / MTCC 6362 / UT26 / NBRC 101211 / UT26S) OX=452662 GN=rnd PE=3 SV=2	ribonuclease D [Sedimenticola thiotaurini]	No
fig|205975.9.peg.2069	CDS	HiC_scaffold_1	2140275	2140667	393	hypothetical protein	- none -	sp|Q97MX1|HEMTB_CLOAB Bacteriohemerythrin OS=Clostridium acetobutylicum (strain ATCC 824 / DSM 792 / JCM 1419 / LMG 5710 / VKM B-1787) OX=272562 GN=CA_C0069 PE=3 SV=1	bacteriohemerythrin [Thiorhodococcus drewsii]	No
fig|205975.9.peg.207	CDS	HiC_scaffold_1	217868	216831	1038	hypothetical protein	- none -	- none -	hypothetical protein [endosymbiont of Tevnia jerichonana]	Yes
fig|205975.9.peg.2070	CDS	HiC_scaffold_1	2140682	2143387	2706	hypothetical protein	- none -	sp|Q7MD16|LUXQ_VIBVY Autoinducer 2 sensor kinase/phosphatase LuxQ OS=Vibrio vulnificus (strain YJ016) OX=196600 GN=luxQ PE=3 SV=1	PAS domain-containing hybrid sensor histidine kinase/response regulator [Solemya elarraichensis gill symbiont]	No
fig|205975.9.peg.2071	CDS	HiC_scaffold_1	2143442	2144470	1029	Response regulator c-di-GMP phosphodiesterase, RpfG family	- none -	sp|Q9HV27|CDPD2_PSEAE Cyclic di-GMP phosphodiesterase PA4781 OS=Pseudomonas aeruginosa (strain ATCC 15692 / DSM 22644 / CIP 104116 / JCM 14847 / LMG 12228 / 1C / PRS 101 / PAO1) OX=208964 GN=PA4781 PE=1 SV=1	response regulator [gamma proteobacterium SS-5]	No
fig|205975.9.peg.2072	CDS	HiC_scaffold_1	2145811	2144615	1197	hypothetical protein	- none -	- none -	MULTISPECIES: hypothetical protein [Ferrovum]	Yes
fig|205975.9.peg.2073	CDS	HiC_scaffold_1	2147979	2146048	1932	TPR repeat	- none -	sp|Q27HV0|OGT1_PIG UDP-N-acetylglucosamine--peptide N-acetylglucosaminyltransferase 110 kDa subunit OS=Sus scrofa OX=9823 GN=OGT PE=2 SV=1	tetratricopeptide repeat protein [Thioflavicoccus mobilis]	No
fig|205975.9.peg.2074	CDS	HiC_scaffold_1	2148659	2148258	402	hypothetical protein	- none -	- none -	tetratricopeptide repeat protein [Thioflavicoccus mobilis]	Yes
fig|205975.9.peg.2075	CDS	HiC_scaffold_1	2150223	2148676	1548	Predicted P-loop ATPase fused to an acetyltransferase COG1444	- none -	- none -	tetratricopeptide repeat protein [Thioflavicoccus mobilis]	No
fig|205975.9.peg.2076	CDS	HiC_scaffold_1	2151320	2150220	1101	hypothetical protein	- none -	- none -	hypothetical protein [Thioflavicoccus mobilis]	Yes
fig|205975.9.peg.2077	CDS	HiC_scaffold_1	2154574	2151389	3186	DNA/RNA helicases, SNF2 family	- none -	sp|P94593|YWQA_BACSU Uncharacterized ATP-dependent helicase YwqA OS=Bacillus subtilis (strain 168) OX=224308 GN=ywqA PE=3 SV=2	DEAD/DEAH box helicase [Ferrovum myxofaciens]	No
fig|205975.9.peg.2078	CDS	HiC_scaffold_1	2156567	2154639	1929	ATP-dependent DNA helicase RecQ	DNA repair, bacterial RecFOR pathway	sp|O34748|RECQ_BACSU Probable ATP-dependent DNA helicase RecQ OS=Bacillus subtilis (strain 168) OX=224308 GN=recQ PE=3 SV=1	MULTISPECIES: RecQ family ATP-dependent DNA helicase [sulfur-oxidizing symbionts]	No
fig|205975.9.peg.2079	CDS	HiC_scaffold_1	2158146	2156743	1404	Two-component system sensor histidine kinase	- none -	sp|P41406|ENVZ_SALTI Osmolarity sensor protein EnvZ OS=Salmonella typhi OX=90370 GN=envZ PE=3 SV=2	MULTISPECIES: HAMP domain-containing protein [sulfur-oxidizing symbionts]	No
fig|205975.9.peg.208	CDS	HiC_scaffold_1	219182	217869	1314	Homoserine dehydrogenase (EC 1.1.1.3)	Threonine and Homoserine Biosynthesis	sp|P29365|DHOM_PSEAE Homoserine dehydrogenase OS=Pseudomonas aeruginosa (strain ATCC 15692 / DSM 22644 / CIP 104116 / JCM 14847 / LMG 12228 / 1C / PRS 101 / PAO1) OX=208964 GN=hom PE=3 SV=2	homoserine dehydrogenase [endosymbiont of Ridgeia piscesae]	No
fig|205975.9.peg.2080	CDS	HiC_scaffold_1	2158885	2158160	726	Two-component transcriptional response regulator, OmpR family	- none -	sp|P0AA21|OMPR_SHIFL Transcriptional regulatory protein OmpR OS=Shigella flexneri OX=623 GN=ompR PE=3 SV=1	response regulator [endosymbiont of Ridgeia piscesae]	No
fig|205975.9.peg.2081	CDS	HiC_scaffold_1	2159221	2159727	507	hypothetical protein	- none -	- none -	Spy/CpxP family protein refolding chaperone [endosymbiont of Ridgeia piscesae]	No
fig|205975.9.peg.2082	CDS	HiC_scaffold_1	2159953	2160246	294	hypothetical protein	- none -	- none -	hypothetical protein [gamma proteobacterium symbiont of Ctena orbiculata]	Yes
fig|205975.9.peg.2083	CDS	HiC_scaffold_1	2160357	2161613	1257	Multicopper oxidase	Copper homeostasis	sp|P59571|COPA_PSESM Copper resistance protein A homolog OS=Pseudomonas syringae pv. tomato (strain ATCC BAA-871 / DC3000) OX=223283 GN=copA PE=3 SV=1	copper resistance system multicopper oxidase [endosymbiont of Ridgeia piscesae]	No
fig|205975.9.peg.2084	CDS	HiC_scaffold_1	2161639	2161962	324	Multicopper oxidase	Copper homeostasis	sp|P12374|COPA_PSEUB Copper resistance protein A OS=Pseudomonas syringae pv. tomato OX=323 GN=copA PE=1 SV=1	copper resistance system multicopper oxidase, partial [endosymbiont of Ridgeia piscesae]	No
fig|205975.9.peg.2085	CDS	HiC_scaffold_1	2161959	2162447	489	Flagellar P-ring protein FlgI	- none -	sp|Q8P9C0|FLGI_XANCP Flagellar P-ring protein OS=Xanthomonas campestris pv. campestris (strain ATCC 33913 / DSM 3586 / NCPPB 528 / LMG 568 / P 25) OX=190485 GN=flgI PE=3 SV=1	MULTISPECIES: flagellar basal body P-ring protein FlgI [sulfur-oxidizing symbionts]	No
fig|205975.9.peg.2086	CDS	HiC_scaffold_1	2162585	2162881	297	hypothetical protein	- none -	- none -	- none -	Yes
fig|205975.9.peg.2087	CDS	HiC_scaffold_1	2162950	2163984	1035	Uncharacterized UPF0118 membrane protein	- none -	sp|P44646|Y338_HAEIN Putative transport protein HI_0338 OS=Haemophilus influenzae (strain ATCC 51907 / DSM 11121 / KW20 / Rd) OX=71421 GN=HI_0338 PE=3 SV=1	AI-2E family transporter [Candidatus Thiodiazotropha endoloripes]	No
fig|205975.9.peg.2088	CDS	HiC_scaffold_1	2164313	2164504	192	hypothetical protein	- none -	- none -	- none -	Yes
fig|205975.9.peg.2089	CDS	HiC_scaffold_1	2165126	2164560	567	hypothetical protein	- none -	- none -	- none -	Yes
fig|205975.9.peg.209	CDS	HiC_scaffold_1	220420	219194	1227	Glutamate-pyruvate aminotransferase AlaC (EC 2.6.1.2)	- none -	sp|P77434|ALAC_ECOLI Glutamate-pyruvate aminotransferase AlaC OS=Escherichia coli (strain K12) OX=83333 GN=alaC PE=1 SV=1	MULTISPECIES: alanine transaminase [sulfur-oxidizing symbionts]	No
fig|205975.9.peg.2090	CDS	HiC_scaffold_1	2166793	2165534	1260	hypothetical protein	- none -	- none -	HDOD domain-containing protein [Candidatus Thiodiazotropha endoloripes]	No
fig|205975.9.peg.2091	CDS	HiC_scaffold_1	2167784	2166816	969	Dihydroorotate dehydrogenase (NAD(+)), catalytic subunit (EC 1.3.1.14)	- none -	sp|A1ASB3|PYRDB_PELPD Dihydroorotate dehydrogenase B (NAD(+)), catalytic subunit OS=Pelobacter propionicus (strain DSM 2379 / NBRC 103807 / OttBd1) OX=338966 GN=pyrD PE=3 SV=1	MULTISPECIES: dihydroorotate dehydrogenase [sulfur-oxidizing symbionts]	No
fig|205975.9.peg.2092	CDS	HiC_scaffold_1	2167828	2168292	465	tRNA (cytidine(34)-2'-O)-methyltransferase (EC 2.1.1.207)	RNA methylation	sp|A0KEQ6|TRML_AERHH tRNA (cytidine(34)-2'-O)-methyltransferase OS=Aeromonas hydrophila subsp. hydrophila (strain ATCC 7966 / DSM 30187 / JCM 1027 / KCTC 2358 / NCIMB 9240) OX=380703 GN=trmL PE=3 SV=2	tRNA (uridine(34)/cytosine(34)/5-carboxymethylaminomethyluridine(34)-2'-O)-methyltransferase TrmL [endosymbiont of Tevnia jerichonana]	No
fig|205975.9.peg.2093	CDS	HiC_scaffold_1	2169406	2168390	1017	Glycerol-3-phosphate dehydrogenase [NAD(P)+] (EC 1.1.1.94)	- none -	sp|A1SZH9|GPDA_PSYIN Glycerol-3-phosphate dehydrogenase [NAD(P)+] OS=Psychromonas ingrahamii (strain 37) OX=357804 GN=gpsA PE=3 SV=1	MULTISPECIES: NAD(P)-dependent glycerol-3-phosphate dehydrogenase [sulfur-oxidizing symbionts]	No
fig|205975.9.peg.2094	CDS	HiC_scaffold_1	2169869	2169390	480	Protein-export protein SecB (maintains pre-export unfolded state)	- none -	sp|A8HAD8|SECB_SHEPA Protein-export protein SecB OS=Shewanella pealeana (strain ATCC 700345 / ANG-SQ1) OX=398579 GN=secB PE=3 SV=1	protein-export chaperone SecB [Candidatus Thiodiazotropha endolucinida]	No
fig|205975.9.peg.2095	CDS	HiC_scaffold_1	2170322	2169900	423	Rhodanese-like domain protein	- none -	sp|P0AG27|YIBN_ECOLI Uncharacterized protein YibN OS=Escherichia coli (strain K12) OX=83333 GN=yibN PE=1 SV=1	MULTISPECIES: rhodanese-like domain-containing protein [sulfur-oxidizing symbionts]	No
fig|205975.9.peg.2096	CDS	HiC_scaffold_1	2170904	2170431	474	Transcriptional regulator, ArsR family	- none -	sp|Q87AD5|BIGR_XYLFT Biofilm growth-associated repressor OS=Xylella fastidiosa (strain Temecula1 / ATCC 700964) OX=183190 GN=bigR PE=3 SV=1	MULTISPECIES: winged helix-turn-helix transcriptional regulator [sulfur-oxidizing symbionts]	No
fig|205975.9.peg.2097	CDS	HiC_scaffold_1	2171007	2172563	1557	2,3-bisphosphoglycerate-independent phosphoglycerate mutase (EC 5.4.2.12)	- none -	sp|Q3JF23|GPMI_NITOC 2,3-bisphosphoglycerate-independent phosphoglycerate mutase OS=Nitrosococcus oceani (strain ATCC 19707 / BCRC 17464 / NCIMB 11848 / C-107) OX=323261 GN=gpmI PE=3 SV=1	MULTISPECIES: 2,3-bisphosphoglycerate-independent phosphoglycerate mutase [sulfur-oxidizing symbionts]	No
fig|205975.9.peg.2098	CDS	HiC_scaffold_1	2172560	2173780	1221	Murein hydrolase activator EnvC	- none -	sp|P37690|ENVC_ECOLI Murein hydrolase activator EnvC OS=Escherichia coli (strain K12) OX=83333 GN=envC PE=1 SV=2	peptidoglycan DD-metalloendopeptidase family protein [gamma proteobacterium symbiont of Ctena orbiculata]	No
fig|205975.9.peg.2099	CDS	HiC_scaffold_1	2173971	2175296	1326	Carboxyl-terminal protease (EC 3.4.21.102)	Phosphoglycerate mutase protein family	sp|Q44879|CTPA_BARBK Carboxy-terminal-processing protease OS=Bartonella bacilliformis (strain ATCC 35685 / NCTC 12138 / KC583) OX=360095 GN=ctpA PE=3 SV=1	MULTISPECIES: S41 family peptidase [sulfur-oxidizing symbionts]	No
fig|205975.9.peg.21	CDS	HiC_scaffold_1	27919	28122	204	hypothetical protein	- none -	- none -	- none -	Yes
fig|205975.9.peg.210	CDS	HiC_scaffold_1	220557	220931	375	hypothetical protein	- none -	sp|P18152|MP13_FRATH 13 kDa major membrane protein OS=Francisella tularensis subsp. holarctica (strain LVS) OX=376619 GN=FTL_0420 PE=4 SV=1	MULTISPECIES: Xcc1710-like domain-containing protein [sulfur-oxidizing symbionts]	No
fig|205975.9.peg.2100	CDS	HiC_scaffold_1	2175296	2176138	843	hypothetical protein	- none -	sp|P37691|YIBQ_ECOLI Uncharacterized protein YibQ OS=Escherichia coli (strain K12) OX=83333 GN=yibQ PE=3 SV=2	MULTISPECIES: divergent polysaccharide deacetylase family protein [sulfur-oxidizing symbionts]	No
fig|205975.9.peg.2101	CDS	HiC_scaffold_1	2176159	2176614	456	DJ-1/YajL/PfpI superfamily, includes chaperone protein YajL (former ThiJ), parkinsonism-associated protein DJ-1, peptidases PfpI, Hsp31	- none -	sp|Q9VA37|DJ1B_DROME Protein dj-1beta OS=Drosophila melanogaster OX=7227 GN=dj-1beta PE=1 SV=3	DJ-1/PfpI family protein [Solemya velesiana gill symbiont]	No
fig|205975.9.peg.2102	CDS	HiC_scaffold_1	2176623	2178029	1407	Metallo-beta-lactamase family protein, RNA-specific	Ribonucleases in Bacillus	sp|Q5SLP1|RNSE_THET8 Ribonuclease TTHA0252 OS=Thermus thermophilus (strain HB8 / ATCC 27634 / DSM 579) OX=300852 GN=TTHA0252 PE=1 SV=1	MBL fold metallo-hydrolase [Methylomicrobium sp. wino1]	No
fig|205975.9.peg.2103	CDS	HiC_scaffold_1	2178711	2178037	675	UDP-N-acetylglucosamine 4,6-dehydratase (EC 4.2.1.135)	- none -	sp|P39853|CAPD_STAAU Capsular polysaccharide biosynthesis protein CapD OS=Staphylococcus aureus OX=1280 GN=capD PE=3 SV=1	polysaccharide biosynthesis protein [endosymbiont of Ridgeia piscesae]	No
fig|205975.9.peg.2104	CDS	HiC_scaffold_1	2179486	2179746	261	Copper resistance protein B	Copper homeostasis	sp|P12375|COPB_PSEUB Copper resistance protein B OS=Pseudomonas syringae pv. tomato OX=323 GN=copB PE=1 SV=1	MULTISPECIES: copper resistance protein B [sulfur-oxidizing symbionts]	No
fig|205975.9.peg.2105	CDS	HiC_scaffold_1	2179893	2180399	507	hypothetical protein	- none -	- none -	cytochrome c [endosymbiont of Ridgeia piscesae]	No
fig|205975.9.peg.2106	CDS	HiC_scaffold_1	2180478	2180975	498	CopG protein	Copper homeostasis	- none -	DUF411 domain-containing protein [endosymbiont of Ridgeia piscesae]	No
fig|205975.9.peg.2107	CDS	HiC_scaffold_1	2180985	2181428	444	Uncharacterized DUF4399 domain-containing protein PA0315	- none -	- none -	DUF4399 domain-containing protein [endosymbiont of Ridgeia piscesae]	Yes
fig|205975.9.peg.2108	CDS	HiC_scaffold_1	2181446	2181553	108	hypothetical protein	- none -	- none -	- none -	Yes
fig|205975.9.peg.2109	CDS	HiC_scaffold_1	2181804	2181977	174	hypothetical protein	- none -	- none -	MerR family DNA-binding protein [endosymbiont of Riftia pachyptila]	No
fig|205975.9.peg.211	CDS	HiC_scaffold_1	221458	220928	531	hypothetical protein	- none -	- none -	hypothetical protein [Sedimenticola thiotaurini]	Yes
fig|205975.9.peg.2110	CDS	HiC_scaffold_1	2181987	2182172	186	hypothetical protein	- none -	- none -	MerR family DNA-binding protein [endosymbiont of Ridgeia piscesae]	No
fig|205975.9.peg.2111	CDS	HiC_scaffold_1	2182208	2184028	1821	Lead, cadmium, zinc and mercury transporting ATPase (EC 3.6.3.3) (EC 3.6.3.5); Copper-translocating P-type ATPase (EC 3.6.3.4)	Copper Transport System, Copper homeostasis	sp|Q9ZHC7|SILP_SALTM Silver exporting P-type ATPase OS=Salmonella typhimurium OX=90371 GN=silP PE=1 SV=1	heavy metal translocating P-type ATPase [endosymbiont of Tevnia jerichonana]	No
fig|205975.9.peg.2112	CDS	HiC_scaffold_1	2184034	2184594	561	Lead, cadmium, zinc and mercury transporting ATPase (EC 3.6.3.3) (EC 3.6.3.5); Copper-translocating P-type ATPase (EC 3.6.3.4)	Copper Transport System, Copper homeostasis	sp|Q9ZHC7|SILP_SALTM Silver exporting P-type ATPase OS=Salmonella typhimurium OX=90371 GN=silP PE=1 SV=1	heavy metal translocating P-type ATPase [endosymbiont of Riftia pachyptila]	No
fig|205975.9.peg.2113	CDS	HiC_scaffold_1	2184609	2184833	225	hypothetical protein	- none -	- none -	electron transporter RnfE [endosymbiont of Ridgeia piscesae]	No
fig|205975.9.peg.2114	CDS	HiC_scaffold_1	2184853	2185206	354	hypothetical protein	- none -	- none -	heavy-metal-associated domain-containing protein [endosymbiont of Ridgeia piscesae]	No
fig|205975.9.peg.2115	CDS	HiC_scaffold_1	2185346	2185966	621	hypothetical protein	- none -	sp|P76221|YDJZ_ECOLI TVP38/TMEM64 family inner membrane protein YdjZ OS=Escherichia coli (strain K12) OX=83333 GN=ydjZ PE=1 SV=1	TVP38/TMEM64 family protein [endosymbiont of Ridgeia piscesae]	Yes
fig|205975.9.peg.2116	CDS	HiC_scaffold_1	2186196	2186603	408	hypothetical protein	- none -	- none -	hypothetical protein [endosymbiont of Ridgeia piscesae]	Yes
fig|205975.9.peg.2117	CDS	HiC_scaffold_1	2186750	2188036	1287	Copper/silver efflux RND transporter, outer membrane protein CusC	- none -	- none -	TolC family protein [endosymbiont of Ridgeia piscesae]	No
fig|205975.9.peg.2118	CDS	HiC_scaffold_1	2188033	2189475	1443	Copper/silver efflux RND transporter, membrane fusion protein CusB	- none -	sp|Q8CWA2|CUSB_ECOL6 Cation efflux system protein CusB OS=Escherichia coli O6:H1 (strain CFT073 / ATCC 700928 / UPEC) OX=199310 GN=cusB PE=3 SV=1	efflux RND transporter periplasmic adaptor subunit [endosymbiont of Ridgeia piscesae]	No
fig|205975.9.peg.2119	CDS	HiC_scaffold_1	2189469	2189582	114	hypothetical protein	- none -	- none -	- none -	Yes
fig|205975.9.peg.212	CDS	HiC_scaffold_1	221677	221534	144	hypothetical protein	- none -	- none -	- none -	Yes
fig|205975.9.peg.2120	CDS	HiC_scaffold_1	2190015	2189617	399	hypothetical protein	- none -	- none -	AI-2E family transporter [endosymbiont of Ridgeia piscesae]	No
fig|205975.9.peg.2121	CDS	HiC_scaffold_1	2190177	2190064	114	hypothetical protein	- none -	- none -	- none -	Yes
fig|205975.9.peg.2122	CDS	HiC_scaffold_1	2190809	2190351	459	hypothetical protein	- none -	- none -	hypothetical protein [endosymbiont of Ridgeia piscesae]	Yes
fig|205975.9.peg.2123	CDS	HiC_scaffold_1	2190888	2192120	1233	Pheromone shutdown protein	- none -	sp|Q58760|Y1365_METJA Uncharacterized protein MJ1365 OS=Methanocaldococcus jannaschii (strain ATCC 43067 / DSM 2661 / JAL-1 / JCM 10045 / NBRC 100440) OX=243232 GN=MJ1365 PE=4 SV=1	TraB/GumN family protein [endosymbiont of Tevnia jerichonana]	No
fig|205975.9.peg.2124	CDS	HiC_scaffold_1	2193385	2192174	1212	CCA tRNA nucleotidyltransferase (EC 2.7.7.72)	- none -	sp|B8GUR8|CCA_THISH Multifunctional CCA protein OS=Thioalkalivibrio sulfidiphilus (strain HL-EbGR7) OX=396588 GN=cca PE=3 SV=1	multifunctional CCA addition/repair protein [endosymbiont of Tevnia jerichonana]	No
fig|205975.9.peg.2125	CDS	HiC_scaffold_1	2193849	2193391	459	hypothetical protein	- none -	- none -	DUF4124 domain-containing protein [endosymbiont of Ridgeia piscesae]	Yes
fig|205975.9.peg.2126	CDS	HiC_scaffold_1	2194160	2194483	324	hypothetical protein	- none -	- none -	MULTISPECIES: PilZ domain-containing protein [sulfur-oxidizing symbionts]	No
fig|205975.9.peg.2127	CDS	HiC_scaffold_1	2194682	2198569	3888	FAD/FMN-containing dehydrogenases	- none -	sp|P94535|GLCD_BACSU Glycolate oxidase subunit GlcD OS=Bacillus subtilis (strain 168) OX=224308 GN=glcD PE=3 SV=1	DUF3683 domain-containing protein [endosymbiont of Ridgeia piscesae]	No
fig|205975.9.peg.2128	CDS	HiC_scaffold_1	2198608	2199591	984	Cytochrome c551 peroxidase (EC 1.11.1.5)	Protection from Reactive Oxygen Species	sp|P55929|CCPR_NITEU Cytochrome c551 peroxidase OS=Nitrosomonas europaea (strain ATCC 19718 / CIP 103999 / KCTC 2705 / NBRC 14298) OX=228410 GN=ccp PE=1 SV=2	c-type cytochrome [Candidatus Thiodiazotropha endolucinida]	No
fig|205975.9.peg.2129	CDS	HiC_scaffold_1	2199588	2201708	2121	hypothetical protein	- none -	sp|Q9KVL2|CDPA_VIBCH Cyclic di-GMP phosphodiesterase CdpA OS=Vibrio cholerae serotype O1 (strain ATCC 39315 / El Tor Inaba N16961) OX=243277 GN=cdpA PE=1 SV=1	bifunctional diguanylate cyclase/phosphodiesterase [Candidatus Thiodiazotropha endolucinida]	No
fig|205975.9.peg.213	CDS	HiC_scaffold_1	221772	222458	687	hypothetical protein	- none -	- none -	hypothetical protein [endosymbiont of Ridgeia piscesae]	Yes
fig|205975.9.peg.2130	CDS	HiC_scaffold_1	2202457	2201789	669	hypothetical protein	- none -	- none -	MULTISPECIES: hypothetical protein [sulfur-oxidizing symbionts]	Yes
fig|205975.9.peg.2131	CDS	HiC_scaffold_1	2203372	2202485	888	2-hydroxy-3-oxopropionate reductase (EC 1.1.1.60)	- none -	sp|Q9LSV0|GLYR1_ARATH Glyoxylate/succinic semialdehyde reductase 1 OS=Arabidopsis thaliana OX=3702 GN=GLYR1 PE=1 SV=1	NAD(P)-dependent oxidoreductase [endosymbiont of Ridgeia piscesae]	No
fig|205975.9.peg.2132	CDS	HiC_scaffold_1	2204561	2203494	1068	Uroporphyrinogen III decarboxylase (EC 4.1.1.37)	Heme and Siroheme Biosynthesis	sp|A4SJ51|DCUP_AERS4 Uroporphyrinogen decarboxylase OS=Aeromonas salmonicida (strain A449) OX=382245 GN=hemE PE=3 SV=1	MULTISPECIES: uroporphyrinogen decarboxylase [sulfur-oxidizing symbionts]	No
fig|205975.9.peg.2133	CDS	HiC_scaffold_1	2204885	2204685	201	hypothetical protein	- none -	- none -	- none -	Yes
fig|205975.9.peg.2134	CDS	HiC_scaffold_1	2204978	2205328	351	hypothetical protein	- none -	- none -	- none -	Yes
fig|205975.9.peg.2135	CDS	HiC_scaffold_1	2205543	2205397	147	hypothetical protein	- none -	- none -	- none -	Yes
fig|205975.9.peg.2136	CDS	HiC_scaffold_1	2205997	2205662	336	Uroporphyrinogen III decarboxylase (EC 4.1.1.37)	Heme and Siroheme Biosynthesis	sp|B8GPU3|DCUP_THISH Uroporphyrinogen decarboxylase OS=Thioalkalivibrio sulfidiphilus (strain HL-EbGR7) OX=396588 GN=hemE PE=3 SV=1	uroporphyrinogen decarboxylase [endosymbiont of Ridgeia piscesae]	No
fig|205975.9.peg.2137	CDS	HiC_scaffold_1	2206671	2206111	561	hypothetical protein	- none -	- none -	hypothetical protein [Aliivibrio sifiae]	Yes
fig|205975.9.peg.2138	CDS	HiC_scaffold_1	2206915	2207877	963	hypothetical protein	- none -	- none -	MULTISPECIES: hypothetical protein [sulfur-oxidizing symbionts]	Yes
fig|205975.9.peg.2139	CDS	HiC_scaffold_1	2208683	2207925	759	CDP-abequose synthase (Fragment)	- none -	- none -	MULTISPECIES: FprA family A-type flavoprotein [sulfur-oxidizing symbionts]	No
fig|205975.9.peg.214	CDS	HiC_scaffold_1	222686	222483	204	Type cbb3 cytochrome oxidase biogenesis protein CcoS, involved in heme b insertion	Biogenesis of cbb3-type cytochrome c oxidases	- none -	cbb3-type cytochrome oxidase assembly protein CcoS [endosymbiont of Ridgeia piscesae]	No
fig|205975.9.peg.2140	CDS	HiC_scaffold_1	2209458	2209060	399	hypothetical protein	- none -	- none -	MULTISPECIES: hypothetical protein [sulfur-oxidizing symbionts]	Yes
fig|205975.9.peg.2141	CDS	HiC_scaffold_1	2210106	2209513	594	Nitrogen regulation protein NR(I), GlnG (=NtrC)	- none -	sp|P0AFB8|NTRC_ECOLI DNA-binding transcriptional regulator NtrC OS=Escherichia coli (strain K12) OX=83333 GN=glnG PE=1 SV=1	nitrogen regulation protein NR(I), partial [gamma proteobacterium symbiont of Ctena orbiculata]	No
fig|205975.9.peg.2142	CDS	HiC_scaffold_1	2210288	2210115	174	Nitrogen regulation protein NR(I), GlnG (=NtrC)	- none -	- none -	- none -	No
fig|205975.9.peg.2143	CDS	HiC_scaffold_1	2210373	2210771	399	hypothetical protein	- none -	- none -	- none -	Yes
fig|205975.9.peg.2144	CDS	HiC_scaffold_1	2211066	2211413	348	hypothetical protein	- none -	- none -	- none -	Yes
fig|205975.9.peg.2145	CDS	HiC_scaffold_1	2211492	2211782	291	hypothetical protein	- none -	- none -	- none -	Yes
fig|205975.9.peg.2146	CDS	HiC_scaffold_1	2213110	2212037	1074	Nitrogen regulation protein NtrB (EC 2.7.13.3)	- none -	sp|P19906|NTRB_VIBAL Sensory histidine kinase/phosphatase NtrB OS=Vibrio alginolyticus OX=663 GN=ntrB PE=3 SV=1	MULTISPECIES: nitrogen regulation protein NR(II) [sulfur-oxidizing symbionts]	No
fig|205975.9.peg.2147	CDS	HiC_scaffold_1	2213397	2213561	165	hypothetical protein	- none -	- none -	- none -	Yes
fig|205975.9.peg.2148	CDS	HiC_scaffold_1	2213824	2213564	261	hypothetical protein	- none -	- none -	- none -	Yes
fig|205975.9.peg.2149	CDS	HiC_scaffold_1	2215078	2214560	519	hypothetical protein	- none -	- none -	DUF4124 domain-containing protein [endosymbiont of Ridgeia piscesae]	Yes
fig|205975.9.peg.215	CDS	HiC_scaffold_1	223697	222753	945	Lead, cadmium, zinc and mercury transporting ATPase (EC 3.6.3.3) (EC 3.6.3.5); Copper-translocating P-type ATPase (EC 3.6.3.4)	Copper Transport System, Copper homeostasis	sp|Q9X5X3|ATCU_SINMW Copper-transporting P-type ATPase OS=Sinorhizobium medicae (strain WSM419) OX=366394 GN=actP PE=1 SV=1	MULTISPECIES: heavy metal translocating P-type ATPase [sulfur-oxidizing symbionts]	No
fig|205975.9.peg.2150	CDS	HiC_scaffold_1	2216704	2215298	1407	Glutamine synthetase type I (EC 6.3.1.2)	Ammonia assimilation, Glutamine, Glutamate, Aspartate and Asparagine Biosynthesis, Glutamine synthetases	sp|P15124|GLN1B_METCA Glutamine synthetase OS=Methylococcus capsulatus (strain ATCC 33009 / NCIMB 11132 / Bath) OX=243233 GN=glnA PE=3 SV=2	glutamate--ammonia ligase [endosymbiont of Ridgeia piscesae]	No
fig|205975.9.peg.2151	CDS	HiC_scaffold_1	2216811	2216984	174	hypothetical protein	- none -	- none -	- none -	Yes
fig|205975.9.peg.2152	CDS	HiC_scaffold_1	2217714	2217148	567	Elongation factor P-like protein	- none -	sp|Q2SQE7|EFPL_HAHCH Elongation factor P-like protein OS=Hahella chejuensis (strain KCTC 2396) OX=349521 GN=HCH_00211 PE=3 SV=1	elongation factor P-like protein YeiP [Sedimenticola selenatireducens]	No
fig|205975.9.peg.2153	CDS	HiC_scaffold_1	2218992	2217820	1173	Cobalt-zinc-cadmium resistance protein	Cobalt-zinc-cadmium resistance	sp|Q8L725|MTPC1_ARATH Metal tolerance protein C1 OS=Arabidopsis thaliana OX=3702 GN=MTPC1 PE=2 SV=1	cation transporter [Candidatus Thiodiazotropha endoloripes]	No
fig|205975.9.peg.2154	CDS	HiC_scaffold_1	2219229	2218996	234	tRNA 5-methylaminomethyl-2-thiouridine synthesis sulfur carrier protein TusA	- none -	sp|P54436|YRKI_BACSU Putative sulfur carrier protein YrkI OS=Bacillus subtilis (strain 168) OX=224308 GN=yrkI PE=3 SV=1	sulfurtransferase TusA family protein [endosymbiont of Ridgeia piscesae]	No
fig|205975.9.peg.2155	CDS	HiC_scaffold_1	2220269	2219226	1044	tRNA (5-methylaminomethyl-2-thiouridylate)-methyltransferase (EC 2.1.1.61)	RNA methylation, mnm5U34 biosynthesis bacteria	- none -	tRNA (5-methylaminomethyl-2-thiouridylate)-methyltransferase [endosymbiont of Ridgeia piscesae]	No
fig|205975.9.peg.2156	CDS	HiC_scaffold_1	2220407	2221348	942	Glycyl-tRNA synthetase alpha chain (EC 6.1.1.14)	CBSS-349161.4.peg.2427, Glycyl-tRNA synthetase, Glycyl-tRNA synthetase containing cluster, tRNA aminoacylation, Gly	sp|Q15ZY9|SYGA_PSEA6 Glycine--tRNA ligase alpha subunit OS=Pseudoalteromonas atlantica (strain T6c / ATCC BAA-1087) OX=342610 GN=glyQ PE=3 SV=1	glycine--tRNA ligase subunit alpha [Solemya velesiana gill symbiont]	No
fig|205975.9.peg.2157	CDS	HiC_scaffold_1	2221341	2223413	2073	Glycyl-tRNA synthetase beta chain (EC 6.1.1.14)	CBSS-349161.4.peg.2427, Glycyl-tRNA synthetase, Glycyl-tRNA synthetase containing cluster, tRNA aminoacylation, Gly	sp|A1TWM6|SYGB_MARHV Glycine--tRNA ligase beta subunit OS=Marinobacter hydrocarbonoclasticus (strain ATCC 700491 / DSM 11845 / VT8) OX=351348 GN=glyS PE=3 SV=1	glycine--tRNA ligase subunit beta [Solemya pervernicosa gill symbiont]	No
fig|205975.9.peg.2158	CDS	HiC_scaffold_1	2223426	2223761	336	hypothetical protein	- none -	- none -	nucleoside triphosphate pyrophosphohydrolase family protein [Candidatus Thiodiazotropha endolucinida]	No
fig|205975.9.peg.2159	CDS	HiC_scaffold_1	2223801	2224337	537	Histidinol-phosphatase (EC 3.1.3.15)	Histidine Biosynthesis	sp|Q7WG29|GMHBB_BORBR D-glycero-beta-D-manno-heptose-1,7-bisphosphate 7-phosphatase OS=Bordetella bronchiseptica (strain ATCC BAA-588 / NCTC 13252 / RB50) OX=257310 GN=BB4091 PE=1 SV=1	MULTISPECIES: D-glycero-beta-D-manno-heptose 1,7-bisphosphate 7-phosphatase [sulfur-oxidizing symbionts]	No
fig|205975.9.peg.216	CDS	HiC_scaffold_1	223724	224020	297	hypothetical protein	- none -	- none -	- none -	Yes
fig|205975.9.peg.2160	CDS	HiC_scaffold_1	2224348	2225073	726	Acyl-CoA:1-acyl-sn-glycerol-3-phosphate acyltransferase (EC 2.3.1.51)	- none -	sp|Q59188|PLSC_BORBU 1-acyl-sn-glycerol-3-phosphate acyltransferase OS=Borrelia burgdorferi (strain ATCC 35210 / B31 / CIP 102532 / DSM 4680) OX=224326 GN=plsC PE=3 SV=2	1-acyl-sn-glycerol-3-phosphate acyltransferase [Candidatus Thiodiazotropha endoloripes]	No
fig|205975.9.peg.2161	CDS	HiC_scaffold_1	2227652	2225241	2412	DNA gyrase subunit B (EC 5.99.1.3)	DNA gyrase subunits, DNA replication cluster 1, DNA topoisomerases, Type II, ATP-dependent, Resistance to fluoroquinolones	sp|Q9KVX3|GYRB_VIBCH DNA gyrase subunit B OS=Vibrio cholerae serotype O1 (strain ATCC 39315 / El Tor Inaba N16961) OX=243277 GN=gyrB PE=3 SV=1	DNA topoisomerase (ATP-hydrolyzing) subunit B [gamma proteobacterium symbiont of Ctena orbiculata]	No
fig|205975.9.peg.2162	CDS	HiC_scaffold_1	2228863	2227799	1065	DNA recombination and repair protein RecF	DNA repair, bacterial RecFOR pathway, DNA replication cluster 1	sp|Q5QY37|RECF_IDILO DNA replication and repair protein RecF OS=Idiomarina loihiensis (strain ATCC BAA-735 / DSM 15497 / L2-TR) OX=283942 GN=recF PE=3 SV=1	DNA replication/repair protein RecF [Candidatus Thiodiazotropha endoloripes]	No
fig|205975.9.peg.2163	CDS	HiC_scaffold_1	2230027	2228927	1101	DNA polymerase III beta subunit (EC 2.7.7.7)	DNA replication cluster 1	sp|Q9I7C4|DPO3B_PSEAE Beta sliding clamp OS=Pseudomonas aeruginosa (strain ATCC 15692 / DSM 22644 / CIP 104116 / JCM 14847 / LMG 12228 / 1C / PRS 101 / PAO1) OX=208964 GN=dnaN PE=1 SV=1	DNA polymerase III subunit beta [gamma proteobacterium symbiont of Ctena orbiculata]	No
fig|205975.9.peg.2164	CDS	HiC_scaffold_1	2230254	2230141	114	hypothetical protein	- none -	- none -	- none -	Yes
fig|205975.9.peg.2165	CDS	HiC_scaffold_1	2231605	2230256	1350	Chromosomal replication initiator protein DnaA	DNA replication cluster 1	sp|Q0ACS7|DNAA_ALKEH Chromosomal replication initiator protein DnaA OS=Alkalilimnicola ehrlichii (strain ATCC BAA-1101 / DSM 17681 / MLHE-1) OX=187272 GN=dnaA PE=3 SV=1	chromosomal replication initiator protein DnaA [gamma proteobacterium symbiont of Ctena orbiculata]	No
fig|205975.9.peg.2166	CDS	HiC_scaffold_1	2231807	2232004	198	LSU ribosomal protein L34p	Ribosome LSU bacterial	sp|Q15MS4|RL34_PSEA6 50S ribosomal protein L34 OS=Pseudoalteromonas atlantica (strain T6c / ATCC BAA-1087) OX=342610 GN=rpmH PE=3 SV=1	50S ribosomal protein L34 [Solemya velesiana gill symbiont]	No
fig|205975.9.peg.2167	CDS	HiC_scaffold_1	2232056	2232379	324	Ribonuclease P protein component (EC 3.1.26.5)	- none -	sp|B8GRD3|RNPA_THISH Ribonuclease P protein component OS=Thioalkalivibrio sulfidiphilus (strain HL-EbGR7) OX=396588 GN=rnpA PE=3 SV=1	ribonuclease P protein component [gamma proteobacterium symbiont of Ctena orbiculata]	No
fig|205975.9.peg.2168	CDS	HiC_scaffold_1	2232364	2232600	237	Membrane protein insertion efficiency factor YidD	- none -	sp|A6VZN6|YIDD_MARMS Putative membrane protein insertion efficiency factor OS=Marinomonas sp. (strain MWYL1) OX=400668 GN=Mmwyl1_3004 PE=3 SV=1	membrane protein insertion efficiency factor YidD [gamma proteobacterium symbiont of Ctena orbiculata]	No
fig|205975.9.peg.2169	CDS	HiC_scaffold_1	2232593	2234248	1656	Inner membrane protein translocase and chaperone YidC, long form	- none -	sp|Q602M6|YIDC_METCA Membrane protein insertase YidC OS=Methylococcus capsulatus (strain ATCC 33009 / NCIMB 11132 / Bath) OX=243233 GN=yidC PE=3 SV=1	membrane protein insertase YidC [gamma proteobacterium symbiont of Ctena orbiculata]	No
fig|205975.9.peg.217	CDS	HiC_scaffold_1	224282	224160	123	hypothetical protein	- none -	- none -	- none -	Yes
fig|205975.9.peg.2170	CDS	HiC_scaffold_1	2234268	2235614	1347	tRNA-5-carboxymethylaminomethyl-2-thiouridine(34) synthesis protein MnmE	- none -	sp|Q663S6|MNME_YERPS tRNA modification GTPase MnmE OS=Yersinia pseudotuberculosis serotype I (strain IP32953) OX=273123 GN=mnmE PE=3 SV=1	tRNA uridine-5-carboxymethylaminomethyl(34) synthesis GTPase MnmE [endosymbiont of Tevnia jerichonana]	No
fig|205975.9.peg.2171	CDS	HiC_scaffold_1	2235653	2236267	615	hypothetical protein	- none -	- none -	class I SAM-dependent methyltransferase [Candidatus Kuenenia stuttgartiensis]	No
fig|205975.9.peg.2172	CDS	HiC_scaffold_1	2236299	2237084	786	hypothetical protein	- none -	sp|P60594|SPEE_NEIMB Polyamine aminopropyltransferase OS=Neisseria meningitidis serogroup B (strain MC58) OX=122586 GN=speE PE=3 SV=1	hypothetical protein [Chromatiaceae bacterium 2141T.STBD.0c.01a]	No
fig|205975.9.peg.2173	CDS	HiC_scaffold_1	2237113	2237505	393	hypothetical protein	- none -	- none -	osmotically inducible protein OsmC [Candidatus Thiodiazotropha endolucinida]	No
fig|205975.9.peg.2174	CDS	HiC_scaffold_1	2237524	2239401	1878	tRNA-5-carboxymethylaminomethyl-2-thiouridine(34) synthesis protein MnmG	- none -	sp|A6T482|MNMG_JANMA tRNA uridine 5-carboxymethylaminomethyl modification enzyme MnmG OS=Janthinobacterium sp. (strain Marseille) OX=375286 GN=mnmG PE=3 SV=1	tRNA uridine-5-carboxymethylaminomethyl(34) synthesis enzyme MnmG [gamma proteobacterium symbiont of Ctena orbiculata]	No
fig|205975.9.peg.2175	CDS	HiC_scaffold_1	2239413	2240033	621	16S rRNA (guanine(527)-N(7))-methyltransferase (EC 2.1.1.170)	- none -	sp|A9MJR0|RSMG_SALAR Ribosomal RNA small subunit methyltransferase G OS=Salmonella arizonae (strain ATCC BAA-731 / CDC346-86 / RSK2980) OX=41514 GN=rsmG PE=3 SV=1	16S rRNA (guanine(527)-N(7))-methyltransferase RsmG [gamma proteobacterium symbiont of Ctena orbiculata]	No
fig|205975.9.peg.2176	CDS	HiC_scaffold_1	2240897	2240247	651	hypothetical protein	- none -	- none -	PEP-CTERM sorting domain-containing protein [Calothrix sp. NIES-2098]	No
fig|205975.9.peg.2177	CDS	HiC_scaffold_1	2241096	2241872	777	Chromosome (plasmid) partitioning protein ParA	- none -	sp|P0A150|YGIDB_PSEPU Uncharacterized protein in gidB 3'region OS=Pseudomonas putida OX=303 PE=4 SV=1	ParA family protein [Candidatus Thiodiazotropha endolucinida]	No
fig|205975.9.peg.2178	CDS	HiC_scaffold_1	2241905	2242795	891	Chromosome (plasmid) partitioning protein ParB	- none -	sp|P0A152|PARB_PSEPU Probable chromosome-partitioning protein ParB OS=Pseudomonas putida OX=303 GN=parB PE=3 SV=1	ParB/RepB/Spo0J family partition protein [endosymbiont of Ridgeia piscesae]	No
fig|205975.9.peg.2179	CDS	HiC_scaffold_1	2242897	2242808	90	hypothetical protein	- none -	- none -	- none -	Yes
fig|205975.9.peg.218	CDS	HiC_scaffold_1	225861	224356	1506	Type cbb3 cytochrome oxidase biogenesis protein CcoI; Copper-translocating P-type ATPase (EC 3.6.3.4)	Biogenesis of cbb3-type cytochrome c oxidases, Copper Transport System, Copper homeostasis	sp|Q4L970|COPA_STAHJ Copper-exporting P-type ATPase OS=Staphylococcus haemolyticus (strain JCSC1435) OX=279808 GN=copA PE=3 SV=1	MULTISPECIES: heavy metal translocating P-type ATPase [sulfur-oxidizing symbionts]	No
fig|205975.9.peg.2180	CDS	HiC_scaffold_1	2243547	2242897	651	hypothetical protein	- none -	- none -	hypothetical protein [Candidatus Terasakiella magnetica]	Yes
fig|205975.9.peg.2181	CDS	HiC_scaffold_1	2243845	2244240	396	hypothetical protein	- none -	- none -	hypothetical protein [gamma proteobacterium symbiont of Ctena orbiculata]	Yes
fig|205975.9.peg.2182	CDS	HiC_scaffold_1	2244240	2245100	861	ATP synthase F0 sector subunit a (EC 3.6.3.14)	F0F1-type ATP synthase	sp|Q3SF60|ATP6_THIDA ATP synthase subunit a OS=Thiobacillus denitrificans (strain ATCC 25259) OX=292415 GN=atpB PE=3 SV=1	F0F1 ATP synthase subunit A [Candidatus Thiodiazotropha endoloripes]	No
fig|205975.9.peg.2183	CDS	HiC_scaffold_1	2245145	2245384	240	ATP synthase F0 sector subunit c (EC 3.6.3.14)	F0F1-type ATP synthase	sp|Q3SF61|ATPL_THIDA ATP synthase subunit c OS=Thiobacillus denitrificans (strain ATCC 25259) OX=292415 GN=atpE PE=3 SV=1	MULTISPECIES: F0F1 ATP synthase subunit C [Sedimenticola]	No
fig|205975.9.peg.2184	CDS	HiC_scaffold_1	2245439	2245909	471	ATP synthase F0 sector subunit b (EC 3.6.3.14)	F0F1-type ATP synthase	sp|Q3SF62|ATPF_THIDA ATP synthase subunit b OS=Thiobacillus denitrificans (strain ATCC 25259) OX=292415 GN=atpF PE=3 SV=1	F0F1 ATP synthase subunit B [Solemya velesiana gill symbiont]	No
fig|205975.9.peg.2185	CDS	HiC_scaffold_1	2245919	2246458	540	ATP synthase delta chain (EC 3.6.3.14)	F0F1-type ATP synthase	sp|Q4ZL21|ATPD_PSEU2 ATP synthase subunit delta OS=Pseudomonas syringae pv. syringae (strain B728a) OX=205918 GN=atpH PE=3 SV=1	MULTISPECIES: F0F1 ATP synthase subunit delta [sulfur-oxidizing symbionts]	No
fig|205975.9.peg.2186	CDS	HiC_scaffold_1	2246472	2248013	1542	ATP synthase alpha chain (EC 3.6.3.14)	F0F1-type ATP synthase	sp|B8GRC0|ATPA_THISH ATP synthase subunit alpha OS=Thioalkalivibrio sulfidiphilus (strain HL-EbGR7) OX=396588 GN=atpA PE=3 SV=1	F0F1 ATP synthase subunit alpha [endosymbiont of Ridgeia piscesae]	No
fig|205975.9.peg.2187	CDS	HiC_scaffold_1	2248066	2248926	861	ATP synthase gamma chain (EC 3.6.3.14)	F0F1-type ATP synthase	sp|Q3K440|ATPG_PSEPF ATP synthase gamma chain OS=Pseudomonas fluorescens (strain Pf0-1) OX=205922 GN=atpG PE=3 SV=1	F0F1 ATP synthase subunit gamma [endosymbiont of Ridgeia piscesae]	No
fig|205975.9.peg.2188	CDS	HiC_scaffold_1	2248997	2250373	1377	ATP synthase beta chain (EC 3.6.3.14)	F0F1-type ATP synthase	sp|Q3SF66|ATPB_THIDA ATP synthase subunit beta OS=Thiobacillus denitrificans (strain ATCC 25259) OX=292415 GN=atpD PE=3 SV=1	MULTISPECIES: F0F1 ATP synthase subunit beta [sulfur-oxidizing symbionts]	No
fig|205975.9.peg.2189	CDS	HiC_scaffold_1	2250399	2250824	426	ATP synthase epsilon chain (EC 3.6.3.14)	F0F1-type ATP synthase	sp|Q3J6N2|ATPE_NITOC ATP synthase epsilon chain OS=Nitrosococcus oceani (strain ATCC 19707 / BCRC 17464 / NCIMB 11848 / C-107) OX=323261 GN=atpC PE=3 SV=1	F0F1 ATP synthase subunit epsilon [Candidatus Thiodiazotropha endoloripes]	No
fig|205975.9.peg.219	CDS	HiC_scaffold_1	226379	225870	510	hypothetical protein	- none -	- none -	FixH family protein [endosymbiont of Ridgeia piscesae]	No
fig|205975.9.peg.2190	CDS	HiC_scaffold_1	2250892	2251380	489	FKBP-type peptidyl-prolyl cis-trans isomerase SlyD (EC 5.2.1.8)	Peptidyl-prolyl cis-trans isomerase, Potassium homeostasis	sp|Q9KNX6|SLYD_VIBCH FKBP-type peptidyl-prolyl cis-trans isomerase SlyD OS=Vibrio cholerae serotype O1 (strain ATCC 39315 / El Tor Inaba N16961) OX=243277 GN=slyD PE=1 SV=1	MULTISPECIES: peptidylprolyl isomerase [sulfur-oxidizing symbionts]	No
fig|205975.9.peg.2191	CDS	HiC_scaffold_1	2251700	2251539	162	hypothetical protein	- none -	- none -	- none -	Yes
fig|205975.9.peg.2192	CDS	HiC_scaffold_1	2251703	2253073	1371	N-acetylglucosamine-1-phosphate uridyltransferase (EC 2.7.7.23) / Glucosamine-1-phosphate N-acetyltransferase (EC 2.3.1.157)	UDP-N-acetylmuramate from Fructose-6-phosphate Biosynthesis, UDP-N-acetylmuramate from Fructose-6-phosphate Biosynthesis	sp|Q47JK2|GLMU_DECAR Bifunctional protein GlmU OS=Dechloromonas aromatica (strain RCB) OX=159087 GN=glmU PE=3 SV=1	UDP-N-acetylglucosamine diphosphorylase/glucosamine-1-phosphate N-acetyltransferase [Candidatus Thiodiazotropha endoloripes]	No
fig|205975.9.peg.2193	CDS	HiC_scaffold_1	2253092	2254918	1827	Glutamine--fructose-6-phosphate aminotransferase [isomerizing] (EC 2.6.1.16)	- none -	sp|P57963|GLMS_PASMU Glutamine--fructose-6-phosphate aminotransferase [isomerizing] OS=Pasteurella multocida (strain Pm70) OX=272843 GN=glmS PE=3 SV=2	glutamine--fructose-6-phosphate transaminase (isomerizing) [Candidatus Thiodiazotropha endoloripes]	No
fig|205975.9.peg.2194	CDS	HiC_scaffold_1	2255823	2255185	639	hypothetical protein	- none -	- none -	- none -	Yes
fig|205975.9.peg.2195	CDS	HiC_scaffold_1	2256151	2257116	966	4-hydroxy-2-oxovalerate aldolase (EC 4.1.3.39)	- none -	sp|Q53WI0|HOA_THET8 4-hydroxy-2-oxovalerate aldolase OS=Thermus thermophilus (strain HB8 / ATCC 27634 / DSM 579) OX=300852 GN=TTHB246 PE=1 SV=1	nucleoid-structuring protein H-NS [Thiobacillaceae bacterium LSR1]	No
fig|205975.9.peg.2196	CDS	HiC_scaffold_1	2257955	2257161	795	Peptide-methionine (S)-S-oxide reductase MsrA (EC 1.8.4.11)	- none -	sp|Q9KLX6|MSRAB_VIBCH Peptide methionine sulfoxide reductase MsrA/MsrB OS=Vibrio cholerae serotype O1 (strain ATCC 39315 / El Tor Inaba N16961) OX=243277 GN=msrAB PE=3 SV=2	peptide-methionine (S)-S-oxide reductase MsrA [Endozoicomonas sp. OPT23]	No
fig|205975.9.peg.2197	CDS	HiC_scaffold_1	2258919	2257939	981	Glucokinase (EC 2.7.1.2)	Glycolysis and Gluconeogenesis	sp|Q55855|GLK_SYNY3 Glucokinase OS=Synechocystis sp. (strain PCC 6803 / Kazusa) OX=1111708 GN=glk PE=3 SV=1	glucokinase [Candidatus Thiodiazotropha endoloripes]	No
fig|205975.9.peg.2198	CDS	HiC_scaffold_1	2259123	2261285	2163	ATP-dependent DNA helicase UvrD/PcrA (EC 3.6.4.12)	- none -	sp|P03018|UVRD_ECOLI DNA helicase II OS=Escherichia coli (strain K12) OX=83333 GN=uvrD PE=1 SV=1	DNA helicase II [endosymbiont of Tevnia jerichonana]	No
fig|205975.9.peg.2199	CDS	HiC_scaffold_1	2261332	2262417	1086	TRAP transporter solute receptor, unknown substrate 6	TRAP Transporter unknown substrate 6	sp|Q8YSQ6|TMBP_NOSS1 Monocarboxylate 2-oxoacid-binding periplasmic protein all3028 OS=Nostoc sp. (strain PCC 7120 / SAG 25.82 / UTEX 2576) OX=103690 GN=all3028 PE=1 SV=1	TRAP transporter substrate-binding protein [endosymbiont of Riftia pachyptila]	No
fig|205975.9.peg.22	CDS	HiC_scaffold_1	28160	29038	879	hypothetical protein	- none -	- none -	hypothetical protein [Micavibrio aeruginosavorus]	Yes
fig|205975.9.peg.220	CDS	HiC_scaffold_1	227893	226466	1428	Type cbb3 cytochrome oxidase biogenesis protein CcoG, involved in Cu oxidation	Biogenesis of cbb3-type cytochrome c oxidases	sp|P18396|FIXG_RHIME Nitrogen fixation protein FixG OS=Rhizobium meliloti (strain 1021) OX=266834 GN=fixG PE=4 SV=1	cytochrome c oxidase accessory protein CcoG [endosymbiont of Ridgeia piscesae]	No
fig|205975.9.peg.2200	CDS	HiC_scaffold_1	2262476	2263633	1158	Oxygen-independent coproporphyrinogen-III oxidase-like protein YggW	- none -	sp|P52062|HEMW_ECOLI Heme chaperone HemW OS=Escherichia coli (strain K12) OX=83333 GN=hemW PE=1 SV=1	radical SAM family heme chaperone HemW [endosymbiont of Ridgeia piscesae]	No
fig|205975.9.peg.2201	CDS	HiC_scaffold_1	2263657	2263959	303	hypothetical protein	- none -	- none -	MULTISPECIES: hypothetical protein [sulfur-oxidizing symbionts]	Yes
fig|205975.9.peg.2202	CDS	HiC_scaffold_1	2264099	2264455	357	hypothetical protein	- none -	- none -	DUF3135 domain-containing protein [endosymbiont of Ridgeia piscesae]	Yes
fig|205975.9.peg.2203	CDS	HiC_scaffold_1	2264587	2264790	204	LSU ribosomal protein L31p @ LSU ribosomal protein L31p, zinc-dependent	Ribosome LSU bacterial, Ribosome LSU bacterial	sp|A1K5N3|RL31_AZOSB 50S ribosomal protein L31 OS=Azoarcus sp. (strain BH72) OX=62928 GN=rpmE PE=3 SV=1	MULTISPECIES: 50S ribosomal protein L31 [sulfur-oxidizing symbionts]	No
fig|205975.9.peg.2204	CDS	HiC_scaffold_1	2264852	2265628	777	hypothetical protein	- none -	sp|P43269|NUC_STAIN Thermonuclease OS=Staphylococcus intermedius OX=1285 GN=nucI PE=3 SV=1	thermonuclease family protein [Candidatus Thiodiazotropha endolucinida]	No
fig|205975.9.peg.2205	CDS	HiC_scaffold_1	2265889	2265689	201	hypothetical protein	- none -	- none -	hypothetical protein [endosymbiont of Ridgeia piscesae]	Yes
fig|205975.9.peg.2206	CDS	HiC_scaffold_1	2266480	2265902	579	Electron transport complex protein RnfA	Na(+)-translocating NADH-quinone oxidoreductase and rnf-like group of electron transport complexes	sp|Q3A7W6|RNFA_PELCD Ion-translocating oxidoreductase complex subunit A OS=Pelobacter carbinolicus (strain DSM 2380 / NBRC 103641 / GraBd1) OX=338963 GN=rnfA PE=3 SV=1	RnfABCDGE type electron transport complex subunit A [endosymbiont of Ridgeia piscesae]	No
fig|205975.9.peg.2207	CDS	HiC_scaffold_1	2267143	2266487	657	Electron transport complex protein RnfE	Na(+)-translocating NADH-quinone oxidoreductase and rnf-like group of electron transport complexes	sp|H6LC29|RNFE_ACEWD Na(+)-translocating ferredoxin:NAD(+) oxidoreductase complex subunit E OS=Acetobacterium woodii (strain ATCC 29683 / DSM 1030 / JCM 2381 / KCTC 1655 / WB1) OX=931626 GN=rnfE PE=1 SV=1	MULTISPECIES: electron transport complex subunit E [sulfur-oxidizing symbionts]	No
fig|205975.9.peg.2208	CDS	HiC_scaffold_1	2267873	2267157	717	Electron transport complex protein RnfG	Na(+)-translocating NADH-quinone oxidoreductase and rnf-like group of electron transport complexes	- none -	MULTISPECIES: FMN-binding protein [sulfur-oxidizing symbionts]	No
fig|205975.9.peg.2209	CDS	HiC_scaffold_1	2268889	2267870	1020	Electron transport complex protein RnfD	Na(+)-translocating NADH-quinone oxidoreductase and rnf-like group of electron transport complexes	sp|D8GR67|RNFD_CLOLD Proton-translocating ferredoxin:NAD(+) oxidoreductase complex subunit D OS=Clostridium ljungdahlii (strain ATCC 55383 / DSM 13528 / PETC) OX=748727 GN=rnfD PE=2 SV=1	MULTISPECIES: RnfABCDGE type electron transport complex subunit D [sulfur-oxidizing symbionts]	No
fig|205975.9.peg.221	CDS	HiC_scaffold_1	228217	228092	126	hypothetical protein	- none -	- none -	- none -	Yes
fig|205975.9.peg.2210	CDS	HiC_scaffold_1	2270464	2269115	1350	Electron transport complex protein RnfC	Na(+)-translocating NADH-quinone oxidoreductase and rnf-like group of electron transport complexes	sp|D8GR66|RNFC_CLOLD Proton-translocating ferredoxin:NAD(+) oxidoreductase complex subunit C OS=Clostridium ljungdahlii (strain ATCC 55383 / DSM 13528 / PETC) OX=748727 GN=rnfC PE=2 SV=1	electron transport complex subunit RsxC [endosymbiont of Ridgeia piscesae]	No
fig|205975.9.peg.2211	CDS	HiC_scaffold_1	2270599	2271321	723	6-phosphofructokinase (EC 2.7.1.11)	Glycolysis and Gluconeogenesis	sp|D7GCU5|PFKA_PROFC ATP-dependent 6-phosphofructokinase OS=Propionibacterium freudenreichii subsp. shermanii (strain ATCC 9614 / DSM 4902 / CIP 103027 / NCIMB 8099 / CIRM-BIA1) OX=754252 GN=pfkA PE=3 SV=1	6-phosphofructokinase [Thiolapillus brandeum]	No
fig|205975.9.peg.2212	CDS	HiC_scaffold_1	2271993	2271364	630	Ribonucleotide reductase of class III (anaerobic), activating protein (EC 1.97.1.4)	Ribonucleotide reduction	sp|Q58624|Y1227_METJA Putative glycyl-radical enzyme activating enzyme MJ1227 OS=Methanocaldococcus jannaschii (strain ATCC 43067 / DSM 2661 / JAL-1 / JCM 10045 / NBRC 100440) OX=243232 GN=MJ1227 PE=3 SV=1	anaerobic ribonucleoside-triphosphate reductase activating protein [Candidatus Thiodictyon syntrophicum]	No
fig|205975.9.peg.2213	CDS	HiC_scaffold_1	2272266	2272093	174	hypothetical protein	- none -	- none -	hypothetical protein [gamma proteobacterium symbiont of Ctena orbiculata]	Yes
fig|205975.9.peg.2214	CDS	HiC_scaffold_1	2274298	2272250	2049	Ribonucleotide reductase of class III (anaerobic), large subunit (EC 1.17.4.2)	Ribonucleotide reduction	sp|Q9L646|NRDD_SALTY Anaerobic ribonucleoside-triphosphate reductase OS=Salmonella typhimurium (strain LT2 / SGSC1412 / ATCC 700720) OX=99287 GN=nrdD PE=3 SV=1	ribonucleoside triphosphate reductase [endosymbiont of Ridgeia piscesae]	No
fig|205975.9.peg.2215	CDS	HiC_scaffold_1	2274370	2274483	114	hypothetical protein	- none -	- none -	- none -	Yes
fig|205975.9.peg.2216	CDS	HiC_scaffold_1	2274513	2275433	921	hypothetical protein	- none -	- none -	HDOD domain-containing protein [Candidatus Thiodiazotropha endoloripes]	No
fig|205975.9.peg.2217	CDS	HiC_scaffold_1	2275625	2275831	207	hypothetical protein	- none -	- none -	helix-turn-helix transcriptional regulator [Cellvibrionaceae bacterium Bs12]	No
fig|205975.9.peg.2218	CDS	HiC_scaffold_1	2275874	2276053	180	hypothetical protein	- none -	- none -	hypothetical protein [Thiolapillus brandeum]	Yes
fig|205975.9.peg.2219	CDS	HiC_scaffold_1	2277565	2276264	1302	hypothetical protein	- none -	sp|P48027|GACS_PSESY Sensor protein GacS OS=Pseudomonas syringae pv. syringae OX=321 GN=gacS PE=3 SV=1	response regulator [Vibrio sp. TP187]	No
fig|205975.9.peg.222	CDS	HiC_scaffold_1	229139	228291	849	Cytochrome c oxidase (cbb3-type) subunit CcoP (EC 1.9.3.1)	- none -	sp|A8HZ17|FIXP_AZOC5 Cbb3-type cytochrome c oxidase subunit FixP OS=Azorhizobium caulinodans (strain ATCC 43989 / DSM 5975 / JCM 20966 / NBRC 14845 / NCIMB 13405 / ORS 571) OX=438753 GN=fixP PE=3 SV=1	MULTISPECIES: cytochrome-c oxidase, cbb3-type subunit III [sulfur-oxidizing symbionts]	No
fig|205975.9.peg.2220	CDS	HiC_scaffold_1	2277919	2277572	348	ABC transporter, substrate-binding protein (cluster 12, methionine/phosphonates)	- none -	- none -	phosphate/phosphite/phosphonate ABC transporter substrate-binding protein [Thiocapsa marina]	No
fig|205975.9.peg.2221	CDS	HiC_scaffold_1	2281011	2278630	2382	Phenylalanyl-tRNA synthetase beta chain (EC 6.1.1.20)	tRNA aminoacylation, Phe	sp|Q2SDJ7|SYFB_HAHCH Phenylalanine--tRNA ligase beta subunit OS=Hahella chejuensis (strain KCTC 2396) OX=349521 GN=pheT PE=3 SV=1	phenylalanine--tRNA ligase subunit beta [endosymbiont of Tevnia jerichonana]	No
fig|205975.9.peg.2222	CDS	HiC_scaffold_1	2282167	2281142	1026	Phenylalanyl-tRNA synthetase alpha chain (EC 6.1.1.20)	tRNA aminoacylation, Phe	sp|Q1QWK3|SYFA_CHRSD Phenylalanine--tRNA ligase alpha subunit OS=Chromohalobacter salexigens (strain DSM 3043 / ATCC BAA-138 / NCIMB 13768) OX=290398 GN=pheS PE=3 SV=1	phenylalanine--tRNA ligase subunit alpha [endosymbiont of Tevnia jerichonana]	No
fig|205975.9.peg.2223	CDS	HiC_scaffold_1	2282677	2282318	360	LSU ribosomal protein L20p	Mycobacterium virulence operon involved in protein synthesis (LSU ribosomal proteins), Ribosome LSU bacterial	sp|C4LFH0|RL20_TOLAT 50S ribosomal protein L20 OS=Tolumonas auensis (strain DSM 9187 / TA4) OX=595494 GN=rplT PE=3 SV=1	50S ribosomal protein L20 [Candidatus Thiodiazotropha endoloripes]	No
fig|205975.9.peg.2224	CDS	HiC_scaffold_1	2282898	2282701	198	LSU ribosomal protein L35p	Mycobacterium virulence operon involved in protein synthesis (LSU ribosomal proteins), Ribosome LSU bacterial	sp|B8GRI2|RL35_THISH 50S ribosomal protein L35 OS=Thioalkalivibrio sulfidiphilus (strain HL-EbGR7) OX=396588 GN=rpmI PE=3 SV=1	50S ribosomal protein L35 [Candidatus Thiodiazotropha endoloripes]	No
fig|205975.9.peg.2225	CDS	HiC_scaffold_1	2283402	2282944	459	Translation initiation factor 3	Mycobacterium virulence operon involved in protein synthesis (LSU ribosomal proteins), Translation initiation factors bacterial	sp|Q1IC14|IF3_PSEE4 Translation initiation factor IF-3 OS=Pseudomonas entomophila (strain L48) OX=384676 GN=infC PE=3 SV=1	translation initiation factor IF-3 [endosymbiont of unidentified scaly snail isolate Monju]	No
fig|205975.9.peg.2226	CDS	HiC_scaffold_1	2285449	2283533	1917	Threonyl-tRNA synthetase (EC 6.1.1.3)	tRNA aminoacylation, Thr	sp|Q0AAL5|SYT_ALKEH Threonine--tRNA ligase OS=Alkalilimnicola ehrlichii (strain ATCC BAA-1101 / DSM 17681 / MLHE-1) OX=187272 GN=thrS PE=3 SV=1	threonine--tRNA ligase [endosymbiont of Ridgeia piscesae]	No
fig|205975.9.peg.2227	CDS	HiC_scaffold_1	2285613	2287769	2157	hypothetical protein	- none -	sp|Q2KCH7|CHEY_RHIEC Probable chemotaxis protein CheY OS=Rhizobium etli (strain CFN 42 / ATCC 51251) OX=347834 GN=cheY PE=3 SV=1	response regulator [gamma proteobacterium symbiont of Ctena orbiculata]	No
fig|205975.9.peg.2228	CDS	HiC_scaffold_1	2288248	2287817	432	hypothetical protein	- none -	- none -	DUF2914 domain-containing protein [Candidatus Thiodiazotropha endolucinida]	Yes
fig|205975.9.peg.2229	CDS	HiC_scaffold_1	2289189	2288353	837	V-type ATP synthase subunit I (EC 3.6.3.14)	- none -	sp|Q9YEA0|VATI_AERPE V-type ATP synthase subunit I OS=Aeropyrum pernix (strain ATCC 700893 / DSM 11879 / JCM 9820 / NBRC 100138 / K1) OX=272557 GN=atpI PE=3 SV=2	hypothetical protein [Sedimenticola thiotaurini]	No
fig|205975.9.peg.223	CDS	HiC_scaffold_1	229332	229129	204	hypothetical protein	- none -	- none -	MULTISPECIES: cbb3-type cytochrome c oxidase subunit 3 [sulfur-oxidizing symbionts]	No
fig|205975.9.peg.2230	CDS	HiC_scaffold_1	2289735	2289238	498	Uncharacterized protein with LysM domain, COG1652	- none -	- none -	LysM peptidoglycan-binding domain-containing protein [Candidatus Thiodiazotropha endolucinida]	No
fig|205975.9.peg.2231	CDS	HiC_scaffold_1	2290007	2290540	534	Peptide deformylase (EC 3.5.1.88)	Translation termination factors bacterial	sp|Q3J6U0|DEF_NITOC Peptide deformylase OS=Nitrosococcus oceani (strain ATCC 19707 / BCRC 17464 / NCIMB 11848 / C-107) OX=323261 GN=def PE=3 SV=1	peptide deformylase [gamma proteobacterium symbiont of Ctena orbiculata]	No
fig|205975.9.peg.2232	CDS	HiC_scaffold_1	2290650	2290979	330	Methionyl-tRNA formyltransferase (EC 2.1.2.9)	Translation initiation factors bacterial	sp|A4XNB2|FMT_PSEMY Methionyl-tRNA formyltransferase OS=Pseudomonas mendocina (strain ymp) OX=399739 GN=fmt PE=3 SV=1	methionyl-tRNA formyltransferase [Pseudomonas alcaliphila]	No
fig|205975.9.peg.2233	CDS	HiC_scaffold_1	2291073	2291318	246	hypothetical protein	- none -	- none -	- none -	Yes
fig|205975.9.peg.2234	CDS	HiC_scaffold_1	2291598	2292131	534	Peptide deformylase (EC 3.5.1.88)	Translation termination factors bacterial	sp|Q3J6U0|DEF_NITOC Peptide deformylase OS=Nitrosococcus oceani (strain ATCC 19707 / BCRC 17464 / NCIMB 11848 / C-107) OX=323261 GN=def PE=3 SV=1	peptide deformylase [gamma proteobacterium symbiont of Ctena orbiculata]	No
fig|205975.9.peg.2235	CDS	HiC_scaffold_1	2292241	2293182	942	Methionyl-tRNA formyltransferase (EC 2.1.2.9)	Translation initiation factors bacterial	sp|A4XNB2|FMT_PSEMY Methionyl-tRNA formyltransferase OS=Pseudomonas mendocina (strain ymp) OX=399739 GN=fmt PE=3 SV=1	methionyl-tRNA formyltransferase [endosymbiont of Tevnia jerichonana]	No
fig|205975.9.peg.2236	CDS	HiC_scaffold_1	2293185	2294495	1311	16S rRNA (cytosine(967)-C(5))-methyltransferase (EC 2.1.1.176)	RNA methylation	sp|Q9I7A9|RSMB_PSEAE Ribosomal RNA small subunit methyltransferase B OS=Pseudomonas aeruginosa (strain ATCC 15692 / DSM 22644 / CIP 104116 / JCM 14847 / LMG 12228 / 1C / PRS 101 / PAO1) OX=208964 GN=rsmB PE=3 SV=1	16S rRNA (cytosine(967)-C(5))-methyltransferase RsmB [gamma proteobacterium symbiont of Ctena orbiculata]	No
fig|205975.9.peg.2237	CDS	HiC_scaffold_1	2294492	2295046	555	hypothetical protein	- none -	- none -	DUF4390 domain-containing protein [gamma proteobacterium symbiont of Ctena orbiculata]	Yes
fig|205975.9.peg.2238	CDS	HiC_scaffold_1	2295028	2295699	672	hypothetical protein	- none -	- none -	HAMP domain-containing protein [endosymbiont of Tevnia jerichonana]	No
fig|205975.9.peg.2239	CDS	HiC_scaffold_1	2296289	2298463	2175	Nitrogen regulation protein NtrY (EC 2.7.3.-)	- none -	sp|Q04850|NTRY_AZOC5 Nitrogen regulation protein NtrY OS=Azorhizobium caulinodans (strain ATCC 43989 / DSM 5975 / JCM 20966 / NBRC 14845 / NCIMB 13405 / ORS 571) OX=438753 GN=ntrY PE=3 SV=1	HAMP domain-containing protein [gamma proteobacterium symbiont of Ctena orbiculata]	No
fig|205975.9.peg.224	CDS	HiC_scaffold_1	230047	229334	714	Cytochrome c oxidase (cbb3-type) subunit CcoO (EC 1.9.3.1)	- none -	- none -	cytochrome-c oxidase, cbb3-type subunit II [endosymbiont of Ridgeia piscesae]	No
fig|205975.9.peg.2240	CDS	HiC_scaffold_1	2298460	2299827	1368	Nitrogen assimilation regulatory protein NtrX	- none -	sp|Q04849|NTRX_AZOC5 Nitrogen assimilation regulatory protein NtrX OS=Azorhizobium caulinodans (strain ATCC 43989 / DSM 5975 / JCM 20966 / NBRC 14845 / NCIMB 13405 / ORS 571) OX=438753 GN=ntrX PE=3 SV=1	sigma-54-dependent Fis family transcriptional regulator [Candidatus Thiodiazotropha endolucinida]	No
fig|205975.9.peg.2241	CDS	HiC_scaffold_1	2299841	2299954	114	hypothetical protein	- none -	- none -	- none -	Yes
fig|205975.9.peg.2242	CDS	HiC_scaffold_1	2299971	2301344	1374	Trk potassium uptake system protein TrkA	- none -	sp|E1V6C6|TRKA_HALED Trk system potassium uptake protein TrkA OS=Halomonas elongata (strain ATCC 33173 / DSM 2581 / NBRC 15536 / NCIMB 2198 / 1H9) OX=768066 GN=trkA PE=3 SV=1	Trk system potassium transporter TrkA [endosymbiont of Tevnia jerichonana]	No
fig|205975.9.peg.2243	CDS	HiC_scaffold_1	2301472	2302923	1452	Trk potassium uptake system protein TrkH	- none -	sp|E1V6C5|TRKH_HALED Trk system potassium uptake protein TrkH OS=Halomonas elongata (strain ATCC 33173 / DSM 2581 / NBRC 15536 / NCIMB 2198 / 1H9) OX=768066 GN=trkH PE=1 SV=1	MULTISPECIES: potassium transporter [sulfur-oxidizing symbionts]	No
fig|205975.9.peg.2244	CDS	HiC_scaffold_1	2303860	2303243	618	GTP-binding protein EngB	- none -	sp|B8GTD2|ENGB_THISH Probable GTP-binding protein EngB OS=Thioalkalivibrio sulfidiphilus (strain HL-EbGR7) OX=396588 GN=engB PE=3 SV=1	YihA family ribosome biogenesis GTP-binding protein [endosymbiont of Ridgeia piscesae]	No
fig|205975.9.peg.2245	CDS	HiC_scaffold_1	2304327	2303872	456	Hemerythrin domain protein	- none -	sp|Q9I352|HEMTB_PSEAE Bacteriohemerythrin OS=Pseudomonas aeruginosa (strain ATCC 15692 / DSM 22644 / CIP 104116 / JCM 14847 / LMG 12228 / 1C / PRS 101 / PAO1) OX=208964 GN=PA1673 PE=3 SV=1	MULTISPECIES: bacteriohemerythrin [sulfur-oxidizing symbionts]	No
fig|205975.9.peg.2246	CDS	HiC_scaffold_1	2304913	2304434	480	Cyclic pyranopterin monophosphate synthase (EC 4.6.1.17)	- none -	sp|Q603S0|MOAC_METCA Cyclic pyranopterin monophosphate synthase OS=Methylococcus capsulatus (strain ATCC 33009 / NCIMB 11132 / Bath) OX=243233 GN=moaC PE=3 SV=1	cyclic pyranopterin monophosphate synthase MoaC [endosymbiont of Ridgeia piscesae]	No
fig|205975.9.peg.2247	CDS	HiC_scaffold_1	2305460	2304921	540	hypothetical protein	- none -	sp|Q58346|P936_METJA Phosphodiesterase MJ0936 OS=Methanocaldococcus jannaschii (strain ATCC 43067 / DSM 2661 / JAL-1 / JCM 10045 / NBRC 100440) OX=243232 GN=MJ0936 PE=1 SV=1	MULTISPECIES: metallophosphoesterase family protein [sulfur-oxidizing symbionts]	No
fig|205975.9.peg.2248	CDS	HiC_scaffold_1	2306072	2305524	549	Inorganic pyrophosphatase (EC 3.6.1.1)	Phosphate metabolism	sp|O34955|IPYR_LEGPN Inorganic pyrophosphatase OS=Legionella pneumophila OX=446 GN=ppa PE=3 SV=1	inorganic diphosphatase [Solemya velesiana gill symbiont]	No
fig|205975.9.peg.2249	CDS	HiC_scaffold_1	2306339	2306085	255	hypothetical protein	- none -	- none -	- none -	Yes
fig|205975.9.peg.225	CDS	HiC_scaffold_1	231500	230067	1434	Cytochrome c oxidase (cbb3-type) subunit CcoN (EC 1.9.3.1)	- none -	sp|D9IA43|CCON1_PSEST Cbb3-type cytochrome c oxidase subunit CcoN1 OS=Pseudomonas stutzeri OX=316 GN=ccoN1 PE=1 SV=1	MULTISPECIES: cytochrome-c oxidase, cbb3-type subunit I [sulfur-oxidizing symbionts]	No
fig|205975.9.peg.2250	CDS	HiC_scaffold_1	2306885	2306355	531	Pyrophosphate-energized proton pump (EC 3.6.1.1)	Phosphate metabolism	sp|Q82TF3|HPPA_NITEU K(+)-insensitive pyrophosphate-energized proton pump OS=Nitrosomonas europaea (strain ATCC 19718 / CIP 103999 / KCTC 2705 / NBRC 14298) OX=228410 GN=hppA PE=3 SV=1	sodium-translocating pyrophosphatase, partial [endosymbiont of Tevnia jerichonana]	No
fig|205975.9.peg.2251	CDS	HiC_scaffold_1	2307390	2307139	252	Pyrophosphate-energized proton pump (EC 3.6.1.1)	Phosphate metabolism	sp|Q8KY01|HPPA_RHOPL K(+)-insensitive pyrophosphate-energized proton pump OS=Rhodopseudomonas palustris OX=1076 GN=hppA PE=3 SV=1	sodium-translocating pyrophosphatase, partial [endosymbiont of Ridgeia piscesae]	No
fig|205975.9.peg.2252	CDS	HiC_scaffold_1	2307605	2307414	192	Pyrophosphate-energized proton pump (EC 3.6.1.1)	Phosphate metabolism	sp|Q8KY01|HPPA_RHOPL K(+)-insensitive pyrophosphate-energized proton pump OS=Rhodopseudomonas palustris OX=1076 GN=hppA PE=3 SV=1	sodium-translocating pyrophosphatase [endosymbiont of Riftia pachyptila]	No
fig|205975.9.peg.2253	CDS	HiC_scaffold_1	2307719	2308675	957	Oligopeptidase A (EC 3.4.24.70)	Protein degradation	sp|P27237|OPDA_SALTY Oligopeptidase A OS=Salmonella typhimurium (strain LT2 / SGSC1412 / ATCC 700720) OX=99287 GN=prlC PE=1 SV=1	MULTISPECIES: oligopeptidase A [sulfur-oxidizing symbionts]	No
fig|205975.9.peg.2254	CDS	HiC_scaffold_1	2309276	2308770	507	hypothetical protein	- none -	- none -	MULTISPECIES: hypothetical protein [sulfur-oxidizing symbionts]	Yes
fig|205975.9.peg.2255	CDS	HiC_scaffold_1	2309495	2309286	210	hypothetical protein	- none -	- none -	hypothetical protein [endosymbiont of Ridgeia piscesae]	Yes
fig|205975.9.peg.2256	CDS	HiC_scaffold_1	2311044	2309740	1305	putative anion permease	- none -	sp|P46838|AG45_MYCLE 46 kDa membrane protein OS=Mycobacterium leprae (strain TN) OX=272631 GN=ag45 PE=3 SV=2	ArsB/NhaD family transporter [Candidatus Thiodiazotropha endoloripes]	No
fig|205975.9.peg.2257	CDS	HiC_scaffold_1	2311500	2311048	453	hypothetical protein	- none -	- none -	MULTISPECIES: CBS domain-containing protein [sulfur-oxidizing symbionts]	No
fig|205975.9.peg.2258	CDS	HiC_scaffold_1	2312243	2311497	747	tRNA-(cytosine32)-2-thiocytidine synthetase TtcA	- none -	sp|Q74GW7|TTCA_GEOSL tRNA-cytidine(32) 2-sulfurtransferase OS=Geobacter sulfurreducens (strain ATCC 51573 / DSM 12127 / PCA) OX=243231 GN=ttcA PE=3 SV=2	tRNA 2-thiocytidine biosynthesis protein TtcA [gamma proteobacterium symbiont of Ctena orbiculata]	No
fig|205975.9.peg.2259	CDS	HiC_scaffold_1	2314984	2312513	2472	ABC transporter, fused permease protein	- none -	sp|P77504|YBBP_ECOLI Uncharacterized ABC transporter permease YbbP OS=Escherichia coli (strain K12) OX=83333 GN=ybbP PE=3 SV=1	FtsX-like permease family protein [Nitrosococcus wardiae]	No
fig|205975.9.peg.226	CDS	HiC_scaffold_1	231534	231704	171	hypothetical protein	- none -	- none -	- none -	Yes
fig|205975.9.peg.2260	CDS	HiC_scaffold_1	2315682	2314978	705	ABC-type antimicrobial peptide transport system, ATPase component	- none -	sp|P0A9U0|YBBA_SHIFL Uncharacterized ABC transporter ATP-binding protein YbbA OS=Shigella flexneri OX=623 GN=ybbA PE=3 SV=1	ABC transporter ATP-binding protein [Steroidobacter sp. JW-3]	No
fig|205975.9.peg.2261	CDS	HiC_scaffold_1	2318555	2316270	2286	hypothetical protein	- none -	sp|Q8KIY1|TMOS_PSEME Sensor histidine kinase TmoS OS=Pseudomonas mendocina OX=300 GN=tmoS PE=1 SV=1	diguanylate cyclase [Geobacter sp. FeAm09]	No
fig|205975.9.peg.2262	CDS	HiC_scaffold_1	2319181	2318552	630	hypothetical protein	- none -	sp|P9WGM3|PDTAR_MYCTU Probable transcriptional regulatory protein pdtaR OS=Mycobacterium tuberculosis (strain ATCC 25618 / H37Rv) OX=83332 GN=pdtaR PE=1 SV=1	response regulator [Sedimenticola selenatireducens]	No
fig|205975.9.peg.2263	CDS	HiC_scaffold_1	2320630	2319245	1386	hypothetical protein	- none -	sp|Q9I310|Y1727_PSEAE Uncharacterized signaling protein PA1727 OS=Pseudomonas aeruginosa (strain ATCC 15692 / DSM 22644 / CIP 104116 / JCM 14847 / LMG 12228 / 1C / PRS 101 / PAO1) OX=208964 GN=PA1727 PE=1 SV=1	diguanylate cyclase [Geobacter lovleyi]	No
fig|205975.9.peg.2264	CDS	HiC_scaffold_1	2320999	2321913	915	Protein QmcA (possibly involved in integral membrane quality control)	- none -	sp|P0AA56|QMCA_SHIFL Protein QmcA OS=Shigella flexneri OX=623 GN=qmcA PE=3 SV=1	SPFH/Band 7/PHB domain protein [gamma proteobacterium symbiont of Ctena orbiculata]	No
fig|205975.9.peg.2265	CDS	HiC_scaffold_1	2321913	2322359	447	Putative activity regulator of membrane protease YbbK	- none -	sp|P0AAS4|YBBJ_SHIFL Inner membrane protein YbbJ OS=Shigella flexneri OX=623 GN=ybbJ PE=3 SV=2	NfeD family protein [Candidatus Thiodiazotropha endolucinida]	No
fig|205975.9.peg.2266	CDS	HiC_scaffold_1	2323505	2322510	996	Zinc-type alcohol dehydrogenase-like protein	- none -	sp|P43903|QOR_PSEAE Quinone oxidoreductase OS=Pseudomonas aeruginosa (strain ATCC 15692 / DSM 22644 / CIP 104116 / JCM 14847 / LMG 12228 / 1C / PRS 101 / PAO1) OX=208964 GN=qor PE=3 SV=2	zinc-dependent alcohol dehydrogenase family protein [endosymbiont of Ridgeia piscesae]	No
fig|205975.9.peg.2267	CDS	HiC_scaffold_1	2323702	2323502	201	hypothetical protein	- none -	- none -	hypothetical protein [Candidatus Thiodiazotropha endolucinida]	Yes
fig|205975.9.peg.2268	CDS	HiC_scaffold_1	2323837	2324448	612	Hypothetical protein VC0266 (sugar utilization related?)	VC0266	sp|Q8ZYS2|UDGA_PYRAE Type-4 uracil-DNA glycosylase OS=Pyrobaculum aerophilum (strain ATCC 51768 / IM2 / DSM 7523 / JCM 9630 / NBRC 100827) OX=178306 GN=paudg PE=1 SV=1	uracil-DNA glycosylase [Methylomicrobium kenyense]	No
fig|205975.9.peg.2269	CDS	HiC_scaffold_1	2324522	2324983	462	hypothetical protein	- none -	- none -	MULTISPECIES: OsmC family protein [sulfur-oxidizing symbionts]	No
fig|205975.9.peg.227	CDS	HiC_scaffold_1	232560	231808	753	hypothetical protein	- none -	sp|P0A9E8|FNR_SHIFL Fumarate and nitrate reduction regulatory protein OS=Shigella flexneri OX=623 GN=fnr PE=3 SV=1	helix-turn-helix domain-containing protein [Sedimenticola selenatireducens]	No
fig|205975.9.peg.2270	CDS	HiC_scaffold_1	2325979	2325032	948	Deacetylases, including yeast histone deacetylase and acetoin utilization protein	Hydantoin metabolism	sp|P39067|ACUC_BACSU Acetoin utilization protein AcuC OS=Bacillus subtilis (strain 168) OX=224308 GN=acuC PE=3 SV=1	acetoin utilization protein AcuC [Nitrosococcus oceani]	No
fig|205975.9.peg.2271	CDS	HiC_scaffold_1	2326623	2325991	633	Peptide-methionine (S)-S-oxide reductase MsrA (EC 1.8.4.11)	- none -	sp|Q8YWD8|MSRA2_NOSS1 Peptide methionine sulfoxide reductase MsrA 2 OS=Nostoc sp. (strain PCC 7120 / SAG 25.82 / UTEX 2576) OX=103690 GN=msrA2 PE=3 SV=1	peptide-methionine (S)-S-oxide reductase MsrA [Synechococcus sp. JA-2-3B'a(2-13)]	No
fig|205975.9.peg.2272	CDS	HiC_scaffold_1	2327695	2326676	1020	hypothetical protein	- none -	sp|Q51455|CHEY_PSEAE Chemotaxis protein CheY OS=Pseudomonas aeruginosa (strain ATCC 15692 / DSM 22644 / CIP 104116 / JCM 14847 / LMG 12228 / 1C / PRS 101 / PAO1) OX=208964 GN=cheY PE=3 SV=1	response regulator [endosymbiont of Ridgeia piscesae]	No
fig|205975.9.peg.2273	CDS	HiC_scaffold_1	2327811	2331611	3801	5-methyltetrahydrofolate--homocysteine methyltransferase (EC 2.1.1.13)	- none -	sp|Q9KUW9|METH_VIBCH Methionine synthase OS=Vibrio cholerae serotype O1 (strain ATCC 39315 / El Tor Inaba N16961) OX=243277 GN=metH PE=3 SV=1	methionine synthase [endosymbiont of Ridgeia piscesae]	No
fig|205975.9.peg.2274	CDS	HiC_scaffold_1	2331956	2333218	1263	hypothetical protein	- none -	- none -	hypothetical protein [gamma proteobacterium symbiont of Ctena orbiculata]	Yes
fig|205975.9.peg.2275	CDS	HiC_scaffold_1	2333287	2333946	660	hypothetical protein	- none -	sp|Q8KS19|CCOP2_PSEST Cbb3-type cytochrome c oxidase subunit CcoP2 OS=Pseudomonas stutzeri OX=316 GN=ccoP2 PE=1 SV=1	c-type cytochrome [Candidatus Thiodiazotropha endolucinida]	No
fig|205975.9.peg.2276	CDS	HiC_scaffold_1	2334595	2334017	579	hypothetical protein	- none -	- none -	PEGA domain-containing protein [Candidatus Thiodiazotropha endolucinida]	Yes
fig|205975.9.peg.2277	CDS	HiC_scaffold_1	2334902	2336320	1419	Nitrous oxide reductase maturation protein NosD	Denitrification, Denitrifying reductase gene clusters	sp|P19843|NOSD_PSEST Probable ABC transporter binding protein NosD OS=Pseudomonas stutzeri OX=316 GN=nosD PE=1 SV=2	nitrous oxide reductase family maturation protein NosD [endosymbiont of Ridgeia piscesae]	No
fig|205975.9.peg.2278	CDS	HiC_scaffold_1	2336356	2337744	1389	hypothetical protein	- none -	- none -	- none -	Yes
fig|205975.9.peg.2279	CDS	HiC_scaffold_1	2338216	2337722	495	Aspartyl protease	- none -	sp|P29938|YCBV_SINSX Uncharacterized protein in cobV 5'region OS=Sinorhizobium sp. OX=42445 PE=4 SV=1	TIGR02281 family clan AA aspartic protease [Thiobaca trueperi]	No
fig|205975.9.peg.228	CDS	HiC_scaffold_1	233576	232584	993	RNA polymerase sigma factor RpoS	Stationary phase repair cluster, Transcription initiation, bacterial sigma factors	sp|P45684|RPOS_PSEAE RNA polymerase sigma factor RpoS OS=Pseudomonas aeruginosa (strain ATCC 15692 / DSM 22644 / CIP 104116 / JCM 14847 / LMG 12228 / 1C / PRS 101 / PAO1) OX=208964 GN=rpoS PE=3 SV=1	RNA polymerase sigma factor RpoS [Candidatus Thiodiazotropha endoloripes]	No
fig|205975.9.peg.2280	CDS	HiC_scaffold_1	2338234	2338347	114	hypothetical protein	- none -	- none -	- none -	Yes
fig|205975.9.peg.2281	CDS	HiC_scaffold_1	2339083	2338478	606	hypothetical protein	- none -	- none -	ABC transporter substrate-binding protein [Candidatus Thiodiazotropha endoloripes]	No
fig|205975.9.peg.2282	CDS	HiC_scaffold_1	2341317	2339194	2124	Nitric oxide reductase activation protein NorD	Denitrification, Denitrifying reductase gene clusters	sp|Q576X0|NORD_BRUAB Protein NorD OS=Brucella abortus biovar 1 (strain 9-941) OX=262698 GN=norD PE=3 SV=1	VWA domain-containing protein [endosymbiont of Ridgeia piscesae]	No
fig|205975.9.peg.2283	CDS	HiC_scaffold_1	2342355	2341543	813	Nitric oxide reductase activation protein NorQ	Denitrification, Denitrifying reductase gene clusters	sp|Q51858|CBBQ_HYDTE Protein CbbQ OS=Hydrogenophilus thermoluteolus OX=297 GN=cbbQ PE=3 SV=1	CbbQ/NirQ/NorQ/GpvN family protein [gamma proteobacterium symbiont of Ctena orbiculata]	No
fig|205975.9.peg.2284	CDS	HiC_scaffold_1	2342921	2344192	1272	Anaerobic respiratory complex protein QmoA	- none -	sp|Q8TM02|HDRA2_METAC Ferredoxin/F(420)H(2)-dependent CoB-CoM heterodisulfide reductase subunit A OS=Methanosarcina acetivorans (strain ATCC 35395 / DSM 2834 / JCM 12185 / C2A) OX=188937 GN=hdrA2 PE=1 SV=1	MULTISPECIES: CoB--CoM heterodisulfide reductase iron-sulfur subunit A family protein [sulfur-oxidizing symbionts]	No
fig|205975.9.peg.2285	CDS	HiC_scaffold_1	2344196	2346445	2250	Anaerobic respiratory complex protein QmoB	- none -	sp|Q8TM02|HDRA2_METAC Ferredoxin/F(420)H(2)-dependent CoB-CoM heterodisulfide reductase subunit A OS=Methanosarcina acetivorans (strain ATCC 35395 / DSM 2834 / JCM 12185 / C2A) OX=188937 GN=hdrA2 PE=1 SV=1	FAD-dependent oxidoreductase [gamma proteobacterium symbiont of Ctena orbiculata]	No
fig|205975.9.peg.2286	CDS	HiC_scaffold_1	2346457	2347068	612	Heterodisulfide reductase subunit C-like protein	- none -	sp|Q58274|HDRC2_METJA CoB--CoM heterodisulfide reductase iron-sulfur subunit C 2 OS=Methanocaldococcus jannaschii (strain ATCC 43067 / DSM 2661 / JAL-1 / JCM 10045 / NBRC 100440) OX=243232 GN=hdrC2 PE=3 SV=1	MULTISPECIES: 4Fe-4S dicluster domain-containing protein [sulfur-oxidizing symbionts]	No
fig|205975.9.peg.2287	CDS	HiC_scaffold_1	2347085	2347984	900	Heterodisulfide reductase subunit B-like protein	- none -	sp|Q7M825|MFRE_WOLSU 8-methylmenaquinol:fumarate reductase membrane anchor subunit OS=Wolinella succinogenes (strain ATCC 29543 / DSM 1740 / LMG 7466 / NCTC 11488 / FDC 602W) OX=273121 GN=sdhE PE=1 SV=1	heterodisulfide reductase [endosymbiont of Ridgeia piscesae]	No
fig|205975.9.peg.2288	CDS	HiC_scaffold_1	2348137	2348628	492	hypothetical protein	- none -	- none -	hypothetical protein [Solemya velum gill symbiont]	Yes
fig|205975.9.peg.2289	CDS	HiC_scaffold_1	2348632	2349255	624	hypothetical protein	- none -	- none -	hypothetical protein [Solemya velum gill symbiont]	Yes
fig|205975.9.peg.229	CDS	HiC_scaffold_1	234432	233602	831	Murein hydrolase activator NlpD	- none -	sp|P45682|NLPD_PSEAE Lipoprotein NlpD/LppB homolog OS=Pseudomonas aeruginosa (strain ATCC 15692 / DSM 22644 / CIP 104116 / JCM 14847 / LMG 12228 / 1C / PRS 101 / PAO1) OX=208964 GN=PA3623 PE=3 SV=1	peptidoglycan DD-metalloendopeptidase family protein [endosymbiont of Ridgeia piscesae]	No
fig|205975.9.peg.2290	CDS	HiC_scaffold_1	2349256	2349720	465	hypothetical protein	- none -	- none -	hypothetical protein [Candidatus Thiodiazotropha endolucinida]	Yes
fig|205975.9.peg.2291	CDS	HiC_scaffold_1	2351282	2349855	1428	hypothetical protein	- none -	sp|Q8GVV6|ORR8_ORYSJ Two-component response regulator ORR8 OS=Oryza sativa subsp. japonica OX=39947 GN=RR8 PE=2 SV=1	response regulator [Candidatus Thiodiazotropha endolucinida]	No
fig|205975.9.peg.2292	CDS	HiC_scaffold_1	2351385	2351732	348	Pterin-4-alpha-carbinolamine dehydratase (EC 4.2.1.96)	Pterin carbinolamine dehydratase	sp|P43335|PHS_PSEAE Pterin-4-alpha-carbinolamine dehydratase OS=Pseudomonas aeruginosa (strain ATCC 15692 / DSM 22644 / CIP 104116 / JCM 14847 / LMG 12228 / 1C / PRS 101 / PAO1) OX=208964 GN=phhB PE=3 SV=1	MULTISPECIES: 4a-hydroxytetrahydrobiopterin dehydratase [unclassified Pseudomonas]	No
fig|205975.9.peg.2293	CDS	HiC_scaffold_1	2352806	2351916	891	hypothetical protein	- none -	- none -	50S rRNA methyltransferase [gamma proteobacterium symbiont of Ctena orbiculata]	No
fig|205975.9.peg.2294	CDS	HiC_scaffold_1	2355047	2353053	1995	Adenylylsulfate reductase alpha-subunit (EC 1.8.99.2)	Adenylylsulfate reductase, Anaerobic respiratory reductases	sp|T2G6Z9|APRA_DESGG Adenylylsulfate reductase subunit alpha OS=Desulfovibrio gigas (strain ATCC 19364 / DSM 1382 / NCIMB 9332 / VKM B-1759) OX=1121448 GN=aprA PE=1 SV=1	MULTISPECIES: adenylyl-sulfate reductase subunit alpha [sulfur-oxidizing symbionts]	No
fig|205975.9.peg.2295	CDS	HiC_scaffold_1	2355572	2355099	474	Adenylylsulfate reductase beta-subunit (EC 1.8.99.2)	Adenylylsulfate reductase, Anaerobic respiratory reductases	sp|T2G899|APRB_DESGG Adenylylsulfate reductase subunit beta OS=Desulfovibrio gigas (strain ATCC 19364 / DSM 1382 / NCIMB 9332 / VKM B-1759) OX=1121448 GN=aprB PE=1 SV=1	MULTISPECIES: adenylyl-sulfate reductase subunit beta [sulfur-oxidizing symbionts]	No
fig|205975.9.peg.2296	CDS	HiC_scaffold_1	2356684	2355890	795	Zinc ABC transporter, permease protein ZnuB	- none -	sp|P39832|ZNUB_ECOLI High-affinity zinc uptake system membrane protein ZnuB OS=Escherichia coli (strain K12) OX=83333 GN=znuB PE=1 SV=3	zinc ABC transporter permease subunit ZnuB [Ectothiorhodospira mobilis]	No
fig|205975.9.peg.2297	CDS	HiC_scaffold_1	2357450	2356677	774	Zinc ABC transporter, ATP-binding protein ZnuC	- none -	sp|Q6D4A8|ZNUC_PECAS Zinc import ATP-binding protein ZnuC OS=Pectobacterium atrosepticum (strain SCRI 1043 / ATCC BAA-672) OX=218491 GN=znuC PE=3 SV=1	zinc ABC transporter ATP-binding protein ZnuC [Pseudomonas stutzeri]	No
fig|205975.9.peg.2298	CDS	HiC_scaffold_1	2357594	2358475	882	Zinc ABC transporter, substrate-binding protein ZnuA	- none -	sp|Q8FUU6|ZNUA_BRUSU High-affinity zinc uptake system protein ZnuA OS=Brucella suis biovar 1 (strain 1330) OX=204722 GN=znuA PE=3 SV=1	zinc ABC transporter substrate-binding protein ZnuA [Alkalilimnicola ehrlichii]	No
fig|205975.9.peg.2299	CDS	HiC_scaffold_1	2358916	2358644	273	hypothetical protein	- none -	sp|A4VJA8|Y1364_PSEU5 YcgL domain-containing protein PST_1364 OS=Pseudomonas stutzeri (strain A1501) OX=379731 GN=PST_1364 PE=3 SV=1	MULTISPECIES: YcgL domain-containing protein [sulfur-oxidizing symbionts]	Yes
fig|205975.9.peg.23	CDS	HiC_scaffold_1	29062	31653	2592	hypothetical protein	- none -	- none -	MULTISPECIES: hypothetical protein [Hyphomonas]	Yes
fig|205975.9.peg.230	CDS	HiC_scaffold_1	235042	234464	579	FIG139438: lipoprotein B	Stationary phase repair cluster	sp|P36684|Y703_HISSO Uncharacterized protein HI0703 homolog OS=Histophilus somni OX=731 PE=4 SV=1	DedA family protein [endosymbiont of Ridgeia piscesae]	No
fig|205975.9.peg.2300	CDS	HiC_scaffold_1	2359038	2358919	120	Glycogen phosphorylase (EC 2.4.1.1)	Glycogen metabolism, Maltose and Maltodextrin Utilization	- none -	glycogen/starch/alpha-glucan phosphorylase [endosymbiont of Ridgeia piscesae]	No
fig|205975.9.peg.2301	CDS	HiC_scaffold_1	2359141	2359359	219	hypothetical protein	- none -	- none -	phosphoenolpyruvate--protein phosphotransferase [Candidatus Thiodiazotropha endolucinida]	No
fig|205975.9.peg.2302	CDS	HiC_scaffold_1	2359649	2360491	843	FIG001592: Phosphocarrier protein kinase/phosphorylase, nitrogen regulation associated	- none -	sp|P37178|PT1P_SALTY Phosphoenolpyruvate-dependent phosphotransferase system OS=Salmonella typhimurium (strain LT2 / SGSC1412 / ATCC 700720) OX=99287 GN=ptsP PE=3 SV=2	phosphoenolpyruvate--protein phosphotransferase [gamma proteobacterium symbiont of Ctena orbiculata]	No
fig|205975.9.peg.2303	CDS	HiC_scaffold_1	2360632	2361579	948	MBL-fold metallo-hydrolase superfamily	- none -	- none -	MBL fold metallo-hydrolase [endosymbiont of Ridgeia piscesae]	No
fig|205975.9.peg.2304	CDS	HiC_scaffold_1	2361621	2362199	579	Rubrerythrin	Oxidative stress, Rubrerythrin	sp|P24931|RUBY_DESVH Rubrerythrin OS=Desulfovibrio vulgaris (strain Hildenborough / ATCC 29579 / DSM 644 / NCIMB 8303) OX=882 GN=rbr PE=1 SV=1	MULTISPECIES: rubrerythrin family protein [sulfur-oxidizing symbionts]	No
fig|205975.9.peg.2305	CDS	HiC_scaffold_1	2362354	2362944	591	Imidazoleglycerol-phosphate dehydratase (EC 4.2.1.19)	Histidine Biosynthesis	sp|Q3SEU5|HIS7_THIDA Imidazoleglycerol-phosphate dehydratase OS=Thiobacillus denitrificans (strain ATCC 25259) OX=292415 GN=hisB PE=3 SV=1	imidazoleglycerol-phosphate dehydratase HisB [endosymbiont of Riftia pachyptila]	No
fig|205975.9.peg.2306	CDS	HiC_scaffold_1	2362978	2363625	648	Imidazole glycerol phosphate synthase amidotransferase subunit HisH	- none -	sp|Q3SEU6|HIS5_THIDA Imidazole glycerol phosphate synthase subunit HisH OS=Thiobacillus denitrificans (strain ATCC 25259) OX=292415 GN=hisH PE=3 SV=1	imidazole glycerol phosphate synthase subunit HisH [Candidatus Thiodiazotropha endoloripes]	No
fig|205975.9.peg.2307	CDS	HiC_scaffold_1	2363727	2364464	738	Phosphoribosylformimino-5-aminoimidazole carboxamide ribotide isomerase (EC 5.3.1.16)	Chorismate: Intermediate for synthesis of Tryptophan, PAPA antibiotics, PABA, 3-hydroxyanthranilate and more., Histidine Biosynthesis	sp|Q31E65|HIS4_HYDCU 1-(5-phosphoribosyl)-5-[(5-phosphoribosylamino)methylideneamino] imidazole-4-carboxamide isomerase OS=Hydrogenovibrio crunogenus (strain XCL-2) OX=317025 GN=hisA PE=3 SV=1	1-(5-phosphoribosyl)-5-[(5-phosphoribosylamino)methylideneamino]imidazole-4-carboxamide isomerase [endosymbiont of Riftia pachyptila]	No
fig|205975.9.peg.2308	CDS	HiC_scaffold_1	2364554	2365327	774	Imidazole glycerol phosphate synthase cyclase subunit	- none -	sp|A6VTA6|HIS6_MARMS Imidazole glycerol phosphate synthase subunit HisF OS=Marinomonas sp. (strain MWYL1) OX=400668 GN=hisF PE=3 SV=1	MULTISPECIES: imidazole glycerol phosphate synthase subunit HisF [sulfur-oxidizing symbionts]	No
fig|205975.9.peg.2309	CDS	HiC_scaffold_1	2365699	2365881	183	Phosphoribosylformimino-5-aminoimidazole carboxamide ribotide isomerase (EC 5.3.1.16)	Chorismate: Intermediate for synthesis of Tryptophan, PAPA antibiotics, PABA, 3-hydroxyanthranilate and more., Histidine Biosynthesis	sp|Q7P0F0|HIS4_CHRVO 1-(5-phosphoribosyl)-5-[(5-phosphoribosylamino)methylideneamino] imidazole-4-carboxamide isomerase OS=Chromobacterium violaceum (strain ATCC 12472 / DSM 30191 / JCM 1249 / NBRC 12614 / NCIMB 9131 / NCTC 9757) OX=243365 GN=hisA PE=3 SV=1	1-(5-phosphoribosyl)-5-[(5-phosphoribosylamino)methylideneamino]imidazole-4-carboxamide isomerase [endosymbiont of Riftia pachyptila]	No
fig|205975.9.peg.231	CDS	HiC_scaffold_1	235701	235042	660	Protein-L-isoaspartate O-methyltransferase (EC 2.1.1.77)	Protein-L-isoaspartate O-methyltransferase, Stationary phase repair cluster	sp|B3PJA8|PIMT_CELJU Protein-L-isoaspartate O-methyltransferase OS=Cellvibrio japonicus (strain Ueda107) OX=498211 GN=pcm PE=3 SV=1	MULTISPECIES: protein-L-isoaspartate(D-aspartate) O-methyltransferase [sulfur-oxidizing symbionts]	No
fig|205975.9.peg.2310	CDS	HiC_scaffold_1	2365944	2366714	771	Imidazole glycerol phosphate synthase cyclase subunit	- none -	sp|A6VTA6|HIS6_MARMS Imidazole glycerol phosphate synthase subunit HisF OS=Marinomonas sp. (strain MWYL1) OX=400668 GN=hisF PE=3 SV=1	MULTISPECIES: imidazole glycerol phosphate synthase subunit HisF [sulfur-oxidizing symbionts]	No
fig|205975.9.peg.2311	CDS	HiC_scaffold_1	2366711	2367091	381	Phosphoribosyl-AMP cyclohydrolase (EC 3.5.4.19)	Histidine Biosynthesis	sp|Q82WM6|HIS3_NITEU Phosphoribosyl-AMP cyclohydrolase OS=Nitrosomonas europaea (strain ATCC 19718 / CIP 103999 / KCTC 2705 / NBRC 14298) OX=228410 GN=hisI PE=3 SV=1	phosphoribosyl-AMP cyclohydrolase [endosymbiont of Ridgeia piscesae]	No
fig|205975.9.peg.2312	CDS	HiC_scaffold_1	2367106	2367423	318	Phosphoribosyl-ATP pyrophosphatase (EC 3.6.1.31)	Histidine Biosynthesis, Riboflavin synthesis cluster	sp|Q3SI69|HIS2_THIDA Phosphoribosyl-ATP pyrophosphatase OS=Thiobacillus denitrificans (strain ATCC 25259) OX=292415 GN=hisE PE=3 SV=1	MULTISPECIES: phosphoribosyl-ATP diphosphatase [sulfur-oxidizing symbionts]	No
fig|205975.9.peg.2313	CDS	HiC_scaffold_1	2367574	2367819	246	Twin-arginine translocation protein TatA	Cluster-based Subsystem Grouping Hypotheticals - perhaps Proteosome Related, Twin-arginine translocation system	sp|Q3IJV4|TATA_PSEHT Sec-independent protein translocase protein TatA OS=Pseudoalteromonas haloplanktis (strain TAC 125) OX=326442 GN=tatA PE=3 SV=1	Sec-independent protein translocase subunit TatA [Candidatus Thiodiazotropha endolucinida]	No
fig|205975.9.peg.2314	CDS	HiC_scaffold_1	2367859	2368191	333	Twin-arginine translocation protein TatB	Twin-arginine translocation system	sp|Q7VSY1|TATB_BORPE Sec-independent protein translocase protein TatB OS=Bordetella pertussis (strain Tohama I / ATCC BAA-589 / NCTC 13251) OX=257313 GN=tatB PE=3 SV=1	MULTISPECIES: twin-arginine translocase subunit TatB [sulfur-oxidizing symbionts]	No
fig|205975.9.peg.2315	CDS	HiC_scaffold_1	2368199	2369305	1107	Twin-arginine translocation protein TatC	Cluster-based Subsystem Grouping Hypotheticals - perhaps Proteosome Related, Twin-arginine translocation system	sp|P54085|TATC_AZOCH Sec-independent protein translocase protein TatC OS=Azotobacter chroococcum mcd 1 OX=355 GN=tatC PE=3 SV=2	twin-arginine translocase subunit TatC [gamma proteobacterium symbiont of Ctena orbiculata]	No
fig|205975.9.peg.2316	CDS	HiC_scaffold_1	2369855	2369517	339	hypothetical protein	- none -	- none -	pentapeptide repeat-containing protein [gamma proteobacterium symbiont of Ctena orbiculata]	Yes
fig|205975.9.peg.2317	CDS	HiC_scaffold_1	2370185	2369865	321	hypothetical protein	- none -	- none -	two pore domain potassium channel family protein [Pseudomonas putida]	No
fig|205975.9.peg.2318	CDS	HiC_scaffold_1	2370355	2370218	138	hypothetical protein	- none -	- none -	- none -	Yes
fig|205975.9.peg.2319	CDS	HiC_scaffold_1	2370358	2371299	942	Transcriptional regulator, LysR family	- none -	sp|B4E8S9|SSUR_BURCJ HTH-type transcriptional regulator SsuR OS=Burkholderia cenocepacia (strain ATCC BAA-245 / DSM 16553 / LMG 16656 / NCTC 13227 / J2315 / CF5610) OX=216591 GN=ssuR PE=1 SV=1	MULTISPECIES: LysR family transcriptional regulator [sulfur-oxidizing symbionts]	No
fig|205975.9.peg.232	CDS	HiC_scaffold_1	236447	235701	747	5'-nucleotidase SurE (EC 3.1.3.5)	- none -	sp|B8GRG3|SURE_THISH 5'-nucleotidase SurE OS=Thioalkalivibrio sulfidiphilus (strain HL-EbGR7) OX=396588 GN=surE PE=3 SV=1	5'/3'-nucleotidase SurE [endosymbiont of Ridgeia piscesae]	No
fig|205975.9.peg.2320	CDS	HiC_scaffold_1	2371320	2372216	897	Fructokinase (EC 2.7.1.4)	- none -	sp|O82616|SCRK5_ARATH Probable fructokinase-5 OS=Arabidopsis thaliana OX=3702 GN=At4g10260 PE=2 SV=1	carbohydrate kinase [endosymbiont of Tevnia jerichonana]	No
fig|205975.9.peg.2321	CDS	HiC_scaffold_1	2373121	2372234	888	hypothetical protein	- none -	sp|A0A0H2VDN9|ESIB_ECOL6 Secretory immunoglobulin A-binding protein EsiB OS=Escherichia coli O6:H1 (strain CFT073 / ATCC 700928 / UPEC) OX=199310 GN=esiB PE=1 SV=1	phosphate ABC transporter permease [endosymbiont of Riftia pachyptila]	No
fig|205975.9.peg.2322	CDS	HiC_scaffold_1	2374991	2373300	1692	hypothetical protein	- none -	- none -	c-type cytochrome [endosymbiont of Tevnia jerichonana]	No
fig|205975.9.peg.2323	CDS	HiC_scaffold_1	2375361	2378804	3444	hypothetical protein	- none -	- none -	DUF748 domain-containing protein [Sedimenticola thiotaurini]	Yes
fig|205975.9.peg.2324	CDS	HiC_scaffold_1	2378834	2379808	975	Two-component transcriptional response regulator, AtoC family	- none -	sp|Q06065|ATOC_ECOLI Regulatory protein AtoC OS=Escherichia coli (strain K12) OX=83333 GN=atoC PE=1 SV=2	sigma-54-dependent Fis family transcriptional regulator [gamma proteobacterium symbiont of Ctena orbiculata]	No
fig|205975.9.peg.2325	CDS	HiC_scaffold_1	2380323	2380559	237	hypothetical protein	- none -	- none -	hypothetical protein [Lamprocystis purpurea]	Yes
fig|205975.9.peg.2326	CDS	HiC_scaffold_1	2380556	2381689	1134	ABC transporter, permease protein	- none -	- none -	FtsX-like permease family protein [Sedimenticola thiotaurini]	No
fig|205975.9.peg.2327	CDS	HiC_scaffold_1	2381696	2382373	678	ABC-type antimicrobial peptide transport system, ATPase component	- none -	sp|Q3KF57|MACB1_PSEPF Macrolide export ATP-binding/permease protein MacB 1 OS=Pseudomonas fluorescens (strain Pf0-1) OX=205922 GN=macB1 PE=3 SV=1	ABC transporter ATP-binding protein [Candidatus Thiodiazotropha endoloripes]	No
fig|205975.9.peg.2328	CDS	HiC_scaffold_1	2382377	2383384	1008	putative membrane protein	- none -	- none -	hypothetical protein [Thioalbus denitrificans]	Yes
fig|205975.9.peg.2329	CDS	HiC_scaffold_1	2383378	2383896	519	hypothetical protein	- none -	sp|Q73B22|RESA_BACC1 Thiol-disulfide oxidoreductase ResA OS=Bacillus cereus (strain ATCC 10987 / NRS 248) OX=222523 GN=resA PE=3 SV=1	TlpA family protein disulfide reductase [Candidatus Thiodiazotropha endoloripes]	No
fig|205975.9.peg.233	CDS	HiC_scaffold_1	237319	236540	780	hypothetical protein	- none -	- none -	hypothetical protein [endosymbiont of Ridgeia piscesae]	Yes
fig|205975.9.peg.2330	CDS	HiC_scaffold_1	2383893	2384567	675	hypothetical protein	- none -	- none -	sulfite exporter TauE/SafE family protein [Candidatus Thiodiazotropha endoloripes]	No
fig|205975.9.peg.2331	CDS	HiC_scaffold_1	2384740	2385426	687	hypothetical protein	- none -	- none -	twin-arginine translocation pathway signal protein [Sedimenticola selenatireducens]	No
fig|205975.9.peg.2332	CDS	HiC_scaffold_1	2385427	2385549	123	hypothetical protein	- none -	- none -	- none -	Yes
fig|205975.9.peg.2333	CDS	HiC_scaffold_1	2385546	2386046	501	NosL-like protein	- none -	- none -	nitrous oxide reductase accessory protein NosL [Sedimenticola thiotaurini]	No
[truncated: 2,926 more rows]
