# Supplementary material for: High‐contiguity genome assembly of the chemosynthetic gammaproteobacterial endosymbiont of the cold seep tubeworm Lamellibrachia barhami
Source: Mol Ecol Resour. 2020 Jul 24;20(5):1432–44. doi: 10.1111/1755-0998.13220 (PMC7540712; doi:10.1111/1755-0998.13220)
Supplement: Supplementary file 1 — Supplementary Material [file MEN-20-1432-s001.zip › men13220-sup-0002-TableS2.txt]

Category	Subcategory	Subsystem	Role	Features
Cofactors, Vitamins, Prosthetic Groups, Pigments	Biotin	Biotin biosynthesis	Long-chain-fatty-acid--CoA ligase (EC 6.2.1.3)	fig|205975.9.peg.611, fig|205975.9.peg.951, fig|205975.9.peg.2491, fig|205975.9.peg.4151
Cofactors, Vitamins, Prosthetic Groups, Pigments	Biotin	Biotin biosynthesis	Biotin synthase (EC 2.8.1.6)	fig|205975.9.peg.59
Cofactors, Vitamins, Prosthetic Groups, Pigments	Biotin	Biotin biosynthesis	3-ketoacyl-CoA thiolase (EC 2.3.1.16)	fig|205975.9.peg.2489
Cofactors, Vitamins, Prosthetic Groups, Pigments	Biotin	Biotin biosynthesis	Biotin operon repressor	fig|205975.9.peg.750
Cofactors, Vitamins, Prosthetic Groups, Pigments	Biotin	Biotin biosynthesis	Adenosylmethionine-8-amino-7-oxononanoate aminotransferase (EC 2.6.1.62)	fig|205975.9.peg.820, fig|205975.9.peg.4122
Cofactors, Vitamins, Prosthetic Groups, Pigments	Biotin	Biotin biosynthesis	8-amino-7-oxononanoate synthase (EC 2.3.1.47)	fig|205975.9.peg.60
Cofactors, Vitamins, Prosthetic Groups, Pigments	Biotin	Biotin biosynthesis Experimental	Biotin synthase (EC 2.8.1.6)	fig|205975.9.peg.59
Cofactors, Vitamins, Prosthetic Groups, Pigments	Biotin	Biotin biosynthesis Experimental	Competence protein F homolog, phosphoribosyltransferase domain	fig|205975.9.peg.58
Cofactors, Vitamins, Prosthetic Groups, Pigments	Biotin	Biotin biosynthesis Experimental	Adenosylmethionine-8-amino-7-oxononanoate aminotransferase (EC 2.6.1.62)	fig|205975.9.peg.820, fig|205975.9.peg.4122
Cofactors, Vitamins, Prosthetic Groups, Pigments	Biotin	Biotin biosynthesis Experimental	8-amino-7-oxononanoate synthase (EC 2.3.1.47)	fig|205975.9.peg.60
Cofactors, Vitamins, Prosthetic Groups, Pigments	Cofactors, Vitamins, Prosthetic Groups, Pigments - no subcategory	Thiamin biosynthesis	Thiamine-monophosphate kinase (EC 2.7.4.16)	fig|205975.9.peg.3997
Cofactors, Vitamins, Prosthetic Groups, Pigments	Cofactors, Vitamins, Prosthetic Groups, Pigments - no subcategory	Thiamin biosynthesis	Thiamin-phosphate pyrophosphorylase (EC 2.5.1.3)	fig|205975.9.peg.734
Cofactors, Vitamins, Prosthetic Groups, Pigments	Cofactors, Vitamins, Prosthetic Groups, Pigments - no subcategory	Thiamin biosynthesis	Sulfur carrier protein ThiS	fig|205975.9.peg.610
Cofactors, Vitamins, Prosthetic Groups, Pigments	Cofactors, Vitamins, Prosthetic Groups, Pigments - no subcategory	Thiamin biosynthesis	1-deoxy-D-xylulose 5-phosphate synthase (EC 2.2.1.7)	fig|205975.9.peg.980
Cofactors, Vitamins, Prosthetic Groups, Pigments	Tetrapyrroles	Heme and Siroheme Biosynthesis	Glutamyl-tRNA synthetase (EC 6.1.1.17)	fig|205975.9.peg.822
Cofactors, Vitamins, Prosthetic Groups, Pigments	Tetrapyrroles	Heme and Siroheme Biosynthesis	Coproporphyrinogen III oxidase, aerobic (EC 1.3.3.3)	fig|205975.9.peg.3422
Cofactors, Vitamins, Prosthetic Groups, Pigments	Tetrapyrroles	Heme and Siroheme Biosynthesis	Uroporphyrinogen-III synthase (EC 4.2.1.75)	fig|205975.9.peg.3774
Cofactors, Vitamins, Prosthetic Groups, Pigments	Tetrapyrroles	Heme and Siroheme Biosynthesis	Precorrin-2 oxidase (EC 1.3.1.76)	fig|205975.9.peg.1260, fig|205975.9.peg.1262
Cofactors, Vitamins, Prosthetic Groups, Pigments	Tetrapyrroles	Heme and Siroheme Biosynthesis	Porphobilinogen synthase (EC 4.2.1.24)	fig|205975.9.peg.594
Cofactors, Vitamins, Prosthetic Groups, Pigments	Tetrapyrroles	Heme and Siroheme Biosynthesis	Coproporphyrinogen III oxidase, oxygen-independent (EC 1.3.99.22)	fig|205975.9.peg.890
Cofactors, Vitamins, Prosthetic Groups, Pigments	Tetrapyrroles	Heme and Siroheme Biosynthesis	Glutamyl-tRNA reductase (EC 1.2.1.70)	fig|205975.9.peg.3603
Cofactors, Vitamins, Prosthetic Groups, Pigments	Tetrapyrroles	Heme and Siroheme Biosynthesis	Porphobilinogen deaminase (EC 2.5.1.61)	fig|205975.9.peg.3775
Cofactors, Vitamins, Prosthetic Groups, Pigments	Tetrapyrroles	Heme and Siroheme Biosynthesis	Uroporphyrinogen-III methyltransferase (EC 2.1.1.107)	fig|205975.9.peg.1260, fig|205975.9.peg.1262
Cofactors, Vitamins, Prosthetic Groups, Pigments	Tetrapyrroles	Heme and Siroheme Biosynthesis	Ferrochelatase, protoheme ferro-lyase (EC 4.99.1.1)	fig|205975.9.peg.2041
Cofactors, Vitamins, Prosthetic Groups, Pigments	Tetrapyrroles	Heme and Siroheme Biosynthesis	Uroporphyrinogen III decarboxylase (EC 4.1.1.37)	fig|205975.9.peg.2132, fig|205975.9.peg.2136
Cofactors, Vitamins, Prosthetic Groups, Pigments	Tetrapyrroles	Heme and Siroheme Biosynthesis	Protoporphyrinogen IX oxidase, aerobic, HemY (EC 1.3.3.4)	fig|205975.9.peg.738, fig|205975.9.peg.1367, fig|205975.9.peg.1369
Cofactors, Vitamins, Prosthetic Groups, Pigments	Riboflavin, FMN, FAD	riboflavin to FAD	FMN adenylyltransferase (EC 2.7.7.2)	fig|205975.9.peg.1644
Cofactors, Vitamins, Prosthetic Groups, Pigments	Riboflavin, FMN, FAD	riboflavin to FAD	Riboflavin synthase eubacterial/eukaryotic (EC 2.5.1.9)	fig|205975.9.peg.3483, fig|205975.9.peg.3989
Cofactors, Vitamins, Prosthetic Groups, Pigments	Riboflavin, FMN, FAD	riboflavin to FAD	Riboflavin kinase (EC 2.7.1.26)	fig|205975.9.peg.1644
Cofactors, Vitamins, Prosthetic Groups, Pigments	Riboflavin, FMN, FAD	riboflavin to FAD	3,4-dihydroxy-2-butanone 4-phosphate synthase (EC 4.1.99.12)	fig|205975.9.peg.3993
Cofactors, Vitamins, Prosthetic Groups, Pigments	Riboflavin, FMN, FAD	Riboflavin, FMN and FAD metabolism	FMN adenylyltransferase (EC 2.7.7.2)	fig|205975.9.peg.1644
Cofactors, Vitamins, Prosthetic Groups, Pigments	Riboflavin, FMN, FAD	Riboflavin, FMN and FAD metabolism	Riboflavin synthase eubacterial/eukaryotic (EC 2.5.1.9)	fig|205975.9.peg.3483, fig|205975.9.peg.3989
Cofactors, Vitamins, Prosthetic Groups, Pigments	Riboflavin, FMN, FAD	Riboflavin, FMN and FAD metabolism	Diaminohydroxyphosphoribosylaminopyrimidine deaminase (EC 3.5.4.26)	fig|205975.9.peg.3988
Cofactors, Vitamins, Prosthetic Groups, Pigments	Riboflavin, FMN, FAD	Riboflavin, FMN and FAD metabolism	6,7-dimethyl-8-ribityllumazine synthase (EC 2.5.1.78)	fig|205975.9.peg.3994
Cofactors, Vitamins, Prosthetic Groups, Pigments	Riboflavin, FMN, FAD	Riboflavin, FMN and FAD metabolism	5-amino-6-(5-phosphoribosylamino)uracil reductase (EC 1.1.1.193)	fig|205975.9.peg.3988
Cofactors, Vitamins, Prosthetic Groups, Pigments	Riboflavin, FMN, FAD	Riboflavin, FMN and FAD metabolism	Riboflavin kinase (EC 2.7.1.26)	fig|205975.9.peg.1644
Cofactors, Vitamins, Prosthetic Groups, Pigments	Riboflavin, FMN, FAD	Riboflavin, FMN and FAD metabolism	GTP cyclohydrolase II (EC 3.5.4.25)	fig|205975.9.peg.3993
Cofactors, Vitamins, Prosthetic Groups, Pigments	Riboflavin, FMN, FAD	Riboflavin, FMN and FAD metabolism	3,4-dihydroxy-2-butanone 4-phosphate synthase (EC 4.1.99.12)	fig|205975.9.peg.3993
Cofactors, Vitamins, Prosthetic Groups, Pigments	Pyridoxine	Pyridoxin (Vitamin B6) Biosynthesis	D-3-phosphoglycerate dehydrogenase (EC 1.1.1.95)	fig|205975.9.peg.373
Cofactors, Vitamins, Prosthetic Groups, Pigments	Pyridoxine	Pyridoxin (Vitamin B6) Biosynthesis	4-hydroxythreonine-4-phosphate dehydrogenase (EC 1.1.1.262)	fig|205975.9.peg.3523
Cofactors, Vitamins, Prosthetic Groups, Pigments	Pyridoxine	Pyridoxin (Vitamin B6) Biosynthesis	Pyridoxine 5'-phosphate synthase (EC 2.6.99.2)	fig|205975.9.peg.2702
Cofactors, Vitamins, Prosthetic Groups, Pigments	Pyridoxine	Pyridoxin (Vitamin B6) Biosynthesis	Phosphoserine aminotransferase (EC 2.6.1.52)	fig|205975.9.peg.374
Cofactors, Vitamins, Prosthetic Groups, Pigments	Pyridoxine	Pyridoxin (Vitamin B6) Biosynthesis	NAD-dependent glyceraldehyde-3-phosphate dehydrogenase (EC 1.2.1.12)	fig|205975.9.peg.3307
Cofactors, Vitamins, Prosthetic Groups, Pigments	Pyridoxine	Pyridoxin (Vitamin B6) Biosynthesis	1-deoxy-D-xylulose 5-phosphate synthase (EC 2.2.1.7)	fig|205975.9.peg.980
Cofactors, Vitamins, Prosthetic Groups, Pigments	NAD and NADP	NAD and NADP cofactor biosynthesis global	Quinolinate synthetase (EC 2.5.1.72)	fig|205975.9.peg.3838
Cofactors, Vitamins, Prosthetic Groups, Pigments	NAD and NADP	NAD and NADP cofactor biosynthesis global	Quinolinate phosphoribosyltransferase [decarboxylating] (EC 2.4.2.19)	fig|205975.9.peg.1961
Cofactors, Vitamins, Prosthetic Groups, Pigments	NAD and NADP	NAD and NADP cofactor biosynthesis global	NAD kinase (EC 2.7.1.23)	fig|205975.9.peg.389
Cofactors, Vitamins, Prosthetic Groups, Pigments	NAD and NADP	NAD and NADP cofactor biosynthesis global	ADP-ribose pyrophosphatase (EC 3.6.1.13)	fig|205975.9.peg.3098
Cofactors, Vitamins, Prosthetic Groups, Pigments	NAD and NADP	NAD and NADP cofactor biosynthesis global	NAD synthetase (EC 6.3.1.5)	fig|205975.9.peg.936
Cofactors, Vitamins, Prosthetic Groups, Pigments	NAD and NADP	NAD and NADP cofactor biosynthesis global	Glutamine amidotransferase chain of NAD synthetase	fig|205975.9.peg.936
Cofactors, Vitamins, Prosthetic Groups, Pigments	NAD and NADP	NAD and NADP cofactor biosynthesis global	L-aspartate oxidase (EC 1.4.3.16)	fig|205975.9.peg.2715, fig|205975.9.peg.3679
Cofactors, Vitamins, Prosthetic Groups, Pigments	NAD and NADP	NAD and NADP cofactor biosynthesis global	Amidases related to nicotinamidase	fig|205975.9.peg.1692
Cofactors, Vitamins, Prosthetic Groups, Pigments	NAD and NADP	NAD and NADP cofactor biosynthesis global	Nicotinate-nucleotide adenylyltransferase (EC 2.7.7.18)	fig|205975.9.peg.1840
Cofactors, Vitamins, Prosthetic Groups, Pigments	Folate and pterines	Folate biosynthesis cluster	Pantoate--beta-alanine ligase (EC 6.3.2.1)	fig|205975.9.peg.3389
Cofactors, Vitamins, Prosthetic Groups, Pigments	Folate and pterines	Folate biosynthesis cluster	Dihydropteroate synthase (EC 2.5.1.15)	fig|205975.9.peg.2652
Cofactors, Vitamins, Prosthetic Groups, Pigments	Folate and pterines	Folate biosynthesis cluster	Dihydroneopterin aldolase (EC 4.1.2.25)	fig|205975.9.peg.2359
Cofactors, Vitamins, Prosthetic Groups, Pigments	Folate and pterines	Folate biosynthesis cluster	Alternative dihydrofolate reductase 3	fig|205975.9.peg.4117
Cofactors, Vitamins, Prosthetic Groups, Pigments	Folate and pterines	Folate biosynthesis cluster	2-amino-4-hydroxy-6-hydroxymethyldihydropteridine pyrophosphokinase (EC 2.7.6.3)	fig|205975.9.peg.2360, fig|205975.9.peg.3385
Cofactors, Vitamins, Prosthetic Groups, Pigments	Folate and pterines	Folate biosynthesis cluster	tRNA(Ile)-lysidine synthetase (EC 6.3.4.19)	fig|205975.9.peg.2661
Cofactors, Vitamins, Prosthetic Groups, Pigments	Folate and pterines	Folate biosynthesis cluster	Hypoxanthine-guanine phosphoribosyltransferase (EC 2.4.2.8)	fig|205975.9.peg.2688
Cofactors, Vitamins, Prosthetic Groups, Pigments	Folate and pterines	Folate biosynthesis cluster	Aspartate 1-decarboxylase (EC 4.1.1.11)	fig|205975.9.peg.3390
Cofactors, Vitamins, Prosthetic Groups, Pigments	Folate and pterines	Folate Biosynthesis	Aminodeoxychorismate lyase (EC 4.1.3.38)	fig|205975.9.peg.2594
Cofactors, Vitamins, Prosthetic Groups, Pigments	Folate and pterines	Folate Biosynthesis	Folylpolyglutamate synthase (EC 6.3.2.17)	fig|205975.9.peg.3355
Cofactors, Vitamins, Prosthetic Groups, Pigments	Folate and pterines	Folate Biosynthesis	GTP cyclohydrolase I (EC 3.5.4.16) type 2	fig|205975.9.peg.4000
Cofactors, Vitamins, Prosthetic Groups, Pigments	Folate and pterines	Folate Biosynthesis	Dihydropteroate synthase (EC 2.5.1.15)	fig|205975.9.peg.2652
Cofactors, Vitamins, Prosthetic Groups, Pigments	Folate and pterines	Folate Biosynthesis	5-formyltetrahydrofolate cyclo-ligase (EC 6.3.3.2)	fig|205975.9.peg.3559
Cofactors, Vitamins, Prosthetic Groups, Pigments	Folate and pterines	Folate Biosynthesis	Dihydrofolate reductase (EC 1.5.1.3)	fig|205975.9.peg.3536
Cofactors, Vitamins, Prosthetic Groups, Pigments	Folate and pterines	Folate Biosynthesis	FolM Alternative dihydrofolate reductase 1	fig|205975.9.peg.150
Cofactors, Vitamins, Prosthetic Groups, Pigments	Folate and pterines	Folate Biosynthesis	Dihydrofolate synthase (EC 6.3.2.12)	fig|205975.9.peg.3355
Cofactors, Vitamins, Prosthetic Groups, Pigments	Folate and pterines	Folate Biosynthesis	Para-aminobenzoate synthase, aminase component (EC 2.6.1.85)	fig|205975.9.peg.1373, fig|205975.9.peg.1375
Cofactors, Vitamins, Prosthetic Groups, Pigments	Folate and pterines	Folate Biosynthesis	Thymidylate synthase (EC 2.1.1.45)	fig|205975.9.peg.3537
Cofactors, Vitamins, Prosthetic Groups, Pigments	Folate and pterines	Folate Biosynthesis	2-amino-4-hydroxy-6-hydroxymethyldihydropteridine pyrophosphokinase (EC 2.7.6.3)	fig|205975.9.peg.2360, fig|205975.9.peg.3385
Cofactors, Vitamins, Prosthetic Groups, Pigments	Folate and pterines	Folate Biosynthesis	Dihydroneopterin aldolase (EC 4.1.2.25)	fig|205975.9.peg.2359
Cofactors, Vitamins, Prosthetic Groups, Pigments	Folate and pterines	Folate Biosynthesis	Para-aminobenzoate synthase, amidotransferase component (EC 2.6.1.85)	fig|205975.9.peg.1880
Cofactors, Vitamins, Prosthetic Groups, Pigments	Folate and pterines	5-FCL-like protein	Isocitrate dehydrogenase [NADP] (EC 1.1.1.42)	fig|205975.9.peg.3652
Cofactors, Vitamins, Prosthetic Groups, Pigments	Folate and pterines	5-FCL-like protein	Pyruvate dehydrogenase E1 component (EC 1.2.4.1)	fig|205975.9.peg.2744, fig|205975.9.peg.2747
Cofactors, Vitamins, Prosthetic Groups, Pigments	Folate and pterines	5-FCL-like protein	5-formyltetrahydrofolate cyclo-ligase (EC 6.3.3.2)	fig|205975.9.peg.3559
Cofactors, Vitamins, Prosthetic Groups, Pigments	Folate and pterines	5-FCL-like protein	Dihydrofolate reductase (EC 1.5.1.3)	fig|205975.9.peg.3536
Cofactors, Vitamins, Prosthetic Groups, Pigments	Folate and pterines	5-FCL-like protein	Thiamine-monophosphate kinase (EC 2.7.4.16)	fig|205975.9.peg.3997
Cofactors, Vitamins, Prosthetic Groups, Pigments	Folate and pterines	5-FCL-like protein	Serine hydroxymethyltransferase (EC 2.1.2.1)	fig|205975.9.peg.3986
Cofactors, Vitamins, Prosthetic Groups, Pigments	Folate and pterines	5-FCL-like protein	Phosphoribosylglycinamide formyltransferase (EC 2.1.2.2)	fig|205975.9.peg.2445
Cofactors, Vitamins, Prosthetic Groups, Pigments	Folate and pterines	5-FCL-like protein	Phosphoribosylaminoimidazolecarboxamide formyltransferase (EC 2.1.2.3)	fig|205975.9.peg.770
Cofactors, Vitamins, Prosthetic Groups, Pigments	Folate and pterines	5-FCL-like protein	Thiamin-phosphate pyrophosphorylase (EC 2.5.1.3)	fig|205975.9.peg.734
Cofactors, Vitamins, Prosthetic Groups, Pigments	Folate and pterines	5-FCL-like protein	5,10-methylenetetrahydrofolate reductase (EC 1.5.1.20)	fig|205975.9.peg.3302
Cofactors, Vitamins, Prosthetic Groups, Pigments	Folate and pterines	5-FCL-like protein	Dihydrolipoamide acetyltransferase component of pyruvate dehydrogenase complex (EC 2.3.1.12)	fig|205975.9.peg.2743
Cofactors, Vitamins, Prosthetic Groups, Pigments	Folate and pterines	5-FCL-like protein	Dihydrolipoamide dehydrogenase (EC 1.8.1.4)	fig|205975.9.peg.3495
Cofactors, Vitamins, Prosthetic Groups, Pigments	Folate and pterines	Pterin carbinolamine dehydratase	Pterin-4-alpha-carbinolamine dehydratase (EC 4.2.1.96)	fig|205975.9.peg.2292
Cofactors, Vitamins, Prosthetic Groups, Pigments	Lipoic acid	Lipoic acid metabolism	Proposed lipoate regulatory protein YbeD	fig|205975.9.peg.495, fig|205975.9.peg.527
Cofactors, Vitamins, Prosthetic Groups, Pigments	Lipoic acid	Lipoic acid metabolism	Octanoate-[acyl-carrier-protein]-protein-N-octanoyltransferase	fig|205975.9.peg.494
Cofactors, Vitamins, Prosthetic Groups, Pigments	Coenzyme A	Coenzyme A Biosynthesis cluster	3-methyl-2-oxobutanoate hydroxymethyltransferase (EC 2.1.2.11)	fig|205975.9.peg.3388
Cofactors, Vitamins, Prosthetic Groups, Pigments	Coenzyme A	Coenzyme A Biosynthesis cluster	Pantoate--beta-alanine ligase (EC 6.3.2.1)	fig|205975.9.peg.3389
Cofactors, Vitamins, Prosthetic Groups, Pigments	Coenzyme A	Coenzyme A Biosynthesis cluster	Pantothenate kinase type III, CoaX-like (EC 2.7.1.33)	fig|205975.9.peg.751
Cofactors, Vitamins, Prosthetic Groups, Pigments	Coenzyme A	Coenzyme A Biosynthesis cluster	Aspartate 1-decarboxylase (EC 4.1.1.11)	fig|205975.9.peg.3390
Cofactors, Vitamins, Prosthetic Groups, Pigments	Coenzyme A	Coenzyme A Biosynthesis	3-methyl-2-oxobutanoate hydroxymethyltransferase (EC 2.1.2.11)	fig|205975.9.peg.3388
Cofactors, Vitamins, Prosthetic Groups, Pigments	Coenzyme A	Coenzyme A Biosynthesis	Dephospho-CoA kinase (EC 2.7.1.24)	fig|205975.9.peg.1637
Cofactors, Vitamins, Prosthetic Groups, Pigments	Coenzyme A	Coenzyme A Biosynthesis	Pantothenate kinase type III, CoaX-like (EC 2.7.1.33)	fig|205975.9.peg.751
Cofactors, Vitamins, Prosthetic Groups, Pigments	Coenzyme A	Coenzyme A Biosynthesis	Aspartate 1-decarboxylase (EC 4.1.1.11)	fig|205975.9.peg.3390
Cofactors, Vitamins, Prosthetic Groups, Pigments	Coenzyme A	Coenzyme A Biosynthesis	Phosphopantetheine adenylyltransferase (EC 2.7.7.3)	fig|205975.9.peg.2977
Cofactors, Vitamins, Prosthetic Groups, Pigments	Coenzyme A	Coenzyme A Biosynthesis	Pantoate--beta-alanine ligase (EC 6.3.2.1)	fig|205975.9.peg.3389
Cofactors, Vitamins, Prosthetic Groups, Pigments	Coenzyme A	Coenzyme A Biosynthesis	Phosphopantothenoylcysteine decarboxylase (EC 4.1.1.36)	fig|205975.9.peg.111
Cofactors, Vitamins, Prosthetic Groups, Pigments	Coenzyme A	Coenzyme A Biosynthesis	Phosphopantothenoylcysteine synthetase (EC 6.3.2.5)	fig|205975.9.peg.111
Cell Wall and Capsule	Capsular and extracellular polysacchrides	dTDP-rhamnose synthesis	dTDP-4-dehydrorhamnose reductase (EC 1.1.1.133)	fig|205975.9.peg.1550
Cell Wall and Capsule	Capsular and extracellular polysacchrides	dTDP-rhamnose synthesis	dTDP-glucose 4,6-dehydratase (EC 4.2.1.46)	fig|205975.9.peg.1545, fig|205975.9.peg.1546
Cell Wall and Capsule	Capsular and extracellular polysacchrides	dTDP-rhamnose synthesis	dTDP-4-dehydrorhamnose 3,5-epimerase (EC 5.1.3.13)	fig|205975.9.peg.1549
Cell Wall and Capsule	Capsular and extracellular polysacchrides	dTDP-rhamnose synthesis	Glucose-1-phosphate thymidylyltransferase (EC 2.7.7.24)	fig|205975.9.peg.541, fig|205975.9.peg.1548
Cell Wall and Capsule	Capsular and extracellular polysacchrides	Rhamnose containing glycans	UDP-glucose 4-epimerase (EC 5.1.3.2)	fig|205975.9.peg.181, fig|205975.9.peg.1093
Cell Wall and Capsule	Capsular and extracellular polysacchrides	Rhamnose containing glycans	dTDP-4-dehydrorhamnose reductase (EC 1.1.1.133)	fig|205975.9.peg.1550
Cell Wall and Capsule	Capsular and extracellular polysacchrides	Rhamnose containing glycans	dTDP-glucose 4,6-dehydratase (EC 4.2.1.46)	fig|205975.9.peg.1545, fig|205975.9.peg.1546
Cell Wall and Capsule	Capsular and extracellular polysacchrides	Rhamnose containing glycans	dTDP-4-dehydrorhamnose 3,5-epimerase (EC 5.1.3.13)	fig|205975.9.peg.1549
Cell Wall and Capsule	Capsular and extracellular polysacchrides	Rhamnose containing glycans	Alpha-D-GlcNAc alpha-1,2-L-rhamnosyltransferase (EC 2.4.1.-)	fig|205975.9.peg.3664
Cell Wall and Capsule	Capsular and extracellular polysacchrides	Rhamnose containing glycans	Glucose-1-phosphate thymidylyltransferase (EC 2.7.7.24)	fig|205975.9.peg.541, fig|205975.9.peg.1548
Cell Wall and Capsule	Capsular and extracellular polysacchrides	Rhamnose containing glycans	Capsular polysaccharide export system protein KpsC	fig|205975.9.peg.1169
Cell Wall and Capsule	Gram-Negative cell wall components	Lipid A-Ara4N pathway ( Polymyxin resistance )	UDP-glucuronic acid oxidase (UDP-4-keto-hexauronic acid decarboxylating) (EC 1.1.1.305)	fig|205975.9.peg.2940
Cell Wall and Capsule	Gram-Negative cell wall components	Lipid A-Ara4N pathway ( Polymyxin resistance )	UDP-4-amino-4-deoxy-L-arabinose formyltransferase (EC 2.1.2.13)	fig|205975.9.peg.2939
Cell Wall and Capsule	Gram-Negative cell wall components	Lipid A-Ara4N pathway ( Polymyxin resistance )	UDP-glucose 6-dehydrogenase (EC 1.1.1.22)	fig|205975.9.peg.3601
Cell Wall and Capsule	Gram-Negative cell wall components	Lipoprotein sorting system	Outer membrane lipoprotein carrier protein LolA	fig|205975.9.peg.3125
Cell Wall and Capsule	Cell Wall and Capsule - no subcategory	Murein Hydrolases	Membrane-bound lytic murein transglycosylase D precursor (EC 3.2.1.-)	fig|205975.9.peg.2728
Cell Wall and Capsule	Cell Wall and Capsule - no subcategory	Murein Hydrolases	N-acetylmuramoyl-L-alanine amidase (EC 3.5.1.28)	fig|205975.9.peg.1010
Cell Wall and Capsule	Cell Wall and Capsule - no subcategory	Murein Hydrolases	D-alanyl-D-alanine carboxypeptidase (EC 3.4.16.4)	fig|205975.9.peg.496, fig|205975.9.peg.525, fig|205975.9.peg.526
Cell Wall and Capsule	Cell Wall and Capsule - no subcategory	Murein Hydrolases	Soluble lytic murein transglycosylase precursor (EC 3.2.1.-)	fig|205975.9.peg.1871, fig|205975.9.peg.1873
Cell Wall and Capsule	Cell Wall and Capsule - no subcategory	UDP-N-acetylmuramate from Fructose-6-phosphate Biosynthesis	Glucosamine-1-phosphate N-acetyltransferase (EC 2.3.1.157)	fig|205975.9.peg.2192
Cell Wall and Capsule	Cell Wall and Capsule - no subcategory	UDP-N-acetylmuramate from Fructose-6-phosphate Biosynthesis	UDP-N-acetylglucosamine 1-carboxyvinyltransferase (EC 2.5.1.7)	fig|205975.9.peg.1900
Cell Wall and Capsule	Cell Wall and Capsule - no subcategory	UDP-N-acetylmuramate from Fructose-6-phosphate Biosynthesis	Phosphoglucosamine mutase (EC 5.4.2.10)	fig|205975.9.peg.2651
Cell Wall and Capsule	Cell Wall and Capsule - no subcategory	UDP-N-acetylmuramate from Fructose-6-phosphate Biosynthesis	N-acetylglucosamine-1-phosphate uridyltransferase (EC 2.7.7.23)	fig|205975.9.peg.2192
Cell Wall and Capsule	Cell Wall and Capsule - no subcategory	Recycling of Peptidoglycan Amino Acids	UDP-N-acetylmuramate:L-alanyl-gamma-D-glutamyl-meso-diaminopimelate ligase (EC 6.3.2.-)	fig|205975.9.peg.725
Cell Wall and Capsule	Cell Wall and Capsule - no subcategory	Recycling of Peptidoglycan Amino Acids	N-acetylmuramoyl-L-alanine amidase (EC 3.5.1.28)	fig|205975.9.peg.1010
Cell Wall and Capsule	Cell Wall and Capsule - no subcategory	Recycling of Peptidoglycan Amino Acids	AmpG permease	fig|205975.9.peg.1922
Cell Wall and Capsule	Gram-Positive cell wall components	Teichuronic acid biosynthesis	Putative N-acetylgalactosaminyl-diphosphoundecaprenol glucuronosyltransferase	fig|205975.9.peg.3461
Virulence, Disease and Defense	Resistance to antibiotics and toxic compounds	Copper homeostasis	Multicopper oxidase	fig|205975.9.peg.1226, fig|205975.9.peg.2083, fig|205975.9.peg.2084
Virulence, Disease and Defense	Resistance to antibiotics and toxic compounds	Copper homeostasis	Cytochrome c heme lyase subunit CcmF	fig|205975.9.peg.3134
Virulence, Disease and Defense	Resistance to antibiotics and toxic compounds	Copper homeostasis	Copper-translocating P-type ATPase (EC 3.6.3.4)	fig|205975.9.peg.215, fig|205975.9.peg.218, fig|205975.9.peg.455, fig|205975.9.peg.2111, fig|205975.9.peg.2112
Virulence, Disease and Defense	Resistance to antibiotics and toxic compounds	Copper homeostasis	Copper resistance protein B	fig|205975.9.peg.2104
Virulence, Disease and Defense	Resistance to antibiotics and toxic compounds	Copper homeostasis	CopG protein	fig|205975.9.peg.2106
Virulence, Disease and Defense	Resistance to antibiotics and toxic compounds	Cobalt-zinc-cadmium resistance	Cobalt-zinc-cadmium resistance protein	fig|205975.9.peg.2153
Virulence, Disease and Defense	Resistance to antibiotics and toxic compounds	Zinc resistance	Response regulator of zinc sigma-54-dependent two-component system	fig|205975.9.peg.1372
Virulence, Disease and Defense	Resistance to antibiotics and toxic compounds	Mercuric reductase	Mercuric ion reductase (EC 1.16.1.1)	fig|205975.9.peg.2059, fig|205975.9.peg.4051
Virulence, Disease and Defense	Resistance to antibiotics and toxic compounds	Mercury resistance operon	Mercuric ion reductase (EC 1.16.1.1)	fig|205975.9.peg.2059, fig|205975.9.peg.4051
Virulence, Disease and Defense	Resistance to antibiotics and toxic compounds	Copper homeostasis: copper tolerance	Copper homeostasis protein CutE	fig|205975.9.peg.2469, fig|205975.9.peg.2875
Virulence, Disease and Defense	Resistance to antibiotics and toxic compounds	Copper homeostasis: copper tolerance	Periplasmic divalent cation tolerance protein CutA	fig|205975.9.peg.1724
Virulence, Disease and Defense	Resistance to antibiotics and toxic compounds	Resistance to fluoroquinolones	DNA gyrase subunit B (EC 5.99.1.3)	fig|205975.9.peg.2161
Virulence, Disease and Defense	Resistance to antibiotics and toxic compounds	Resistance to fluoroquinolones	DNA gyrase subunit A (EC 5.99.1.3)	fig|205975.9.peg.375
Virulence, Disease and Defense	Resistance to antibiotics and toxic compounds	Beta-lactamase	Metal-dependent hydrolases of the beta-lactamase superfamily I	fig|205975.9.peg.1283
Virulence, Disease and Defense	Resistance to antibiotics and toxic compounds	Resistance to chromium compounds	Chromate transport protein ChrA	fig|205975.9.peg.1942
Virulence, Disease and Defense	Invasion and intracellular resistance	Mycobacterium virulence operon involved in protein synthesis (SSU ribosomal proteins)	SSU ribosomal protein S7p (S5e)	fig|205975.9.peg.2816
Virulence, Disease and Defense	Invasion and intracellular resistance	Mycobacterium virulence operon involved in protein synthesis (SSU ribosomal proteins)	Translation elongation factor G	fig|205975.9.peg.2817
Virulence, Disease and Defense	Invasion and intracellular resistance	Mycobacterium virulence operon involved in protein synthesis (SSU ribosomal proteins)	Translation elongation factor Tu	fig|205975.9.peg.2797, fig|205975.9.peg.2798, fig|205975.9.peg.2799, fig|205975.9.peg.2818, fig|205975.9.peg.2819, fig|205975.9.peg.2820
Virulence, Disease and Defense	Invasion and intracellular resistance	Mycobacterium virulence operon involved in protein synthesis (SSU ribosomal proteins)	SSU ribosomal protein S12p (S23e)	fig|205975.9.peg.2812, fig|205975.9.peg.2815
Virulence, Disease and Defense	Invasion and intracellular resistance	Mycobacterium virulence operon involved in DNA transcription	DNA-directed RNA polymerase beta' subunit (EC 2.7.7.6)	fig|205975.9.peg.2811, fig|205975.9.peg.2814
Virulence, Disease and Defense	Invasion and intracellular resistance	Mycobacterium virulence operon involved in DNA transcription	DNA-directed RNA polymerase beta subunit (EC 2.7.7.6)	fig|205975.9.peg.308, fig|205975.9.peg.2808, fig|205975.9.peg.2810
Virulence, Disease and Defense	Invasion and intracellular resistance	Mycobacterium virulence operon possibly involved in quinolinate biosynthesis	Quinolinate synthetase (EC 2.5.1.72)	fig|205975.9.peg.3838
Virulence, Disease and Defense	Invasion and intracellular resistance	Mycobacterium virulence operon possibly involved in quinolinate biosynthesis	Quinolinate phosphoribosyltransferase [decarboxylating] (EC 2.4.2.19)	fig|205975.9.peg.1961
Virulence, Disease and Defense	Invasion and intracellular resistance	Mycobacterium virulence operon possibly involved in quinolinate biosynthesis	L-aspartate oxidase (EC 1.4.3.16)	fig|205975.9.peg.2715, fig|205975.9.peg.3679
Virulence, Disease and Defense	Invasion and intracellular resistance	Mycobacterium virulence operon involved in protein synthesis (LSU ribosomal proteins)	LSU ribosomal protein L35p	fig|205975.9.peg.2224
Virulence, Disease and Defense	Invasion and intracellular resistance	Mycobacterium virulence operon involved in protein synthesis (LSU ribosomal proteins)	Translation initiation factor 3	fig|205975.9.peg.2225
Virulence, Disease and Defense	Invasion and intracellular resistance	Mycobacterium virulence operon involved in protein synthesis (LSU ribosomal proteins)	LSU ribosomal protein L20p	fig|205975.9.peg.2223
Potassium metabolism	Potassium metabolism - no subcategory	Potassium homeostasis	FKBP-type peptidyl-prolyl cis-trans isomerase SlyD (EC 5.2.1.8)	fig|205975.9.peg.2190
Potassium metabolism	Potassium metabolism - no subcategory	Potassium homeostasis	Potassium efflux system KefA protein	fig|205975.9.peg.253, fig|205975.9.peg.1945, fig|205975.9.peg.2440, fig|205975.9.peg.4073
Potassium metabolism	Potassium metabolism - no subcategory	Potassium homeostasis	Potassium channel protein	fig|205975.9.peg.2906, fig|205975.9.peg.3843, fig|205975.9.peg.3990
Potassium metabolism	Potassium metabolism - no subcategory	Potassium homeostasis	Potassium voltage-gated channel subfamily KQT	fig|205975.9.peg.3844
Miscellaneous	Plant-Prokaryote DOE project	Iron-sulfur cluster assembly	PaaD-like protein (DUF59) involved in Fe-S cluster assembly	fig|205975.9.peg.1529
Miscellaneous	Plant-Prokaryote DOE project	Iron-sulfur cluster assembly	FIG001341: Probable Fe(2+)-trafficking protein YggX	fig|205975.9.peg.581
Miscellaneous	Plant-Prokaryote DOE project	Iron-sulfur cluster assembly	Ferredoxin, 2Fe-2S	fig|205975.9.peg.313, fig|205975.9.peg.1890
Miscellaneous	Plant-Prokaryote DOE project	Iron-sulfur cluster assembly	Chaperone protein HscB	fig|205975.9.peg.315
Miscellaneous	Plant-Prokaryote DOE project	Iron-sulfur cluster assembly	Iron-sulfur cluster regulator IscR	fig|205975.9.peg.319, fig|205975.9.peg.885, fig|205975.9.peg.887
Miscellaneous	Plant-Prokaryote DOE project	Iron-sulfur cluster assembly	Iron-sulfur cluster assembly protein SufD	fig|205975.9.peg.1530
Miscellaneous	Plant-Prokaryote DOE project	Iron-sulfur cluster assembly	Iron-sulfur cluster assembly ATPase protein SufC	fig|205975.9.peg.1531
Miscellaneous	Plant-Prokaryote DOE project	Iron-sulfur cluster assembly	Chaperone protein HscA	fig|205975.9.peg.314
Miscellaneous	Plant-Prokaryote DOE project	Iron-sulfur cluster assembly	probable iron binding protein from the HesB_IscA_SufA family	fig|205975.9.peg.737
Miscellaneous	Plant-Prokaryote DOE project	Iron-sulfur cluster assembly	Cysteine desulfurase (EC 2.8.1.7)	fig|205975.9.peg.3187
Miscellaneous	Plant-Prokaryote DOE project	Iron-sulfur cluster assembly	Iron-sulfur cluster assembly scaffold protein IscU	fig|205975.9.peg.317
Miscellaneous	Plant-Prokaryote DOE project	Iron-sulfur cluster assembly	Iron-sulfur cluster assembly protein SufB	fig|205975.9.peg.1532
Miscellaneous	Miscellaneous - no subcategory	Phosphoglycerate mutase protein family	Alpha-ribazole-5'-phosphate phosphatase (EC 3.1.3.73)	fig|205975.9.peg.1952
Miscellaneous	Miscellaneous - no subcategory	Phosphoglycerate mutase protein family	Carboxyl-terminal protease (EC 3.4.21.102)	fig|205975.9.peg.2099
Miscellaneous	Miscellaneous - no subcategory	Muconate lactonizing enzyme family	O-succinylbenzoate synthase (EC 4.2.1.113)	fig|205975.9.peg.4038, fig|205975.9.peg.4042
Miscellaneous	Miscellaneous - no subcategory	Broadly distributed proteins not in subsystems	UPF0225 protein YchJ	fig|205975.9.peg.2729
Miscellaneous	Miscellaneous - no subcategory	Broadly distributed proteins not in subsystems	YciL protein	fig|205975.9.peg.1044
Miscellaneous	Miscellaneous - no subcategory	Broadly distributed proteins not in subsystems	FIG002473: Protein YcaR in KDO2-Lipid A biosynthesis cluster	fig|205975.9.peg.3161
Phages, Prophages, Transposable elements, Plasmids	Phages, Prophages	Phage DNA synthesis	Glutaredoxin	fig|205975.9.peg.2394
Phages, Prophages, Transposable elements, Plasmids	Phages, Prophages, Transposable elements, Plasmids - no subcategory	Integrons	Integron integrase IntIPac	fig|205975.9.peg.1410
Membrane Transport	Protein translocation across cytoplasmic membrane	Twin-arginine translocation system	Twin-arginine translocation protein TatC	fig|205975.9.peg.2315
Membrane Transport	Protein translocation across cytoplasmic membrane	Twin-arginine translocation system	Twin-arginine translocation protein TatA	fig|205975.9.peg.2313
Membrane Transport	Protein translocation across cytoplasmic membrane	Twin-arginine translocation system	Twin-arginine translocation protein TatB	fig|205975.9.peg.2314
Membrane Transport	Cation transporters	Copper Transport System	Copper-translocating P-type ATPase (EC 3.6.3.4)	fig|205975.9.peg.215, fig|205975.9.peg.218, fig|205975.9.peg.455, fig|205975.9.peg.2111, fig|205975.9.peg.2112
Membrane Transport	Uni- Sym- and Antiporters	Multi-subunit cation antiporter	Na(+) H(+) antiporter subunit F	fig|205975.9.peg.572
Membrane Transport	Uni- Sym- and Antiporters	Multi-subunit cation antiporter	Na(+) H(+) antiporter subunit E	fig|205975.9.peg.1711
Membrane Transport	Uni- Sym- and Antiporters	Multi-subunit cation antiporter	Na(+) H(+) antiporter subunit B	fig|205975.9.peg.569, fig|205975.9.peg.570
Membrane Transport	Uni- Sym- and Antiporters	Multi-subunit cation antiporter	Na(+) H(+) antiporter subunit A	fig|205975.9.peg.566
Membrane Transport	Uni- Sym- and Antiporters	Multi-subunit cation antiporter	Na(+) H(+) antiporter subunit C	fig|205975.9.peg.568
Membrane Transport	Uni- Sym- and Antiporters	Multi-subunit cation antiporter	Na(+) H(+) antiporter subunit D	fig|205975.9.peg.567
Membrane Transport	Uni- Sym- and Antiporters	Multi-subunit cation antiporter	Na(+) H(+) antiporter subunit G	fig|205975.9.peg.571
Membrane Transport	Uni- Sym- and Antiporters	NhaA, NhaD and Sodium-dependent phosphate transporters	Na+/H+ antiporter NhaD type	fig|205975.9.peg.974, fig|205975.9.peg.1394
Membrane Transport	Uni- Sym- and Antiporters	NhaA, NhaD and Sodium-dependent phosphate transporters	Na+/H+ antiporter NhaA type	fig|205975.9.peg.1481
Membrane Transport	Uni- Sym- and Antiporters	NhaA, NhaD and Sodium-dependent phosphate transporters	Sodium-dependent phosphate transporter	fig|205975.9.peg.297, fig|205975.9.peg.3300, fig|205975.9.peg.3972
Membrane Transport	TRAP transporters	TRAP Transporter unknown substrate 9	TRAP-type uncharacterized transport system, fused permease component	fig|205975.9.peg.1498
Membrane Transport	TRAP transporters	TRAP Transporter unknown substrate 9	TRAP transporter solute receptor, TAXI family precursor	fig|205975.9.peg.1497
Membrane Transport	TRAP transporters	TRAP Transporter unknown substrate 6	TRAP transporter solute receptor, unknown substrate 6	fig|205975.9.peg.2199
Membrane Transport	TRAP transporters	TRAP Transporter unknown substrate 6	TRAP dicarboxylate transporter, DctM subunit, unknown substrate 6	fig|205975.9.peg.1996
Membrane Transport	TRAP transporters	TRAP Transporter unknown substrate 6	TRAP dicarboxylate transporter, DctQ subunit, unknown substrate 6	fig|205975.9.peg.1995
Membrane Transport	TRAP transporters	TRAP Transporter collection	TRAP-type C4-dicarboxylate transport system, large permease component	fig|205975.9.peg.2381
Membrane Transport	TRAP transporters	TRAP Transporter collection	TRAP-type C4-dicarboxylate transport system, periplasmic component	fig|205975.9.peg.2387
Membrane Transport	Protein and nucleoprotein secretion system, Type IV	Type IV pilus	Type IV fimbrial assembly, ATPase PilB	fig|205975.9.peg.1634
Membrane Transport	Protein and nucleoprotein secretion system, Type IV	Type IV pilus	Two-component sensor PilS	fig|205975.9.peg.934
Membrane Transport	Protein and nucleoprotein secretion system, Type IV	Type IV pilus	Type IV pilus biogenesis protein PilQ	fig|205975.9.peg.3720
Membrane Transport	Protein and nucleoprotein secretion system, Type IV	Type IV pilus	Type IV pilus biogenesis protein PilN	fig|205975.9.peg.3723
Membrane Transport	Protein and nucleoprotein secretion system, Type IV	Type IV pilus	N-methyltransferase (EC 2.1.1.-)	fig|205975.9.peg.1636
Membrane Transport	Protein and nucleoprotein secretion system, Type IV	Type IV pilus	3-dehydroquinate synthase (EC 4.2.3.4)	fig|205975.9.peg.3718
Membrane Transport	Protein and nucleoprotein secretion system, Type IV	Type IV pilus	Type IV fimbriae expression regulatory protein PilR	fig|205975.9.peg.933
Membrane Transport	Protein and nucleoprotein secretion system, Type IV	Type IV pilus	Type IV pilus biogenesis protein PilO	fig|205975.9.peg.3722
Membrane Transport	Protein and nucleoprotein secretion system, Type IV	Type IV pilus	Type IV fimbrial biogenesis protein PilY1	fig|205975.9.peg.1575
Membrane Transport	Protein and nucleoprotein secretion system, Type IV	Type IV pilus	Type IV fimbrial assembly protein PilC	fig|205975.9.peg.1176, fig|205975.9.peg.1635
Membrane Transport	Protein and nucleoprotein secretion system, Type IV	Type IV pilus	Type IV pilus biogenesis protein PilP	fig|205975.9.peg.3721
Membrane Transport	Protein and nucleoprotein secretion system, Type IV	Type IV pilus	Twitching motility protein PilT	fig|205975.9.peg.1933
Membrane Transport	Protein and nucleoprotein secretion system, Type IV	Type IV pilus	Leader peptidase (Prepilin peptidase) (EC 3.4.23.43)	fig|205975.9.peg.1636
Membrane Transport	Protein and nucleoprotein secretion system, Type IV	Type IV pilus	Multimodular transpeptidase-transglycosylase (EC 2.4.1.129) (EC 3.4.-.-)	fig|205975.9.peg.193, fig|205975.9.peg.3725, fig|205975.9.peg.3726, fig|205975.9.peg.3729
Membrane Transport	Protein and nucleoprotein secretion system, Type IV	Type IV pilus	Type IV pilus biogenesis protein PilM	fig|205975.9.peg.3724
Iron acquisition and metabolism	Iron acquisition and metabolism - no subcategory	Iron acquisition in Streptococcus	Ferric iron ABC transporter, ATP-binding protein	fig|205975.9.peg.2867, fig|205975.9.peg.2869
Iron acquisition and metabolism	Iron acquisition and metabolism - no subcategory	Iron acquisition in Streptococcus	Ferric iron ABC transporter, iron-binding protein	fig|205975.9.peg.2871
Iron acquisition and metabolism	Iron acquisition and metabolism - no subcategory	Iron acquisition in Streptococcus	Ferric iron ABC transporter, permease protein	fig|205975.9.peg.2870
RNA Metabolism	RNA processing and modification	Polyadenylation bacterial	Polyribonucleotide nucleotidyltransferase (EC 2.7.7.8)	fig|205975.9.peg.2620
RNA Metabolism	RNA processing and modification	Polyadenylation bacterial	Poly(A) polymerase (EC 2.7.7.19)	fig|205975.9.peg.3384
RNA Metabolism	RNA processing and modification	Polyadenylation bacterial	RNA-binding protein Hfq	fig|205975.9.peg.1385
RNA Metabolism	RNA processing and modification	Ribonucleases in Bacillus	Ribonuclease HII (EC 3.1.26.4)	fig|205975.9.peg.1002
RNA Metabolism	RNA processing and modification	Ribonucleases in Bacillus	Metallo-beta-lactamase family protein, RNA-specific	fig|205975.9.peg.2102, fig|205975.9.peg.2963
RNA Metabolism	RNA processing and modification	mnm5U34 biosynthesis bacteria	tRNA (5-methylaminomethyl-2-thiouridylate)-methyltransferase (EC 2.1.1.61)	fig|205975.9.peg.2155
RNA Metabolism	RNA processing and modification	mnm5U34 biosynthesis bacteria	Cysteine desulfurase (EC 2.8.1.7)	fig|205975.9.peg.3187
RNA Metabolism	RNA processing and modification	Ribonuclease H	Ribonuclease HI (EC 3.1.26.4)	fig|205975.9.peg.250
RNA Metabolism	RNA processing and modification	Ribonuclease H	Ribonuclease HII (EC 3.1.26.4)	fig|205975.9.peg.1002
RNA Metabolism	RNA processing and modification	RNA processing and degradation, bacterial	3'-to-5' exoribonuclease RNase R	fig|205975.9.peg.883
RNA Metabolism	RNA processing and modification	RNA processing and degradation, bacterial	Ribonuclease III (EC 3.1.26.3)	fig|205975.9.peg.2705
RNA Metabolism	RNA processing and modification	RNA processing and degradation, bacterial	Ribonuclease E (EC 3.1.26.12)	fig|205975.9.peg.3180
RNA Metabolism	RNA processing and modification	RNA processing and degradation, bacterial	3'-to-5' oligoribonuclease (orn)	fig|205975.9.peg.1015
RNA Metabolism	RNA processing and modification	RNA processing orphans	2'-5' RNA ligase	fig|205975.9.peg.2958
RNA Metabolism	RNA processing and modification	RNA methylation	tRNA (5-methylaminomethyl-2-thiouridylate)-methyltransferase (EC 2.1.1.61)	fig|205975.9.peg.2155
RNA Metabolism	RNA processing and modification	RNA methylation	tRNA (cytidine(34)-2'-O)-methyltransferase (EC 2.1.1.207)	fig|205975.9.peg.2092
RNA Metabolism	RNA processing and modification	RNA methylation	16S rRNA (cytosine(967)-C(5))-methyltransferase (EC 2.1.1.176)	fig|205975.9.peg.2236
RNA Metabolism	RNA processing and modification	RNA methylation	SSU rRNA (adenine(1518)-N(6)/adenine(1519)-N(6))-dimethyltransferase (EC 2.1.1.182)	fig|205975.9.peg.2758
RNA Metabolism	RNA processing and modification	RNA methylation	23S rRNA (guanosine-2'-O-) -methyltransferase rlmB (EC 2.1.1.-)	fig|205975.9.peg.1950
RNA Metabolism	RNA processing and modification	RNA methylation	16S rRNA (guanine(966)-N(2))-methyltransferase (EC 2.1.1.171)	fig|205975.9.peg.2976
RNA Metabolism	Transcription	Transcription initiation, bacterial sigma factors	RNA polymerase sigma factor RpoD	fig|205975.9.peg.2353
RNA Metabolism	Transcription	Transcription initiation, bacterial sigma factors	RNA polymerase sigma factor RpoS	fig|205975.9.peg.228
RNA Metabolism	Transcription	Transcription initiation, bacterial sigma factors	Sigma factor RpoE negative regulatory protein RseA	fig|205975.9.peg.2713
RNA Metabolism	Transcription	Transcription initiation, bacterial sigma factors	RNA polymerase sigma factor RpoE	fig|205975.9.peg.2714
RNA Metabolism	Transcription	Transcription initiation, bacterial sigma factors	Sigma factor RpoE negative regulatory protein RseB precursor	fig|205975.9.peg.2712
RNA Metabolism	Transcription	Transcription initiation, bacterial sigma factors	RNA polymerase sigma-54 factor RpoN	fig|205975.9.peg.3575
RNA Metabolism	Transcription	Transcription initiation, bacterial sigma factors	RNA polymerase sigma factor RpoH	fig|205975.9.peg.64
RNA Metabolism	Transcription	Transcription initiation, bacterial sigma factors	RNA polymerase sigma-70 factor	fig|205975.9.peg.2617
RNA Metabolism	Transcription	Transcription initiation, bacterial sigma factors	RNA polymerase sigma factor for flagellar operon	fig|205975.9.peg.3223
RNA Metabolism	Transcription	RNA polymerase bacterial	DNA-directed RNA polymerase alpha subunit (EC 2.7.7.6)	fig|205975.9.peg.2770
RNA Metabolism	Transcription	RNA polymerase bacterial	DNA-directed RNA polymerase beta' subunit (EC 2.7.7.6)	fig|205975.9.peg.2811, fig|205975.9.peg.2814
RNA Metabolism	Transcription	RNA polymerase bacterial	DNA-directed RNA polymerase omega subunit (EC 2.7.7.6)	fig|205975.9.peg.1491
RNA Metabolism	Transcription	RNA polymerase bacterial	DNA-directed RNA polymerase beta subunit (EC 2.7.7.6)	fig|205975.9.peg.308, fig|205975.9.peg.2808, fig|205975.9.peg.2810
RNA Metabolism	Transcription	Transcription factors bacterial	Transcription termination protein NusB	fig|205975.9.peg.3995
RNA Metabolism	Transcription	Transcription factors bacterial	Transcription accessory protein (S1 RNA-binding domain)	fig|205975.9.peg.1748
RNA Metabolism	Transcription	Transcription factors bacterial	Transcription elongation factor GreA	fig|205975.9.peg.2656
RNA Metabolism	Transcription	Transcription factors bacterial	Transcription termination factor Rho	fig|205975.9.peg.542
RNA Metabolism	Transcription	Transcription factors bacterial	Transcription antitermination protein NusG	fig|205975.9.peg.2801
RNA Metabolism	Transcription	Transcription factors bacterial	Transcription-repair coupling factor	fig|205975.9.peg.286
RNA Metabolism	Transcription	Transcription factors bacterial	Transcription elongation factor GreB	fig|205975.9.peg.4064
RNA Metabolism	Transcription	Transcription factors bacterial	Transcription termination protein NusA	fig|205975.9.peg.2628
RNA Metabolism	Transcription	Rrf2 family transcriptional regulators	Iron-sulfur cluster regulator IscR	fig|205975.9.peg.319, fig|205975.9.peg.885, fig|205975.9.peg.887
RNA Metabolism	RNA Metabolism - no subcategory	Group II intron-associated genes	Retron-type RNA-directed DNA polymerase (EC 2.7.7.49)	fig|205975.9.peg.86, fig|205975.9.peg.1285
Nucleosides and Nucleotides	Purines	De Novo Purine Biosynthesis	Phosphoribosylamine--glycine ligase (EC 6.3.4.13)	fig|205975.9.peg.764, fig|205975.9.peg.767
Nucleosides and Nucleotides	Purines	De Novo Purine Biosynthesis	IMP cyclohydrolase (EC 3.5.4.10)	fig|205975.9.peg.770
Nucleosides and Nucleotides	Purines	De Novo Purine Biosynthesis	Amidophosphoribosyltransferase (EC 2.4.2.14)	fig|205975.9.peg.826
Nucleosides and Nucleotides	Purines	De Novo Purine Biosynthesis	Ribose-phosphate pyrophosphokinase (EC 2.7.6.1)	fig|205975.9.peg.2823
Nucleosides and Nucleotides	Purines	De Novo Purine Biosynthesis	Phosphoribosylaminoimidazole-succinocarboxamide synthase (EC 6.3.2.6)	fig|205975.9.peg.3312
Nucleosides and Nucleotides	Purines	De Novo Purine Biosynthesis	Phosphoribosylglycinamide formyltransferase (EC 2.1.2.2)	fig|205975.9.peg.2445
Nucleosides and Nucleotides	Purines	De Novo Purine Biosynthesis	Adenylosuccinate lyase (EC 4.3.2.2)	fig|205975.9.peg.3109
Nucleosides and Nucleotides	Purines	De Novo Purine Biosynthesis	Phosphoribosylformylglycinamidine cyclo-ligase (EC 6.3.3.1)	fig|205975.9.peg.2446
Nucleosides and Nucleotides	Purines	De Novo Purine Biosynthesis	Phosphoribosylaminoimidazolecarboxamide formyltransferase (EC 2.1.2.3)	fig|205975.9.peg.770
Nucleosides and Nucleotides	Purines	De Novo Purine Biosynthesis	Phosphoribosylformylglycinamidine synthase, synthetase subunit (EC 6.3.5.3)	fig|205975.9.peg.2913
Nucleosides and Nucleotides	Purines	De Novo Purine Biosynthesis	Phosphoribosylformylglycinamidine synthase, glutamine amidotransferase subunit (EC 6.3.5.3)	fig|205975.9.peg.2913
Nucleosides and Nucleotides	Purines	Purine Utilization	Guanine deaminase (EC 3.5.4.3)	fig|205975.9.peg.840
Nucleosides and Nucleotides	Purines	GMP synthase	GMP synthase [glutamine-hydrolyzing], ATP pyrophosphatase subunit (EC 6.3.5.2)	fig|205975.9.peg.2011, fig|205975.9.peg.2012, fig|205975.9.peg.2013, fig|205975.9.peg.4138
Nucleosides and Nucleotides	Purines	GMP synthase	GMP synthase [glutamine-hydrolyzing], amidotransferase subunit (EC 6.3.5.2)	fig|205975.9.peg.2011, fig|205975.9.peg.2012, fig|205975.9.peg.2013, fig|205975.9.peg.4138
Nucleosides and Nucleotides	Purines	Purine conversions	Adenylate kinase (EC 2.7.4.3)	fig|205975.9.peg.1609, fig|205975.9.peg.1832, fig|205975.9.peg.2373
Nucleosides and Nucleotides	Purines	Purine conversions	Deoxyguanosine kinase (EC 2.7.1.113)	fig|205975.9.peg.3386
Nucleosides and Nucleotides	Purines	Purine conversions	Adenylosuccinate synthetase (EC 6.3.4.4)	fig|205975.9.peg.1376
Nucleosides and Nucleotides	Purines	Purine conversions	dNTP triphosphohydrolase, broad substrate specificity, subgroup 3	fig|205975.9.peg.876
Nucleosides and Nucleotides	Purines	Purine conversions	GMP synthase [glutamine-hydrolyzing], amidotransferase subunit (EC 6.3.5.2)	fig|205975.9.peg.2011, fig|205975.9.peg.2012, fig|205975.9.peg.2013, fig|205975.9.peg.4138
Nucleosides and Nucleotides	Purines	Purine conversions	Inosine-5'-monophosphate dehydrogenase (EC 1.1.1.205)	fig|205975.9.peg.2014
Nucleosides and Nucleotides	Purines	Purine conversions	Hypoxanthine-guanine phosphoribosyltransferase (EC 2.4.2.8)	fig|205975.9.peg.2688
Nucleosides and Nucleotides	Purines	Purine conversions	Adenylosuccinate lyase (EC 4.3.2.2)	fig|205975.9.peg.3109
Nucleosides and Nucleotides	Purines	Purine conversions	GMP synthase [glutamine-hydrolyzing], ATP pyrophosphatase subunit (EC 6.3.5.2)	fig|205975.9.peg.2011, fig|205975.9.peg.2012, fig|205975.9.peg.2013, fig|205975.9.peg.4138
Nucleosides and Nucleotides	Purines	Purine conversions	Polyphosphate kinase (EC 2.7.4.1)	fig|205975.9.peg.292, fig|205975.9.peg.295
Nucleosides and Nucleotides	Purines	Purine conversions	Deoxyadenosine kinase (EC 2.7.1.76)	fig|205975.9.peg.3386
Nucleosides and Nucleotides	Purines	Purine conversions	Guanine deaminase (EC 3.5.4.3)	fig|205975.9.peg.840
Nucleosides and Nucleotides	Purines	Purine conversions	Guanylate kinase (EC 2.7.4.8)	fig|205975.9.peg.2880
Nucleosides and Nucleotides	Nucleosides and Nucleotides - no subcategory	Ribonucleotide reduction	Ribonucleotide reductase of class III (anaerobic), activating protein (EC 1.97.1.4)	fig|205975.9.peg.2212
Nucleosides and Nucleotides	Nucleosides and Nucleotides - no subcategory	Ribonucleotide reduction	Ribonucleotide reductase of class III (anaerobic), large subunit (EC 1.17.4.2)	fig|205975.9.peg.2214
Nucleosides and Nucleotides	Nucleosides and Nucleotides - no subcategory	Ribonucleotide reduction	Ribonucleotide reductase of class Ia (aerobic), beta subunit (EC 1.17.4.1)	fig|205975.9.peg.26
Nucleosides and Nucleotides	Nucleosides and Nucleotides - no subcategory	Ribonucleotide reduction	Ribonucleotide reductase of class Ia (aerobic), alpha subunit (EC 1.17.4.1)	fig|205975.9.peg.27
Nucleosides and Nucleotides	Nucleosides and Nucleotides - no subcategory	Ribonucleotide reduction	Ribonucleotide reductase transcriptional regulator NrdR	fig|205975.9.peg.3987
Nucleosides and Nucleotides	Nucleosides and Nucleotides - no subcategory	Hydantoin metabolism	N-methylhydantoinase B (EC 3.5.2.14)	fig|205975.9.peg.955
Nucleosides and Nucleotides	Nucleosides and Nucleotides - no subcategory	Hydantoin metabolism	N-methylhydantoinase A (EC 3.5.2.14)	fig|205975.9.peg.104
Nucleosides and Nucleotides	Nucleosides and Nucleotides - no subcategory	Hydantoin metabolism	Deacetylases, including yeast histone deacetylase and acetoin utilization protein	fig|205975.9.peg.2270
Nucleosides and Nucleotides	Nucleosides and Nucleotides - no subcategory	dNTP triphosphohydrolase protein family	dNTP triphosphohydrolase, broad substrate specificity, subgroup 3	fig|205975.9.peg.876
Nucleosides and Nucleotides	Detoxification	Nucleoside triphosphate pyrophosphohydrolase MazG	Nucleoside triphosphate pyrophosphohydrolase MazG (EC 3.6.1.8)	fig|205975.9.peg.1031
Nucleosides and Nucleotides	Detoxification	Nudix proteins (nucleoside triphosphate hydrolases)	ADP-ribose pyrophosphatase (EC 3.6.1.13)	fig|205975.9.peg.3098
Nucleosides and Nucleotides	Detoxification	Nudix proteins (nucleoside triphosphate hydrolases)	GDP-mannose mannosyl hydrolase (EC 3.6.1.-)	fig|205975.9.peg.1151
Nucleosides and Nucleotides	Detoxification	Housecleaning nucleoside triphosphate pyrophosphatases	Dimeric dUTPase (EC 3.6.1.23)	fig|205975.9.peg.4074
Protein Metabolism	Protein folding	Protein chaperones	Heat shock protein GrpE	fig|205975.9.peg.387
Protein Metabolism	Protein folding	Protein chaperones	Chaperone protein DnaK	fig|205975.9.peg.386
Protein Metabolism	Protein folding	Protein chaperones	Chaperone protein HscB	fig|205975.9.peg.315
Protein Metabolism	Protein folding	Protein chaperones	Chaperone protein DnaJ	fig|205975.9.peg.385
Protein Metabolism	Protein folding	Protein chaperones	Chaperone protein HtpG	fig|205975.9.peg.1611
Protein Metabolism	Protein folding	Protein chaperones	Chaperone protein HscA	fig|205975.9.peg.314
Protein Metabolism	Protein folding	Periplasmic disulfide interchange	Cytochrome c-type biogenesis protein CcmG/DsbE, thiol:disulfide oxidoreductase	fig|205975.9.peg.3133
Protein Metabolism	Protein folding	Periplasmic disulfide interchange	Periplasmic thiol:disulfide interchange protein DsbA	fig|205975.9.peg.348
Protein Metabolism	Protein folding	Periplasmic disulfide interchange	Thiol:disulfide interchange protein DsbC	fig|205975.9.peg.3417
Protein Metabolism	Protein folding	Periplasmic disulfide interchange	Cytochrome c-type biogenesis protein DsbD, protein-disulfide reductase (EC 1.8.1.8)	fig|205975.9.peg.1725
Protein Metabolism	Protein folding	Peptidyl-prolyl cis-trans isomerase	Peptidyl-prolyl cis-trans isomerase PpiD (EC 5.2.1.8)	fig|205975.9.peg.1386
Protein Metabolism	Protein folding	Peptidyl-prolyl cis-trans isomerase	FKBP-type peptidyl-prolyl cis-trans isomerase SlyD (EC 5.2.1.8)	fig|205975.9.peg.2190
Protein Metabolism	Protein folding	Peptidyl-prolyl cis-trans isomerase	Peptidyl-prolyl cis-trans isomerase PpiB (EC 5.2.1.8)	fig|205975.9.peg.1333, fig|205975.9.peg.1334, fig|205975.9.peg.1337, fig|205975.9.peg.1338
Protein Metabolism	Protein biosynthesis	tRNA aminoacylation, Val	Valyl-tRNA synthetase (EC 6.1.1.9)	fig|205975.9.peg.4018
Protein Metabolism	Protein biosynthesis	tRNA aminoacylation, Met	Methionyl-tRNA synthetase (EC 6.1.1.10)	fig|205975.9.peg.2405
Protein Metabolism	Protein biosynthesis	rRNAs	5S rRNA	fig|205975.9.rna.12
Protein Metabolism	Protein biosynthesis	rRNAs	SSU rRNA	fig|205975.9.rna.8
Protein Metabolism	Protein biosynthesis	rRNAs	LSU rRNA	fig|205975.9.rna.11
Protein Metabolism	Protein biosynthesis	tRNA aminoacylation, Ile	Isoleucyl-tRNA synthetase (EC 6.1.1.5)	fig|205975.9.peg.1645
Protein Metabolism	Protein biosynthesis	tRNA aminoacylation, Arg	Arginyl-tRNA synthetase (EC 6.1.1.19)	fig|205975.9.peg.1778
Protein Metabolism	Protein biosynthesis	Translation initiation factors bacterial	Translation initiation factor 1	fig|205975.9.peg.3117
Protein Metabolism	Protein biosynthesis	Translation initiation factors bacterial	Methionyl-tRNA formyltransferase (EC 2.1.2.9)	fig|205975.9.peg.2232, fig|205975.9.peg.2235
Protein Metabolism	Protein biosynthesis	Translation initiation factors bacterial	Translation initiation factor 3	fig|205975.9.peg.2225
Protein Metabolism	Protein biosynthesis	Translation initiation factors bacterial	Translation initiation factor 2	fig|205975.9.peg.2624, fig|205975.9.peg.2627
Protein Metabolism	Protein biosynthesis	Translation initiation factors bacterial	Ribosome-binding factor A	fig|205975.9.peg.2623
Protein Metabolism	Protein biosynthesis	Ribosome SSU bacterial	SSU ribosomal protein S11p (S14e)	fig|205975.9.peg.2772
Protein Metabolism	Protein biosynthesis	Ribosome SSU bacterial	SSU ribosomal protein S1p	fig|205975.9.peg.366, fig|205975.9.peg.367
Protein Metabolism	Protein biosynthesis	Ribosome SSU bacterial	SSU ribosomal protein S6p	fig|205975.9.peg.2582
Protein Metabolism	Protein biosynthesis	Ribosome SSU bacterial	SSU ribosomal protein S15p (S13e)	fig|205975.9.peg.2621
Protein Metabolism	Protein biosynthesis	Ribosome SSU bacterial	SSU ribosomal protein S14p (S29e)	fig|205975.9.peg.2782
Protein Metabolism	Protein biosynthesis	Ribosome SSU bacterial	SSU ribosomal protein S5p (S2e)	fig|205975.9.peg.2778
Protein Metabolism	Protein biosynthesis	Ribosome SSU bacterial	SSU ribosomal protein S18p	fig|205975.9.peg.2583
Protein Metabolism	Protein biosynthesis	Ribosome SSU bacterial	SSU ribosomal protein S17p (S11e)	fig|205975.9.peg.2786
Protein Metabolism	Protein biosynthesis	Ribosome SSU bacterial	SSU ribosomal protein S20p	fig|205975.9.peg.1642
Protein Metabolism	Protein biosynthesis	Ribosome SSU bacterial	SSU ribosomal protein S12p (S23e)	fig|205975.9.peg.2812, fig|205975.9.peg.2815
Protein Metabolism	Protein biosynthesis	Ribosome SSU bacterial	SSU ribosomal protein S9p (S16e)	fig|205975.9.peg.3567
Protein Metabolism	Protein biosynthesis	Ribosome SSU bacterial	SSU ribosomal protein S8p (S15Ae)	fig|205975.9.peg.2781
Protein Metabolism	Protein biosynthesis	Ribosome SSU bacterial	SSU ribosomal protein S4p (S9e)	fig|205975.9.peg.2771
Protein Metabolism	Protein biosynthesis	Ribosome SSU bacterial	SSU ribosomal protein S14p (S29e), zinc-independent	fig|205975.9.peg.2782
Protein Metabolism	Protein biosynthesis	Ribosome SSU bacterial	SSU ribosomal protein S19p (S15e)	fig|205975.9.peg.2791
Protein Metabolism	Protein biosynthesis	Ribosome SSU bacterial	SSU ribosomal protein S10p (S20e)	fig|205975.9.peg.2796
Protein Metabolism	Protein biosynthesis	Ribosome SSU bacterial	SSU ribosomal protein S16p	fig|205975.9.peg.3864
Protein Metabolism	Protein biosynthesis	Ribosome SSU bacterial	SSU ribosomal protein S3p (S3e)	fig|205975.9.peg.2789
Protein Metabolism	Protein biosynthesis	Ribosome SSU bacterial	SSU ribosomal protein S18p, zinc-independent	fig|205975.9.peg.2583
Protein Metabolism	Protein biosynthesis	Ribosome SSU bacterial	SSU ribosomal protein S7p (S5e)	fig|205975.9.peg.2816
Protein Metabolism	Protein biosynthesis	Ribosome SSU bacterial	SSU ribosomal protein S2p (SAe)	fig|205975.9.peg.986, fig|205975.9.peg.988
Protein Metabolism	Protein biosynthesis	Ribosome SSU bacterial	SSU ribosomal protein S21p	fig|205975.9.peg.2356
Protein Metabolism	Protein biosynthesis	Ribosome SSU bacterial	SSU ribosomal protein S13p (S18e)	fig|205975.9.peg.2773
Protein Metabolism	Protein biosynthesis	tRNA aminoacylation, Gly	Glycyl-tRNA synthetase alpha chain (EC 6.1.1.14)	fig|205975.9.peg.2156
Protein Metabolism	Protein biosynthesis	tRNA aminoacylation, Gly	Glycyl-tRNA synthetase beta chain (EC 6.1.1.14)	fig|205975.9.peg.2157
Protein Metabolism	Protein biosynthesis	tRNA aminoacylation, Ala	Alanyl-tRNA synthetase (EC 6.1.1.7)	fig|205975.9.peg.2955
Protein Metabolism	Protein biosynthesis	tRNA aminoacylation, Trp	Tryptophanyl-tRNA synthetase (EC 6.1.1.2)	fig|205975.9.peg.1064
Protein Metabolism	Protein biosynthesis	Ribosome LSU bacterial	LSU ribosomal protein L18p (L5e)	fig|205975.9.peg.2779
Protein Metabolism	Protein biosynthesis	Ribosome LSU bacterial	LSU ribosomal protein L11p (L12e)	fig|205975.9.peg.2802, fig|205975.9.peg.2804
Protein Metabolism	Protein biosynthesis	Ribosome LSU bacterial	LSU ribosomal protein L5p (L11e)	fig|205975.9.peg.2783
Protein Metabolism	Protein biosynthesis	Ribosome LSU bacterial	LSU ribosomal protein L23p (L23Ae)	fig|205975.9.peg.2793
Protein Metabolism	Protein biosynthesis	Ribosome LSU bacterial	LSU ribosomal protein L14p (L23e)	fig|205975.9.peg.2785
Protein Metabolism	Protein biosynthesis	Ribosome LSU bacterial	LSU ribosomal protein L31p, zinc-dependent	fig|205975.9.peg.2203
Protein Metabolism	Protein biosynthesis	Ribosome LSU bacterial	LSU ribosomal protein L2p (L8e)	fig|205975.9.peg.2792
Protein Metabolism	Protein biosynthesis	Ribosome LSU bacterial	LSU ribosomal protein L31p	fig|205975.9.peg.2203
Protein Metabolism	Protein biosynthesis	Ribosome LSU bacterial	LSU ribosomal protein L6p (L9e)	fig|205975.9.peg.2780
Protein Metabolism	Protein biosynthesis	Ribosome LSU bacterial	LSU ribosomal protein L21p	fig|205975.9.peg.1638
Protein Metabolism	Protein biosynthesis	Ribosome LSU bacterial	LSU ribosomal protein L24p (L26e)	fig|205975.9.peg.2784
Protein Metabolism	Protein biosynthesis	Ribosome LSU bacterial	LSU ribosomal protein L29p (L35e)	fig|205975.9.peg.2787
Protein Metabolism	Protein biosynthesis	Ribosome LSU bacterial	LSU ribosomal protein L30p (L7e)	fig|205975.9.peg.2777
Protein Metabolism	Protein biosynthesis	Ribosome LSU bacterial	LSU ribosomal protein L1p (L10Ae)	fig|205975.9.peg.2803, fig|205975.9.peg.2805
Protein Metabolism	Protein biosynthesis	Ribosome LSU bacterial	LSU ribosomal protein L16p (L10e)	fig|205975.9.peg.2788
Protein Metabolism	Protein biosynthesis	Ribosome LSU bacterial	LSU ribosomal protein L25p	fig|205975.9.peg.2824
Protein Metabolism	Protein biosynthesis	Ribosome LSU bacterial	LSU ribosomal protein L3p (L3e)	fig|205975.9.peg.2795
Protein Metabolism	Protein biosynthesis	Ribosome LSU bacterial	LSU ribosomal protein L15p (L27Ae)	fig|205975.9.peg.2776
Protein Metabolism	Protein biosynthesis	Ribosome LSU bacterial	LSU ribosomal protein L33p, zinc-independent	fig|205975.9.peg.106
Protein Metabolism	Protein biosynthesis	Ribosome LSU bacterial	LSU ribosomal protein L13p (L13Ae)	fig|205975.9.peg.3568
Protein Metabolism	Protein biosynthesis	Ribosome LSU bacterial	LSU ribosomal protein L22p (L17e)	fig|205975.9.peg.2790
Protein Metabolism	Protein biosynthesis	Ribosome LSU bacterial	LSU ribosomal protein L34p	fig|205975.9.peg.2166
Protein Metabolism	Protein biosynthesis	Ribosome LSU bacterial	LSU ribosomal protein L10p (P0)	fig|205975.9.peg.2806
Protein Metabolism	Protein biosynthesis	Ribosome LSU bacterial	LSU ribosomal protein L9p	fig|205975.9.peg.2585
Protein Metabolism	Protein biosynthesis	Ribosome LSU bacterial	LSU ribosomal protein L28p	fig|205975.9.peg.107
Protein Metabolism	Protein biosynthesis	Ribosome LSU bacterial	LSU ribosomal protein L19p	fig|205975.9.peg.3861
Protein Metabolism	Protein biosynthesis	Ribosome LSU bacterial	LSU ribosomal protein L35p	fig|205975.9.peg.2224
Protein Metabolism	Protein biosynthesis	Ribosome LSU bacterial	LSU ribosomal protein L36p	fig|205975.9.peg.2774
Protein Metabolism	Protein biosynthesis	Ribosome LSU bacterial	LSU ribosomal protein L20p	fig|205975.9.peg.2223
Protein Metabolism	Protein biosynthesis	Ribosome LSU bacterial	LSU ribosomal protein L32p	fig|205975.9.peg.2601
Protein Metabolism	Protein biosynthesis	Ribosome LSU bacterial	LSU ribosomal protein L33p	fig|205975.9.peg.106
Protein Metabolism	Protein biosynthesis	Ribosome LSU bacterial	LSU ribosomal protein L17p	fig|205975.9.peg.2769
Protein Metabolism	Protein biosynthesis	Ribosome LSU bacterial	LSU ribosomal protein L27p	fig|205975.9.peg.1639
Protein Metabolism	Protein biosynthesis	Ribosome LSU bacterial	LSU ribosomal protein L4p (L1e)	fig|205975.9.peg.2794
Protein Metabolism	Protein biosynthesis	Programmed frameshift	programmed frameshift-containing	fig|205975.9.peg.3457
Protein Metabolism	Protein biosynthesis	Programmed frameshift	Peptide chain release factor 2	fig|205975.9.peg.3457
Protein Metabolism	Protein biosynthesis	tRNA aminoacylation, Cys	Cysteinyl-tRNA synthetase (EC 6.1.1.16)	fig|205975.9.peg.1340
Protein Metabolism	Protein biosynthesis	Translation termination factors bacterial	Ribosome recycling factor	fig|205975.9.peg.991
Protein Metabolism	Protein biosynthesis	Translation termination factors bacterial	Peptidyl-tRNA hydrolase (EC 3.1.1.29)	fig|205975.9.peg.2825
Protein Metabolism	Protein biosynthesis	Translation termination factors bacterial	Peptide deformylase (EC 3.5.1.88)	fig|205975.9.peg.942, fig|205975.9.peg.2231, fig|205975.9.peg.2234
Protein Metabolism	Protein biosynthesis	Translation termination factors bacterial	Peptide chain release factor 3	fig|205975.9.peg.1102
Protein Metabolism	Protein biosynthesis	Translation termination factors bacterial	tmRNA-binding protein SmpB	fig|205975.9.peg.404
Protein Metabolism	Protein biosynthesis	Translation termination factors bacterial	Peptide chain release factor 1	fig|205975.9.peg.3604
Protein Metabolism	Protein biosynthesis	Translation termination factors bacterial	Methionine aminopeptidase (EC 3.4.11.18)	fig|205975.9.peg.985
Protein Metabolism	Protein biosynthesis	Translation termination factors bacterial	Peptide chain release factor 2	fig|205975.9.peg.3457
Protein Metabolism	Protein biosynthesis	tRNA aminoacylation, His	Histidyl-tRNA synthetase (EC 6.1.1.21)	fig|205975.9.peg.145
Protein Metabolism	Protein biosynthesis	tRNA aminoacylation, Asp and Asn	Aspartyl-tRNA(Asn) synthetase (EC 6.1.1.23)	fig|205975.9.peg.838
Protein Metabolism	Protein biosynthesis	tRNA aminoacylation, Asp and Asn	Aspartyl-tRNA(Asn) amidotransferase subunit C (EC 6.3.5.6)	fig|205975.9.peg.3613
Protein Metabolism	Protein biosynthesis	tRNA aminoacylation, Asp and Asn	Aspartyl-tRNA(Asn) amidotransferase subunit B (EC 6.3.5.6)	fig|205975.9.peg.3611
Protein Metabolism	Protein biosynthesis	tRNA aminoacylation, Asp and Asn	Aspartyl-tRNA synthetase (EC 6.1.1.12)	fig|205975.9.peg.838
Protein Metabolism	Protein biosynthesis	tRNA aminoacylation, Asp and Asn	Aspartyl-tRNA(Asn) amidotransferase subunit A (EC 6.3.5.6)	fig|205975.9.peg.3612
Protein Metabolism	Protein biosynthesis	Translation elongation factors bacterial	Translation elongation factor G	fig|205975.9.peg.2817
Protein Metabolism	Protein biosynthesis	Translation elongation factors bacterial	Translation elongation factor LepA	fig|205975.9.peg.2708
Protein Metabolism	Protein biosynthesis	Translation elongation factors bacterial	Translation elongation factor Tu	fig|205975.9.peg.2797, fig|205975.9.peg.2798, fig|205975.9.peg.2799, fig|205975.9.peg.2818, fig|205975.9.peg.2819, fig|205975.9.peg.2820
Protein Metabolism	Protein biosynthesis	Translation elongation factors bacterial	Translation elongation factor Ts	fig|205975.9.peg.989
Protein Metabolism	Protein biosynthesis	Translation elongation factors bacterial	Translation elongation factor P	fig|205975.9.peg.1804
Protein Metabolism	Protein biosynthesis	tRNAs	tRNA-Phe-GAA	fig|205975.9.rna.5
Protein Metabolism	Protein biosynthesis	tRNAs	tRNA-Leu-CAG	fig|205975.9.rna.39
Protein Metabolism	Protein biosynthesis	tRNAs	tRNA-Arg-ACG	fig|205975.9.rna.35
Protein Metabolism	Protein biosynthesis	tRNAs	tRNA-Val-GAC	fig|205975.9.rna.42
Protein Metabolism	Protein biosynthesis	tRNAs	tRNA-Leu-CAA	fig|205975.9.rna.3
Protein Metabolism	Protein biosynthesis	tRNAs	tRNA-Leu-GAG	fig|205975.9.rna.29
Protein Metabolism	Protein biosynthesis	tRNAs	tRNA-Arg-CCG	fig|205975.9.rna.24
Protein Metabolism	Protein biosynthesis	tRNAs	tRNA-Ala-GGC	fig|205975.9.rna.14
Protein Metabolism	Protein biosynthesis	tRNAs	tRNA-Pro-CGG	fig|205975.9.rna.1
Protein Metabolism	Protein biosynthesis	tRNAs	tRNA-Gly-CCC	fig|205975.9.rna.6
Protein Metabolism	Protein biosynthesis	tRNAs	tRNA-Cys-GCA	fig|205975.9.rna.20
Protein Metabolism	Protein biosynthesis	tRNAs	tRNA-Pro-GGG	fig|205975.9.rna.45
Protein Metabolism	Protein biosynthesis	tRNAs	tRNA-Gly-GCC	fig|205975.9.rna.21
Protein Metabolism	Protein biosynthesis	tRNAs	tRNA-Trp-CCA	fig|205975.9.rna.30
Protein Metabolism	Protein biosynthesis	tRNAs	tRNA-Ser-CGA	fig|205975.9.rna.26
Protein Metabolism	Protein biosynthesis	tRNAs	tRNA-Ser-GGA	fig|205975.9.rna.38, fig|205975.9.rna.47
Protein Metabolism	Protein biosynthesis	tRNA aminoacylation, Lys	Lysyl-tRNA synthetase (class II) (EC 6.1.1.6)	fig|205975.9.peg.3456
Protein Metabolism	Protein biosynthesis	tRNA aminoacylation, Thr	Threonyl-tRNA synthetase (EC 6.1.1.3)	fig|205975.9.peg.2226
Protein Metabolism	Protein biosynthesis	tRNA aminoacylation, Pro	Prolyl-tRNA synthetase (EC 6.1.1.15), bacterial type	fig|205975.9.peg.2672
Protein Metabolism	Protein biosynthesis	Translation elongation factor G family	Translation elongation factor G	fig|205975.9.peg.2817
Protein Metabolism	Protein biosynthesis	tRNA aminoacylation, Glu and Gln	Glutamyl-tRNA(Gln) amidotransferase subunit A (EC 6.3.5.7)	fig|205975.9.peg.3612
Protein Metabolism	Protein biosynthesis	tRNA aminoacylation, Glu and Gln	Glutamyl-tRNA synthetase (EC 6.1.1.17)	fig|205975.9.peg.822
Protein Metabolism	Protein biosynthesis	tRNA aminoacylation, Glu and Gln	Glutamyl-tRNA(Gln) amidotransferase subunit B (EC 6.3.5.7)	fig|205975.9.peg.3611
Protein Metabolism	Protein biosynthesis	tRNA aminoacylation, Glu and Gln	Glutaminyl-tRNA synthetase (EC 6.1.1.18)	fig|205975.9.peg.823
Protein Metabolism	Protein biosynthesis	tRNA aminoacylation, Glu and Gln	Glutamyl-tRNA(Gln) amidotransferase subunit C (EC 6.3.5.7)	fig|205975.9.peg.3613
Protein Metabolism	Protein biosynthesis	tRNA aminoacylation, Ser	Seryl-tRNA synthetase (EC 6.1.1.11)	fig|205975.9.peg.3130
Protein Metabolism	Protein biosynthesis	tRNA aminoacylation, Tyr	Tyrosyl-tRNA synthetase (EC 6.1.1.1)	fig|205975.9.peg.747
Protein Metabolism	Protein biosynthesis	tRNA aminoacylation, Leu	Leucyl-tRNA synthetase (EC 6.1.1.4)	fig|205975.9.peg.1835
Protein Metabolism	Protein biosynthesis	Glycyl-tRNA synthetase	Glycyl-tRNA synthetase alpha chain (EC 6.1.1.14)	fig|205975.9.peg.2156
Protein Metabolism	Protein biosynthesis	Glycyl-tRNA synthetase	Glycyl-tRNA synthetase beta chain (EC 6.1.1.14)	fig|205975.9.peg.2157
Protein Metabolism	Protein biosynthesis	tRNA aminoacylation, Phe	Phenylalanyl-tRNA synthetase alpha chain (EC 6.1.1.20)	fig|205975.9.peg.2222
Protein Metabolism	Protein biosynthesis	tRNA aminoacylation, Phe	Phenylalanyl-tRNA synthetase beta chain (EC 6.1.1.20)	fig|205975.9.peg.2221
Protein Metabolism	Protein processing and modification	Protein-L-isoaspartate O-methyltransferase	Protein-L-isoaspartate O-methyltransferase (EC 2.1.1.77)	fig|205975.9.peg.231, fig|205975.9.peg.714, fig|205975.9.peg.3944, fig|205975.9.peg.4092
Protein Metabolism	Protein processing and modification	Signal peptidase	Signal peptidase I (EC 3.4.21.89)	fig|205975.9.peg.2707
Protein Metabolism	Protein processing and modification	Signal peptidase	Lipoprotein signal peptidase (EC 3.4.23.36)	fig|205975.9.peg.1646
Protein Metabolism	Protein processing and modification	Protein deglycation	Ribulosamine/erythrulosamine 3-kinase potentially involved in protein deglycation	fig|205975.9.peg.1823
Protein Metabolism	Protein processing and modification	Protein deglycation	Low molecular weight protein tyrosine phosphatase (EC 3.1.3.48)	fig|205975.9.peg.3179
Protein Metabolism	Protein degradation	Putative TldE-TldD proteolytic complex	TldE protein, part of TldE/TldD proteolytic complex	fig|205975.9.peg.3592
Protein Metabolism	Protein degradation	Putative TldE-TldD proteolytic complex	TldD protein, part of TldE/TldD proteolytic complex	fig|205975.9.peg.3593
Protein Metabolism	Protein degradation	Aminopeptidases (EC 3.4.11.-)	Xaa-Pro aminopeptidase (EC 3.4.11.9)	fig|205975.9.peg.3555
Protein Metabolism	Protein degradation	Aminopeptidases (EC 3.4.11.-)	Membrane alanine aminopeptidase N (EC 3.4.11.2)	fig|205975.9.peg.785
Protein Metabolism	Protein degradation	Aminopeptidases (EC 3.4.11.-)	Cytosol aminopeptidase PepA (EC 3.4.11.1)	fig|205975.9.peg.3510, fig|205975.9.peg.3511
Protein Metabolism	Protein degradation	Protein degradation	Oligopeptidase A (EC 3.4.24.70)	fig|205975.9.peg.587, fig|205975.9.peg.2253
Protein Metabolism	Protein degradation	Protein degradation	Leucyl/phenylalanyl-tRNA--protein transferase (EC 2.3.2.6)	fig|205975.9.peg.3119
Protein Metabolism	Protein degradation	Metallocarboxypeptidases (EC 3.4.17.-)	D-alanyl-D-alanine carboxypeptidase (EC 3.4.16.4)	fig|205975.9.peg.496, fig|205975.9.peg.525, fig|205975.9.peg.526
Protein Metabolism	Protein degradation	Proteolysis in bacteria, ATP-dependent	DNA repair protein RadA	fig|205975.9.peg.2588
Protein Metabolism	Protein degradation	Proteolysis in bacteria, ATP-dependent	ATP-dependent Clp protease ATP-binding subunit ClpX	fig|205975.9.peg.1390
Protein Metabolism	Protein degradation	Proteolysis in bacteria, ATP-dependent	ATP-dependent Clp protease ATP-binding subunit ClpA	fig|205975.9.peg.3116
Protein Metabolism	Protein degradation	Proteolysis in bacteria, ATP-dependent	ATP-dependent protease La (EC 3.4.21.53) Type II	fig|205975.9.peg.2017
Protein Metabolism	Protein degradation	Proteolysis in bacteria, ATP-dependent	Outer membrane stress sensor protease DegS	fig|205975.9.peg.1909
Protein Metabolism	Protein degradation	Proteolysis in bacteria, ATP-dependent	ATP-dependent protease La (EC 3.4.21.53) Type I	fig|205975.9.peg.1388, fig|205975.9.peg.2760
Protein Metabolism	Protein degradation	Proteolysis in bacteria, ATP-dependent	ATP-dependent Clp protease adaptor protein ClpS	fig|205975.9.peg.3115
Protein Metabolism	Protein degradation	Proteolysis in bacteria, ATP-dependent	ATP-dependent Clp protease, ATP-binding subunit ClpC	fig|205975.9.peg.949
Protein Metabolism	Protein degradation	Proteolysis in bacteria, ATP-dependent	ATP-dependent hsl protease ATP-binding subunit HslU	fig|205975.9.peg.3788
Motility and Chemotaxis	Flagellar motility in Prokaryota	Flagellum in Campylobacter	Flagellar basal-body rod protein FlgC	fig|205975.9.peg.4140
Motility and Chemotaxis	Flagellar motility in Prokaryota	Flagellum in Campylobacter	Flagellin protein FlaA	fig|205975.9.peg.3872, fig|205975.9.peg.3877
Motility and Chemotaxis	Flagellar motility in Prokaryota	Flagellum in Campylobacter	Cell division protein FtsI [Peptidoglycan synthetase] (EC 2.4.1.129)	fig|205975.9.peg.1442
Motility and Chemotaxis	Flagellar motility in Prokaryota	Flagellum in Campylobacter	Flagellar hook-basal body complex protein FliE	fig|205975.9.peg.2494
Motility and Chemotaxis	Flagellar motility in Prokaryota	Flagellum in Campylobacter	Flagellar basal-body rod protein FlgB	fig|205975.9.peg.1137, fig|205975.9.peg.4139
Regulation and Cell signaling	Regulation and Cell signaling - no subcategory	cAMP signaling in bacteria	Predicted signal-transduction protein containing cAMP-binding and CBS domains	fig|205975.9.peg.1402
Regulation and Cell signaling	Regulation and Cell signaling - no subcategory	cAMP signaling in bacteria	Cyclic AMP receptor protein	fig|205975.9.peg.1885
Regulation and Cell signaling	Regulation and Cell signaling - no subcategory	cAMP signaling in bacteria	Hydrolase, alpha/beta fold family functionally coupled to Phosphoribulokinase	fig|205975.9.peg.1525, fig|205975.9.peg.1527
Regulation and Cell signaling	Regulation and Cell signaling - no subcategory	cAMP signaling in bacteria	Adenylate cyclase (EC 4.6.1.1)	fig|205975.9.peg.533, fig|205975.9.peg.2515, fig|205975.9.peg.3782
Regulation and Cell signaling	Regulation and Cell signaling - no subcategory	cAMP signaling in bacteria	3',5'-cyclic-nucleotide phosphodiesterase (EC 3.1.4.17)	fig|205975.9.peg.2467
Regulation and Cell signaling	Regulation and Cell signaling - no subcategory	Orphan regulatory proteins	Sensory histidine kinase QseC	fig|205975.9.peg.1188
Regulation and Cell signaling	Regulation and Cell signaling - no subcategory	Orphan regulatory proteins	Glycine cleavage system transcriptional antiactivator GcvR	fig|205975.9.peg.941, fig|205975.9.peg.1279, fig|205975.9.peg.1280
Regulation and Cell signaling	Regulation and Cell signaling - no subcategory	Stringent Response, (p)ppGpp metabolism	GTP pyrophosphokinase (EC 2.7.6.5), (p)ppGpp synthetase II	fig|205975.9.peg.459, fig|205975.9.peg.1492
Regulation and Cell signaling	Regulation and Cell signaling - no subcategory	Stringent Response, (p)ppGpp metabolism	Guanosine-3',5'-bis(diphosphate) 3'-pyrophosphohydrolase (EC 3.1.7.2)	fig|205975.9.peg.459, fig|205975.9.peg.1492
Regulation and Cell signaling	Regulation and Cell signaling - no subcategory	Stringent Response, (p)ppGpp metabolism	GTP pyrophosphokinase (EC 2.7.6.5), (p)ppGpp synthetase I	fig|205975.9.peg.2363, fig|205975.9.peg.2365
Regulation and Cell signaling	Programmed Cell Death and Toxin-antitoxin Systems	Toxin-antitoxin replicon stabilization systems	RelB/StbD replicon stabilization protein (antitoxin to RelE/StbE)	fig|205975.9.peg.1990
Regulation and Cell signaling	Programmed Cell Death and Toxin-antitoxin Systems	Toxin-antitoxin replicon stabilization systems	YoeB toxin protein	fig|205975.9.peg.1543
Regulation and Cell signaling	Programmed Cell Death and Toxin-antitoxin Systems	Toxin-antitoxin replicon stabilization systems	VapC toxin protein	fig|205975.9.peg.4, fig|205975.9.peg.3692
Regulation and Cell signaling	Programmed Cell Death and Toxin-antitoxin Systems	Toxin-antitoxin replicon stabilization systems	YefM protein (antitoxin to YoeB)	fig|205975.9.peg.1542
Regulation and Cell signaling	Programmed Cell Death and Toxin-antitoxin Systems	Phd-Doc, YdcE-YdcD toxin-antitoxin (programmed cell death) systems	Prevent host death protein, Phd antitoxin	fig|205975.9.peg.2037
Regulation and Cell signaling	Programmed Cell Death and Toxin-antitoxin Systems	Phd-Doc, YdcE-YdcD toxin-antitoxin (programmed cell death) systems	Death on curing protein, Doc toxin	fig|205975.9.peg.2036
Secondary Metabolism	Plant Hormones	Auxin biosynthesis	Tryptophan synthase alpha chain (EC 4.2.1.20)	fig|205975.9.peg.3353
Secondary Metabolism	Plant Hormones	Auxin biosynthesis	Anthranilate phosphoribosyltransferase (EC 2.4.2.18)	fig|205975.9.peg.1882
Secondary Metabolism	Plant Hormones	Auxin biosynthesis	Tryptophan synthase beta chain (EC 4.2.1.20)	fig|205975.9.peg.3352
Secondary Metabolism	Plant Hormones	Auxin biosynthesis	Phosphoribosylanthranilate isomerase (EC 5.3.1.24)	fig|205975.9.peg.3351
DNA Metabolism	DNA repair	DNA repair, bacterial MutL-MutS system	DNA mismatch repair protein MutS	fig|205975.9.peg.3406, fig|205975.9.peg.4150
DNA Metabolism	DNA repair	DNA repair, bacterial MutL-MutS system	DNA mismatch repair protein MutL	fig|205975.9.peg.1009
DNA Metabolism	DNA repair	DNA repair, UvrABC system	Excinuclease ABC subunit C	fig|205975.9.peg.1604
DNA Metabolism	DNA repair	DNA repair, UvrABC system	Excinuclease ABC subunit A	fig|205975.9.peg.2767
DNA Metabolism	DNA repair	DNA repair, UvrABC system	Excinuclease ABC subunit B	fig|205975.9.peg.4096, fig|205975.9.peg.4099
DNA Metabolism	DNA repair	DNA repair, bacterial DinG and relatives	DinG family ATP-dependent helicase YoaA	fig|205975.9.peg.189, fig|205975.9.peg.191
DNA Metabolism	DNA repair	2-phosphoglycolate salvage	Phosphoglycolate phosphatase (EC 3.1.3.18)	fig|205975.9.peg.1877, fig|205975.9.peg.1878
DNA Metabolism	DNA repair	2-phosphoglycolate salvage	Similar to phosphoglycolate phosphatase, clustered with ubiquinone biosynthesis SAM-dependent O-methyltransferase	fig|205975.9.peg.2562
DNA Metabolism	DNA repair	2-phosphoglycolate salvage	Similar to phosphoglycolate phosphatase, clustered with ribosomal large subunit pseudouridine synthase C	fig|205975.9.peg.3182
DNA Metabolism	DNA repair	RecA and RecX	RecA protein	fig|205975.9.peg.2957
DNA Metabolism	DNA repair	RecA and RecX	Regulatory protein RecX	fig|205975.9.peg.2956
DNA Metabolism	DNA repair	DNA repair system including RecA, MutS and a hypothetical protein	DNA mismatch repair protein MutS	fig|205975.9.peg.3406, fig|205975.9.peg.4150
DNA Metabolism	DNA repair	DNA repair system including RecA, MutS and a hypothetical protein	RecA protein	fig|205975.9.peg.2957
DNA Metabolism	DNA repair	DNA repair system including RecA, MutS and a hypothetical protein	Regulatory protein RecX	fig|205975.9.peg.2956
DNA Metabolism	DNA repair	DNA repair, bacterial	Exodeoxyribonuclease VII large subunit (EC 3.1.11.6)	fig|205975.9.peg.2016
DNA Metabolism	DNA repair	DNA repair, bacterial	DNA repair protein RadA	fig|205975.9.peg.2588
DNA Metabolism	DNA repair	DNA repair, bacterial	Exonuclease SbcD	fig|205975.9.peg.3632
DNA Metabolism	DNA repair	DNA repair, bacterial	SOS-response repressor and protease LexA (EC 3.4.21.88)	fig|205975.9.peg.140, fig|205975.9.peg.363
DNA Metabolism	DNA repair	DNA repair, bacterial	DNA repair protein RecN	fig|205975.9.peg.390, fig|205975.9.peg.392
DNA Metabolism	DNA repair	DNA repair, bacterial	DNA recombination protein RmuC	fig|205975.9.peg.3402
DNA Metabolism	DNA repair	DNA repair, bacterial	A/G-specific adenine glycosylase (EC 3.2.2.-)	fig|205975.9.peg.582
DNA Metabolism	DNA repair	DNA repair, bacterial	DNA polymerase IV (EC 2.7.7.7)	fig|205975.9.peg.362, fig|205975.9.peg.1035
DNA Metabolism	DNA repair	DNA repair, bacterial	Exonuclease SbcC	fig|205975.9.peg.3631
DNA Metabolism	DNA repair	DNA repair, bacterial	Single-stranded DNA-binding protein	fig|205975.9.peg.2765
DNA Metabolism	DNA repair	DNA repair, bacterial	Methylated-DNA--protein-cysteine methyltransferase (EC 2.1.1.63)	fig|205975.9.peg.3414
DNA Metabolism	DNA repair	DNA repair, bacterial	Endonuclease IV (EC 3.1.21.2)	fig|205975.9.peg.332
DNA Metabolism	DNA repair	DNA repair, bacterial	RecA protein	fig|205975.9.peg.2957
DNA Metabolism	DNA repair	DNA repair, bacterial	Exodeoxyribonuclease III (EC 3.1.11.2)	fig|205975.9.peg.174
DNA Metabolism	DNA repair	DNA repair, bacterial	Exodeoxyribonuclease VII small subunit (EC 3.1.11.6)	fig|205975.9.peg.4002
DNA Metabolism	DNA repair	DNA repair, bacterial RecFOR pathway	ATP-dependent DNA helicase RecQ	fig|205975.9.peg.2078, fig|205975.9.peg.2391
DNA Metabolism	DNA repair	DNA repair, bacterial RecFOR pathway	Single-stranded DNA-binding protein	fig|205975.9.peg.2765
DNA Metabolism	DNA repair	DNA repair, bacterial RecFOR pathway	Recombination protein RecR	fig|205975.9.peg.658
DNA Metabolism	DNA repair	DNA repair, bacterial RecFOR pathway	RecA protein	fig|205975.9.peg.2957
DNA Metabolism	DNA repair	DNA repair, bacterial RecFOR pathway	DNA recombination and repair protein RecO	fig|205975.9.peg.2703
DNA Metabolism	DNA repair	DNA repair, bacterial RecFOR pathway	DNA recombination and repair protein RecF	fig|205975.9.peg.2162
DNA Metabolism	DNA repair	DNA repair, bacterial RecBCD pathway	Exodeoxyribonuclease V beta chain (EC 3.1.11.5)	fig|205975.9.peg.2722
DNA Metabolism	DNA repair	DNA repair, bacterial RecBCD pathway	Exodeoxyribonuclease V gamma chain (EC 3.1.11.5)	fig|205975.9.peg.2723
DNA Metabolism	DNA repair	DNA repair, bacterial RecBCD pathway	Exodeoxyribonuclease V alpha chain (EC 3.1.11.5)	fig|205975.9.peg.2721
DNA Metabolism	DNA repair	DNA repair, bacterial UvrD and related helicases	ATP-dependent DNA helicase Rep	fig|205975.9.peg.1992
DNA Metabolism	CRISPs	CRISPRs	CRISPR-associated protein Cas2	fig|205975.9.peg.1356
DNA Metabolism	CRISPs	CRISPRs	CRISPR-associated protein Cas1	fig|205975.9.peg.963, fig|205975.9.peg.1354, fig|205975.9.peg.1355
DNA Metabolism	CRISPs	CRISPRs	CRISPR-associated helicase Cas3	fig|205975.9.peg.1348
DNA Metabolism	CRISPs	CRISPRs	CRISPR-associated protein, Cse4 family	fig|205975.9.peg.1351
DNA Metabolism	CRISPs	CRISPRs	CRISPR-associated protein, Cse2 family	fig|205975.9.peg.1350
DNA Metabolism	CRISPs	CRISPRs	CRISPR-associated protein, Cse1 family	fig|205975.9.peg.1349
DNA Metabolism	CRISPs	CRISPRs	CRISPR-associated protein, Cas5e family	fig|205975.9.peg.1352
DNA Metabolism	DNA Metabolism - no subcategory	Type I Restriction-Modification	Type I restriction-modification system, specificity subunit S (EC 3.1.21.3)	fig|205975.9.peg.3930
DNA Metabolism	DNA Metabolism - no subcategory	Type I Restriction-Modification	Type I restriction-modification system, restriction subunit R (EC 3.1.21.3)	fig|205975.9.peg.10, fig|205975.9.peg.11, fig|205975.9.peg.405, fig|205975.9.peg.2755, fig|205975.9.peg.2885, fig|205975.9.peg.3668, fig|205975.9.peg.3800, fig|205975.9.peg.3801, fig|205975.9.peg.3924, fig|205975.9.peg.3927, fig|205975.9.peg.4119, fig|205975.9.peg.4133
DNA Metabolism	DNA Metabolism - no subcategory	Type I Restriction-Modification	Type I restriction-modification system, DNA-methyltransferase subunit M (EC 2.1.1.72)	fig|205975.9.peg.410, fig|205975.9.peg.2009, fig|205975.9.peg.3676, fig|205975.9.peg.3802, fig|205975.9.peg.3921, fig|205975.9.peg.3931
DNA Metabolism	DNA Metabolism - no subcategory	Restriction-Modification System	Type I restriction-modification system, specificity subunit S (EC 3.1.21.3)	fig|205975.9.peg.3930
DNA Metabolism	DNA Metabolism - no subcategory	Restriction-Modification System	Type I restriction-modification system, restriction subunit R (EC 3.1.21.3)	fig|205975.9.peg.10, fig|205975.9.peg.11, fig|205975.9.peg.405, fig|205975.9.peg.2755, fig|205975.9.peg.2885, fig|205975.9.peg.3668, fig|205975.9.peg.3800, fig|205975.9.peg.3801, fig|205975.9.peg.3924, fig|205975.9.peg.3927, fig|205975.9.peg.4119, fig|205975.9.peg.4133
DNA Metabolism	DNA Metabolism - no subcategory	Restriction-Modification System	Type I restriction-modification system, DNA-methyltransferase subunit M (EC 2.1.1.72)	fig|205975.9.peg.410, fig|205975.9.peg.2009, fig|205975.9.peg.3676, fig|205975.9.peg.3802, fig|205975.9.peg.3921, fig|205975.9.peg.3931
DNA Metabolism	DNA Metabolism - no subcategory	Restriction-Modification System	Putative predicted metal-dependent hydrolase	fig|205975.9.peg.3926
DNA Metabolism	DNA Metabolism - no subcategory	DNA ligases	DNA ligase (ATP) (EC 6.5.1.1)	fig|205975.9.peg.1519
DNA Metabolism	DNA Metabolism - no subcategory	DNA structural proteins, bacterial	Chromosome partition protein smc	fig|205975.9.peg.1070
DNA Metabolism	DNA Metabolism - no subcategory	DNA structural proteins, bacterial	Integration host factor beta subunit	fig|205975.9.peg.365
DNA Metabolism	DNA Metabolism - no subcategory	DNA structural proteins, bacterial	Integration host factor alpha subunit	fig|205975.9.peg.4116
DNA Metabolism	DNA Metabolism - no subcategory	DNA structural proteins, bacterial	DNA-binding protein HU-beta	fig|205975.9.peg.1387
DNA Metabolism	DNA Metabolism - no subcategory	DNA structural proteins, bacterial	DNA-binding protein Fis	fig|205975.9.peg.771
DNA Metabolism	DNA replication	DNA topoisomerases, Type I, ATP-independent	DNA topoisomerase I (EC 5.99.1.2)	fig|205975.9.peg.3750
DNA Metabolism	DNA replication	DNA topoisomerases, Type II, ATP-dependent	DNA gyrase subunit B (EC 5.99.1.3)	fig|205975.9.peg.2161
DNA Metabolism	DNA replication	DNA topoisomerases, Type II, ATP-dependent	DNA gyrase subunit A (EC 5.99.1.3)	fig|205975.9.peg.375
DNA Metabolism	DNA uptake, competence	DNA processing cluster	Recombination protein RecR	fig|205975.9.peg.658
DNA Metabolism	DNA uptake, competence	DNA processing cluster	DNA polymerase III subunits gamma and tau (EC 2.7.7.7)	fig|205975.9.peg.660
Fatty Acids, Lipids, and Isoprenoids	Fatty acids	Fatty Acid Biosynthesis FASII	Biotin carboxyl carrier protein of acetyl-CoA carboxylase	fig|205975.9.peg.1728
Fatty Acids, Lipids, and Isoprenoids	Fatty acids	Fatty Acid Biosynthesis FASII	Biotin carboxylase of acetyl-CoA carboxylase (EC 6.3.4.14)	fig|205975.9.peg.1729
Fatty Acids, Lipids, and Isoprenoids	Fatty acids	Fatty Acid Biosynthesis FASII	Acetyl-coenzyme A carboxyl transferase beta chain (EC 6.4.1.2)	fig|205975.9.peg.3354
Fatty Acids, Lipids, and Isoprenoids	Fatty acids	Fatty Acid Biosynthesis FASII	Acyl carrier protein	fig|205975.9.peg.2596, fig|205975.9.peg.2925
Fatty Acids, Lipids, and Isoprenoids	Fatty acids	Fatty Acid Biosynthesis FASII	Acetyl-coenzyme A carboxyl transferase alpha chain (EC 6.4.1.2)	fig|205975.9.peg.2662
Fatty Acids, Lipids, and Isoprenoids	Fatty acids	Fatty Acid Biosynthesis FASII	Malonyl CoA-acyl carrier protein transacylase (EC 2.3.1.39)	fig|205975.9.peg.2598
Fatty Acids, Lipids, and Isoprenoids	Fatty acids	Fatty Acid Biosynthesis FASII	Enoyl-[acyl-carrier-protein] reductase [NADH] (EC 1.3.1.9)	fig|205975.9.peg.1741
Fatty Acids, Lipids, and Isoprenoids	Fatty acids	Fatty Acid Biosynthesis FASII	3-hydroxyacyl-[acyl-carrier-protein] dehydratase, FabZ form (EC 4.2.1.59)	fig|205975.9.peg.999
Fatty Acids, Lipids, and Isoprenoids	Fatty acids	Fatty acid metabolism cluster	3-hydroxybutyryl-CoA epimerase (EC 5.1.2.3)	fig|205975.9.peg.2490
Fatty Acids, Lipids, and Isoprenoids	Fatty acids	Fatty acid metabolism cluster	Long-chain-fatty-acid--CoA ligase (EC 6.2.1.3)	fig|205975.9.peg.611, fig|205975.9.peg.951, fig|205975.9.peg.2491, fig|205975.9.peg.4151
Fatty Acids, Lipids, and Isoprenoids	Fatty acids	Fatty acid metabolism cluster	Enoyl-CoA hydratase (EC 4.2.1.17)	fig|205975.9.peg.2490
Fatty Acids, Lipids, and Isoprenoids	Fatty acids	Fatty acid metabolism cluster	3-ketoacyl-CoA thiolase (EC 2.3.1.16)	fig|205975.9.peg.2489
Fatty Acids, Lipids, and Isoprenoids	Fatty acids	Fatty acid metabolism cluster	3-hydroxyacyl-CoA dehydrogenase (EC 1.1.1.35)	fig|205975.9.peg.2490
Fatty Acids, Lipids, and Isoprenoids	Fatty Acids, Lipids, and Isoprenoids - no subcategory	Polyhydroxybutyrate metabolism	3-hydroxybutyryl-CoA epimerase (EC 5.1.2.3)	fig|205975.9.peg.2490
Fatty Acids, Lipids, and Isoprenoids	Fatty Acids, Lipids, and Isoprenoids - no subcategory	Polyhydroxybutyrate metabolism	Enoyl-CoA hydratase (EC 4.2.1.17)	fig|205975.9.peg.2490
Fatty Acids, Lipids, and Isoprenoids	Fatty Acids, Lipids, and Isoprenoids - no subcategory	Polyhydroxybutyrate metabolism	3-ketoacyl-CoA thiolase (EC 2.3.1.16)	fig|205975.9.peg.2489
Fatty Acids, Lipids, and Isoprenoids	Fatty Acids, Lipids, and Isoprenoids - no subcategory	Polyhydroxybutyrate metabolism	3-hydroxyacyl-CoA dehydrogenase (EC 1.1.1.35)	fig|205975.9.peg.2490
Fatty Acids, Lipids, and Isoprenoids	Fatty Acids, Lipids, and Isoprenoids - no subcategory	Polyhydroxybutyrate metabolism	Acetyl-CoA acetyltransferase (EC 2.3.1.9)	fig|205975.9.peg.2489
Fatty Acids, Lipids, and Isoprenoids	Isoprenoids	Isoprenoinds for Quinones	Octaprenyl diphosphate synthase (EC 2.5.1.90)	fig|205975.9.peg.92, fig|205975.9.peg.93
Fatty Acids, Lipids, and Isoprenoids	Isoprenoids	Isoprenoinds for Quinones	Undecaprenyl diphosphate synthase (EC 2.5.1.31)	fig|205975.9.peg.992
Fatty Acids, Lipids, and Isoprenoids	Isoprenoids	Isoprenoinds for Quinones	(2E,6E)-farnesyl diphosphate synthase (EC 2.5.1.10)	fig|205975.9.peg.4001
Fatty Acids, Lipids, and Isoprenoids	Isoprenoids	Polyprenyl Diphosphate Biosynthesis	Octaprenyl diphosphate synthase (EC 2.5.1.90)	fig|205975.9.peg.92, fig|205975.9.peg.93
Fatty Acids, Lipids, and Isoprenoids	Isoprenoids	Polyprenyl Diphosphate Biosynthesis	Undecaprenyl diphosphate synthase (EC 2.5.1.31)	fig|205975.9.peg.992
Fatty Acids, Lipids, and Isoprenoids	Isoprenoids	Polyprenyl Diphosphate Biosynthesis	(2E,6E)-farnesyl diphosphate synthase (EC 2.5.1.10)	fig|205975.9.peg.4001
Fatty Acids, Lipids, and Isoprenoids	Isoprenoids	Nonmevalonate Branch of Isoprenoid Biosynthesis	1-deoxy-D-xylulose 5-phosphate reductoisomerase (EC 1.1.1.267)	fig|205975.9.peg.994
Fatty Acids, Lipids, and Isoprenoids	Isoprenoids	Nonmevalonate Branch of Isoprenoid Biosynthesis	4-diphosphocytidyl-2-C-methyl-D-erythritol kinase (EC 2.7.1.148)	fig|205975.9.peg.2822
Fatty Acids, Lipids, and Isoprenoids	Isoprenoids	Nonmevalonate Branch of Isoprenoid Biosynthesis	2-C-methyl-D-erythritol 2,4-cyclodiphosphate synthase (EC 4.6.1.12)	fig|205975.9.peg.240
Fatty Acids, Lipids, and Isoprenoids	Isoprenoids	Nonmevalonate Branch of Isoprenoid Biosynthesis	2-C-methyl-D-erythritol 4-phosphate cytidylyltransferase (EC 2.7.7.60)	fig|205975.9.peg.242
Fatty Acids, Lipids, and Isoprenoids	Isoprenoids	Nonmevalonate Branch of Isoprenoid Biosynthesis	1-deoxy-D-xylulose 5-phosphate synthase (EC 2.2.1.7)	fig|205975.9.peg.980
Fatty Acids, Lipids, and Isoprenoids	Isoprenoids	Isoprenoid Biosynthesis: Interconversions	(2E,6E)-farnesyl diphosphate synthase (EC 2.5.1.10)	fig|205975.9.peg.4001
Nitrogen Metabolism	Nitrogen Metabolism - no subcategory	Nitrosative stress	NnrS protein involved in response to NO	fig|205975.9.peg.2761
Nitrogen Metabolism	Nitrogen Metabolism - no subcategory	Ammonia assimilation	Ferredoxin-dependent glutamate synthase (EC 1.4.7.1)	fig|205975.9.peg.3049
Nitrogen Metabolism	Nitrogen Metabolism - no subcategory	Ammonia assimilation	Nitrogen regulatory protein P-II	fig|205975.9.peg.937, fig|205975.9.peg.3811
Nitrogen Metabolism	Nitrogen Metabolism - no subcategory	Ammonia assimilation	Glutamate-ammonia-ligase adenylyltransferase (EC 2.7.7.42)	fig|205975.9.peg.1680
Nitrogen Metabolism	Nitrogen Metabolism - no subcategory	Ammonia assimilation	Ammonium transporter	fig|205975.9.peg.2840, fig|205975.9.peg.3812
Nitrogen Metabolism	Nitrogen Metabolism - no subcategory	Ammonia assimilation	Glutamate synthase [NADPH] large chain (EC 1.4.1.13)	fig|205975.9.peg.561, fig|205975.9.peg.3716
Nitrogen Metabolism	Nitrogen Metabolism - no subcategory	Ammonia assimilation	Glutamine synthetase type I (EC 6.3.1.2)	fig|205975.9.peg.2150
Nitrogen Metabolism	Nitrogen Metabolism - no subcategory	Ammonia assimilation	[Protein-PII] uridylyltransferase (EC 2.7.7.59)	fig|205975.9.peg.774, fig|205975.9.peg.775
Nitrogen Metabolism	Nitrogen Metabolism - no subcategory	Ammonia assimilation	Glutamate synthase [NADPH] small chain (EC 1.4.1.13)	fig|205975.9.peg.442, fig|205975.9.peg.1696, fig|205975.9.peg.3715, fig|205975.9.peg.3733
Nitrogen Metabolism	Denitrification	Denitrifying reductase gene clusters	Nitric oxide reductase activation protein NorE	fig|205975.9.peg.1693, fig|205975.9.peg.1845
Nitrogen Metabolism	Denitrification	Denitrifying reductase gene clusters	Nitric-oxide reductase subunit C (EC 1.7.99.7)	fig|205975.9.peg.617
Nitrogen Metabolism	Denitrification	Denitrifying reductase gene clusters	Nitric oxide reductase activation protein NorQ	fig|205975.9.peg.1847, fig|205975.9.peg.2283
Nitrogen Metabolism	Denitrification	Denitrifying reductase gene clusters	Nitric oxide reductase activation protein NorD	fig|205975.9.peg.1850, fig|205975.9.peg.2282
Nitrogen Metabolism	Denitrification	Denitrifying reductase gene clusters	Nitrous oxide reductase maturation protein NosD	fig|205975.9.peg.2277, fig|205975.9.peg.4028
Nitrogen Metabolism	Denitrification	Denitrifying reductase gene clusters	Nitrous oxide reductase maturation protein NosF (ATPase)	fig|205975.9.peg.4031
Nitrogen Metabolism	Denitrification	Denitrifying reductase gene clusters	Nitrous oxide reductase maturation transmembrane protein NosY	fig|205975.9.peg.4033
Nitrogen Metabolism	Denitrification	Denitrifying reductase gene clusters	Nitrous-oxide reductase (EC 1.7.99.6)	fig|205975.9.peg.4023, fig|205975.9.peg.4024
Nitrogen Metabolism	Denitrification	Denitrifying reductase gene clusters	Nitric-oxide reductase subunit B (EC 1.7.99.7)	fig|205975.9.peg.616
Nitrogen Metabolism	Denitrification	Denitrification	Nitric oxide reductase activation protein NorE	fig|205975.9.peg.1693, fig|205975.9.peg.1845
Nitrogen Metabolism	Denitrification	Denitrification	NnrS protein involved in response to NO	fig|205975.9.peg.2761
Nitrogen Metabolism	Denitrification	Denitrification	Nitric-oxide reductase subunit C (EC 1.7.99.7)	fig|205975.9.peg.617
Nitrogen Metabolism	Denitrification	Denitrification	Nitric oxide reductase activation protein NorQ	fig|205975.9.peg.1847, fig|205975.9.peg.2283
Nitrogen Metabolism	Denitrification	Denitrification	Nitric oxide reductase activation protein NorD	fig|205975.9.peg.1850, fig|205975.9.peg.2282
Nitrogen Metabolism	Denitrification	Denitrification	Nitrous oxide reductase maturation protein NosD	fig|205975.9.peg.2277, fig|205975.9.peg.4028
Nitrogen Metabolism	Denitrification	Denitrification	Nitrous oxide reductase maturation protein NosF (ATPase)	fig|205975.9.peg.4031
Nitrogen Metabolism	Denitrification	Denitrification	Nitrous oxide reductase maturation transmembrane protein NosY	fig|205975.9.peg.4033
Nitrogen Metabolism	Denitrification	Denitrification	Nitric oxide -responding transcriptional regulator Dnr (Crp/Fnr family)	fig|205975.9.peg.3008, fig|205975.9.peg.3985
Nitrogen Metabolism	Denitrification	Denitrification	Nitrous-oxide reductase (EC 1.7.99.6)	fig|205975.9.peg.4023, fig|205975.9.peg.4024
Nitrogen Metabolism	Denitrification	Denitrification	Nitric-oxide reductase subunit B (EC 1.7.99.7)	fig|205975.9.peg.616
Dormancy and Sporulation	Dormancy and Sporulation - no subcategory	Sporulation-associated proteins with broader functions	Peptidyl-tRNA hydrolase (EC 3.1.1.29)	fig|205975.9.peg.2825
Respiration	ATP synthases	F0F1-type ATP synthase	ATP synthase F0 sector subunit c (EC 3.6.3.14)	fig|205975.9.peg.2183
Respiration	ATP synthases	F0F1-type ATP synthase	ATP synthase delta chain (EC 3.6.3.14)	fig|205975.9.peg.2185
Respiration	ATP synthases	F0F1-type ATP synthase	ATP synthase beta chain (EC 3.6.3.14)	fig|205975.9.peg.2188
Respiration	ATP synthases	F0F1-type ATP synthase	ATP synthase gamma chain (EC 3.6.3.14)	fig|205975.9.peg.2187
Respiration	ATP synthases	F0F1-type ATP synthase	ATP synthase F0 sector subunit b (EC 3.6.3.14)	fig|205975.9.peg.2184
Respiration	ATP synthases	F0F1-type ATP synthase	ATP synthase F0 sector subunit a (EC 3.6.3.14)	fig|205975.9.peg.2182
Respiration	ATP synthases	F0F1-type ATP synthase	ATP synthase alpha chain (EC 3.6.3.14)	fig|205975.9.peg.2186
Respiration	ATP synthases	F0F1-type ATP synthase	ATP synthase epsilon chain (EC 3.6.3.14)	fig|205975.9.peg.2189
Respiration	Electron accepting reactions	Tetrathionate respiration	Octaheme tetrathionate reductase	fig|205975.9.peg.620, fig|205975.9.peg.3197
Respiration	Electron accepting reactions	Anaerobic respiratory reductases	heterodisulfide reductase, iron-sulfur binding subunit, putative	fig|205975.9.peg.3648
Respiration	Electron accepting reactions	Anaerobic respiratory reductases	Heterodisulfide reductase, cytochrome reductase subunit	fig|205975.9.peg.3649
Respiration	Electron accepting reactions	Anaerobic respiratory reductases	Flavodoxin reductases (ferredoxin-NADPH reductases) family 1	fig|205975.9.peg.3798
Respiration	Electron accepting reactions	Anaerobic respiratory reductases	Adenylylsulfate reductase beta-subunit (EC 1.8.99.2)	fig|205975.9.peg.2295
Respiration	Electron accepting reactions	Anaerobic respiratory reductases	Adenylylsulfate reductase alpha-subunit (EC 1.8.99.2)	fig|205975.9.peg.2294
Respiration	Electron accepting reactions	Adenylylsulfate reductase	Adenylylsulfate reductase beta-subunit (EC 1.8.99.2)	fig|205975.9.peg.2295
Respiration	Electron accepting reactions	Adenylylsulfate reductase	Adenylylsulfate reductase alpha-subunit (EC 1.8.99.2)	fig|205975.9.peg.2294
Respiration	Electron donating reactions	Na(+)-translocating NADH-quinone oxidoreductase and rnf-like group of electron transport complexes	Electron transport complex protein RnfE	fig|205975.9.peg.2207, fig|205975.9.peg.2411, fig|205975.9.peg.3893
Respiration	Electron donating reactions	Na(+)-translocating NADH-quinone oxidoreductase and rnf-like group of electron transport complexes	Electron transport complex protein RnfA	fig|205975.9.peg.2206, fig|205975.9.peg.2406, fig|205975.9.peg.3892
Respiration	Electron donating reactions	Na(+)-translocating NADH-quinone oxidoreductase and rnf-like group of electron transport complexes	Electron transport complex protein RnfG	fig|205975.9.peg.2208, fig|205975.9.peg.2410, fig|205975.9.peg.3894
Respiration	Electron donating reactions	Na(+)-translocating NADH-quinone oxidoreductase and rnf-like group of electron transport complexes	Electron transport complex protein RnfD	fig|205975.9.peg.2209, fig|205975.9.peg.2409, fig|205975.9.peg.3895
Respiration	Electron donating reactions	Na(+)-translocating NADH-quinone oxidoreductase and rnf-like group of electron transport complexes	Electron transport complex protein RnfB	fig|205975.9.peg.127, fig|205975.9.peg.2407, fig|205975.9.peg.3899
Respiration	Electron donating reactions	Na(+)-translocating NADH-quinone oxidoreductase and rnf-like group of electron transport complexes	Electron transport complex protein RnfC	fig|205975.9.peg.2210, fig|205975.9.peg.2408, fig|205975.9.peg.3896
Respiration	Electron donating reactions	Respiratory Complex I	NADH-ubiquinone oxidoreductase chain K (EC 1.6.5.3)	fig|205975.9.peg.2637
Respiration	Electron donating reactions	Respiratory Complex I	NADH-ubiquinone oxidoreductase chain L (EC 1.6.5.3)	fig|205975.9.peg.2636
Respiration	Electron donating reactions	Respiratory Complex I	NADH-ubiquinone oxidoreductase chain J (EC 1.6.5.3)	fig|205975.9.peg.2638
Respiration	Electron donating reactions	Respiratory Complex I	NADH-ubiquinone oxidoreductase chain N (EC 1.6.5.3)	fig|205975.9.peg.2634
Respiration	Electron donating reactions	Respiratory Complex I	NADH-ubiquinone oxidoreductase chain H (EC 1.6.5.3)	fig|205975.9.peg.1703, fig|205975.9.peg.2640
Respiration	Electron donating reactions	Respiratory Complex I	NADH-ubiquinone oxidoreductase chain E (EC 1.6.5.3)	fig|205975.9.peg.2643
Respiration	Electron donating reactions	Respiratory Complex I	Hypothetical transmembrane protein coupled to NADH-ubiquinone oxidoreductase chain 5 homolog	fig|205975.9.peg.3488
Respiration	Electron donating reactions	Respiratory Complex I	NADH-ubiquinone oxidoreductase chain B (EC 1.6.5.3)	fig|205975.9.peg.1702, fig|205975.9.peg.2647
Respiration	Electron donating reactions	Respiratory Complex I	NADH-ubiquinone oxidoreductase chain I (EC 1.6.5.3)	fig|205975.9.peg.2639
Respiration	Electron donating reactions	Respiratory Complex I	NADH-ubiquinone oxidoreductase chain M (EC 1.6.5.3)	fig|205975.9.peg.2635, fig|205975.9.peg.3490, fig|205975.9.peg.3491
Respiration	Electron donating reactions	Respiratory Complex I	NADH-ubiquinone oxidoreductase chain F (EC 1.6.5.3)	fig|205975.9.peg.133, fig|205975.9.peg.2642, fig|205975.9.peg.3248
Respiration	Electron donating reactions	Respiratory Complex I	NADH-ubiquinone oxidoreductase chain G (EC 1.6.5.3)	fig|205975.9.peg.2641
Respiration	Electron donating reactions	Respiratory Complex I	NADH-ubiquinone oxidoreductase chain C (EC 1.6.5.3)	fig|205975.9.peg.1698, fig|205975.9.peg.1701, fig|205975.9.peg.2645, fig|205975.9.peg.2646
Respiration	Electron donating reactions	Respiratory Complex I	NADH ubiquinone oxidoreductase chain A (EC 1.6.5.3)	fig|205975.9.peg.2648
Respiration	Electron donating reactions	Respiratory Complex I	NADH-ubiquinone oxidoreductase chain D (EC 1.6.5.3)	fig|205975.9.peg.1697, fig|205975.9.peg.2644
Respiration	Electron donating reactions	NiFe hydrogenase maturation	[NiFe] hydrogenase metallocenter assembly protein HypF	fig|205975.9.peg.1077
Respiration	Electron donating reactions	NiFe hydrogenase maturation	[NiFe] hydrogenase metallocenter assembly protein HypC	fig|205975.9.peg.2738
Respiration	Electron donating reactions	NiFe hydrogenase maturation	[NiFe] hydrogenase nickel incorporation-associated protein HypB	fig|205975.9.peg.2740
Respiration	Electron donating reactions	NiFe hydrogenase maturation	[NiFe] hydrogenase metallocenter assembly protein HypD	fig|205975.9.peg.2741
Respiration	Electron donating reactions	NiFe hydrogenase maturation	[NiFe] hydrogenase metallocenter assembly protein HypE	fig|205975.9.peg.3184
Respiration	Electron donating reactions	NADH ubiquinone oxidoreductase	NADH-ubiquinone oxidoreductase chain K (EC 1.6.5.3)	fig|205975.9.peg.2637
Respiration	Electron donating reactions	NADH ubiquinone oxidoreductase	NADH-ubiquinone oxidoreductase chain L (EC 1.6.5.3)	fig|205975.9.peg.2636
Respiration	Electron donating reactions	NADH ubiquinone oxidoreductase	NADH-ubiquinone oxidoreductase chain J (EC 1.6.5.3)	fig|205975.9.peg.2638
Respiration	Electron donating reactions	NADH ubiquinone oxidoreductase	NADH-ubiquinone oxidoreductase chain N (EC 1.6.5.3)	fig|205975.9.peg.2634
Respiration	Electron donating reactions	NADH ubiquinone oxidoreductase	NADH-ubiquinone oxidoreductase chain H (EC 1.6.5.3)	fig|205975.9.peg.1703, fig|205975.9.peg.2640
Respiration	Electron donating reactions	NADH ubiquinone oxidoreductase	NADH-ubiquinone oxidoreductase chain E (EC 1.6.5.3)	fig|205975.9.peg.2643
Respiration	Electron donating reactions	NADH ubiquinone oxidoreductase	NADH-ubiquinone oxidoreductase chain B (EC 1.6.5.3)	fig|205975.9.peg.1702, fig|205975.9.peg.2647
Respiration	Electron donating reactions	NADH ubiquinone oxidoreductase	NADH-ubiquinone oxidoreductase chain I (EC 1.6.5.3)	fig|205975.9.peg.2639
Respiration	Electron donating reactions	NADH ubiquinone oxidoreductase	NADH-ubiquinone oxidoreductase chain M (EC 1.6.5.3)	fig|205975.9.peg.2635, fig|205975.9.peg.3490, fig|205975.9.peg.3491
Respiration	Electron donating reactions	NADH ubiquinone oxidoreductase	NADH-ubiquinone oxidoreductase chain F (EC 1.6.5.3)	fig|205975.9.peg.133, fig|205975.9.peg.2642, fig|205975.9.peg.3248
Respiration	Electron donating reactions	NADH ubiquinone oxidoreductase	NADH-ubiquinone oxidoreductase chain G (EC 1.6.5.3)	fig|205975.9.peg.2641
Respiration	Electron donating reactions	NADH ubiquinone oxidoreductase	NADH-ubiquinone oxidoreductase chain C (EC 1.6.5.3)	fig|205975.9.peg.1698, fig|205975.9.peg.1701, fig|205975.9.peg.2645, fig|205975.9.peg.2646
Respiration	Electron donating reactions	NADH ubiquinone oxidoreductase	NADH ubiquinone oxidoreductase chain A (EC 1.6.5.3)	fig|205975.9.peg.2648
Respiration	Electron donating reactions	NADH ubiquinone oxidoreductase	NADH-ubiquinone oxidoreductase chain D (EC 1.6.5.3)	fig|205975.9.peg.1697, fig|205975.9.peg.2644
Respiration	Respiration - no subcategory	Biogenesis of cbb3-type cytochrome c oxidases	Type cbb3 cytochrome oxidase biogenesis protein CcoI	fig|205975.9.peg.218
Respiration	Respiration - no subcategory	Biogenesis of cbb3-type cytochrome c oxidases	Type cbb3 cytochrome oxidase biogenesis protein CcoS, involved in heme b insertion	fig|205975.9.peg.214
Respiration	Respiration - no subcategory	Biogenesis of cbb3-type cytochrome c oxidases	Type cbb3 cytochrome oxidase biogenesis protein CcoG, involved in Cu oxidation	fig|205975.9.peg.220, fig|205975.9.peg.1849
Respiration	Respiration - no subcategory	Biogenesis of c-type cytochromes	Cytochrome c-type biogenesis protein CcmC, putative heme lyase for CcmE	fig|205975.9.peg.3137
Respiration	Respiration - no subcategory	Biogenesis of c-type cytochromes	ABC transporter involved in cytochrome c biogenesis, CcmB subunit	fig|205975.9.peg.3138
Respiration	Respiration - no subcategory	Biogenesis of c-type cytochromes	Cytochrome c-type biogenesis protein CcmE, heme chaperone	fig|205975.9.peg.3135
Respiration	Respiration - no subcategory	Biogenesis of c-type cytochromes	Periplasmic thiol:disulfide interchange protein DsbA	fig|205975.9.peg.348
Respiration	Respiration - no subcategory	Biogenesis of c-type cytochromes	Cytochrome c heme lyase subunit CcmL	fig|205975.9.peg.3132
Respiration	Respiration - no subcategory	Biogenesis of c-type cytochromes	ABC transporter involved in cytochrome c biogenesis, ATPase component CcmA	fig|205975.9.peg.3139
Respiration	Respiration - no subcategory	Biogenesis of c-type cytochromes	Cytochrome c heme lyase subunit CcmF	fig|205975.9.peg.3134
Respiration	Respiration - no subcategory	Biogenesis of c-type cytochromes	Cytochrome c-type biogenesis protein CcmG/DsbE, thiol:disulfide oxidoreductase	fig|205975.9.peg.3133
Respiration	Respiration - no subcategory	Biogenesis of c-type cytochromes	Cytochrome c-type biogenesis protein DsbD, protein-disulfide reductase (EC 1.8.1.8)	fig|205975.9.peg.1725
Respiration	Respiration - no subcategory	Soluble cytochromes and functionally related electron carriers	Cytochrome c553	fig|205975.9.peg.33, fig|205975.9.peg.35
Respiration	Respiration - no subcategory	Soluble cytochromes and functionally related electron carriers	Cytochrome c4	fig|205975.9.peg.1656, fig|205975.9.peg.4035
Respiration	Respiration - no subcategory	Soluble cytochromes and functionally related electron carriers	Ferredoxin, 2Fe-2S	fig|205975.9.peg.313, fig|205975.9.peg.1890
Respiration	Respiration - no subcategory	Soluble cytochromes and functionally related electron carriers	Probable cytochrome c2	fig|205975.9.peg.4026
Stress Response	Osmotic stress	Osmoregulation	Outer membrane protein A precursor	fig|205975.9.peg.1975, fig|205975.9.peg.2505
Stress Response	Oxidative stress	Protection from Reactive Oxygen Species	Cytochrome c551 peroxidase (EC 1.11.1.5)	fig|205975.9.peg.2128, fig|205975.9.peg.3189
Stress Response	Oxidative stress	Protection from Reactive Oxygen Species	Superoxide dismutase [Fe] (EC 1.15.1.1)	fig|205975.9.peg.954
Stress Response	Oxidative stress	Oxidative stress	Ferric uptake regulation protein FUR	fig|205975.9.peg.399
Stress Response	Oxidative stress	Oxidative stress	NnrS protein involved in response to NO	fig|205975.9.peg.2761
Stress Response	Oxidative stress	Oxidative stress	Rubrerythrin	fig|205975.9.peg.1695, fig|205975.9.peg.2304, fig|205975.9.peg.3653
Stress Response	Oxidative stress	Oxidative stress	Transcriptional regulator, Crp/Fnr family	fig|205975.9.peg.1274
Stress Response	Oxidative stress	Oxidative stress	Alkyl hydroperoxide reductase subunit C-like protein	fig|205975.9.peg.2686
Stress Response	Oxidative stress	Oxidative stress	Superoxide dismutase [Fe] (EC 1.15.1.1)	fig|205975.9.peg.954
Stress Response	Oxidative stress	Oxidative stress	Fumarate and nitrate reduction regulatory protein	fig|205975.9.peg.248, fig|205975.9.peg.1300
Stress Response	Oxidative stress	Glutathione: Biosynthesis and gamma-glutamyl cycle	Gamma-glutamyltranspeptidase (EC 2.3.2.2)	fig|205975.9.peg.1857, fig|205975.9.peg.2979
Stress Response	Oxidative stress	Glutathione: Biosynthesis and gamma-glutamyl cycle	Glutathione synthetase (EC 6.3.2.3)	fig|205975.9.peg.2431
Stress Response	Oxidative stress	Glutathione: Biosynthesis and gamma-glutamyl cycle	Glutamate--cysteine ligase (EC 6.3.2.2)	fig|205975.9.peg.1026
Stress Response	Oxidative stress	Glutathione: Non-redox reactions	FIG005121: SAM-dependent methyltransferase (EC 2.1.1.-)	fig|205975.9.peg.251
Stress Response	Oxidative stress	Glutathione: Non-redox reactions	Hydroxyacylglutathione hydrolase (EC 3.1.2.6)	fig|205975.9.peg.979
Stress Response	Oxidative stress	Rubrerythrin	Rubrerythrin	fig|205975.9.peg.1695, fig|205975.9.peg.2304, fig|205975.9.peg.3653
Stress Response	Oxidative stress	Rubrerythrin	Alkyl hydroperoxide reductase subunit C-like protein	fig|205975.9.peg.2686
Stress Response	Oxidative stress	Glutathione: Redox cycle	Glutathione reductase (EC 1.8.1.7)	fig|205975.9.peg.1112
Stress Response	Oxidative stress	Glutathione: Redox cycle	Glutaredoxin	fig|205975.9.peg.2394
Stress Response	Oxidative stress	Glutathione: Redox cycle	Glutaredoxin 3 (Grx3)	fig|205975.9.peg.786
Stress Response	Oxidative stress	Glutaredoxins	Glutaredoxin	fig|205975.9.peg.2394
Stress Response	Oxidative stress	Glutaredoxins	Glutaredoxin 3 (Grx3)	fig|205975.9.peg.786
Stress Response	Oxidative stress	Glutaredoxins	Glutaredoxin-related protein	fig|205975.9.peg.2754
Stress Response	Stress Response - no subcategory	SigmaB stress responce regulation	Serine phosphatase RsbU, regulator of sigma subunit	fig|205975.9.peg.3937
Stress Response	Stress Response - no subcategory	Hfl operon	HflC protein	fig|205975.9.peg.1379
Stress Response	Stress Response - no subcategory	Hfl operon	RNA-binding protein Hfq	fig|205975.9.peg.1385
Stress Response	Stress Response - no subcategory	Hfl operon	HflK protein	fig|205975.9.peg.1380, fig|205975.9.peg.1382
Stress Response	Stress Response - no subcategory	Carbon Starvation	Carbon storage regulator	fig|205975.9.peg.2953
Stress Response	Stress Response - no subcategory	Carbon Starvation	Starvation lipoprotein Slp paralog	fig|205975.9.peg.1325, fig|205975.9.peg.1326
Stress Response	Stress Response - no subcategory	Carbon Starvation	Stringent starvation protein A	fig|205975.9.peg.1914
Stress Response	Stress Response - no subcategory	Carbon Starvation	Stringent starvation protein B	fig|205975.9.peg.1915
Stress Response	Periplasmic Stress	Periplasmic Stress Response	Sigma factor RpoE negative regulatory protein RseA	fig|205975.9.peg.2713
Stress Response	Periplasmic Stress	Periplasmic Stress Response	Outer membrane stress sensor protease DegS	fig|205975.9.peg.1909
Stress Response	Periplasmic Stress	Periplasmic Stress Response	Outer membrane protein H precursor	fig|205975.9.peg.997
Stress Response	Periplasmic Stress	Periplasmic Stress Response	Intramembrane protease RasP/YluC, implicated in cell division based on FtsL cleavage	fig|205975.9.peg.995
Stress Response	Periplasmic Stress	Periplasmic Stress Response	Sigma factor RpoE negative regulatory protein RseB precursor	fig|205975.9.peg.2712
Stress Response	Periplasmic Stress	Periplasmic Stress Response	HtrA protease/chaperone protein	fig|205975.9.peg.2710
Metabolism of Aromatic Compounds	Peripheral pathways for catabolism of aromatic compounds	Quinate degradation	3-dehydroquinate dehydratase II (EC 4.2.1.10)	fig|205975.9.peg.1727
Amino Acids and Derivatives	Glutamine, glutamate, aspartate, asparagine; ammonia assimilation	Glutamine, Glutamate, Aspartate and Asparagine Biosynthesis	Ferredoxin-dependent glutamate synthase (EC 1.4.7.1)	fig|205975.9.peg.3049
Amino Acids and Derivatives	Glutamine, glutamate, aspartate, asparagine; ammonia assimilation	Glutamine, Glutamate, Aspartate and Asparagine Biosynthesis	Aspartate aminotransferase (EC 2.6.1.1)	fig|205975.9.peg.482, fig|205975.9.peg.4097, fig|205975.9.peg.4100
Amino Acids and Derivatives	Glutamine, glutamate, aspartate, asparagine; ammonia assimilation	Glutamine, Glutamate, Aspartate and Asparagine Biosynthesis	NAD-specific glutamate dehydrogenase (EC 1.4.1.2)	fig|205975.9.peg.149
Amino Acids and Derivatives	Glutamine, glutamate, aspartate, asparagine; ammonia assimilation	Glutamine, Glutamate, Aspartate and Asparagine Biosynthesis	Glutamate racemase (EC 5.1.1.3)	fig|205975.9.peg.2576
Amino Acids and Derivatives	Glutamine, glutamate, aspartate, asparagine; ammonia assimilation	Glutamine, Glutamate, Aspartate and Asparagine Biosynthesis	Asparagine synthetase [glutamine-hydrolyzing] (EC 6.3.5.4)	fig|205975.9.peg.160, fig|205975.9.peg.956, fig|205975.9.peg.1906
Amino Acids and Derivatives	Glutamine, glutamate, aspartate, asparagine; ammonia assimilation	Glutamine, Glutamate, Aspartate and Asparagine Biosynthesis	Glutamate synthase [NADPH] large chain (EC 1.4.1.13)	fig|205975.9.peg.561, fig|205975.9.peg.3716
Amino Acids and Derivatives	Glutamine, glutamate, aspartate, asparagine; ammonia assimilation	Glutamine, Glutamate, Aspartate and Asparagine Biosynthesis	Glutamine synthetase type I (EC 6.3.1.2)	fig|205975.9.peg.2150
Amino Acids and Derivatives	Glutamine, glutamate, aspartate, asparagine; ammonia assimilation	Glutamine, Glutamate, Aspartate and Asparagine Biosynthesis	Glutamate synthase [NADPH] small chain (EC 1.4.1.13)	fig|205975.9.peg.442, fig|205975.9.peg.1696, fig|205975.9.peg.3715, fig|205975.9.peg.3733
Amino Acids and Derivatives	Glutamine, glutamate, aspartate, asparagine; ammonia assimilation	Glutamine, Glutamate, Aspartate and Asparagine Biosynthesis	NADP-specific glutamate dehydrogenase (EC 1.4.1.4)	fig|205975.9.peg.149
Amino Acids and Derivatives	Glutamine, glutamate, aspartate, asparagine; ammonia assimilation	Glutamate dehydrogenases	NADP-specific glutamate dehydrogenase (EC 1.4.1.4)	fig|205975.9.peg.149
Amino Acids and Derivatives	Glutamine, glutamate, aspartate, asparagine; ammonia assimilation	Glutamate dehydrogenases	NAD-specific glutamate dehydrogenase (EC 1.4.1.2)	fig|205975.9.peg.149
Amino Acids and Derivatives	Glutamine, glutamate, aspartate, asparagine; ammonia assimilation	Glutamine synthetases	Glutamine synthetase type I (EC 6.3.1.2)	fig|205975.9.peg.2150
Amino Acids and Derivatives	Histidine Metabolism	Histidine Biosynthesis	Phosphoribosylformimino-5-aminoimidazole carboxamide ribotide isomerase (EC 5.3.1.16)	fig|205975.9.peg.2307, fig|205975.9.peg.2309
Amino Acids and Derivatives	Histidine Metabolism	Histidine Biosynthesis	Phosphoribosyl-ATP pyrophosphatase (EC 3.6.1.31)	fig|205975.9.peg.2312
Amino Acids and Derivatives	Histidine Metabolism	Histidine Biosynthesis	Histidinol-phosphate aminotransferase (EC 2.6.1.9)	fig|205975.9.peg.1904
Amino Acids and Derivatives	Histidine Metabolism	Histidine Biosynthesis	Imidazoleglycerol-phosphate dehydratase (EC 4.2.1.19)	fig|205975.9.peg.2305
Amino Acids and Derivatives	Histidine Metabolism	Histidine Biosynthesis	ATP phosphoribosyltransferase regulatory subunit (EC 2.4.2.17)	fig|205975.9.peg.1377
Amino Acids and Derivatives	Histidine Metabolism	Histidine Biosynthesis	Phosphoribosyl-AMP cyclohydrolase (EC 3.5.4.19)	fig|205975.9.peg.2311
Amino Acids and Derivatives	Histidine Metabolism	Histidine Biosynthesis	Histidinol dehydrogenase (EC 1.1.1.23)	fig|205975.9.peg.1902
Amino Acids and Derivatives	Histidine Metabolism	Histidine Biosynthesis	Histidinol-phosphatase (EC 3.1.3.15)	fig|205975.9.peg.2159
Amino Acids and Derivatives	Arginine; urea cycle, polyamines	Arginine Deiminase Pathway	Carbamate kinase (EC 2.7.2.2)	fig|205975.9.peg.3629
Amino Acids and Derivatives	Arginine; urea cycle, polyamines	Arginine Deiminase Pathway	Ornithine carbamoyltransferase (EC 2.1.3.3)	fig|205975.9.peg.945
Amino Acids and Derivatives	Lysine, threonine, methionine, and cysteine	Threonine and Homoserine Biosynthesis	Homoserine dehydrogenase (EC 1.1.1.3)	fig|205975.9.peg.208
Amino Acids and Derivatives	Lysine, threonine, methionine, and cysteine	Threonine and Homoserine Biosynthesis	Aspartate-semialdehyde dehydrogenase (EC 1.2.1.11)	fig|205975.9.peg.3347
Amino Acids and Derivatives	Lysine, threonine, methionine, and cysteine	Threonine and Homoserine Biosynthesis	Aspartate aminotransferase (EC 2.6.1.1)	fig|205975.9.peg.482, fig|205975.9.peg.4097, fig|205975.9.peg.4100
Amino Acids and Derivatives	Lysine, threonine, methionine, and cysteine	Threonine and Homoserine Biosynthesis	Threonine synthase (EC 4.2.3.1)	fig|205975.9.peg.4079
Amino Acids and Derivatives	Lysine, threonine, methionine, and cysteine	Threonine and Homoserine Biosynthesis	Aspartokinase (EC 2.7.2.4)	fig|205975.9.peg.2954
Amino Acids and Derivatives	Lysine, threonine, methionine, and cysteine	Lysine Biosynthesis DAP Pathway, GJO scratch	2,3,4,5-tetrahydropyridine-2,6-dicarboxylate N-succinyltransferase (EC 2.3.1.117)	fig|205975.9.peg.2537, fig|205975.9.peg.2541
Amino Acids and Derivatives	Lysine, threonine, methionine, and cysteine	Lysine Biosynthesis DAP Pathway, GJO scratch	Diaminopimelate epimerase (EC 5.1.1.7)	fig|205975.9.peg.3784
Amino Acids and Derivatives	Lysine, threonine, methionine, and cysteine	Lysine Biosynthesis DAP Pathway, GJO scratch	Aspartate-semialdehyde dehydrogenase (EC 1.2.1.11)	fig|205975.9.peg.3347
Amino Acids and Derivatives	Lysine, threonine, methionine, and cysteine	Lysine Biosynthesis DAP Pathway, GJO scratch	4-hydroxy-tetrahydrodipicolinate synthase (EC 4.3.3.7)	fig|205975.9.peg.1281
Amino Acids and Derivatives	Lysine, threonine, methionine, and cysteine	Lysine Biosynthesis DAP Pathway, GJO scratch	Diaminopimelate decarboxylase (EC 4.1.1.20)	fig|205975.9.peg.2544
Amino Acids and Derivatives	Lysine, threonine, methionine, and cysteine	Lysine Biosynthesis DAP Pathway, GJO scratch	L,L-diaminopimelate aminotransferase (EC 2.6.1.83)	fig|205975.9.peg.2543
Amino Acids and Derivatives	Lysine, threonine, methionine, and cysteine	Lysine Biosynthesis DAP Pathway, GJO scratch	4-hydroxy-tetrahydrodipicolinate reductase (EC 1.17.1.8)	fig|205975.9.peg.384
Amino Acids and Derivatives	Lysine, threonine, methionine, and cysteine	Lysine Biosynthesis DAP Pathway, GJO scratch	Aspartokinase (EC 2.7.2.4)	fig|205975.9.peg.2954
Amino Acids and Derivatives	Lysine, threonine, methionine, and cysteine	Cysteine Biosynthesis	Sulfate permease	fig|205975.9.peg.973, fig|205975.9.peg.2564, fig|205975.9.peg.2565, fig|205975.9.peg.2566
Amino Acids and Derivatives	Lysine, threonine, methionine, and cysteine	Cysteine Biosynthesis	Cysteine synthase B (EC 2.5.1.47)	fig|205975.9.peg.2700
Amino Acids and Derivatives	Lysine, threonine, methionine, and cysteine	Cysteine Biosynthesis	Sulfate transporter, CysZ-type	fig|205975.9.peg.333
Amino Acids and Derivatives	Lysine, threonine, methionine, and cysteine	Cysteine Biosynthesis	Adenylylsulfate kinase (EC 2.7.1.25)	fig|205975.9.peg.1170
Amino Acids and Derivatives	Lysine, threonine, methionine, and cysteine	Cysteine Biosynthesis	Serine acetyltransferase (EC 2.3.1.30)	fig|205975.9.peg.320
Amino Acids and Derivatives	Lysine, threonine, methionine, and cysteine	Lysine Biosynthesis DAP Pathway	2,3,4,5-tetrahydropyridine-2,6-dicarboxylate N-succinyltransferase (EC 2.3.1.117)	fig|205975.9.peg.2537, fig|205975.9.peg.2541
Amino Acids and Derivatives	Lysine, threonine, methionine, and cysteine	Lysine Biosynthesis DAP Pathway	Diaminopimelate epimerase (EC 5.1.1.7)	fig|205975.9.peg.3784
Amino Acids and Derivatives	Lysine, threonine, methionine, and cysteine	Lysine Biosynthesis DAP Pathway	Aspartate-semialdehyde dehydrogenase (EC 1.2.1.11)	fig|205975.9.peg.3347
Amino Acids and Derivatives	Lysine, threonine, methionine, and cysteine	Lysine Biosynthesis DAP Pathway	4-hydroxy-tetrahydrodipicolinate synthase (EC 4.3.3.7)	fig|205975.9.peg.1281
Amino Acids and Derivatives	Lysine, threonine, methionine, and cysteine	Lysine Biosynthesis DAP Pathway	Diaminopimelate decarboxylase (EC 4.1.1.20)	fig|205975.9.peg.2544
Amino Acids and Derivatives	Lysine, threonine, methionine, and cysteine	Lysine Biosynthesis DAP Pathway	L,L-diaminopimelate aminotransferase (EC 2.6.1.83)	fig|205975.9.peg.2543
Amino Acids and Derivatives	Lysine, threonine, methionine, and cysteine	Lysine Biosynthesis DAP Pathway	4-hydroxy-tetrahydrodipicolinate reductase (EC 1.17.1.8)	fig|205975.9.peg.384
Amino Acids and Derivatives	Lysine, threonine, methionine, and cysteine	Lysine Biosynthesis DAP Pathway	Aspartokinase (EC 2.7.2.4)	fig|205975.9.peg.2954
Amino Acids and Derivatives	Amino Acids and Derivatives - no subcategory	Creatine and Creatinine Degradation	N-methylhydantoinase B (EC 3.5.2.14)	fig|205975.9.peg.955
Amino Acids and Derivatives	Amino Acids and Derivatives - no subcategory	Creatine and Creatinine Degradation	N-methylhydantoinase A (EC 3.5.2.14)	fig|205975.9.peg.104
Amino Acids and Derivatives	Branched-chain amino acids	Branched-Chain Amino Acid Biosynthesis	3-isopropylmalate dehydratase small subunit (EC 4.2.1.33)	fig|205975.9.peg.3344
Amino Acids and Derivatives	Branched-chain amino acids	Branched-Chain Amino Acid Biosynthesis	2-isopropylmalate synthase (EC 2.3.3.13)	fig|205975.9.peg.3013
Amino Acids and Derivatives	Branched-chain amino acids	Branched-Chain Amino Acid Biosynthesis	Branched-chain amino acid aminotransferase (EC 2.6.1.42)	fig|205975.9.peg.1678
Amino Acids and Derivatives	Branched-chain amino acids	Branched-Chain Amino Acid Biosynthesis	3-isopropylmalate dehydrogenase (EC 1.1.1.85)	fig|205975.9.peg.3346
Amino Acids and Derivatives	Branched-chain amino acids	Branched-Chain Amino Acid Biosynthesis	Valine--pyruvate aminotransferase (EC 2.6.1.66)	fig|205975.9.peg.334
Amino Acids and Derivatives	Branched-chain amino acids	Branched-Chain Amino Acid Biosynthesis	3-isopropylmalate dehydratase large subunit (EC 4.2.1.33)	fig|205975.9.peg.3343
Amino Acids and Derivatives	Branched-chain amino acids	Branched-Chain Amino Acid Biosynthesis	Threonine dehydratase biosynthetic (EC 4.3.1.19)	fig|205975.9.peg.3561
Amino Acids and Derivatives	Branched-chain amino acids	Branched-Chain Amino Acid Biosynthesis	Acetolactate synthase large subunit (EC 2.2.1.6)	fig|205975.9.peg.2668
Amino Acids and Derivatives	Branched-chain amino acids	Branched-Chain Amino Acid Biosynthesis	Dihydroxy-acid dehydratase (EC 4.2.1.9)	fig|205975.9.peg.1979
Amino Acids and Derivatives	Branched-chain amino acids	Branched-Chain Amino Acid Biosynthesis	Acetolactate synthase small subunit (EC 2.2.1.6)	fig|205975.9.peg.2667
Amino Acids and Derivatives	Branched-chain amino acids	Leucine Biosynthesis	3-isopropylmalate dehydratase small subunit (EC 4.2.1.33)	fig|205975.9.peg.3344
Amino Acids and Derivatives	Branched-chain amino acids	Leucine Biosynthesis	3-isopropylmalate dehydratase large subunit (EC 4.2.1.33)	fig|205975.9.peg.3343
Amino Acids and Derivatives	Branched-chain amino acids	Leucine Biosynthesis	2-isopropylmalate synthase (EC 2.3.3.13)	fig|205975.9.peg.3013
Amino Acids and Derivatives	Branched-chain amino acids	Leucine Biosynthesis	Branched-chain amino acid aminotransferase (EC 2.6.1.42)	fig|205975.9.peg.1678
Amino Acids and Derivatives	Branched-chain amino acids	Leucine Biosynthesis	3-isopropylmalate dehydrogenase (EC 1.1.1.85)	fig|205975.9.peg.3346
Amino Acids and Derivatives	Aromatic amino acids and derivatives	Common Pathway For Synthesis of Aromatic Compounds (DAHP synthase to chorismate)	Shikimate kinase I (EC 2.7.1.71)	fig|205975.9.peg.3719
Amino Acids and Derivatives	Aromatic amino acids and derivatives	Common Pathway For Synthesis of Aromatic Compounds (DAHP synthase to chorismate)	Shikimate 5-dehydrogenase I alpha (EC 1.1.1.25)	fig|205975.9.peg.592, fig|205975.9.peg.593
Amino Acids and Derivatives	Aromatic amino acids and derivatives	Common Pathway For Synthesis of Aromatic Compounds (DAHP synthase to chorismate)	3-dehydroquinate dehydratase II (EC 4.2.1.10)	fig|205975.9.peg.1727
Amino Acids and Derivatives	Aromatic amino acids and derivatives	Common Pathway For Synthesis of Aromatic Compounds (DAHP synthase to chorismate)	2-keto-3-deoxy-D-arabino-heptulosonate-7-phosphate synthase I alpha (EC 2.5.1.54)	fig|205975.9.peg.3820
Amino Acids and Derivatives	Aromatic amino acids and derivatives	Common Pathway For Synthesis of Aromatic Compounds (DAHP synthase to chorismate)	3-dehydroquinate synthase (EC 4.2.3.4)	fig|205975.9.peg.3718
Amino Acids and Derivatives	Aromatic amino acids and derivatives	Common Pathway For Synthesis of Aromatic Compounds (DAHP synthase to chorismate)	Chorismate synthase (EC 4.2.3.5)	fig|205975.9.peg.3331, fig|205975.9.peg.3335
Amino Acids and Derivatives	Aromatic amino acids and derivatives	Chorismate: Intermediate for synthesis of Tryptophan, PAPA antibiotics, PABA, 3-hydroxyanthranilate and more.	Phosphoribosylformimino-5-aminoimidazole carboxamide ribotide isomerase (EC 5.3.1.16)	fig|205975.9.peg.2307, fig|205975.9.peg.2309
Amino Acids and Derivatives	Aromatic amino acids and derivatives	Chorismate: Intermediate for synthesis of Tryptophan, PAPA antibiotics, PABA, 3-hydroxyanthranilate and more.	Anthranilate synthase, amidotransferase component (EC 4.1.3.27)	fig|205975.9.peg.1880
Amino Acids and Derivatives	Aromatic amino acids and derivatives	Chorismate: Intermediate for synthesis of Tryptophan, PAPA antibiotics, PABA, 3-hydroxyanthranilate and more.	Aminodeoxychorismate lyase (EC 4.1.3.38)	fig|205975.9.peg.2594
Amino Acids and Derivatives	Aromatic amino acids and derivatives	Chorismate: Intermediate for synthesis of Tryptophan, PAPA antibiotics, PABA, 3-hydroxyanthranilate and more.	Tryptophan synthase alpha chain (EC 4.2.1.20)	fig|205975.9.peg.3353
Amino Acids and Derivatives	Aromatic amino acids and derivatives	Chorismate: Intermediate for synthesis of Tryptophan, PAPA antibiotics, PABA, 3-hydroxyanthranilate and more.	Anthranilate phosphoribosyltransferase (EC 2.4.2.18)	fig|205975.9.peg.1882
Amino Acids and Derivatives	Aromatic amino acids and derivatives	Chorismate: Intermediate for synthesis of Tryptophan, PAPA antibiotics, PABA, 3-hydroxyanthranilate and more.	Tryptophan synthase beta chain (EC 4.2.1.20)	fig|205975.9.peg.3352
Amino Acids and Derivatives	Aromatic amino acids and derivatives	Chorismate: Intermediate for synthesis of Tryptophan, PAPA antibiotics, PABA, 3-hydroxyanthranilate and more.	Indole-3-glycerol phosphate synthase (EC 4.1.1.48)	fig|205975.9.peg.1883
Amino Acids and Derivatives	Aromatic amino acids and derivatives	Chorismate: Intermediate for synthesis of Tryptophan, PAPA antibiotics, PABA, 3-hydroxyanthranilate and more.	Anthranilate synthase, aminase component (EC 4.1.3.27)	fig|205975.9.peg.1879
Amino Acids and Derivatives	Aromatic amino acids and derivatives	Chorismate: Intermediate for synthesis of Tryptophan, PAPA antibiotics, PABA, 3-hydroxyanthranilate and more.	Phosphoribosylanthranilate isomerase (EC 5.3.1.24)	fig|205975.9.peg.3351
Amino Acids and Derivatives	Aromatic amino acids and derivatives	Chorismate: Intermediate for synthesis of Tryptophan, PAPA antibiotics, PABA, 3-hydroxyanthranilate and more.	Para-aminobenzoate synthase, aminase component (EC 2.6.1.85)	fig|205975.9.peg.1373, fig|205975.9.peg.1375
Amino Acids and Derivatives	Aromatic amino acids and derivatives	Chorismate: Intermediate for synthesis of Tryptophan, PAPA antibiotics, PABA, 3-hydroxyanthranilate and more.	Isochorismatase (EC 3.3.2.1)	fig|205975.9.peg.73
Amino Acids and Derivatives	Aromatic amino acids and derivatives	Chorismate: Intermediate for synthesis of Tryptophan, PAPA antibiotics, PABA, 3-hydroxyanthranilate and more.	Para-aminobenzoate synthase, amidotransferase component (EC 2.6.1.85)	fig|205975.9.peg.1880
Amino Acids and Derivatives	Aromatic amino acids and derivatives	Phenylalanine and Tyrosine Branches from Chorismate	Chorismate mutase I (EC 5.4.99.5)	fig|205975.9.peg.372
Amino Acids and Derivatives	Aromatic amino acids and derivatives	Phenylalanine and Tyrosine Branches from Chorismate	Prephenate dehydratase (EC 4.2.1.51)	fig|205975.9.peg.372
Amino Acids and Derivatives	Aromatic amino acids and derivatives	Phenylalanine and Tyrosine Branches from Chorismate	Biosynthetic Aromatic amino acid aminotransferase beta (EC 2.6.1.57)	fig|205975.9.peg.371
Amino Acids and Derivatives	Aromatic amino acids and derivatives	Phenylalanine and Tyrosine Branches from Chorismate	Cyclohexadienyl dehydrogenase (EC 1.3.1.12)(EC 1.3.1.43)	fig|205975.9.peg.370
Amino Acids and Derivatives	Aromatic amino acids and derivatives	Tryptophan synthesis	Anthranilate synthase, amidotransferase component (EC 4.1.3.27)	fig|205975.9.peg.1880
Amino Acids and Derivatives	Aromatic amino acids and derivatives	Tryptophan synthesis	Aminodeoxychorismate lyase (EC 4.1.3.38)	fig|205975.9.peg.2594
Amino Acids and Derivatives	Aromatic amino acids and derivatives	Tryptophan synthesis	Tryptophan synthase alpha chain (EC 4.2.1.20)	fig|205975.9.peg.3353
Amino Acids and Derivatives	Aromatic amino acids and derivatives	Tryptophan synthesis	Para-aminobenzoate synthase, aminase component (EC 2.6.1.85)	fig|205975.9.peg.1373, fig|205975.9.peg.1375
Amino Acids and Derivatives	Aromatic amino acids and derivatives	Tryptophan synthesis	Anthranilate phosphoribosyltransferase (EC 2.4.2.18)	fig|205975.9.peg.1882
Amino Acids and Derivatives	Aromatic amino acids and derivatives	Tryptophan synthesis	Tryptophan synthase beta chain (EC 4.2.1.20)	fig|205975.9.peg.3352
Amino Acids and Derivatives	Aromatic amino acids and derivatives	Tryptophan synthesis	Indole-3-glycerol phosphate synthase (EC 4.1.1.48)	fig|205975.9.peg.1883
Amino Acids and Derivatives	Aromatic amino acids and derivatives	Tryptophan synthesis	Para-aminobenzoate synthase, amidotransferase component (EC 2.6.1.85)	fig|205975.9.peg.1880
Amino Acids and Derivatives	Aromatic amino acids and derivatives	Tryptophan synthesis	Anthranilate synthase, aminase component (EC 4.1.3.27)	fig|205975.9.peg.1879
Amino Acids and Derivatives	Aromatic amino acids and derivatives	Tryptophan synthesis	Phosphoribosylanthranilate isomerase (EC 5.3.1.24)	fig|205975.9.peg.3351
Amino Acids and Derivatives	Proline and 4-hydroxyproline	Proline Synthesis	Pyrroline-5-carboxylate reductase (EC 1.5.1.2)	fig|205975.9.peg.1929, fig|205975.9.peg.1931
Amino Acids and Derivatives	Proline and 4-hydroxyproline	Proline Synthesis	Gamma-glutamyl phosphate reductase (EC 1.2.1.41)	fig|205975.9.peg.1841
Amino Acids and Derivatives	Proline and 4-hydroxyproline	Proline Synthesis	NADP-specific glutamate dehydrogenase (EC 1.4.1.4)	fig|205975.9.peg.149
Amino Acids and Derivatives	Proline and 4-hydroxyproline	Proline Synthesis	RNA-binding C-terminal domain PUA	fig|205975.9.peg.1641
Amino Acids and Derivatives	Proline and 4-hydroxyproline	Proline Synthesis	Glutamate 5-kinase (EC 2.7.2.11)	fig|205975.9.peg.1641
Amino Acids and Derivatives	Proline and 4-hydroxyproline	Proline, 4-hydroxyproline uptake and utilization	Proline/sodium symporter PutP (TC 2.A.21.2.1)	fig|205975.9.peg.186
Amino Acids and Derivatives	Proline and 4-hydroxyproline	Proline, 4-hydroxyproline uptake and utilization	Delta-1-pyrroline-5-carboxylate dehydrogenase (EC 1.2.1.88)	fig|205975.9.peg.850
Amino Acids and Derivatives	Alanine, serine, and glycine	Glycine Biosynthesis	Serine hydroxymethyltransferase (EC 2.1.2.1)	fig|205975.9.peg.3986
Amino Acids and Derivatives	Alanine, serine, and glycine	Alanine biosynthesis	Branched-chain amino acid aminotransferase (EC 2.6.1.42)	fig|205975.9.peg.1678
Amino Acids and Derivatives	Alanine, serine, and glycine	Alanine biosynthesis	Ferredoxin, 2Fe-2S	fig|205975.9.peg.313, fig|205975.9.peg.1890
Amino Acids and Derivatives	Alanine, serine, and glycine	Alanine biosynthesis	Valine--pyruvate aminotransferase (EC 2.6.1.66)	fig|205975.9.peg.334
Amino Acids and Derivatives	Alanine, serine, and glycine	Alanine biosynthesis	Alanine racemase (EC 5.1.1.1)	fig|205975.9.peg.2587
Amino Acids and Derivatives	Alanine, serine, and glycine	Alanine biosynthesis	Iron-sulfur cluster regulator IscR	fig|205975.9.peg.319, fig|205975.9.peg.885, fig|205975.9.peg.887
Amino Acids and Derivatives	Alanine, serine, and glycine	Alanine biosynthesis	Chaperone protein HscA	fig|205975.9.peg.314
Amino Acids and Derivatives	Alanine, serine, and glycine	Alanine biosynthesis	Cysteine desulfurase (EC 2.8.1.7)	fig|205975.9.peg.3187
Amino Acids and Derivatives	Alanine, serine, and glycine	Alanine biosynthesis	Iron-sulfur cluster assembly scaffold protein IscU	fig|205975.9.peg.317
Amino Acids and Derivatives	Alanine, serine, and glycine	Serine Biosynthesis	D-3-phosphoglycerate dehydrogenase (EC 1.1.1.95)	fig|205975.9.peg.373
Amino Acids and Derivatives	Alanine, serine, and glycine	Serine Biosynthesis	Phosphoserine phosphatase (EC 3.1.3.3)	fig|205975.9.peg.1344, fig|205975.9.peg.1344
Amino Acids and Derivatives	Alanine, serine, and glycine	Serine Biosynthesis	Serine hydroxymethyltransferase (EC 2.1.2.1)	fig|205975.9.peg.3986
Amino Acids and Derivatives	Alanine, serine, and glycine	Serine Biosynthesis	Phosphoserine aminotransferase (EC 2.6.1.52)	fig|205975.9.peg.374
Amino Acids and Derivatives	Alanine, serine, and glycine	Glycine cleavage system	Glycine cleavage system H protein	fig|205975.9.peg.3549
Amino Acids and Derivatives	Alanine, serine, and glycine	Glycine cleavage system	Glycine dehydrogenase [decarboxylating] (glycine cleavage system P2 protein) (EC 1.4.4.2)	fig|205975.9.peg.3547
Amino Acids and Derivatives	Alanine, serine, and glycine	Glycine cleavage system	Glycine dehydrogenase [decarboxylating] (glycine cleavage system P1 protein) (EC 1.4.4.2)	fig|205975.9.peg.3548
Amino Acids and Derivatives	Alanine, serine, and glycine	Glycine cleavage system	Sodium/glycine symporter GlyP	fig|205975.9.peg.2390
Amino Acids and Derivatives	Alanine, serine, and glycine	Glycine cleavage system	Glycine cleavage system transcriptional antiactivator GcvR	fig|205975.9.peg.941, fig|205975.9.peg.1279, fig|205975.9.peg.1280
Amino Acids and Derivatives	Alanine, serine, and glycine	Glycine cleavage system	Dihydrolipoamide dehydrogenase (EC 1.8.1.4)	fig|205975.9.peg.3495
Amino Acids and Derivatives	Alanine, serine, and glycine	Glycine cleavage system	Aminomethyltransferase (glycine cleavage system T protein) (EC 2.1.2.10)	fig|205975.9.peg.3550
Amino Acids and Derivatives	Alanine, serine, and glycine	Glycine and Serine Utilization	D-3-phosphoglycerate dehydrogenase (EC 1.1.1.95)	fig|205975.9.peg.373
Amino Acids and Derivatives	Alanine, serine, and glycine	Glycine and Serine Utilization	Phosphoserine phosphatase (EC 3.1.3.3)	fig|205975.9.peg.1344
Amino Acids and Derivatives	Alanine, serine, and glycine	Glycine and Serine Utilization	Glycine dehydrogenase [decarboxylating] (glycine cleavage system P2 protein) (EC 1.4.4.2)	fig|205975.9.peg.3547
Amino Acids and Derivatives	Alanine, serine, and glycine	Glycine and Serine Utilization	Glycine dehydrogenase [decarboxylating] (glycine cleavage system P1 protein) (EC 1.4.4.2)	fig|205975.9.peg.3548
Amino Acids and Derivatives	Alanine, serine, and glycine	Glycine and Serine Utilization	Serine hydroxymethyltransferase (EC 2.1.2.1)	fig|205975.9.peg.3986
Amino Acids and Derivatives	Alanine, serine, and glycine	Glycine and Serine Utilization	Seryl-tRNA synthetase (EC 6.1.1.11)	fig|205975.9.peg.3130
Amino Acids and Derivatives	Alanine, serine, and glycine	Glycine and Serine Utilization	Phosphoserine aminotransferase (EC 2.6.1.52)	fig|205975.9.peg.374
Amino Acids and Derivatives	Alanine, serine, and glycine	Glycine and Serine Utilization	Glycine cleavage system H protein	fig|205975.9.peg.3549
Amino Acids and Derivatives	Alanine, serine, and glycine	Glycine and Serine Utilization	Aminomethyltransferase (glycine cleavage system T protein) (EC 2.1.2.10)	fig|205975.9.peg.3550
Sulfur Metabolism	Inorganic sulfur assimilation	Sulfite reduction-associated complex DsrMKJOP and co-clustering genes	Sulfite reduction-associated complex DsrMKJOP protein DsrK (=HmeD)	fig|205975.9.peg.799
Sulfur Metabolism	Inorganic sulfur assimilation	Sulfite reduction-associated complex DsrMKJOP and co-clustering genes	Protein similar to glutamate synthase [NADPH] small chain, clustered with sulfite reductase	fig|205975.9.peg.798
Sulfur Metabolism	Inorganic sulfur assimilation	Sulfite reduction-associated complex DsrMKJOP and co-clustering genes	Sulfite reduction-associated complex DsrMKJOP protein DsrP (= HmeB)	fig|205975.9.peg.795
Sulfur Metabolism	Inorganic sulfur assimilation	Sulfite reduction-associated complex DsrMKJOP and co-clustering genes	Sulfite reduction-associated complex DsrMKJOP iron-sulfur protein DsrO (=HmeA)	fig|205975.9.peg.796
Sulfur Metabolism	Inorganic sulfur assimilation	Sulfite reduction-associated complex DsrMKJOP and co-clustering genes	Sulfite reduction-associated complex DsrMKJOP protein DsrM (= HmeC)	fig|205975.9.peg.800
Sulfur Metabolism	Sulfur Metabolism - no subcategory	Thioredoxin-disulfide reductase	Thiol peroxidase, Tpx-type (EC 1.11.1.15)	fig|205975.9.peg.3897
Sulfur Metabolism	Sulfur Metabolism - no subcategory	Thioredoxin-disulfide reductase	Thiol peroxidase, Bcp-type (EC 1.11.1.15)	fig|205975.9.peg.1278, fig|205975.9.peg.3708
Sulfur Metabolism	Sulfur Metabolism - no subcategory	Thioredoxin-disulfide reductase	Alkyl hydroperoxide reductase subunit C-like protein	fig|205975.9.peg.2686
Sulfur Metabolism	Sulfur Metabolism - no subcategory	Thioredoxin-disulfide reductase	Thioredoxin reductase (EC 1.8.1.9)	fig|205975.9.peg.1211, fig|205975.9.peg.3121
Phosphorus Metabolism	Phosphorus Metabolism - no subcategory	High affinity phosphate transporter and control of PHO regulon	Phosphate regulon transcriptional regulatory protein PhoB (SphR)	fig|205975.9.peg.1781, fig|205975.9.peg.1815, fig|205975.9.peg.1816, fig|205975.9.peg.2832
Phosphorus Metabolism	Phosphorus Metabolism - no subcategory	High affinity phosphate transporter and control of PHO regulon	Polyphosphate kinase (EC 2.7.4.1)	fig|205975.9.peg.292, fig|205975.9.peg.295
Phosphorus Metabolism	Phosphorus Metabolism - no subcategory	High affinity phosphate transporter and control of PHO regulon	Phosphate regulon sensor protein PhoR (SphS) (EC 2.7.13.3)	fig|205975.9.peg.2833
Phosphorus Metabolism	Phosphorus Metabolism - no subcategory	High affinity phosphate transporter and control of PHO regulon	Phosphate ABC transporter, periplasmic phosphate-binding protein PstS (TC 3.A.1.7.1)	fig|205975.9.peg.731
Phosphorus Metabolism	Phosphorus Metabolism - no subcategory	Phosphate metabolism	Phosphate regulon transcriptional regulatory protein PhoB (SphR)	fig|205975.9.peg.1781, fig|205975.9.peg.1815, fig|205975.9.peg.1816, fig|205975.9.peg.2832
Phosphorus Metabolism	Phosphorus Metabolism - no subcategory	Phosphate metabolism	NAD(P) transhydrogenase subunit beta (EC 1.6.1.2)	fig|205975.9.peg.3661
Phosphorus Metabolism	Phosphorus Metabolism - no subcategory	Phosphate metabolism	Inorganic pyrophosphatase (EC 3.6.1.1)	fig|205975.9.peg.2248
Phosphorus Metabolism	Phosphorus Metabolism - no subcategory	Phosphate metabolism	Pyrophosphate-energized proton pump (EC 3.6.1.1)	fig|205975.9.peg.1828, fig|205975.9.peg.2250, fig|205975.9.peg.2251, fig|205975.9.peg.2252
Phosphorus Metabolism	Phosphorus Metabolism - no subcategory	Phosphate metabolism	Exopolyphosphatase (EC 3.6.1.11)	fig|205975.9.peg.4006
Phosphorus Metabolism	Phosphorus Metabolism - no subcategory	Phosphate metabolism	Probable low-affinity inorganic phosphate transporter	fig|205975.9.peg.872, fig|205975.9.peg.1472, fig|205975.9.peg.3297
Phosphorus Metabolism	Phosphorus Metabolism - no subcategory	Phosphate metabolism	Predicted ATPase related to phosphate starvation-inducible protein PhoH	fig|205975.9.peg.1277
Phosphorus Metabolism	Phosphorus Metabolism - no subcategory	Phosphate metabolism	Phosphate ABC transporter, periplasmic phosphate-binding protein PstS (TC 3.A.1.7.1)	fig|205975.9.peg.731
Phosphorus Metabolism	Phosphorus Metabolism - no subcategory	Phosphate metabolism	Alkaline phosphatase (EC 3.1.3.1)	fig|205975.9.peg.238
Phosphorus Metabolism	Phosphorus Metabolism - no subcategory	Phosphate metabolism	Polyphosphate kinase (EC 2.7.4.1)	fig|205975.9.peg.292, fig|205975.9.peg.295
Phosphorus Metabolism	Phosphorus Metabolism - no subcategory	Phosphate metabolism	Phosphate starvation-inducible protein PhoH, predicted ATPase	fig|205975.9.peg.2877, fig|205975.9.peg.2877
Phosphorus Metabolism	Phosphorus Metabolism - no subcategory	Phosphate metabolism	Sodium-dependent phosphate transporter	fig|205975.9.peg.297, fig|205975.9.peg.3300, fig|205975.9.peg.3972
Phosphorus Metabolism	Phosphorus Metabolism - no subcategory	Phosphate metabolism	Phosphate regulon sensor protein PhoR (SphS) (EC 2.7.13.3)	fig|205975.9.peg.2833
Phosphorus Metabolism	Phosphorus Metabolism - no subcategory	Phosphate metabolism	Phosphate transport regulator (distant homolog of PhoU)	fig|205975.9.peg.1471
Phosphorus Metabolism	Phosphorus Metabolism - no subcategory	Polyphosphate	Polyphosphate kinase (EC 2.7.4.1)	fig|205975.9.peg.292, fig|205975.9.peg.295
Phosphorus Metabolism	Phosphorus Metabolism - no subcategory	Polyphosphate	Exopolyphosphatase (EC 3.6.1.11)	fig|205975.9.peg.4006
Phosphorus Metabolism	Phosphorus Metabolism - no subcategory	Polyphosphate	Polyphosphate kinase 2 (EC 2.7.4.1)	fig|205975.9.peg.1123, fig|205975.9.peg.1769
Carbohydrates	Central carbohydrate metabolism	Methylglyoxal Metabolism	Hydroxyacylglutathione hydrolase (EC 3.1.2.6)	fig|205975.9.peg.979
Carbohydrates	Central carbohydrate metabolism	Pyruvate metabolism II: acetyl-CoA, acetogenesis from pyruvate	Pyruvate dehydrogenase E1 component (EC 1.2.4.1)	fig|205975.9.peg.2744, fig|205975.9.peg.2747
Carbohydrates	Central carbohydrate metabolism	Pyruvate metabolism II: acetyl-CoA, acetogenesis from pyruvate	Acetate permease ActP (cation/acetate symporter)	fig|205975.9.peg.1401
Carbohydrates	Central carbohydrate metabolism	Pyruvate metabolism II: acetyl-CoA, acetogenesis from pyruvate	Dihydrolipoamide acetyltransferase component of pyruvate dehydrogenase complex (EC 2.3.1.12)	fig|205975.9.peg.2743
Carbohydrates	Central carbohydrate metabolism	Pyruvate metabolism II: acetyl-CoA, acetogenesis from pyruvate	Dihydrolipoamide dehydrogenase of pyruvate dehydrogenase complex (EC 1.8.1.4)	fig|205975.9.peg.2053
Carbohydrates	Central carbohydrate metabolism	Pyruvate Alanine Serine Interconversions	L-alanine:glyoxylate aminotransferase (EC 2.6.1.44)	fig|205975.9.peg.1763
Carbohydrates	Central carbohydrate metabolism	Pyruvate Alanine Serine Interconversions	Branched-chain amino acid aminotransferase (EC 2.6.1.42)	fig|205975.9.peg.1678
Carbohydrates	Central carbohydrate metabolism	Pyruvate Alanine Serine Interconversions	Alanine dehydrogenase (EC 1.4.1.1)	fig|205975.9.peg.3122
Carbohydrates	Central carbohydrate metabolism	Pyruvate Alanine Serine Interconversions	Valine--pyruvate aminotransferase (EC 2.6.1.66)	fig|205975.9.peg.334
Carbohydrates	Central carbohydrate metabolism	Pyruvate Alanine Serine Interconversions	Alanine racemase (EC 5.1.1.1)	fig|205975.9.peg.2587
Carbohydrates	Central carbohydrate metabolism	Pyruvate Alanine Serine Interconversions	D-alanine aminotransferase (EC 2.6.1.21)	fig|205975.9.peg.2671
Carbohydrates	Central carbohydrate metabolism	Glycolysis and Gluconeogenesis	6-phosphofructokinase (EC 2.7.1.11)	fig|205975.9.peg.2211
Carbohydrates	Central carbohydrate metabolism	Glycolysis and Gluconeogenesis	Triosephosphate isomerase (EC 5.3.1.1)	fig|205975.9.peg.2650
Carbohydrates	Central carbohydrate metabolism	Glycolysis and Gluconeogenesis	Pyruvate,phosphate dikinase (EC 2.7.9.1)	fig|205975.9.peg.4020
Carbohydrates	Central carbohydrate metabolism	Glycolysis and Gluconeogenesis	Fructose-bisphosphate aldolase class II (EC 4.1.2.13)	fig|205975.9.peg.3310
Carbohydrates	Central carbohydrate metabolism	Glycolysis and Gluconeogenesis	Pyrophosphate-dependent fructose 6-phosphate-1-kinase (EC 2.7.1.90)	fig|205975.9.peg.1829
Carbohydrates	Central carbohydrate metabolism	Glycolysis and Gluconeogenesis	Glucose-6-phosphate isomerase (EC 5.3.1.9)	fig|205975.9.peg.3392
Carbohydrates	Central carbohydrate metabolism	Glycolysis and Gluconeogenesis	Glucokinase (EC 2.7.1.2)	fig|205975.9.peg.2197
Carbohydrates	Central carbohydrate metabolism	Glycolysis and Gluconeogenesis	Pyruvate kinase (EC 2.7.1.40)	fig|205975.9.peg.1947, fig|205975.9.peg.3309
Carbohydrates	Central carbohydrate metabolism	Glycolysis and Gluconeogenesis	Phosphoenolpyruvate synthase (EC 2.7.9.2)	fig|205975.9.peg.4118
Carbohydrates	Central carbohydrate metabolism	Glycolysis and Gluconeogenesis	Enolase (EC 4.2.1.11)	fig|205975.9.peg.244
Carbohydrates	Central carbohydrate metabolism	Glycolysis and Gluconeogenesis	NAD-dependent glyceraldehyde-3-phosphate dehydrogenase (EC 1.2.1.12)	fig|205975.9.peg.3307
Carbohydrates	Central carbohydrate metabolism	Glycolysis and Gluconeogenesis	Phosphoglycerate kinase (EC 2.7.2.3)	fig|205975.9.peg.3308
Carbohydrates	Central carbohydrate metabolism	Dehydrogenase complexes	Dihydrolipoamide succinyltransferase component (E2) of 2-oxoglutarate dehydrogenase complex (EC 2.3.1.61)	fig|205975.9.peg.1125
Carbohydrates	Central carbohydrate metabolism	Dehydrogenase complexes	Pyruvate dehydrogenase E1 component (EC 1.2.4.1)	fig|205975.9.peg.2744, fig|205975.9.peg.2747
Carbohydrates	Central carbohydrate metabolism	Dehydrogenase complexes	Dihydrolipoamide acetyltransferase component of pyruvate dehydrogenase complex (EC 2.3.1.12)	fig|205975.9.peg.2743
Carbohydrates	Central carbohydrate metabolism	Dehydrogenase complexes	2-oxoglutarate dehydrogenase E1 component (EC 1.2.4.2)	fig|205975.9.peg.1126
Carbohydrates	Central carbohydrate metabolism	Dehydrogenase complexes	Cytosol aminopeptidase PepA (EC 3.4.11.1)	fig|205975.9.peg.3510, fig|205975.9.peg.3511
Carbohydrates	Central carbohydrate metabolism	TCA Cycle	Isocitrate dehydrogenase [NADP] (EC 1.1.1.42)	fig|205975.9.peg.3652
Carbohydrates	Central carbohydrate metabolism	TCA Cycle	Malate dehydrogenase (EC 1.1.1.37)	fig|205975.9.peg.3662
Carbohydrates	Central carbohydrate metabolism	TCA Cycle	Dihydrolipoamide dehydrogenase of pyruvate dehydrogenase complex (EC 1.8.1.4)	fig|205975.9.peg.2053
Carbohydrates	Central carbohydrate metabolism	TCA Cycle	Succinyl-CoA ligase [ADP-forming] alpha chain (EC 6.2.1.5)	fig|205975.9.peg.124, fig|205975.9.peg.3651
Carbohydrates	Central carbohydrate metabolism	TCA Cycle	Aconitate hydratase (EC 4.2.1.3)	fig|205975.9.peg.3659
Carbohydrates	Central carbohydrate metabolism	TCA Cycle	Dihydrolipoamide succinyltransferase component (E2) of 2-oxoglutarate dehydrogenase complex (EC 2.3.1.61)	fig|205975.9.peg.1125
Carbohydrates	Central carbohydrate metabolism	TCA Cycle	Aconitate hydratase 2 (EC 4.2.1.3)	fig|205975.9.peg.173
Carbohydrates	Central carbohydrate metabolism	TCA Cycle	Citrate synthase (si) (EC 2.3.3.1)	fig|205975.9.peg.3682
Carbohydrates	Central carbohydrate metabolism	TCA Cycle	Fumarate hydratase class I, aerobic (EC 4.2.1.2)	fig|205975.9.peg.1124
Carbohydrates	Central carbohydrate metabolism	TCA Cycle	2-oxoglutarate dehydrogenase E1 component (EC 1.2.4.2)	fig|205975.9.peg.1126
Carbohydrates	Central carbohydrate metabolism	TCA Cycle	Dihydrolipoamide dehydrogenase (EC 1.8.1.4)	fig|205975.9.peg.3495
Carbohydrates	Central carbohydrate metabolism	TCA Cycle	Succinyl-CoA ligase [ADP-forming] beta chain (EC 6.2.1.5)	fig|205975.9.peg.125, fig|205975.9.peg.3650
Carbohydrates	Central carbohydrate metabolism	Pentose phosphate pathway	Transketolase (EC 2.2.1.1)	fig|205975.9.peg.3306
Carbohydrates	Central carbohydrate metabolism	Pentose phosphate pathway	6-phosphogluconate dehydrogenase, decarboxylating (EC 1.1.1.44)	fig|205975.9.peg.4067, fig|205975.9.peg.4071
Carbohydrates	Central carbohydrate metabolism	Pentose phosphate pathway	Ribose-phosphate pyrophosphokinase (EC 2.7.6.1)	fig|205975.9.peg.2823
Carbohydrates	Central carbohydrate metabolism	Pentose phosphate pathway	6-phosphogluconolactonase (EC 3.1.1.31), eukaryotic type	fig|205975.9.peg.4012
Carbohydrates	Central carbohydrate metabolism	Pentose phosphate pathway	Ribulose-phosphate 3-epimerase (EC 5.1.3.1)	fig|205975.9.peg.1876
Carbohydrates	Central carbohydrate metabolism	Pentose phosphate pathway	Glucose-6-phosphate 1-dehydrogenase (EC 1.1.1.49)	fig|205975.9.peg.4011
Carbohydrates	Central carbohydrate metabolism	Pyruvate metabolism I: anaplerotic reactions, PEP	Pyruvate,phosphate dikinase (EC 2.7.9.1)	fig|205975.9.peg.4020
Carbohydrates	Central carbohydrate metabolism	Pyruvate metabolism I: anaplerotic reactions, PEP	NADP-dependent malic enzyme (EC 1.1.1.40)	fig|205975.9.peg.172
Carbohydrates	Central carbohydrate metabolism	Pyruvate metabolism I: anaplerotic reactions, PEP	Pyruvate kinase (EC 2.7.1.40)	fig|205975.9.peg.1947, fig|205975.9.peg.3309
Carbohydrates	Central carbohydrate metabolism	Pyruvate metabolism I: anaplerotic reactions, PEP	Phosphoenolpyruvate synthase (EC 2.7.9.2)	fig|205975.9.peg.4118
Carbohydrates	Central carbohydrate metabolism	Glycolate, glyoxylate interconversions	Phosphoglycolate phosphatase (EC 3.1.3.18)	fig|205975.9.peg.1877, fig|205975.9.peg.1878
Carbohydrates	Central carbohydrate metabolism	Glycolate, glyoxylate interconversions	Glycolate dehydrogenase (EC 1.1.99.14), iron-sulfur subunit GlcF	fig|205975.9.peg.353, fig|205975.9.peg.355, fig|205975.9.peg.1889
Carbohydrates	Central carbohydrate metabolism	Glycolate, glyoxylate interconversions	Glycolate dehydrogenase (EC 1.1.99.14), subunit GlcD	fig|205975.9.peg.1627
Carbohydrates	Central carbohydrate metabolism	Glycolate, glyoxylate interconversions	Glycolate dehydrogenase (EC 1.1.99.14), FAD-binding subunit GlcE	fig|205975.9.peg.1628
Carbohydrates	Di- and oligosaccharides	Maltose and Maltodextrin Utilization	4-alpha-glucanotransferase (amylomaltase) (EC 2.4.1.25)	fig|205975.9.peg.3396
Carbohydrates	Di- and oligosaccharides	Maltose and Maltodextrin Utilization	Glycogen phosphorylase (EC 2.4.1.1)	fig|205975.9.peg.762, fig|205975.9.peg.765, fig|205975.9.peg.2300, fig|205975.9.peg.3795, fig|205975.9.peg.3796
Carbohydrates	One-carbon Metabolism	One-carbon metabolism by tetrahydropterines	5-formyltetrahydrofolate cyclo-ligase (EC 6.3.3.2)	fig|205975.9.peg.3559
Carbohydrates	One-carbon Metabolism	One-carbon metabolism by tetrahydropterines	5,10-methylenetetrahydrofolate reductase (EC 1.5.1.20)	fig|205975.9.peg.3302
Carbohydrates	Fermentation	Butanol Biosynthesis	Enoyl-CoA hydratase (EC 4.2.1.17)	fig|205975.9.peg.2490
Carbohydrates	Fermentation	Butanol Biosynthesis	Acetyl-CoA acetyltransferase (EC 2.3.1.9)	fig|205975.9.peg.2489
Carbohydrates	Fermentation	Acetolactate synthase subunits	Acetolactate synthase large subunit (EC 2.2.1.6)	fig|205975.9.peg.2668
Carbohydrates	Fermentation	Acetolactate synthase subunits	Acetolactate synthase small subunit (EC 2.2.1.6)	fig|205975.9.peg.2667
Carbohydrates	Fermentation	Acetyl-CoA fermentation to Butyrate	3-hydroxybutyryl-CoA epimerase (EC 5.1.2.3)	fig|205975.9.peg.2490
Carbohydrates	Fermentation	Acetyl-CoA fermentation to Butyrate	Enoyl-CoA hydratase (EC 4.2.1.17)	fig|205975.9.peg.2490
Carbohydrates	Fermentation	Acetyl-CoA fermentation to Butyrate	3-hydroxyacyl-CoA dehydrogenase (EC 1.1.1.35)	fig|205975.9.peg.2490
Carbohydrates	Fermentation	Acetyl-CoA fermentation to Butyrate	Acetyl-CoA acetyltransferase (EC 2.3.1.9)	fig|205975.9.peg.2489
Carbohydrates	CO2 fixation	CO2 uptake, carboxysome	Hypothetical transmembrane protein coupled to NADH-ubiquinone oxidoreductase chain 5 homolog	fig|205975.9.peg.3488
Carbohydrates	CO2 fixation	CO2 uptake, carboxysome	Rubisco activation protein CbbO	fig|205975.9.peg.3819
Carbohydrates	CO2 fixation	CO2 uptake, carboxysome	RuBisCO operon transcriptional regulator CbbR	fig|205975.9.peg.981
Carbohydrates	CO2 fixation	CO2 uptake, carboxysome	Ribulose bisphosphate carboxylase (EC 4.1.1.39)	fig|205975.9.peg.983, fig|205975.9.peg.984
Carbohydrates	Carbohydrates - no subcategory	Carbon storage regulator	Carbon storage regulator	fig|205975.9.peg.2953
Carbohydrates	Carbohydrates - no subcategory	VC0266	Hypothetical protein VC0266 (sugar utilization related?)	fig|205975.9.peg.2268
Carbohydrates	Polysaccharides	Glycogen metabolism	Glucose-1-phosphate adenylyltransferase (EC 2.7.7.27)	fig|205975.9.peg.3394, fig|205975.9.peg.3949, fig|205975.9.peg.3950
Carbohydrates	Polysaccharides	Glycogen metabolism	4-alpha-glucanotransferase (amylomaltase) (EC 2.4.1.25)	fig|205975.9.peg.3396
Carbohydrates	Polysaccharides	Glycogen metabolism	1,4-alpha-glucan (glycogen) branching enzyme, GH-13-type (EC 2.4.1.18)	fig|205975.9.peg.3393
Carbohydrates	Polysaccharides	Glycogen metabolism	Glycogen phosphorylase (EC 2.4.1.1)	fig|205975.9.peg.762, fig|205975.9.peg.765, fig|205975.9.peg.2300, fig|205975.9.peg.3795, fig|205975.9.peg.3796
Carbohydrates	Polysaccharides	Glycogen metabolism	Glycogen synthase, ADP-glucose transglucosylase (EC 2.4.1.21)	fig|205975.9.peg.3391
Carbohydrates	Monosaccharides	Mannose Metabolism	Phosphomannomutase (EC 5.4.2.8)	fig|205975.9.peg.112, fig|205975.9.peg.1147, fig|205975.9.peg.1149
Carbohydrates	Monosaccharides	Mannose Metabolism	GDP-mannose mannosyl hydrolase (EC 3.6.1.-)	fig|205975.9.peg.1151
Carbohydrates	Monosaccharides	Mannose Metabolism	Mannose-6-phosphate isomerase (EC 5.3.1.8)	fig|205975.9.peg.1554
