# Supplementary material for: High‐contiguity genome assembly of the chemosynthetic gammaproteobacterial endosymbiont of the cold seep tubeworm Lamellibrachia barhami
Source: Mol Ecol Resour. 2020 Jul 24;20(5):1432–44. doi: 10.1111/1755-0998.13220 (PMC7540712; doi:10.1111/1755-0998.13220)
Supplement: Supplementary file 1 — Supplementary Material [file MEN-20-1432-s001.zip › men13220-sup-0003-TableS3.xlsx]

## Sheet: Table_S3
Gene cluster ID	Genome	Gene caller ID	# Genomes gene cluster has hits	COG category	COG accession	COG function
GC_00004465	Lamellibrachia barhami symbiont	4102	1
GC_00004465	Lamellibrachia barhami symbiont	4110	1
GC_00004480	Lamellibrachia barhami symbiont	3433	1	X	COG3677	Transposase
GC_00004480	Lamellibrachia barhami symbiont	3626	1	X	COG3677	Transposase
GC_00004504	Lamellibrachia barhami symbiont	81	1	X	COG3547	Transposase
GC_00004504	Lamellibrachia barhami symbiont	1426	1	X	COG3547	Transposase
GC_00004512	Lamellibrachia barhami symbiont	3923	1	S	COG3943	Uncharacterized conserved protein
GC_00004512	Lamellibrachia barhami symbiont	3928	1	S	COG3943	Uncharacterized conserved protein
GC_00004525	Lamellibrachia barhami symbiont	3931	1	V	COG0286	Type I restriction-modification system, DNA methylase subunit
GC_00004525	Lamellibrachia barhami symbiont	3921	1	V	COG0286	Type I restriction-modification system, DNA methylase subunit
GC_00004595	Lamellibrachia barhami symbiont	3202	1	X	COG2963	Transposase and inactivated derivatives
GC_00004595	Lamellibrachia barhami symbiont	3194	1	X	COG2963	Transposase and inactivated derivatives
GC_00004674	Lamellibrachia barhami symbiont	1547	1	P	COG0614	ABC-type Fe3+-hydroxamate transport system, periplasmic component
GC_00004674	Lamellibrachia barhami symbiont	3345	1	P	COG0614	ABC-type Fe3+-hydroxamate transport system, periplasmic component
GC_00004762	Lamellibrachia barhami symbiont	3924	1	V	COG0610	Type I site-specific restriction-modification system, R (restriction) subunit and related helicases ...
GC_00004762	Lamellibrachia barhami symbiont	3927	1	V	COG0610	Type I site-specific restriction-modification system, R (restriction) subunit and related helicases ...
GC_00004775	Lamellibrachia barhami symbiont	1751	1
GC_00004775	Lamellibrachia barhami symbiont	88	1
GC_00004780	Lamellibrachia barhami symbiont	3281	1
GC_00004780	Lamellibrachia barhami symbiont	3292	1
GC_00004790	Lamellibrachia barhami symbiont	269	1
GC_00004797	Lamellibrachia barhami symbiont	1408	1
GC_00004798	Lamellibrachia barhami symbiont	2615	1
GC_00004802	Lamellibrachia barhami symbiont	1432	1	S	COG4453	Uncharacterized conserved protein, DUF1778 family
GC_00004806	Lamellibrachia barhami symbiont	3288	1
GC_00004807	Lamellibrachia barhami symbiont	1767	1
GC_00004810	Lamellibrachia barhami symbiont	1349	1
GC_00004820	Lamellibrachia barhami symbiont	83	1	L	COG1484	DNA replication protein DnaC
GC_00004824	Lamellibrachia barhami symbiont	3978	1
GC_00004826	Lamellibrachia barhami symbiont	260	1
GC_00004829	Lamellibrachia barhami symbiont	2745	1
GC_00004830	Lamellibrachia barhami symbiont	4083	1
GC_00004834	Lamellibrachia barhami symbiont	1137	1	N	COG1815	Flagellar basal body rod protein FlgB
GC_00004841	Lamellibrachia barhami symbiont	637	1
GC_00004842	Lamellibrachia barhami symbiont	493	1
GC_00004849	Lamellibrachia barhami symbiont	1455	1
GC_00004851	Lamellibrachia barhami symbiont	205	1	X	COG1943	REP element-mobilizing transposase RayT
GC_00004853	Lamellibrachia barhami symbiont	1357	1
GC_00004857	Lamellibrachia barhami symbiont	2912	1
GC_00004858	Lamellibrachia barhami symbiont	2444	1
GC_00004860	Lamellibrachia barhami symbiont	6	1	R	COG4637	Predicted ATPase
GC_00004861	Lamellibrachia barhami symbiont	1420	1	E	COG1247	L-amino acid N-acyltransferase YncA
GC_00004862	Lamellibrachia barhami symbiont	1985	1
GC_00004865	Lamellibrachia barhami symbiont	8	1	R	COG1524	Predicted pyrophosphatase or phosphodiesterase, AlkP superfamily
GC_00004866	Lamellibrachia barhami symbiont	1431	1	M	COG1089	GDP-D-mannose dehydratase
GC_00004876	Lamellibrachia barhami symbiont	3802	1	V	COG0286	Type I restriction-modification system, DNA methylase subunit
GC_00004877	Lamellibrachia barhami symbiont	3745	1
GC_00004888	Lamellibrachia barhami symbiont	710	1	H	COG0422	Thiamine biosynthesis protein ThiC
GC_00004890	Lamellibrachia barhami symbiont	2422	1	U	COG0811	Biopolymer transport protein ExbB/TolQ
GC_00004904	Lamellibrachia barhami symbiont	3420	1
GC_00004907	Lamellibrachia barhami symbiont	721	1
GC_00004908	Lamellibrachia barhami symbiont	2550	1
GC_00004909	Lamellibrachia barhami symbiont	3617	1	K	COG3905	Predicted transcriptional regulator
GC_00004914	Lamellibrachia barhami symbiont	2417	1
GC_00004918	Lamellibrachia barhami symbiont	2008	1	V	COG0732|COG0732	Restriction endonuclease S subunit|Restriction endonuclease S subunit
GC_00004924	Lamellibrachia barhami symbiont	3692	1	R	COG1487	Predicted nucleic acid-binding protein, contains PIN domain
GC_00004932	Lamellibrachia barhami symbiont	675	1
GC_00004933	Lamellibrachia barhami symbiont	1089	1
GC_00004935	Lamellibrachia barhami symbiont	2465	1
GC_00004952	Lamellibrachia barhami symbiont	3673	1
GC_00004953	Lamellibrachia barhami symbiont	1691	1
GC_00004955	Lamellibrachia barhami symbiont	2048	1
GC_00004968	Lamellibrachia barhami symbiont	118	1
GC_00004969	Lamellibrachia barhami symbiont	1970	1
GC_00004972	Lamellibrachia barhami symbiont	2799	1	J	COG0050	Translation elongation factor EF-Tu, a GTPase
GC_00004973	Lamellibrachia barhami symbiont	267	1
GC_00004980	Lamellibrachia barhami symbiont	2379	1
GC_00004983	Lamellibrachia barhami symbiont	913	1
GC_00004985	Lamellibrachia barhami symbiont	4049	1
GC_00004986	Lamellibrachia barhami symbiont	1660	1
GC_00004989	Lamellibrachia barhami symbiont	3920	1	V	COG0732	Restriction endonuclease S subunit
GC_00004992	Lamellibrachia barhami symbiont	3926	1	R	COG1451	Predicted metal-dependent hydrolase
GC_00004994	Lamellibrachia barhami symbiont	1843	1
GC_00004999	Lamellibrachia barhami symbiont	2626	1
GC_00005000	Lamellibrachia barhami symbiont	2526	1	X	COG3464	Transposase
GC_00005001	Lamellibrachia barhami symbiont	1348	1	V	COG1203	CRISPR/Cas system-associated endonuclease/helicase Cas3
GC_00005003	Lamellibrachia barhami symbiont	661	1
GC_00005009	Lamellibrachia barhami symbiont	3359	1
GC_00005010	Lamellibrachia barhami symbiont	3919	1
GC_00005011	Lamellibrachia barhami symbiont	3478	1
GC_00005013	Lamellibrachia barhami symbiont	755	1
GC_00005017	Lamellibrachia barhami symbiont	2249	1
GC_00005026	Lamellibrachia barhami symbiont	2420	1
GC_00005027	Lamellibrachia barhami symbiont	78	1	T|K	COG2205|COG4567	K+-sensing histidine kinase KdpD|Two-component response regulator, ActR/RegA family, consists of REC and Fis-type HTH domains
GC_00005028	Lamellibrachia barhami symbiont	1	1
GC_00005036	Lamellibrachia barhami symbiont	2372	1
GC_00005045	Lamellibrachia barhami symbiont	1629	1
GC_00005048	Lamellibrachia barhami symbiont	1224	1
GC_00005052	Lamellibrachia barhami symbiont	1335	1
GC_00005055	Lamellibrachia barhami symbiont	1434	1
GC_00005056	Lamellibrachia barhami symbiont	3021	1
GC_00005057	Lamellibrachia barhami symbiont	1272	1	R	COG0628	Predicted PurR-regulated permease PerM
GC_00005066	Lamellibrachia barhami symbiont	3763	1
GC_00005082	Lamellibrachia barhami symbiont	340	1	J	COG0008	Glutamyl- or glutaminyl-tRNA synthetase
GC_00005083	Lamellibrachia barhami symbiont	1159	1	T	COG1073	Fermentation-respiration switch protein FrsA, has esterase activity, DUF1100 family
GC_00005086	Lamellibrachia barhami symbiont	2864	1
GC_00005092	Lamellibrachia barhami symbiont	1831	1
GC_00005106	Lamellibrachia barhami symbiont	1247	1
GC_00005114	Lamellibrachia barhami symbiont	3657	1
GC_00005122	Lamellibrachia barhami symbiont	89	1
GC_00005126	Lamellibrachia barhami symbiont	2145	1
GC_00005127	Lamellibrachia barhami symbiont	1423	1
GC_00005131	Lamellibrachia barhami symbiont	2143	1
GC_00005134	Lamellibrachia barhami symbiont	2969	1	T	COG1551	sRNA-binding carbon storage regulator CsrA
GC_00005161	Lamellibrachia barhami symbiont	3675	1	R	COG1708	Predicted nucleotidyltransferase
GC_00005163	Lamellibrachia barhami symbiont	2539	1
GC_00005169	Lamellibrachia barhami symbiont	1358	1
GC_00005170	Lamellibrachia barhami symbiont	957	1
GC_00005174	Lamellibrachia barhami symbiont	412	1
GC_00005176	Lamellibrachia barhami symbiont	2418	1
GC_00005180	Lamellibrachia barhami symbiont	693	1	X	COG3344	Retron-type reverse transcriptase
GC_00005181	Lamellibrachia barhami symbiont	646	1
GC_00005186	Lamellibrachia barhami symbiont	21	1
GC_00005188	Lamellibrachia barhami symbiont	2030	1
GC_00005191	Lamellibrachia barhami symbiont	2419	1	M	COG3409|COG3409	Peptidoglycan-binding (PGRP) domain of peptidoglycan hydrolases|Peptidoglycan-binding (PGRP) domain of peptidoglycan hydrolases
GC_00005192	Lamellibrachia barhami symbiont	2532	1
GC_00005194	Lamellibrachia barhami symbiont	1416	1
GC_00005197	Lamellibrachia barhami symbiont	1080	1
GC_00005200	Lamellibrachia barhami symbiont	663	1
GC_00005204	Lamellibrachia barhami symbiont	2044	1
GC_00005207	Lamellibrachia barhami symbiont	1884	1
GC_00005209	Lamellibrachia barhami symbiont	217	1
GC_00005214	Lamellibrachia barhami symbiont	1477	1
GC_00005223	Lamellibrachia barhami symbiont	2364	1
GC_00005227	Lamellibrachia barhami symbiont	1750	1	X	COG1943	REP element-mobilizing transposase RayT
GC_00005229	Lamellibrachia barhami symbiont	911	1
GC_00005230	Lamellibrachia barhami symbiont	2946	1
GC_00005232	Lamellibrachia barhami symbiont	3479	1
GC_00005236	Lamellibrachia barhami symbiont	640	1
GC_00005237	Lamellibrachia barhami symbiont	2067	1	T	COG2202|COG4191	PAS domain|Signal transduction histidine kinase regulating C4-dicarboxylate transport system
GC_00005238	Lamellibrachia barhami symbiont	1859	1
GC_00005240	Lamellibrachia barhami symbiont	4039	1
GC_00005242	Lamellibrachia barhami symbiont	3977	1
GC_00005250	Lamellibrachia barhami symbiont	926	1
GC_00005254	Lamellibrachia barhami symbiont	3085	1
GC_00005257	Lamellibrachia barhami symbiont	1421	1
GC_00005258	Lamellibrachia barhami symbiont	79	1	P	COG4771	Outer membrane receptor for ferrienterochelin and colicins
GC_00005260	Lamellibrachia barhami symbiont	3929	1	V	COG0732|COG0732	Restriction endonuclease S subunit|Restriction endonuclease S subunit
GC_00005266	Lamellibrachia barhami symbiont	1422	1
GC_00005267	Lamellibrachia barhami symbiont	5	1	L|V	COG0827|COG1002	Adenine-specific DNA methylase|Type II restriction/modification system, DNA methylase subunit YeeA
GC_00005269	Lamellibrachia barhami symbiont	2025	1
GC_00005273	Lamellibrachia barhami symbiont	1120	1
GC_00005277	Lamellibrachia barhami symbiont	3744	1
GC_00005285	Lamellibrachia barhami symbiont	3055	1
GC_00005294	Lamellibrachia barhami symbiont	1309	1
GC_00005296	Lamellibrachia barhami symbiont	2180	1	O	COG4260	Membrane protease subunit, stomatin/prohibitin family, contains C-terminal Zn-ribbon domain
GC_00005302	Lamellibrachia barhami symbiont	3295	1
GC_00005303	Lamellibrachia barhami symbiont	261	1
GC_00005306	Lamellibrachia barhami symbiont	1583	1
GC_00005311	Lamellibrachia barhami symbiont	1261	1
GC_00005319	Lamellibrachia barhami symbiont	460	1
GC_00005324	Lamellibrachia barhami symbiont	3203	1	L	COG0497	DNA repair ATPase RecN
GC_00005326	Lamellibrachia barhami symbiont	2676	1
GC_00005328	Lamellibrachia barhami symbiont	2384	1
GC_00005329	Lamellibrachia barhami symbiont	1413	1	P	COG3703	Cation transport regulator ChaC
GC_00005337	Lamellibrachia barhami symbiont	494	1	H	COG0321	Lipoate-protein ligase B
GC_00005338	Lamellibrachia barhami symbiont	487	1
GC_00005340	Lamellibrachia barhami symbiont	1129	1	P	COG0226	ABC-type phosphate transport system, periplasmic component
GC_00005342	Lamellibrachia barhami symbiont	2716	1
GC_00005346	Lamellibrachia barhami symbiont	596	1
GC_00005348	Lamellibrachia barhami symbiont	550	1
GC_00005350	Lamellibrachia barhami symbiont	3252	1
GC_00005353	Lamellibrachia barhami symbiont	1212	1
GC_00005364	Lamellibrachia barhami symbiont	1538	1
GC_00005365	Lamellibrachia barhami symbiont	3624	1
GC_00005373	Lamellibrachia barhami symbiont	1412	1
GC_00005375	Lamellibrachia barhami symbiont	200	1
GC_00005376	Lamellibrachia barhami symbiont	976	1
GC_00005377	Lamellibrachia barhami symbiont	2217	1	K	COG1396	Transcriptional regulator, contains XRE-family HTH domain
GC_00005384	Lamellibrachia barhami symbiont	377	1
GC_00005385	Lamellibrachia barhami symbiont	2039	1
GC_00005387	Lamellibrachia barhami symbiont	3083	1	S	COG3012	Uncharacterized conserved protein YchJ, contains N- and C-terminal SEC-C domains
GC_00005391	Lamellibrachia barhami symbiont	1417	1
GC_00005400	Lamellibrachia barhami symbiont	1424	1
GC_00005402	Lamellibrachia barhami symbiont	3	1	S	COG4456	Virulence-associated protein VagC (function unknown)
GC_00005405	Lamellibrachia barhami symbiont	2005	1	J	COG4680	mRNA-degrading endonuclease (mRNA interferase) HigB, toxic component of the HigAB toxin-antitoxin module
GC_00005406	Lamellibrachia barhami symbiont	1526	1
GC_00005408	Lamellibrachia barhami symbiont	257	1
GC_00005410	Lamellibrachia barhami symbiont	2475	1
GC_00005412	Lamellibrachia barhami symbiont	3615	1	X	COG3668	Plasmid stabilization system protein ParE
GC_00005420	Lamellibrachia barhami symbiont	166	1
GC_00005421	Lamellibrachia barhami symbiont	2350	1
GC_00005424	Lamellibrachia barhami symbiont	2006	1
GC_00005432	Lamellibrachia barhami symbiont	3006	1
GC_00005437	Lamellibrachia barhami symbiont	2142	1
GC_00005440	Lamellibrachia barhami symbiont	4073	1	M	COG0668	Small-conductance mechanosensitive channel
GC_00005454	Lamellibrachia barhami symbiont	2625	1
GC_00005459	Lamellibrachia barhami symbiont	1715	1	R|K	COG0454	N-acetyltransferase, GNAT superfamily (includes histone acetyltransferase HPA2)
GC_00005460	Lamellibrachia barhami symbiont	3726	1	M	COG5009	Membrane carboxypeptidase/penicillin-binding protein
GC_00005466	Lamellibrachia barhami symbiont	3516	1
GC_00005467	Lamellibrachia barhami symbiont	1352	1
GC_00005470	Lamellibrachia barhami symbiont	406	1	R	COG1487	Predicted nucleic acid-binding protein, contains PIN domain
GC_00005471	Lamellibrachia barhami symbiont	1353	1
GC_00005474	Lamellibrachia barhami symbiont	2809	1
GC_00005482	Lamellibrachia barhami symbiont	1393	1
GC_00005483	Lamellibrachia barhami symbiont	3024	1
GC_00005484	Lamellibrachia barhami symbiont	1753	1
GC_00005487	Lamellibrachia barhami symbiont	1861	1
GC_00005491	Lamellibrachia barhami symbiont	2215	1
GC_00005494	Lamellibrachia barhami symbiont	1430	1
GC_00005496	Lamellibrachia barhami symbiont	7	1
GC_00005498	Lamellibrachia barhami symbiont	9	1	O	COG4930	Predicted ATP-dependent Lon-type protease
GC_00005499	Lamellibrachia barhami symbiont	3365	1
GC_00005501	Lamellibrachia barhami symbiont	2194	1
GC_00005503	Lamellibrachia barhami symbiont	3188	1
GC_00005508	Lamellibrachia barhami symbiont	1537	1
GC_00005510	Lamellibrachia barhami symbiont	656	1
GC_00005512	Lamellibrachia barhami symbiont	408	1	V	COG0732|COG0732	Restriction endonuclease S subunit|Restriction endonuclease S subunit
GC_00005516	Lamellibrachia barhami symbiont	1539	1
GC_00005517	Lamellibrachia barhami symbiont	832	1
GC_00005533	Lamellibrachia barhami symbiont	722	1
GC_00005539	Lamellibrachia barhami symbiont	28	1
GC_00005540	Lamellibrachia barhami symbiont	57	1
GC_00005544	Lamellibrachia barhami symbiont	3629	1
GC_00005547	Lamellibrachia barhami symbiont	1350	1
GC_00005549	Lamellibrachia barhami symbiont	2026	1
GC_00005551	Lamellibrachia barhami symbiont	4050	1
GC_00005560	Lamellibrachia barhami symbiont	3285	1
GC_00005569	Lamellibrachia barhami symbiont	2318	1
GC_00005570	Lamellibrachia barhami symbiont	2144	1
GC_00005572	Lamellibrachia barhami symbiont	3500	1
GC_00005575	Lamellibrachia barhami symbiont	1288	1
GC_00005577	Lamellibrachia barhami symbiont	2463	1
GC_00005578	Lamellibrachia barhami symbiont	1414	1
GC_00005582	Lamellibrachia barhami symbiont	2980	1
GC_00005586	Lamellibrachia barhami symbiont	4040	1
GC_00005587	Lamellibrachia barhami symbiont	764	1	F	COG0151	Phosphoribosylamine-glycine ligase
GC_00005593	Lamellibrachia barhami symbiont	2341	1
GC_00005597	Lamellibrachia barhami symbiont	2963	1	J	COG1236	RNA processing exonuclease, beta-lactamase fold, Cft2 family
GC_00005598	Lamellibrachia barhami symbiont	3875	1
GC_00005602	Lamellibrachia barhami symbiont	700	1
GC_00005605	Lamellibrachia barhami symbiont	3741	1
GC_00005606	Lamellibrachia barhami symbiont	4068	1
GC_00005607	Lamellibrachia barhami symbiont	4	1	R	COG1487	Predicted nucleic acid-binding protein, contains PIN domain
GC_00005608	Lamellibrachia barhami symbiont	1407	1
GC_00005611	Lamellibrachia barhami symbiont	3674	1	R	COG1708	Predicted nucleotidyltransferase
GC_00005612	Lamellibrachia barhami symbiont	484	1
GC_00005617	Lamellibrachia barhami symbiont	1827	1
GC_00005618	Lamellibrachia barhami symbiont	2971	1	D	COG2884	ABC-type ATPase involved in cell division
GC_00005620	Lamellibrachia barhami symbiont	2487	1
GC_00005626	Lamellibrachia barhami symbiont	2035	1	L	COG2176	DNA polymerase III, alpha subunit (gram-positive type)
GC_00005635	Lamellibrachia barhami symbiont	2366	1
GC_00005642	Lamellibrachia barhami symbiont	4131	1
GC_00005646	Lamellibrachia barhami symbiont	1158	1	K|V	COG2002	Bifunctional DNA-binding transcriptional regulator of stationary/sporulation/toxin gene expression and antitoxin component of the YhaV-PrlF toxin-antitoxin module
GC_00005650	Lamellibrachia barhami symbiont	2611	1
GC_00005654	Lamellibrachia barhami symbiont	1315	1	C	COG0437	Fe-S-cluster-containing dehydrogenase component
GC_00005657	Lamellibrachia barhami symbiont	3909	1
GC_00005663	Lamellibrachia barhami symbiont	3564	1
GC_00005665	Lamellibrachia barhami symbiont	1115	1
GC_00005668	Lamellibrachia barhami symbiont	3387	1
GC_00005679	Lamellibrachia barhami symbiont	84	1
GC_00005689	Lamellibrachia barhami symbiont	2352	1
GC_00005690	Lamellibrachia barhami symbiont	2819	1
GC_00005693	Lamellibrachia barhami symbiont	1718	1
GC_00005694	Lamellibrachia barhami symbiont	3076	1
GC_00005696	Lamellibrachia barhami symbiont	2752	1
GC_00005701	Lamellibrachia barhami symbiont	3258	1
GC_00005709	Lamellibrachia barhami symbiont	3191	1
GC_00005713	Lamellibrachia barhami symbiont	697	1
GC_00005714	Lamellibrachia barhami symbiont	3801	1	V	COG0610	Type I site-specific restriction-modification system, R (restriction) subunit and related helicases ...
GC_00005717	Lamellibrachia barhami symbiont	2416	1	S	COG4625	Uncharacterized conserved protein, contains a C-terminal beta-barrel porin domain
GC_00005719	Lamellibrachia barhami symbiont	2756	1
GC_00005722	Lamellibrachia barhami symbiont	2533	1	S	COG3826	Uncharacterized protein
GC_00005725	Lamellibrachia barhami symbiont	1744	1
GC_00005726	Lamellibrachia barhami symbiont	704	1
GC_00005733	Lamellibrachia barhami symbiont	1360	1
GC_00005734	Lamellibrachia barhami symbiont	2147	1
GC_00005741	Lamellibrachia barhami symbiont	1142	1
GC_00005742	Lamellibrachia barhami symbiont	1199	1
GC_00005752	Lamellibrachia barhami symbiont	3084	1
GC_00005755	Lamellibrachia barhami symbiont	3268	1
GC_00005756	Lamellibrachia barhami symbiont	1429	1	M	COG0449	Glucosamine 6-phosphate synthetase, contains amidotransferase and phosphosugar isomerase domains
GC_00005765	Lamellibrachia barhami symbiont	3800	1	V	COG0610	Type I site-specific restriction-modification system, R (restriction) subunit and related helicases ...
GC_00005774	Lamellibrachia barhami symbiont	2962	1
GC_00005775	Lamellibrachia barhami symbiont	1719	1
GC_00005783	Lamellibrachia barhami symbiont	1374	1
GC_00005784	Lamellibrachia barhami symbiont	2415	1
GC_00005790	Lamellibrachia barhami symbiont	2868	1
GC_00005799	Lamellibrachia barhami symbiont	2332	1
GC_00005801	Lamellibrachia barhami symbiont	3206	1
GC_00005802	Lamellibrachia barhami symbiont	2633	1
GC_00005804	Lamellibrachia barhami symbiont	1202	1
GC_00005805	Lamellibrachia barhami symbiont	3727	1	X	COG3668	Plasmid stabilization system protein ParE
GC_00005811	Lamellibrachia barhami symbiont	2557	1
GC_00005813	Lamellibrachia barhami symbiont	178	1
GC_00005814	Lamellibrachia barhami symbiont	90	1
GC_00005821	Lamellibrachia barhami symbiont	1930	1
GC_00005824	Lamellibrachia barhami symbiont	3410	1
GC_00005832	Lamellibrachia barhami symbiont	3284	1
GC_00005839	Lamellibrachia barhami symbiont	3618	1	R|Q|G|F	COG0500|COG0537	SAM-dependent methyltransferase|Diadenosine tetraphosphate (Ap4A) hydrolase or other HIT family hydrolase
GC_00005841	Lamellibrachia barhami symbiont	1359	1	S|V	COG1403|COG1479	5-methylcytosine-specific restriction endonuclease McrA|Uncharacterized conserved protein, contains ParB-like and HNH nuclease domains
GC_00005846	Lamellibrachia barhami symbiont	672	1
GC_00005853	Lamellibrachia barhami symbiont	1428	1	M	COG0449	Glucosamine 6-phosphate synthetase, contains amidotransferase and phosphosugar isomerase domains
GC_00005855	Lamellibrachia barhami symbiont	2074	1	R	COG1729|COG1729	Periplasmic TolA-binding protein (function unknown)|Periplasmic TolA-binding protein (function unknown)
GC_00005868	Lamellibrachia barhami symbiont	3874	1
GC_00005882	Lamellibrachia barhami symbiont	2134	1
GC_00005886	Lamellibrachia barhami symbiont	2233	1
GC_00005889	Lamellibrachia barhami symbiont	1290	1
GC_00005898	Lamellibrachia barhami symbiont	534	1
GC_00005899	Lamellibrachia barhami symbiont	2970	1	T	COG5635	Predicted NTPase, NACHT family domain
GC_00005902	Lamellibrachia barhami symbiont	44	1	X	COG3344	Retron-type reverse transcriptase
GC_00005909	Lamellibrachia barhami symbiont	2148	1
GC_00005913	Lamellibrachia barhami symbiont	3757	1
GC_00005914	Lamellibrachia barhami symbiont	391	1
GC_00005915	Lamellibrachia barhami symbiont	1221	1
GC_00005916	Lamellibrachia barhami symbiont	1473	1	X	COG3464	Transposase
GC_00005923	Lamellibrachia barhami symbiont	407	1	E|V	COG2856|COG3093	Zn-dependent peptidase ImmA, M78 family|Plasmid maintenance system antidote protein VapI, contains XRE-type HTH domain
GC_00005926	Lamellibrachia barhami symbiont	464	1
GC_00005933	Lamellibrachia barhami symbiont	3930	1	V	COG0732|COG0732	Restriction endonuclease S subunit|Restriction endonuclease S subunit
GC_00005937	Lamellibrachia barhami symbiont	1540	1
GC_00005945	Lamellibrachia barhami symbiont	3259	1
GC_00005949	Lamellibrachia barhami symbiont	1716	1	S	COG4453	Uncharacterized conserved protein, DUF1778 family
GC_00005950	Lamellibrachia barhami symbiont	3560	1
GC_00005955	Lamellibrachia barhami symbiont	1522	1
GC_00005961	Lamellibrachia barhami symbiont	3619	1
GC_00005963	Lamellibrachia barhami symbiont	912	1	S|V	COG1403|COG1479	5-methylcytosine-specific restriction endonuclease McrA|Uncharacterized conserved protein, contains ParB-like and HNH nuclease domains
GC_00005964	Lamellibrachia barhami symbiont	262	1
GC_00005971	Lamellibrachia barhami symbiont	1205	1
GC_00005972	Lamellibrachia barhami symbiont	821	1
GC_00005976	Lamellibrachia barhami symbiont	2351	1
GC_00005981	Lamellibrachia barhami symbiont	2863	1
GC_00005985	Lamellibrachia barhami symbiont	3967	1
GC_00005989	Lamellibrachia barhami symbiont	1136	1
GC_00005990	Lamellibrachia barhami symbiont	1418	1
GC_00005991	Lamellibrachia barhami symbiont	2524	1
GC_00005994	Lamellibrachia barhami symbiont	1271	1	R	COG0628	Predicted PurR-regulated permease PerM
GC_00005999	Lamellibrachia barhami symbiont	790	1
GC_00006000	Lamellibrachia barhami symbiont	3677	1
GC_00006001	Lamellibrachia barhami symbiont	3186	1
GC_00006005	Lamellibrachia barhami symbiont	2528	1	X	COG3464	Transposase
GC_00006006	Lamellibrachia barhami symbiont	2218	1
GC_00006013	Lamellibrachia barhami symbiont	3854	1
GC_00006016	Lamellibrachia barhami symbiont	3730	1
GC_00006019	Lamellibrachia barhami symbiont	3890	1
GC_00006022	Lamellibrachia barhami symbiont	3889	1
GC_00006026	Lamellibrachia barhami symbiont	247	1
GC_00006029	Lamellibrachia barhami symbiont	2164	1
GC_00006030	Lamellibrachia barhami symbiont	503	1
GC_00006040	Lamellibrachia barhami symbiont	964	1
GC_00006041	Lamellibrachia barhami symbiont	1631	1
GC_00006044	Lamellibrachia barhami symbiont	2241	1
GC_00006046	Lamellibrachia barhami symbiont	977	1
GC_00006051	Lamellibrachia barhami symbiont	3694	1
GC_00006057	Lamellibrachia barhami symbiont	1541	1
GC_00006058	Lamellibrachia barhami symbiont	931	1	L|X	COG0582	Integrase
GC_00006069	Lamellibrachia barhami symbiont	950	1
GC_00006073	Lamellibrachia barhami symbiont	3880	1
GC_00006078	Lamellibrachia barhami symbiont	2540	1
GC_00006079	Lamellibrachia barhami symbiont	3087	1	S	COG4861	Uncharacterized protein
GC_00006083	Lamellibrachia barhami symbiont	3080	1	V	COG4118	Antitoxin component of toxin-antitoxin stability system, DNA-binding transcriptional repressor
GC_00006086	Lamellibrachia barhami symbiont	2031	1	L	COG0210	Superfamily I DNA or RNA helicase
GC_00006090	Lamellibrachia barhami symbiont	3211	1
GC_00006115	Lamellibrachia barhami symbiont	3746	1
GC_00006116	Lamellibrachia barhami symbiont	4104	1
GC_00006122	Lamellibrachia barhami symbiont	513	1
GC_00006126	Lamellibrachia barhami symbiont	3283	1
GC_00006127	Lamellibrachia barhami symbiont	2527	1	X	COG3464	Transposase
GC_00006131	Lamellibrachia barhami symbiont	3671	1	V	COG0732|COG0732	Restriction endonuclease S subunit|Restriction endonuclease S subunit
GC_00006132	Lamellibrachia barhami symbiont	3086	1
GC_00006139	Lamellibrachia barhami symbiont	2	1	L	COG0497	DNA repair ATPase RecN
GC_00006140	Lamellibrachia barhami symbiont	1720	1
GC_00006143	Lamellibrachia barhami symbiont	311	1
GC_00006147	Lamellibrachia barhami symbiont	2414	1	J	COG1385	16S rRNA U1498 N3-methylase RsmE
GC_00006151	Lamellibrachia barhami symbiont	2820	1	J	COG0050	Translation elongation factor EF-Tu, a GTPase
GC_00006152	Lamellibrachia barhami symbiont	479	1
GC_00006154	Lamellibrachia barhami symbiont	2033	1
GC_00006162	Lamellibrachia barhami symbiont	1368	1
GC_00006163	Lamellibrachia barhami symbiont	1291	1
GC_00006171	Lamellibrachia barhami symbiont	1425	1
GC_00006182	Lamellibrachia barhami symbiont	358	1	K	COG3655	DNA-binding transcriptional regulator, XRE family
GC_00006183	Lamellibrachia barhami symbiont	580	1
GC_00006186	Lamellibrachia barhami symbiont	165	1
GC_00006188	Lamellibrachia barhami symbiont	3005	1
GC_00006194	Lamellibrachia barhami symbiont	1114	1
GC_00006208	Lamellibrachia barhami symbiont	472	1
GC_00006216	Lamellibrachia barhami symbiont	259	1
GC_00006221	Lamellibrachia barhami symbiont	1469	1
GC_00006223	Lamellibrachia barhami symbiont	2499	1
GC_00006226	Lamellibrachia barhami symbiont	1630	1
GC_00006229	Lamellibrachia barhami symbiont	3266	1
GC_00006230	Lamellibrachia barhami symbiont	3681	1
GC_00006241	Lamellibrachia barhami symbiont	3918	1	V	COG5340	Transcriptional regulator, predicted component of viral defense system
GC_00006244	Lamellibrachia barhami symbiont	1005	1	H	COG2226	Ubiquinone/menaquinone biosynthesis C-methylase UbiE
GC_00006247	Lamellibrachia barhami symbiont	4109	1
GC_00006252	Lamellibrachia barhami symbiont	3616	1	K	COG3177	Fic family protein
GC_00006261	Lamellibrachia barhami symbiont	2065	1
GC_00006262	Lamellibrachia barhami symbiont	2763	1
GC_00006271	Lamellibrachia barhami symbiont	1307	1
GC_00006272	Lamellibrachia barhami symbiont	2947	1
GC_00006277	Lamellibrachia barhami symbiont	679	1
GC_00006281	Lamellibrachia barhami symbiont	3922	1	V	COG0732|COG0732	Restriction endonuclease S subunit|Restriction endonuclease S subunit
GC_00006283	Lamellibrachia barhami symbiont	538	1
GC_00006292	Lamellibrachia barhami symbiont	2943	1
GC_00006295	Lamellibrachia barhami symbiont	694	1
GC_00006299	Lamellibrachia barhami symbiont	2135	1
GC_00006300	Lamellibrachia barhami symbiont	3072	1
GC_00006301	Lamellibrachia barhami symbiont	466	1	P|E|R|G	COG0697|COG0803	Permease of the drug/metabolite transporter (DMT) superfamily|ABC-type Zn uptake system ZnuABC, Zn-binding component ZnuA
GC_00006302	Lamellibrachia barhami symbiont	3081	1
GC_00006306	Lamellibrachia barhami symbiont	639	1
GC_00006308	Lamellibrachia barhami symbiont	3204	1
GC_00006316	Lamellibrachia barhami symbiont	1113	1
GC_00006318	Lamellibrachia barhami symbiont	2484	1
GC_00006327	Lamellibrachia barhami symbiont	2603	1
GC_00006330	Lamellibrachia barhami symbiont	1495	1
GC_00006334	Lamellibrachia barhami symbiont	1544	1
GC_00006336	Lamellibrachia barhami symbiont	1167	1
GC_00006341	Lamellibrachia barhami symbiont	409	1	V	COG0732|COG0732	Restriction endonuclease S subunit|Restriction endonuclease S subunit
GC_00006342	Lamellibrachia barhami symbiont	791	1
GC_00006348	Lamellibrachia barhami symbiont	765	1
GC_00006349	Lamellibrachia barhami symbiont	382	1	X	COG3547	Transposase
GC_00006354	Lamellibrachia barhami symbiont	1419	1
GC_00006355	Lamellibrachia barhami symbiont	1536	1
GC_00006356	Lamellibrachia barhami symbiont	216	1
GC_00006358	Lamellibrachia barhami symbiont	1415	1
GC_00006359	Lamellibrachia barhami symbiont	91	1
GC_00006362	Lamellibrachia barhami symbiont	1351	1	V	COG1857	CRISPR/Cas system-associated protein Cas7, RAMP superfamily
GC_00006372	Lamellibrachia barhami symbiont	294	1
GC_00006376	Lamellibrachia barhami symbiont	3045	1
GC_00006379	Lamellibrachia barhami symbiont	2086	1
GC_00006380	Lamellibrachia barhami symbiont	506	1
GC_00006381	Lamellibrachia barhami symbiont	1754	1
GC_00006382	Lamellibrachia barhami symbiont	480	1
GC_00006389	Lamellibrachia barhami symbiont	963	1	V	COG1518	CRISPR/Cas system-associated endonuclease Cas1
GC_00006398	Lamellibrachia barhami symbiont	1738	1
GC_00006400	Lamellibrachia barhami symbiont	2565	1	P	COG0659	Sulfate permease or related transporter, MFS superfamily
GC_00006401	Lamellibrachia barhami symbiont	328	1
GC_00006405	Lamellibrachia barhami symbiont	471	1	P	COG3696	Cu/Ag efflux pump CusA
GC_00006409	Lamellibrachia barhami symbiont	481	1
GC_00006412	Lamellibrachia barhami symbiont	2119	1
GC_00006415	Lamellibrachia barhami symbiont	3205	1	X	COG3344	Retron-type reverse transcriptase
GC_00006418	Lamellibrachia barhami symbiont	3405	1
GC_00006428	Lamellibrachia barhami symbiont	2812	1	J	COG0048	Ribosomal protein S12
GC_00006429	Lamellibrachia barhami symbiont	1292	1
GC_00006431	Lamellibrachia barhami symbiont	1166	1	V	COG2026	mRNA-degrading endonuclease RelE, toxin component of the RelBE toxin-antitoxin system
GC_00006435	Lamellibrachia barhami symbiont	914	1
GC_00006436	Lamellibrachia barhami symbiont	2421	1	R	COG2304	Secreted protein containing bacterial Ig-like domain and vWFA domain
GC_00006443	Lamellibrachia barhami symbiont	703	1	V	COG4691	Plasmid stability protein
GC_00006445	Lamellibrachia barhami symbiont	1206	1
GC_00006449	Lamellibrachia barhami symbiont	69	1
GC_00006450	Lamellibrachia barhami symbiont	1512	1
GC_00006451	Lamellibrachia barhami symbiont	1433	1	J	COG0456	Ribosomal protein S18 acetylase RimI and related acetyltransferases
GC_00006455	Lamellibrachia barhami symbiont	45	1
GC_00006456	Lamellibrachia barhami symbiont	3992	1	X	COG2801	Transposase InsO and inactivated derivatives
