# Supplementary material for: High‐contiguity genome assembly of the chemosynthetic gammaproteobacterial endosymbiont of the cold seep tubeworm Lamellibrachia barhami
Source: Mol Ecol Resour. 2020 Jul 24;20(5):1432–44. doi: 10.1111/1755-0998.13220 (PMC7540712; doi:10.1111/1755-0998.13220)
Supplement: Supplementary file 1 — Supplementary Material [file MEN-20-1432-s001.zip › men13220-sup-0004-TableS4.xlsx]

## Sheet: Table_S4
Gene cluster ID	Genome	Gene caller ID	# Genomes gene cluster has hits	COG category	COG accession	COG function
GC_00000009	Escarpia spicata symbiont	725	8	K|T	COG0784|COG0784|COG2198|COG2205|COG3706|COG3850|COG5001	CheY chemotaxis protein or a CheY-like REC (receiver) domain|CheY chemotaxis protein or a CheY-like REC (receiver) domain|HPt (histidine-containing phosphotransfer) domain|K+-sensing histidine kinase KdpD|Two-component response regulator, PleD family, consists of two REC domains and a diguanylate cyclase (GGDEF) domain|Signal transduction histidine kinase, nitrate/nitrite-specific|Predicted signa…
GC_00000009	Escarpia spicata symbiont	2964	8	T	COG0642|COG0784|COG0784|COG2198	Signal transduction histidine kinase|CheY chemotaxis protein or a CheY-like REC (receiver) domain|CheY chemotaxis protein or a CheY-like REC (receiver) domain|HPt (histidine-containing phosphotransfer) domain
GC_00000009	Escarpia spicata symbiont	85	8	T	COG0784|COG2198|COG2205	CheY chemotaxis protein or a CheY-like REC (receiver) domain|HPt (histidine-containing phosphotransfer) domain|K+-sensing histidine kinase KdpD
GC_00000009	Escarpia spicata symbiont	727	8	K|T	COG0745|COG0784|COG2198|COG5002	DNA-binding response regulator, OmpR family, contains REC and winged-helix (wHTH) domain|CheY chemotaxis protein or a CheY-like REC (receiver) domain|HPt (histidine-containing phosphotransfer) domain|Signal transduction histidine kinase
GC_00000009	Escarpia spicata symbiont	2211	8	T	COG0784|COG0784|COG2198|COG2202|COG2205	CheY chemotaxis protein or a CheY-like REC (receiver) domain|CheY chemotaxis protein or a CheY-like REC (receiver) domain|HPt (histidine-containing phosphotransfer) domain|PAS domain|K+-sensing histidine kinase KdpD
GC_00000009	Escarpia spicata symbiont	688	8	T	COG0784|COG0784|COG2198|COG2205	CheY chemotaxis protein or a CheY-like REC (receiver) domain|CheY chemotaxis protein or a CheY-like REC (receiver) domain|HPt (histidine-containing phosphotransfer) domain|K+-sensing histidine kinase KdpD
GC_00000009	Escarpia spicata symbiont	1377	8	K|T	COG0745|COG0784|COG2198|COG2205|COG3850	DNA-binding response regulator, OmpR family, contains REC and winged-helix (wHTH) domain|CheY chemotaxis protein or a CheY-like REC (receiver) domain|HPt (histidine-containing phosphotransfer) domain|K+-sensing histidine kinase KdpD|Signal transduction histidine kinase, nitrate/nitrite-specific
GC_00000009	Escarpia spicata symbiont	1123	8	T	COG0784|COG0784|COG2198|COG2205|COG3300	CheY chemotaxis protein or a CheY-like REC (receiver) domain|CheY chemotaxis protein or a CheY-like REC (receiver) domain|HPt (histidine-containing phosphotransfer) domain|K+-sensing histidine kinase KdpD|MHYT domain, NO-binding membrane sensor
GC_00000009	Escarpia spicata symbiont	1517	8	T	COG0784|COG2198|COG2202|COG2203|COG2205	CheY chemotaxis protein or a CheY-like REC (receiver) domain|HPt (histidine-containing phosphotransfer) domain|PAS domain|GAF domain|K+-sensing histidine kinase KdpD
GC_00000009	Escarpia spicata symbiont	3437	8	K|T	COG0745	DNA-binding response regulator, OmpR family, contains REC and winged-helix (wHTH) domain
GC_00000009	Lamellibrachia barhami symbiont	3590	8	T	COG2205|COG4191|COG5000	K+-sensing histidine kinase KdpD|Signal transduction histidine kinase regulating C4-dicarboxylate transport system|Signal transduction histidine kinase involved in nitrogen fixation and metabolism regulation
GC_00000009	Lamellibrachia barhami symbiont	2512	8
GC_00000009	Lamellibrachia barhami symbiont	862	8	T	COG0784|COG2198|COG2205	CheY chemotaxis protein or a CheY-like REC (receiver) domain|HPt (histidine-containing phosphotransfer) domain|K+-sensing histidine kinase KdpD
GC_00000009	Lamellibrachia barhami symbiont	2509	8	T|K	COG0745|COG0784|COG2198|COG2205|COG3850	DNA-binding response regulator, OmpR family, contains REC and winged-helix (wHTH) domain|CheY chemotaxis protein or a CheY-like REC (receiver) domain|HPt (histidine-containing phosphotransfer) domain|K+-sensing histidine kinase KdpD|Signal transduction histidine kinase, nitrate/nitrite-specific
GC_00000009	Lamellibrachia barhami symbiont	2511	8	T|K	COG0745|COG0784|COG2198|COG5002	DNA-binding response regulator, OmpR family, contains REC and winged-helix (wHTH) domain|CheY chemotaxis protein or a CheY-like REC (receiver) domain|HPt (histidine-containing phosphotransfer) domain|Signal transduction histidine kinase
GC_00000009	Lamellibrachia barhami symbiont	1649	8	T|K	COG0642|COG0745|COG2198|COG3850	Signal transduction histidine kinase|DNA-binding response regulator, OmpR family, contains REC and winged-helix (wHTH) domain|HPt (histidine-containing phosphotransfer) domain|Signal transduction histidine kinase, nitrate/nitrite-specific
GC_00000009	Lamellibrachia barhami symbiont	1648	8	T	COG0784|COG0784|COG2198|COG2202|COG2205	CheY chemotaxis protein or a CheY-like REC (receiver) domain|CheY chemotaxis protein or a CheY-like REC (receiver) domain|HPt (histidine-containing phosphotransfer) domain|PAS domain|K+-sensing histidine kinase KdpD
GC_00000009	Lamellibrachia barhami symbiont	3591	8	T|K	COG0745|COG4191	DNA-binding response regulator, OmpR family, contains REC and winged-helix (wHTH) domain|Signal transduction histidine kinase regulating C4-dicarboxylate transport system
GC_00000009	Lamellibrachia barhami symbiont	1276	8	T	COG0784|COG0784|COG2198|COG2205	CheY chemotaxis protein or a CheY-like REC (receiver) domain|CheY chemotaxis protein or a CheY-like REC (receiver) domain|HPt (histidine-containing phosphotransfer) domain|K+-sensing histidine kinase KdpD
GC_00000009	Lamellibrachia barhami symbiont	3807	8	T|K	COG0745|COG0784|COG2198|COG2205|COG3850	DNA-binding response regulator, OmpR family, contains REC and winged-helix (wHTH) domain|CheY chemotaxis protein or a CheY-like REC (receiver) domain|HPt (histidine-containing phosphotransfer) domain|K+-sensing histidine kinase KdpD|Signal transduction histidine kinase, nitrate/nitrite-specific
GC_00000009	Lamellibrachia barhami symbiont	4114	8	T|K	COG0784|COG2197|COG2198|COG2205	CheY chemotaxis protein or a CheY-like REC (receiver) domain|DNA-binding response regulator, NarL/FixJ family, contains REC and HTH domains|HPt (histidine-containing phosphotransfer) domain|K+-sensing histidine kinase KdpD
GC_00000009	Lamellibrachia barhami symbiont	512	8	T	COG0784|COG2198|COG2202|COG2203|COG2205	CheY chemotaxis protein or a CheY-like REC (receiver) domain|HPt (histidine-containing phosphotransfer) domain|PAS domain|GAF domain|K+-sensing histidine kinase KdpD
GC_00000009	Lamellibrachia barhami symbiont	1111	8	T|E	COG0834	ABC-type amino acid transport/signal transduction system, periplasmic component/domain
GC_00000009	Lamellibrachia barhami symbiont	1110	8	T|K	COG0745	DNA-binding response regulator, OmpR family, contains REC and winged-helix (wHTH) domain
GC_00000009	Lamellibrachia barhami symbiont	2066	8	T	COG2204	DNA-binding transcriptional response regulator, NtrC family, contains REC, AAA-type ATPase, and a Fis-type DNA-binding domains
GC_00000009	Lamellibrachia barhami symbiont	1130	8	T|N	COG0840	Methyl-accepting chemotaxis protein
GC_00000009	Lamellibrachia luymesi symbiont	1270	8	K|T	COG0784|COG0784|COG2198|COG2205|COG3706|COG3850|COG5001	CheY chemotaxis protein or a CheY-like REC (receiver) domain|CheY chemotaxis protein or a CheY-like REC (receiver) domain|HPt (histidine-containing phosphotransfer) domain|K+-sensing histidine kinase KdpD|Two-component response regulator, PleD family, consists of two REC domains and a diguanylate cyclase (GGDEF) domain|Signal transduction histidine kinase, nitrate/nitrite-specific|Predicted signa…
GC_00000009	Lamellibrachia luymesi symbiont	2100	8	T	COG0784|COG2198|COG2205	CheY chemotaxis protein or a CheY-like REC (receiver) domain|HPt (histidine-containing phosphotransfer) domain|K+-sensing histidine kinase KdpD
GC_00000009	Lamellibrachia luymesi symbiont	1391	8	T	COG0784|COG0784|COG2198|COG2202|COG2205	CheY chemotaxis protein or a CheY-like REC (receiver) domain|CheY chemotaxis protein or a CheY-like REC (receiver) domain|HPt (histidine-containing phosphotransfer) domain|PAS domain|K+-sensing histidine kinase KdpD
GC_00000009	Lamellibrachia luymesi symbiont	3852	8	T	COG4191	Signal transduction histidine kinase regulating C4-dicarboxylate transport system
GC_00000009	Lamellibrachia luymesi symbiont	19	8	T	COG0784|COG0784|COG2198|COG2205	CheY chemotaxis protein or a CheY-like REC (receiver) domain|CheY chemotaxis protein or a CheY-like REC (receiver) domain|HPt (histidine-containing phosphotransfer) domain|K+-sensing histidine kinase KdpD
GC_00000009	Lamellibrachia luymesi symbiont	3877	8	K|T	COG0745|COG0784|COG2198|COG2205|COG3850	DNA-binding response regulator, OmpR family, contains REC and winged-helix (wHTH) domain|CheY chemotaxis protein or a CheY-like REC (receiver) domain|HPt (histidine-containing phosphotransfer) domain|K+-sensing histidine kinase KdpD|Signal transduction histidine kinase, nitrate/nitrite-specific
GC_00000009	Lamellibrachia luymesi symbiont	2763	8
GC_00000009	Paraescarpia echinospica symbiont	697	8
GC_00000009	Paraescarpia echinospica symbiont	1484	8	T	COG0784|COG2198|COG2205	CheY chemotaxis protein or a CheY-like REC (receiver) domain|HPt (histidine-containing phosphotransfer) domain|K+-sensing histidine kinase KdpD
GC_00000009	Paraescarpia echinospica symbiont	694	8	T|K	COG0745|COG0784|COG2198|COG2205|COG3850	DNA-binding response regulator, OmpR family, contains REC and winged-helix (wHTH) domain|CheY chemotaxis protein or a CheY-like REC (receiver) domain|HPt (histidine-containing phosphotransfer) domain|K+-sensing histidine kinase KdpD|Signal transduction histidine kinase, nitrate/nitrite-specific
GC_00000009	Paraescarpia echinospica symbiont	696	8	T|K	COG0745|COG0784|COG2198|COG5002	DNA-binding response regulator, OmpR family, contains REC and winged-helix (wHTH) domain|CheY chemotaxis protein or a CheY-like REC (receiver) domain|HPt (histidine-containing phosphotransfer) domain|Signal transduction histidine kinase
GC_00000009	Paraescarpia echinospica symbiont	2593	8	T	COG0784|COG0784|COG2198|COG2202|COG2205	CheY chemotaxis protein or a CheY-like REC (receiver) domain|CheY chemotaxis protein or a CheY-like REC (receiver) domain|HPt (histidine-containing phosphotransfer) domain|PAS domain|K+-sensing histidine kinase KdpD
GC_00000009	Paraescarpia echinospica symbiont	660	8	T	COG0784|COG0784|COG2198|COG2205	CheY chemotaxis protein or a CheY-like REC (receiver) domain|CheY chemotaxis protein or a CheY-like REC (receiver) domain|HPt (histidine-containing phosphotransfer) domain|K+-sensing histidine kinase KdpD
GC_00000009	Paraescarpia echinospica symbiont	993	8	T|K	COG0745|COG0784|COG2198|COG2205|COG3850	DNA-binding response regulator, OmpR family, contains REC and winged-helix (wHTH) domain|CheY chemotaxis protein or a CheY-like REC (receiver) domain|HPt (histidine-containing phosphotransfer) domain|K+-sensing histidine kinase KdpD|Signal transduction histidine kinase, nitrate/nitrite-specific
GC_00000009	Paraescarpia echinospica symbiont	1354	8	T	COG0784|COG0784|COG2198|COG2205|COG3300	CheY chemotaxis protein or a CheY-like REC (receiver) domain|CheY chemotaxis protein or a CheY-like REC (receiver) domain|HPt (histidine-containing phosphotransfer) domain|K+-sensing histidine kinase KdpD|MHYT domain, NO-binding membrane sensor
GC_00000009	Paraescarpia echinospica symbiont	1146	8	T	COG0784|COG2198|COG2202|COG2203|COG2205	CheY chemotaxis protein or a CheY-like REC (receiver) domain|HPt (histidine-containing phosphotransfer) domain|PAS domain|GAF domain|K+-sensing histidine kinase KdpD
GC_00000009	Ridgeia piscesae symbiont	1851	8	T	COG0784|COG2198|COG2205	CheY chemotaxis protein or a CheY-like REC (receiver) domain|HPt (histidine-containing phosphotransfer) domain|K+-sensing histidine kinase KdpD
GC_00000009	Ridgeia piscesae symbiont	3217	8	T	COG0784|COG0784|COG2198|COG2202|COG2202|COG2205|COG3290	CheY chemotaxis protein or a CheY-like REC (receiver) domain|CheY chemotaxis protein or a CheY-like REC (receiver) domain|HPt (histidine-containing phosphotransfer) domain|PAS domain|PAS domain|K+-sensing histidine kinase KdpD|Sensor histidine kinase regulating citrate/malate metabolism
GC_00000009	Riftia pachyptila symbiont	2539	8	T	COG0784|COG2198|COG2205	CheY chemotaxis protein or a CheY-like REC (receiver) domain|HPt (histidine-containing phosphotransfer) domain|K+-sensing histidine kinase KdpD
GC_00000009	Riftia pachyptila symbiont	1218	8	T	COG0784|COG0784|COG2198|COG2202|COG2202|COG2205|COG3290	CheY chemotaxis protein or a CheY-like REC (receiver) domain|CheY chemotaxis protein or a CheY-like REC (receiver) domain|HPt (histidine-containing phosphotransfer) domain|PAS domain|PAS domain|K+-sensing histidine kinase KdpD|Sensor histidine kinase regulating citrate/malate metabolism
GC_00000009	Seepiophila jonesi symbiont	2505	8	T|K	COG0784|COG0784|COG2198|COG2205|COG3706|COG3850|COG5001	CheY chemotaxis protein or a CheY-like REC (receiver) domain|CheY chemotaxis protein or a CheY-like REC (receiver) domain|HPt (histidine-containing phosphotransfer) domain|K+-sensing histidine kinase KdpD|Two-component response regulator, PleD family, consists of two REC domains and a diguanylate cyclase (GGDEF) domain|Signal transduction histidine kinase, nitrate/nitrite-specific|Predicted signa…
GC_00000009	Seepiophila jonesi symbiont	3445	8	T	COG0784|COG2198|COG2205	CheY chemotaxis protein or a CheY-like REC (receiver) domain|HPt (histidine-containing phosphotransfer) domain|K+-sensing histidine kinase KdpD
GC_00000009	Seepiophila jonesi symbiont	1503	8	T	COG0784|COG0784|COG2198|COG2202|COG2205	CheY chemotaxis protein or a CheY-like REC (receiver) domain|CheY chemotaxis protein or a CheY-like REC (receiver) domain|HPt (histidine-containing phosphotransfer) domain|PAS domain|K+-sensing histidine kinase KdpD
GC_00000009	Seepiophila jonesi symbiont	1976	8	T	COG4191	Signal transduction histidine kinase regulating C4-dicarboxylate transport system
GC_00000009	Seepiophila jonesi symbiont	2397	8	T	COG0784|COG0784|COG2198|COG2205	CheY chemotaxis protein or a CheY-like REC (receiver) domain|CheY chemotaxis protein or a CheY-like REC (receiver) domain|HPt (histidine-containing phosphotransfer) domain|K+-sensing histidine kinase KdpD
GC_00000009	Seepiophila jonesi symbiont	2659	8	T|K	COG0745|COG0784|COG2198|COG2205|COG3850	DNA-binding response regulator, OmpR family, contains REC and winged-helix (wHTH) domain|CheY chemotaxis protein or a CheY-like REC (receiver) domain|HPt (histidine-containing phosphotransfer) domain|K+-sensing histidine kinase KdpD|Signal transduction histidine kinase, nitrate/nitrite-specific
GC_00000009	Seepiophila jonesi symbiont	2071	8
GC_00000009	Tevnia jerichonana symbiont	2904	8	T	COG0784|COG2198|COG2205	CheY chemotaxis protein or a CheY-like REC (receiver) domain|HPt (histidine-containing phosphotransfer) domain|K+-sensing histidine kinase KdpD
GC_00000009	Tevnia jerichonana symbiont	2576	8	T	COG0784|COG0784|COG2198|COG2202|COG2202|COG2205|COG3290	CheY chemotaxis protein or a CheY-like REC (receiver) domain|CheY chemotaxis protein or a CheY-like REC (receiver) domain|HPt (histidine-containing phosphotransfer) domain|PAS domain|PAS domain|K+-sensing histidine kinase KdpD|Sensor histidine kinase regulating citrate/malate metabolism
GC_00000013	Escarpia spicata symbiont	1783	8	T	COG2202|COG2202|COG5001	PAS domain|PAS domain|Predicted signal transduction protein containing a membrane domain, an EAL and a GGDEF domain
GC_00000013	Escarpia spicata symbiont	1726	8	T	COG5000|COG5001	Signal transduction histidine kinase involved in nitrogen fixation and metabolism regulation|Predicted signal transduction protein containing a membrane domain, an EAL and a GGDEF domain
GC_00000013	Escarpia spicata symbiont	3366	8	T	COG2202|COG2202|COG5001|COG5002	PAS domain|PAS domain|Predicted signal transduction protein containing a membrane domain, an EAL and a GGDEF domain|Signal transduction histidine kinase
GC_00000013	Escarpia spicata symbiont	3313	8	T	COG2204|COG5001	DNA-binding transcriptional response regulator, NtrC family, contains REC, AAA-type ATPase, and a Fis-type DNA-binding domains|Predicted signal transduction protein containing a membrane domain, an EAL and a GGDEF domain
GC_00000013	Escarpia spicata symbiont	1725	8	K|T	COG2202|COG3920|COG4566	PAS domain|Two-component sensor histidine kinase, HisKA and HATPase domains|Two-component response regulator, FixJ family, consists of REC and HTH domains
GC_00000013	Lamellibrachia barhami symbiont	2483	8	T	COG2202|COG2202|COG5001	PAS domain|PAS domain|Predicted signal transduction protein containing a membrane domain, an EAL and a GGDEF domain
GC_00000013	Lamellibrachia barhami symbiont	1074	8	T	COG2202|COG2202|COG5001|COG5002	PAS domain|PAS domain|Predicted signal transduction protein containing a membrane domain, an EAL and a GGDEF domain|Signal transduction histidine kinase
GC_00000013	Lamellibrachia barhami symbiont	2344	8	T	COG2202|COG2202|COG5001|COG5002	PAS domain|PAS domain|Predicted signal transduction protein containing a membrane domain, an EAL and a GGDEF domain|Signal transduction histidine kinase
GC_00000013	Lamellibrachia barhami symbiont	2396	8	T	COG2204|COG5001	DNA-binding transcriptional response regulator, NtrC family, contains REC, AAA-type ATPase, and a Fis-type DNA-binding domains|Predicted signal transduction protein containing a membrane domain, an EAL and a GGDEF domain
GC_00000013	Lamellibrachia luymesi symbiont	2958	8	T	COG5000|COG5001	Signal transduction histidine kinase involved in nitrogen fixation and metabolism regulation|Predicted signal transduction protein containing a membrane domain, an EAL and a GGDEF domain
GC_00000013	Lamellibrachia luymesi symbiont	3276	8	T	COG2202|COG2202|COG5001	PAS domain|PAS domain|Predicted signal transduction protein containing a membrane domain, an EAL and a GGDEF domain
GC_00000013	Lamellibrachia luymesi symbiont	1917	8	T	COG2204|COG5001	DNA-binding transcriptional response regulator, NtrC family, contains REC, AAA-type ATPase, and a Fis-type DNA-binding domains|Predicted signal transduction protein containing a membrane domain, an EAL and a GGDEF domain
GC_00000013	Lamellibrachia luymesi symbiont	2959	8	T	COG4191|COG5000|COG5001	Signal transduction histidine kinase regulating C4-dicarboxylate transport system|Signal transduction histidine kinase involved in nitrogen fixation and metabolism regulation|Predicted signal transduction protein containing a membrane domain, an EAL and a GGDEF domain
GC_00000013	Lamellibrachia luymesi symbiont	3719	8	T	COG2202|COG2202|COG5001|COG5002	PAS domain|PAS domain|Predicted signal transduction protein containing a membrane domain, an EAL and a GGDEF domain|Signal transduction histidine kinase
GC_00000013	Paraescarpia echinospica symbiont	3131	8	T	COG2202|COG2202|COG5001	PAS domain|PAS domain|Predicted signal transduction protein containing a membrane domain, an EAL and a GGDEF domain
GC_00000013	Paraescarpia echinospica symbiont	3079	8	T	COG2202|COG2202|COG5001	PAS domain|PAS domain|Predicted signal transduction protein containing a membrane domain, an EAL and a GGDEF domain
GC_00000013	Paraescarpia echinospica symbiont	2000	8	T	COG2202|COG2202|COG5001|COG5002	PAS domain|PAS domain|Predicted signal transduction protein containing a membrane domain, an EAL and a GGDEF domain|Signal transduction histidine kinase
GC_00000013	Paraescarpia echinospica symbiont	1961	8	T	COG2204|COG5001	DNA-binding transcriptional response regulator, NtrC family, contains REC, AAA-type ATPase, and a Fis-type DNA-binding domains|Predicted signal transduction protein containing a membrane domain, an EAL and a GGDEF domain
GC_00000013	Ridgeia piscesae symbiont	136	8	T	COG4191|COG5000|COG5001	Signal transduction histidine kinase regulating C4-dicarboxylate transport system|Signal transduction histidine kinase involved in nitrogen fixation and metabolism regulation|Predicted signal transduction protein containing a membrane domain, an EAL and a GGDEF domain
GC_00000013	Ridgeia piscesae symbiont	3073	8	T	COG5001	Predicted signal transduction protein containing a membrane domain, an EAL and a GGDEF domain
GC_00000013	Ridgeia piscesae symbiont	880	8	T	COG2202|COG2202|COG5001	PAS domain|PAS domain|Predicted signal transduction protein containing a membrane domain, an EAL and a GGDEF domain
GC_00000013	Riftia pachyptila symbiont	2098	8	T	COG2202|COG2202|COG5001	PAS domain|PAS domain|Predicted signal transduction protein containing a membrane domain, an EAL and a GGDEF domain
GC_00000013	Riftia pachyptila symbiont	571	8	T	COG4191|COG5000|COG5001	Signal transduction histidine kinase regulating C4-dicarboxylate transport system|Signal transduction histidine kinase involved in nitrogen fixation and metabolism regulation|Predicted signal transduction protein containing a membrane domain, an EAL and a GGDEF domain
GC_00000013	Riftia pachyptila symbiont	997	8	T	COG5001	Predicted signal transduction protein containing a membrane domain, an EAL and a GGDEF domain
GC_00000013	Seepiophila jonesi symbiont	356	8	T	COG5000|COG5001	Signal transduction histidine kinase involved in nitrogen fixation and metabolism regulation|Predicted signal transduction protein containing a membrane domain, an EAL and a GGDEF domain
GC_00000013	Seepiophila jonesi symbiont	315	8	T	COG2202|COG2202|COG5001	PAS domain|PAS domain|Predicted signal transduction protein containing a membrane domain, an EAL and a GGDEF domain
GC_00000013	Seepiophila jonesi symbiont	426	8	T	COG2204|COG5001	DNA-binding transcriptional response regulator, NtrC family, contains REC, AAA-type ATPase, and a Fis-type DNA-binding domains|Predicted signal transduction protein containing a membrane domain, an EAL and a GGDEF domain
GC_00000013	Seepiophila jonesi symbiont	357	8	T	COG4191|COG5000|COG5001	Signal transduction histidine kinase regulating C4-dicarboxylate transport system|Signal transduction histidine kinase involved in nitrogen fixation and metabolism regulation|Predicted signal transduction protein containing a membrane domain, an EAL and a GGDEF domain
GC_00000013	Seepiophila jonesi symbiont	3279	8	T	COG2202|COG2202|COG5001|COG5002	PAS domain|PAS domain|Predicted signal transduction protein containing a membrane domain, an EAL and a GGDEF domain|Signal transduction histidine kinase
GC_00000013	Tevnia jerichonana symbiont	914	8	T	COG2202|COG2202|COG5001	PAS domain|PAS domain|Predicted signal transduction protein containing a membrane domain, an EAL and a GGDEF domain
GC_00000013	Tevnia jerichonana symbiont	2720	8	T	COG4191|COG5000|COG5001	Signal transduction histidine kinase regulating C4-dicarboxylate transport system|Signal transduction histidine kinase involved in nitrogen fixation and metabolism regulation|Predicted signal transduction protein containing a membrane domain, an EAL and a GGDEF domain
GC_00000013	Tevnia jerichonana symbiont	2251	8	T	COG5001	Predicted signal transduction protein containing a membrane domain, an EAL and a GGDEF domain
GC_00000016	Escarpia spicata symbiont	1206	8	K	COG1278	Cold shock protein, CspA family
GC_00000016	Escarpia spicata symbiont	1202	8	K	COG1278	Cold shock protein, CspA family
GC_00000016	Escarpia spicata symbiont	1079	8	K	COG1278	Cold shock protein, CspA family
GC_00000016	Escarpia spicata symbiont	1930	8	K	COG1278	Cold shock protein, CspA family
GC_00000016	Lamellibrachia barhami symbiont	1811	8	K	COG1278	Cold shock protein, CspA family
GC_00000016	Lamellibrachia barhami symbiont	1806	8	K	COG1278	Cold shock protein, CspA family
GC_00000016	Lamellibrachia barhami symbiont	3114	8	K	COG1278	Cold shock protein, CspA family
GC_00000016	Lamellibrachia barhami symbiont	1436	8	K	COG1278	Cold shock protein, CspA family
GC_00000016	Lamellibrachia luymesi symbiont	3513	8	K	COG1278	Cold shock protein, CspA family
GC_00000016	Lamellibrachia luymesi symbiont	3517	8	K	COG1278	Cold shock protein, CspA family
GC_00000016	Lamellibrachia luymesi symbiont	3338	8	K	COG1278	Cold shock protein, CspA family
GC_00000016	Lamellibrachia luymesi symbiont	2194	8	K	COG1278	Cold shock protein, CspA family
GC_00000016	Paraescarpia echinospica symbiont	610	8	K	COG1278	Cold shock protein, CspA family
GC_00000016	Paraescarpia echinospica symbiont	606	8	K	COG1278	Cold shock protein, CspA family
GC_00000016	Paraescarpia echinospica symbiont	3276	8	K	COG1278	Cold shock protein, CspA family
GC_00000016	Ridgeia piscesae symbiont	1448	8	K	COG1278	Cold shock protein, CspA family
GC_00000016	Ridgeia piscesae symbiont	649	8	K	COG1278	Cold shock protein, CspA family
GC_00000016	Riftia pachyptila symbiont	438	8	K	COG1278	Cold shock protein, CspA family
GC_00000016	Riftia pachyptila symbiont	509	8	K	COG1278	Cold shock protein, CspA family
GC_00000016	Seepiophila jonesi symbiont	2934	8	K	COG1278	Cold shock protein, CspA family
GC_00000016	Seepiophila jonesi symbiont	2938	8	K	COG1278	Cold shock protein, CspA family
GC_00000016	Seepiophila jonesi symbiont	1997	8	K	COG1278	Cold shock protein, CspA family
GC_00000016	Seepiophila jonesi symbiont	1727	8	K	COG1278	Cold shock protein, CspA family
GC_00000016	Tevnia jerichonana symbiont	493	8	K	COG1278	Cold shock protein, CspA family
GC_00000016	Tevnia jerichonana symbiont	1237	8	K	COG1278	Cold shock protein, CspA family
GC_00000017	Escarpia spicata symbiont	456	8	C	COG4657	Na+-translocating ferredoxin:NAD+ oxidoreductase RNF, RnfA subunit
GC_00000017	Escarpia spicata symbiont	3764	8	C	COG4657	Na+-translocating ferredoxin:NAD+ oxidoreductase RNF, RnfA subunit
GC_00000017	Escarpia spicata symbiont	3284	8	C	COG4657	Na+-translocating ferredoxin:NAD+ oxidoreductase RNF, RnfA subunit
GC_00000017	Lamellibrachia barhami symbiont	3892	8	C	COG4657	Na+-translocating ferredoxin:NAD+ oxidoreductase RNF, RnfA subunit
GC_00000017	Lamellibrachia barhami symbiont	2206	8	C	COG4657	Na+-translocating ferredoxin:NAD+ oxidoreductase RNF, RnfA subunit
GC_00000017	Lamellibrachia barhami symbiont	2406	8	C	COG4657	Na+-translocating ferredoxin:NAD+ oxidoreductase RNF, RnfA subunit
GC_00000017	Lamellibrachia luymesi symbiont	3487	8	C	COG4657	Na+-translocating ferredoxin:NAD+ oxidoreductase RNF, RnfA subunit
GC_00000017	Lamellibrachia luymesi symbiont	3952	8	C	COG4657	Na+-translocating ferredoxin:NAD+ oxidoreductase RNF, RnfA subunit
GC_00000017	Lamellibrachia luymesi symbiont	2487	8	C	COG4657	Na+-translocating ferredoxin:NAD+ oxidoreductase RNF, RnfA subunit
GC_00000017	Paraescarpia echinospica symbiont	3521	8	C	COG4657	Na+-translocating ferredoxin:NAD+ oxidoreductase RNF, RnfA subunit
GC_00000017	Paraescarpia echinospica symbiont	1907	8	C	COG4657	Na+-translocating ferredoxin:NAD+ oxidoreductase RNF, RnfA subunit
GC_00000017	Paraescarpia echinospica symbiont	277	8	C	COG4657	Na+-translocating ferredoxin:NAD+ oxidoreductase RNF, RnfA subunit
GC_00000017	Ridgeia piscesae symbiont	1312	8	C	COG4657	Na+-translocating ferredoxin:NAD+ oxidoreductase RNF, RnfA subunit
GC_00000017	Ridgeia piscesae symbiont	2839	8	C	COG4657	Na+-translocating ferredoxin:NAD+ oxidoreductase RNF, RnfA subunit
GC_00000017	Ridgeia piscesae symbiont	324	8	C	COG4657	Na+-translocating ferredoxin:NAD+ oxidoreductase RNF, RnfA subunit
GC_00000017	Riftia pachyptila symbiont	685	8	C	COG4657	Na+-translocating ferredoxin:NAD+ oxidoreductase RNF, RnfA subunit
GC_00000017	Riftia pachyptila symbiont	77	8	C	COG4657	Na+-translocating ferredoxin:NAD+ oxidoreductase RNF, RnfA subunit
GC_00000017	Riftia pachyptila symbiont	2978	8	C	COG4657	Na+-translocating ferredoxin:NAD+ oxidoreductase RNF, RnfA subunit
GC_00000017	Seepiophila jonesi symbiont	3639	8	C	COG4657	Na+-translocating ferredoxin:NAD+ oxidoreductase RNF, RnfA subunit
GC_00000017	Seepiophila jonesi symbiont	263	8	C	COG4657	Na+-translocating ferredoxin:NAD+ oxidoreductase RNF, RnfA subunit
GC_00000017	Seepiophila jonesi symbiont	1241	8	C	COG4657	Na+-translocating ferredoxin:NAD+ oxidoreductase RNF, RnfA subunit
GC_00000017	Tevnia jerichonana symbiont	3231	8	C	COG4657	Na+-translocating ferredoxin:NAD+ oxidoreductase RNF, RnfA subunit
GC_00000017	Tevnia jerichonana symbiont	2120	8	C	COG4657	Na+-translocating ferredoxin:NAD+ oxidoreductase RNF, RnfA subunit
GC_00000017	Tevnia jerichonana symbiont	3221	8	C	COG4657	Na+-translocating ferredoxin:NAD+ oxidoreductase RNF, RnfA subunit
GC_00000018	Escarpia spicata symbiont	856	8	S	COG3536	Uncharacterized conserved protein, DUF971 family
GC_00000018	Escarpia spicata symbiont	3217	8	S	COG3536	Uncharacterized conserved protein, DUF971 family
GC_00000018	Escarpia spicata symbiont	2083	8	H|S	COG1977|COG3536	Molybdopterin converting factor, small subunit|Uncharacterized conserved protein, DUF971 family
GC_00000018	Lamellibrachia barhami symbiont	2042	8	S	COG3536	Uncharacterized conserved protein, DUF971 family
GC_00000018	Lamellibrachia barhami symbiont	3790	8	S	COG3536	Uncharacterized conserved protein, DUF971 family
GC_00000018	Lamellibrachia barhami symbiont	2573	8	S|H	COG1977|COG3536	Molybdopterin converting factor, small subunit|Uncharacterized conserved protein, DUF971 family
GC_00000018	Lamellibrachia luymesi symbiont	429	8	S	COG3536	Uncharacterized conserved protein, DUF971 family
GC_00000018	Lamellibrachia luymesi symbiont	3734	8	S	COG3536	Uncharacterized conserved protein, DUF971 family
GC_00000018	Lamellibrachia luymesi symbiont	3084	8	H|S	COG1977|COG3536	Molybdopterin converting factor, small subunit|Uncharacterized conserved protein, DUF971 family
GC_00000018	Paraescarpia echinospica symbiont	710	8	S	COG3536	Uncharacterized conserved protein, DUF971 family
GC_00000018	Paraescarpia echinospica symbiont	1785	8	S	COG3536	Uncharacterized conserved protein, DUF971 family
GC_00000018	Paraescarpia echinospica symbiont	3024	8	S|H	COG1977|COG3536	Molybdopterin converting factor, small subunit|Uncharacterized conserved protein, DUF971 family
GC_00000018	Ridgeia piscesae symbiont	357	8	S	COG3536	Uncharacterized conserved protein, DUF971 family
GC_00000018	Ridgeia piscesae symbiont	2737	8	S	COG3536	Uncharacterized conserved protein, DUF971 family
GC_00000018	Ridgeia piscesae symbiont	2036	8	H|S	COG1977|COG3536	Molybdopterin converting factor, small subunit|Uncharacterized conserved protein, DUF971 family
GC_00000018	Riftia pachyptila symbiont	792	8	S	COG3536	Uncharacterized conserved protein, DUF971 family
GC_00000018	Riftia pachyptila symbiont	2839	8	S	COG3536	Uncharacterized conserved protein, DUF971 family
GC_00000018	Riftia pachyptila symbiont	3036	8	H|S	COG1977|COG3536	Molybdopterin converting factor, small subunit|Uncharacterized conserved protein, DUF971 family
GC_00000018	Seepiophila jonesi symbiont	566	8	S	COG3536	Uncharacterized conserved protein, DUF971 family
GC_00000018	Seepiophila jonesi symbiont	2308	8	S	COG3536	Uncharacterized conserved protein, DUF971 family
GC_00000018	Seepiophila jonesi symbiont	1544	8	H|S	COG1977|COG3536	Molybdopterin converting factor, small subunit|Uncharacterized conserved protein, DUF971 family
GC_00000018	Tevnia jerichonana symbiont	1771	8	S	COG3536	Uncharacterized conserved protein, DUF971 family
GC_00000018	Tevnia jerichonana symbiont	2326	8	S	COG3536	Uncharacterized conserved protein, DUF971 family
GC_00000018	Tevnia jerichonana symbiont	2138	8	H|S	COG1977|COG3536	Molybdopterin converting factor, small subunit|Uncharacterized conserved protein, DUF971 family
GC_00000019	Escarpia spicata symbiont	2228	8	T	COG2199|COG2200|COG5002	GGDEF domain, diguanylate cyclase (c-di-GMP synthetase) or its enzymatically inactive variants|EAL domain, c-di-GMP-specific phosphodiesterase class I (or its enzymatically inactive variant)|Signal transduction histidine kinase
GC_00000019	Escarpia spicata symbiont	1229	8	T	COG2199|COG2200|COG3290	GGDEF domain, diguanylate cyclase (c-di-GMP synthetase) or its enzymatically inactive variants|EAL domain, c-di-GMP-specific phosphodiesterase class I (or its enzymatically inactive variant)|Sensor histidine kinase regulating citrate/malate metabolism
GC_00000019	Escarpia spicata symbiont	3550	8	T	COG5001|COG5002	Predicted signal transduction protein containing a membrane domain, an EAL and a GGDEF domain|Signal transduction histidine kinase
GC_00000019	Escarpia spicata symbiont	2713	8	T	COG2199|COG2200	GGDEF domain, diguanylate cyclase (c-di-GMP synthetase) or its enzymatically inactive variants|EAL domain, c-di-GMP-specific phosphodiesterase class I (or its enzymatically inactive variant)
GC_00000019	Escarpia spicata symbiont	102	8	T	COG2199|COG2200|COG2203|COG3290	GGDEF domain, diguanylate cyclase (c-di-GMP synthetase) or its enzymatically inactive variants|EAL domain, c-di-GMP-specific phosphodiesterase class I (or its enzymatically inactive variant)|GAF domain|Sensor histidine kinase regulating citrate/malate metabolism
GC_00000019	Escarpia spicata symbiont	103	8	T	COG2202|COG3850|COG5001	PAS domain|Signal transduction histidine kinase, nitrate/nitrite-specific|Predicted signal transduction protein containing a membrane domain, an EAL and a GGDEF domain
GC_00000019	Lamellibrachia barhami symbiont	1981	8	T	COG5001|COG5002	Predicted signal transduction protein containing a membrane domain, an EAL and a GGDEF domain|Signal transduction histidine kinase
GC_00000019	Lamellibrachia barhami symbiont	877	8	T	COG2202|COG3850|COG5001	PAS domain|Signal transduction histidine kinase, nitrate/nitrite-specific|Predicted signal transduction protein containing a membrane domain, an EAL and a GGDEF domain
GC_00000019	Lamellibrachia luymesi symbiont	1409	8	T	COG2199|COG2200|COG5002	GGDEF domain, diguanylate cyclase (c-di-GMP synthetase) or its enzymatically inactive variants|EAL domain, c-di-GMP-specific phosphodiesterase class I (or its enzymatically inactive variant)|Signal transduction histidine kinase
GC_00000019	Lamellibrachia luymesi symbiont	1672	8	T	COG2199|COG2200|COG5002	GGDEF domain, diguanylate cyclase (c-di-GMP synthetase) or its enzymatically inactive variants|EAL domain, c-di-GMP-specific phosphodiesterase class I (or its enzymatically inactive variant)|Signal transduction histidine kinase
GC_00000019	Lamellibrachia luymesi symbiont	1204	8	K|T	COG2199|COG2200|COG3829|COG3852|COG5002	GGDEF domain, diguanylate cyclase (c-di-GMP synthetase) or its enzymatically inactive variants|EAL domain, c-di-GMP-specific phosphodiesterase class I (or its enzymatically inactive variant)|Transcriptional regulator containing PAS, AAA-type ATPase, and DNA-binding Fis domains|Signal transduction histidine kinase, nitrogen specific|Signal transduction histidine kinase
GC_00000019	Lamellibrachia luymesi symbiont	1567	8	T	COG2202|COG3850|COG5001	PAS domain|Signal transduction histidine kinase, nitrate/nitrite-specific|Predicted signal transduction protein containing a membrane domain, an EAL and a GGDEF domain
GC_00000019	Paraescarpia echinospica symbiont	2168	8	T|K	COG2199|COG2200|COG3829|COG3852|COG5002	GGDEF domain, diguanylate cyclase (c-di-GMP synthetase) or its enzymatically inactive variants|EAL domain, c-di-GMP-specific phosphodiesterase class I (or its enzymatically inactive variant)|Transcriptional regulator containing PAS, AAA-type ATPase, and DNA-binding Fis domains|Signal transduction histidine kinase, nitrogen specific|Signal transduction histidine kinase
GC_00000019	Paraescarpia echinospica symbiont	1300	8	T	COG2199|COG2200	GGDEF domain, diguanylate cyclase (c-di-GMP synthetase) or its enzymatically inactive variants|EAL domain, c-di-GMP-specific phosphodiesterase class I (or its enzymatically inactive variant)
GC_00000019	Paraescarpia echinospica symbiont	1499	8	T	COG2202|COG3850|COG5001	PAS domain|Signal transduction histidine kinase, nitrate/nitrite-specific|Predicted signal transduction protein containing a membrane domain, an EAL and a GGDEF domain
GC_00000019	Ridgeia piscesae symbiont	1143	8	T	COG2199|COG2200	GGDEF domain, diguanylate cyclase (c-di-GMP synthetase) or its enzymatically inactive variants|EAL domain, c-di-GMP-specific phosphodiesterase class I (or its enzymatically inactive variant)
GC_00000019	Riftia pachyptila symbiont	3221	8	T	COG2199|COG2200|COG2202|COG5002	GGDEF domain, diguanylate cyclase (c-di-GMP synthetase) or its enzymatically inactive variants|EAL domain, c-di-GMP-specific phosphodiesterase class I (or its enzymatically inactive variant)|PAS domain|Signal transduction histidine kinase
GC_00000019	Riftia pachyptila symbiont	2523	8	T	COG2199|COG2200	GGDEF domain, diguanylate cyclase (c-di-GMP synthetase) or its enzymatically inactive variants|EAL domain, c-di-GMP-specific phosphodiesterase class I (or its enzymatically inactive variant)
GC_00000019	Seepiophila jonesi symbiont	1521	8	T	COG2199|COG2200|COG5002	GGDEF domain, diguanylate cyclase (c-di-GMP synthetase) or its enzymatically inactive variants|EAL domain, c-di-GMP-specific phosphodiesterase class I (or its enzymatically inactive variant)|Signal transduction histidine kinase
GC_00000019	Seepiophila jonesi symbiont	1300	8	T	COG2199|COG2200|COG5002	GGDEF domain, diguanylate cyclase (c-di-GMP synthetase) or its enzymatically inactive variants|EAL domain, c-di-GMP-specific phosphodiesterase class I (or its enzymatically inactive variant)|Signal transduction histidine kinase
GC_00000019	Seepiophila jonesi symbiont	3730	8	T|K	COG2199|COG2200|COG3829|COG3852|COG5002	GGDEF domain, diguanylate cyclase (c-di-GMP synthetase) or its enzymatically inactive variants|EAL domain, c-di-GMP-specific phosphodiesterase class I (or its enzymatically inactive variant)|Transcriptional regulator containing PAS, AAA-type ATPase, and DNA-binding Fis domains|Signal transduction histidine kinase, nitrogen specific|Signal transduction histidine kinase
GC_00000019	Seepiophila jonesi symbiont	2969	8	T	COG2202|COG3850|COG5001	PAS domain|Signal transduction histidine kinase, nitrate/nitrite-specific|Predicted signal transduction protein containing a membrane domain, an EAL and a GGDEF domain
GC_00000019	Tevnia jerichonana symbiont	2548	8	T	COG2199|COG2200	GGDEF domain, diguanylate cyclase (c-di-GMP synthetase) or its enzymatically inactive variants|EAL domain, c-di-GMP-specific phosphodiesterase class I (or its enzymatically inactive variant)
GC_00000019	Tevnia jerichonana symbiont	1038	8	T	COG3290|COG5001	Sensor histidine kinase regulating citrate/malate metabolism|Predicted signal transduction protein containing a membrane domain, an EAL and a GGDEF domain
GC_00000020	Escarpia spicata symbiont	2882	8	C	COG2863	Cytochrome c553
GC_00000020	Escarpia spicata symbiont	2222	8	C	COG2863	Cytochrome c553
GC_00000020	Escarpia spicata symbiont	3597	8	C	COG2863	Cytochrome c553
GC_00000020	Lamellibrachia barhami symbiont	4025	8	C	COG2863	Cytochrome c553
GC_00000020	Lamellibrachia barhami symbiont	1663	8	C	COG2863	Cytochrome c553
GC_00000020	Lamellibrachia barhami symbiont	1991	8	C	COG2863	Cytochrome c553
GC_00000020	Lamellibrachia luymesi symbiont	1417	8	C	COG2863	Cytochrome c553
GC_00000020	Lamellibrachia luymesi symbiont	1404	8	C	COG2863	Cytochrome c553
GC_00000020	Lamellibrachia luymesi symbiont	1085	8	C	COG2863	Cytochrome c553
GC_00000020	Paraescarpia echinospica symbiont	2605	8	C	COG2863	Cytochrome c553
GC_00000020	Paraescarpia echinospica symbiont	3415	8	C	COG2863	Cytochrome c553
GC_00000020	Paraescarpia echinospica symbiont	2221	8	C	COG2863	Cytochrome c553
GC_00000020	Ridgeia piscesae symbiont	1436	8	C	COG2863	Cytochrome c553
GC_00000020	Ridgeia piscesae symbiont	3060	8	C	COG2863	Cytochrome c553
GC_00000020	Ridgeia piscesae symbiont	3075	8	C	COG2863	Cytochrome c553
GC_00000020	Riftia pachyptila symbiont	452	8	C	COG2863	Cytochrome c553
GC_00000020	Riftia pachyptila symbiont	1011	8	C	COG2863	Cytochrome c553
GC_00000020	Riftia pachyptila symbiont	996	8	C	COG2863	Cytochrome c553
GC_00000020	Seepiophila jonesi symbiont	1588	8	C	COG2863	Cytochrome c553
GC_00000020	Seepiophila jonesi symbiont	1516	8	C	COG2863	Cytochrome c553
GC_00000020	Seepiophila jonesi symbiont	2864	8	C	COG2863	Cytochrome c553
GC_00000020	Tevnia jerichonana symbiont	481	8	C	COG2863	Cytochrome c553
GC_00000020	Tevnia jerichonana symbiont	2266	8	C	COG2863	Cytochrome c553
GC_00000020	Tevnia jerichonana symbiont	2250	8	C	COG2863	Cytochrome c553
GC_00000021	Escarpia spicata symbiont	1402	8	R	COG0714	MoxR-like ATPase
GC_00000021	Escarpia spicata symbiont	2552	8	R	COG0714	MoxR-like ATPase
GC_00000021	Escarpia spicata symbiont	3145	8	R	COG0714	MoxR-like ATPase
GC_00000021	Lamellibrachia barhami symbiont	2283	8	R	COG0714	MoxR-like ATPase
GC_00000021	Lamellibrachia barhami symbiont	1847	8	R	COG0714	MoxR-like ATPase
GC_00000021	Lamellibrachia luymesi symbiont	965	8	R	COG0714	MoxR-like ATPase
GC_00000021	Lamellibrachia luymesi symbiont	1606	8	R	COG0714	MoxR-like ATPase
GC_00000021	Lamellibrachia luymesi symbiont	488	8	R	COG0714	MoxR-like ATPase
GC_00000021	Lamellibrachia luymesi symbiont	372	8	R	COG0714	MoxR-like ATPase
GC_00000021	Paraescarpia echinospica symbiont	1019	8	R	COG0714	MoxR-like ATPase
GC_00000021	Paraescarpia echinospica symbiont	2390	8	R	COG0714	MoxR-like ATPase
GC_00000021	Paraescarpia echinospica symbiont	1715	8	R	COG0714	MoxR-like ATPase
GC_00000021	Ridgeia piscesae symbiont	2577	8	R	COG0714	MoxR-like ATPase
GC_00000021	Ridgeia piscesae symbiont	564	8	R	COG0714	MoxR-like ATPase
GC_00000021	Ridgeia piscesae symbiont	157	8	R	COG0714	MoxR-like ATPase
GC_00000021	Riftia pachyptila symbiont	639	8	R	COG0714	MoxR-like ATPase
GC_00000021	Riftia pachyptila symbiont	1044	8	R	COG0714	MoxR-like ATPase
GC_00000021	Riftia pachyptila symbiont	1630	8	R	COG0714	MoxR-like ATPase
GC_00000021	Seepiophila jonesi symbiont	1660	8	R	COG0714	MoxR-like ATPase
GC_00000021	Seepiophila jonesi symbiont	636	8	R	COG0714	MoxR-like ATPase
GC_00000021	Tevnia jerichonana symbiont	1180	8	R	COG0714	MoxR-like ATPase
GC_00000021	Tevnia jerichonana symbiont	1513	8	R	COG0714	MoxR-like ATPase
GC_00000021	Tevnia jerichonana symbiont	2953	8	R	COG0714	MoxR-like ATPase
GC_00000023	Escarpia spicata symbiont	2541	8	V	COG0841	Multidrug efflux pump subunit AcrB
GC_00000023	Escarpia spicata symbiont	3370	8	D|V	COG0841|COG3087	Multidrug efflux pump subunit AcrB|Cell division protein FtsN
GC_00000023	Escarpia spicata symbiont	934	8	D|V	COG0841|COG3087	Multidrug efflux pump subunit AcrB|Cell division protein FtsN
GC_00000023	Escarpia spicata symbiont	933	8	D|V	COG0841|COG3087	Multidrug efflux pump subunit AcrB|Cell division protein FtsN
GC_00000023	Lamellibrachia barhami symbiont	3829	8	V	COG0841	Multidrug efflux pump subunit AcrB
GC_00000023	Lamellibrachia barhami symbiont	2339	8	D|V	COG0841|COG3087	Multidrug efflux pump subunit AcrB|Cell division protein FtsN
GC_00000023	Lamellibrachia barhami symbiont	3831	8	V	COG0841	Multidrug efflux pump subunit AcrB
GC_00000023	Lamellibrachia barhami symbiont	3830	8	S|V	COG0841|COG4223	Multidrug efflux pump subunit AcrB|Uncharacterized conserved protein
GC_00000023	Lamellibrachia barhami symbiont	278	8	D|V	COG0841|COG3087	Multidrug efflux pump subunit AcrB|Cell division protein FtsN
GC_00000023	Lamellibrachia barhami symbiont	304	8	D|V	COG0841|COG3087	Multidrug efflux pump subunit AcrB|Cell division protein FtsN
GC_00000023	Lamellibrachia luymesi symbiont	3210	8	V	COG0841	Multidrug efflux pump subunit AcrB
GC_00000023	Lamellibrachia luymesi symbiont	847	8	D|V	COG0841|COG3087	Multidrug efflux pump subunit AcrB|Cell division protein FtsN
GC_00000023	Lamellibrachia luymesi symbiont	841	8	D|V	COG0841|COG3087	Multidrug efflux pump subunit AcrB|Cell division protein FtsN
GC_00000023	Paraescarpia echinospica symbiont	2401	8	V	COG0841	Multidrug efflux pump subunit AcrB
GC_00000023	Paraescarpia echinospica symbiont	798	8	V|D	COG0841|COG3087	Multidrug efflux pump subunit AcrB|Cell division protein FtsN
GC_00000023	Paraescarpia echinospica symbiont	2006	8	V|D	COG0841|COG3087	Multidrug efflux pump subunit AcrB|Cell division protein FtsN
GC_00000023	Paraescarpia echinospica symbiont	2005	8	V	COG0841	Multidrug efflux pump subunit AcrB
GC_00000023	Ridgeia piscesae symbiont	1953	8	V	COG0841	Multidrug efflux pump subunit AcrB
GC_00000023	Riftia pachyptila symbiont	391	8	V	COG0841	Multidrug efflux pump subunit AcrB
GC_00000023	Seepiophila jonesi symbiont	3124	8	V	COG0841	Multidrug efflux pump subunit AcrB
GC_00000023	Seepiophila jonesi symbiont	208	8	V|D	COG0841|COG3087	Multidrug efflux pump subunit AcrB|Cell division protein FtsN
GC_00000023	Seepiophila jonesi symbiont	479	8	V|D	COG0841|COG3087	Multidrug efflux pump subunit AcrB|Cell division protein FtsN
GC_00000023	Tevnia jerichonana symbiont	195	8	V	COG0841	Multidrug efflux pump subunit AcrB
GC_00000026	Escarpia spicata symbiont	861	8	T	COG0784|COG2198|COG2205	CheY chemotaxis protein or a CheY-like REC (receiver) domain|HPt (histidine-containing phosphotransfer) domain|K+-sensing histidine kinase KdpD
GC_00000026	Escarpia spicata symbiont	1858	8	E	COG0520	Selenocysteine lyase/Cysteine desulfurase
GC_00000026	Lamellibrachia barhami symbiont	586	8	T	COG0784|COG2198|COG2205	CheY chemotaxis protein or a CheY-like REC (receiver) domain|HPt (histidine-containing phosphotransfer) domain|K+-sensing histidine kinase KdpD
GC_00000026	Lamellibrachia barhami symbiont	3187	8	E	COG0520	Selenocysteine lyase/Cysteine desulfurase
GC_00000026	Lamellibrachia luymesi symbiont	696	8	T	COG0784|COG2198|COG2205|COG2770	CheY chemotaxis protein or a CheY-like REC (receiver) domain|HPt (histidine-containing phosphotransfer) domain|K+-sensing histidine kinase KdpD|HAMP domain
GC_00000026	Lamellibrachia luymesi symbiont	695	8
GC_00000026	Lamellibrachia luymesi symbiont	2239	8	T	COG0784|COG2198|COG2205|COG5002	CheY chemotaxis protein or a CheY-like REC (receiver) domain|HPt (histidine-containing phosphotransfer) domain|K+-sensing histidine kinase KdpD|Signal transduction histidine kinase
GC_00000026	Lamellibrachia luymesi symbiont	423	8
GC_00000026	Paraescarpia echinospica symbiont	715	8	T	COG0784|COG2198|COG2205	CheY chemotaxis protein or a CheY-like REC (receiver) domain|HPt (histidine-containing phosphotransfer) domain|K+-sensing histidine kinase KdpD
GC_00000026	Paraescarpia echinospica symbiont	1307	8	T	COG0784|COG2198|COG2205	CheY chemotaxis protein or a CheY-like REC (receiver) domain|HPt (histidine-containing phosphotransfer) domain|K+-sensing histidine kinase KdpD
GC_00000026	Paraescarpia echinospica symbiont	1832	8	T	COG0784|COG2198|COG2205	CheY chemotaxis protein or a CheY-like REC (receiver) domain|HPt (histidine-containing phosphotransfer) domain|K+-sensing histidine kinase KdpD
GC_00000026	Paraescarpia echinospica symbiont	983	8	T	COG0784|COG2198|COG2205	CheY chemotaxis protein or a CheY-like REC (receiver) domain|HPt (histidine-containing phosphotransfer) domain|K+-sensing histidine kinase KdpD
GC_00000026	Paraescarpia echinospica symbiont	1704	8	T	COG0784|COG2198|COG2205	CheY chemotaxis protein or a CheY-like REC (receiver) domain|HPt (histidine-containing phosphotransfer) domain|K+-sensing histidine kinase KdpD
GC_00000026	Paraescarpia echinospica symbiont	2840	8	T	COG0784|COG2198|COG2205	CheY chemotaxis protein or a CheY-like REC (receiver) domain|HPt (histidine-containing phosphotransfer) domain|K+-sensing histidine kinase KdpD
GC_00000026	Paraescarpia echinospica symbiont	3204	8	E	COG0520	Selenocysteine lyase/Cysteine desulfurase
GC_00000026	Ridgeia piscesae symbiont	797	8	E	COG0520	Selenocysteine lyase/Cysteine desulfurase
GC_00000026	Riftia pachyptila symbiont	2748	8	E	COG0520	Selenocysteine lyase/Cysteine desulfurase
GC_00000026	Seepiophila jonesi symbiont	3634	8	T	COG0784|COG2198|COG2205|COG2770	CheY chemotaxis protein or a CheY-like REC (receiver) domain|HPt (histidine-containing phosphotransfer) domain|K+-sensing histidine kinase KdpD|HAMP domain
GC_00000026	Seepiophila jonesi symbiont	3633	8
GC_00000026	Seepiophila jonesi symbiont	3653	8	T	COG0784|COG2198|COG2205|COG5002	CheY chemotaxis protein or a CheY-like REC (receiver) domain|HPt (histidine-containing phosphotransfer) domain|K+-sensing histidine kinase KdpD|Signal transduction histidine kinase
GC_00000026	Seepiophila jonesi symbiont	560	8
GC_00000026	Tevnia jerichonana symbiont	1668	8	E	COG0520	Selenocysteine lyase/Cysteine desulfurase
GC_00000027	Escarpia spicata symbiont	3594	8	K|N|T	COG0840|COG3829|COG5000	Methyl-accepting chemotaxis protein|Transcriptional regulator containing PAS, AAA-type ATPase, and DNA-binding Fis domains|Signal transduction histidine kinase involved in nitrogen fixation and metabolism regulation
GC_00000027	Escarpia spicata symbiont	3661	8	K|N|T	COG0840|COG3829|COG5000	Methyl-accepting chemotaxis protein|Transcriptional regulator containing PAS, AAA-type ATPase, and DNA-binding Fis domains|Signal transduction histidine kinase involved in nitrogen fixation and metabolism regulation
GC_00000027	Escarpia spicata symbiont	3662	8	N|T	COG0840|COG5000	Methyl-accepting chemotaxis protein|Signal transduction histidine kinase involved in nitrogen fixation and metabolism regulation
GC_00000027	Escarpia spicata symbiont	2331	8	K|N|T	COG0840|COG3829	Methyl-accepting chemotaxis protein|Transcriptional regulator containing PAS, AAA-type ATPase, and DNA-binding Fis domains
GC_00000027	Lamellibrachia barhami symbiont	1987	8	T|N|K	COG0840|COG3829|COG5000	Methyl-accepting chemotaxis protein|Transcriptional regulator containing PAS, AAA-type ATPase, and DNA-binding Fis domains|Signal transduction histidine kinase involved in nitrogen fixation and metabolism regulation
GC_00000027	Lamellibrachia barhami symbiont	2993	8	T|N|K	COG0840|COG3829|COG5000	Methyl-accepting chemotaxis protein|Transcriptional regulator containing PAS, AAA-type ATPase, and DNA-binding Fis domains|Signal transduction histidine kinase involved in nitrogen fixation and metabolism regulation
GC_00000027	Lamellibrachia barhami symbiont	2992	8	T|N	COG0840|COG5000	Methyl-accepting chemotaxis protein|Signal transduction histidine kinase involved in nitrogen fixation and metabolism regulation
GC_00000027	Lamellibrachia luymesi symbiont	1087	8	N|T	COG0840	Methyl-accepting chemotaxis protein
GC_00000027	Lamellibrachia luymesi symbiont	3632	8	K|N|T	COG0840|COG3829|COG5000	Methyl-accepting chemotaxis protein|Transcriptional regulator containing PAS, AAA-type ATPase, and DNA-binding Fis domains|Signal transduction histidine kinase involved in nitrogen fixation and metabolism regulation
GC_00000027	Lamellibrachia luymesi symbiont	3631	8	N|T	COG0840|COG5000	Methyl-accepting chemotaxis protein|Signal transduction histidine kinase involved in nitrogen fixation and metabolism regulation
GC_00000027	Paraescarpia echinospica symbiont	2301	8	T|K|N	COG0840|COG3829|COG5000	Methyl-accepting chemotaxis protein|Transcriptional regulator containing PAS, AAA-type ATPase, and DNA-binding Fis domains|Signal transduction histidine kinase involved in nitrogen fixation and metabolism regulation
GC_00000027	Paraescarpia echinospica symbiont	2302	8	T|N	COG0840|COG5000	Methyl-accepting chemotaxis protein|Signal transduction histidine kinase involved in nitrogen fixation and metabolism regulation
GC_00000027	Ridgeia piscesae symbiont	277	8	T|K|N	COG0840|COG3829|COG5000	Methyl-accepting chemotaxis protein|Transcriptional regulator containing PAS, AAA-type ATPase, and DNA-binding Fis domains|Signal transduction histidine kinase involved in nitrogen fixation and metabolism regulation
GC_00000027	Ridgeia piscesae symbiont	276	8	T|N	COG0840	Methyl-accepting chemotaxis protein
GC_00000027	Ridgeia piscesae symbiont	278	8	T|N	COG0840	Methyl-accepting chemotaxis protein
GC_00000027	Riftia pachyptila symbiont	148	8	N|T	COG0840|COG2770	Methyl-accepting chemotaxis protein|HAMP domain
GC_00000027	Riftia pachyptila symbiont	147	8	N|T	COG0840	Methyl-accepting chemotaxis protein
GC_00000027	Seepiophila jonesi symbiont	2866	8	N|T	COG0840	Methyl-accepting chemotaxis protein
GC_00000027	Seepiophila jonesi symbiont	991	8	N|T|K	COG0840|COG3829|COG5000	Methyl-accepting chemotaxis protein|Transcriptional regulator containing PAS, AAA-type ATPase, and DNA-binding Fis domains|Signal transduction histidine kinase involved in nitrogen fixation and metabolism regulation
GC_00000027	Seepiophila jonesi symbiont	990	8	N|T	COG0840|COG5000	Methyl-accepting chemotaxis protein|Signal transduction histidine kinase involved in nitrogen fixation and metabolism regulation
GC_00000027	Tevnia jerichonana symbiont	102	8	N|T	COG0840|COG2770	Methyl-accepting chemotaxis protein|HAMP domain
GC_00000027	Tevnia jerichonana symbiont	101	8	N|T	COG0840	Methyl-accepting chemotaxis protein
GC_00000028	Escarpia spicata symbiont	1366	8	C	COG2210	Peroxiredoxin family protein
GC_00000028	Escarpia spicata symbiont	761	8	C	COG2210	Peroxiredoxin family protein
GC_00000028	Escarpia spicata symbiont	256	8	C	COG2210	Peroxiredoxin family protein
GC_00000028	Escarpia spicata symbiont	696	8	C	COG2210	Peroxiredoxin family protein
GC_00000028	Lamellibrachia barhami symbiont	3450	8	C	COG2210	Peroxiredoxin family protein
GC_00000028	Lamellibrachia barhami symbiont	1265	8	C	COG2210	Peroxiredoxin family protein
GC_00000028	Lamellibrachia luymesi symbiont	2385	8	C	COG2210	Peroxiredoxin family protein
GC_00000028	Lamellibrachia luymesi symbiont	736	8	C	COG2210	Peroxiredoxin family protein
GC_00000028	Lamellibrachia luymesi symbiont	3043	8	C	COG2210	Peroxiredoxin family protein
GC_00000028	Lamellibrachia luymesi symbiont	1533	8	C	COG2210	Peroxiredoxin family protein
GC_00000028	Paraescarpia echinospica symbiont	172	8	C	COG2210	Peroxiredoxin family protein
GC_00000028	Ridgeia piscesae symbiont	2092	8	C	COG2210	Peroxiredoxin family protein
GC_00000028	Ridgeia piscesae symbiont	3206	8	C	COG2210	Peroxiredoxin family protein
GC_00000028	Riftia pachyptila symbiont	3080	8	C	COG2210	Peroxiredoxin family protein
GC_00000028	Riftia pachyptila symbiont	1231	8	C	COG2210	Peroxiredoxin family protein
GC_00000028	Seepiophila jonesi symbiont	3174	8	C	COG2210	Peroxiredoxin family protein
GC_00000028	Seepiophila jonesi symbiont	171	8	C	COG2210	Peroxiredoxin family protein
GC_00000028	Seepiophila jonesi symbiont	2353	8	C	COG2210	Peroxiredoxin family protein
GC_00000028	Seepiophila jonesi symbiont	238	8	C	COG2210	Peroxiredoxin family protein
GC_00000028	Tevnia jerichonana symbiont	634	8	C	COG2210	Peroxiredoxin family protein
GC_00000028	Tevnia jerichonana symbiont	2589	8	C	COG2210	Peroxiredoxin family protein
GC_00000031	Escarpia spicata symbiont	1384	8	N|W	COG5008	Tfp pilus assembly protein, ATPase PilU
GC_00000031	Escarpia spicata symbiont	3512	8	N|W	COG5008	Tfp pilus assembly protein, ATPase PilU
GC_00000031	Lamellibrachia barhami symbiont	3797	8	W|N	COG5008	Tfp pilus assembly protein, ATPase PilU
GC_00000031	Lamellibrachia barhami symbiont	1934	8	W|N	COG5008	Tfp pilus assembly protein, ATPase PilU
GC_00000031	Lamellibrachia luymesi symbiont	3870	8	N|W	COG5008	Tfp pilus assembly protein, ATPase PilU
GC_00000031	Lamellibrachia luymesi symbiont	3122	8	N|W	COG5008	Tfp pilus assembly protein, ATPase PilU
GC_00000031	Lamellibrachia luymesi symbiont	3869	8	N|W	COG5008	Tfp pilus assembly protein, ATPase PilU
GC_00000031	Paraescarpia echinospica symbiont	1000	8	W|N	COG5008	Tfp pilus assembly protein, ATPase PilU
GC_00000031	Paraescarpia echinospica symbiont	2126	8	W|N	COG5008	Tfp pilus assembly protein, ATPase PilU
GC_00000031	Ridgeia piscesae symbiont	2725	8	W|N	COG5008	Tfp pilus assembly protein, ATPase PilU
GC_00000031	Ridgeia piscesae symbiont	1352	8	W|N	COG5008	Tfp pilus assembly protein, ATPase PilU
GC_00000031	Riftia pachyptila symbiont	2854	8	N|W	COG5008	Tfp pilus assembly protein, ATPase PilU
GC_00000031	Riftia pachyptila symbiont	929	8	N|W	COG5008	Tfp pilus assembly protein, ATPase PilU
GC_00000031	Riftia pachyptila symbiont	2853	8	N|W	COG5008	Tfp pilus assembly protein, ATPase PilU
GC_00000031	Seepiophila jonesi symbiont	2652	8	N|W	COG5008	Tfp pilus assembly protein, ATPase PilU
GC_00000031	Seepiophila jonesi symbiont	2494	8	N|W	COG5008	Tfp pilus assembly protein, ATPase PilU
GC_00000031	Seepiophila jonesi symbiont	2651	8	N|W	COG5008	Tfp pilus assembly protein, ATPase PilU
GC_00000031	Tevnia jerichonana symbiont	2339	8	N|W	COG5008	Tfp pilus assembly protein, ATPase PilU
GC_00000031	Tevnia jerichonana symbiont	1730	8	N|W	COG5008	Tfp pilus assembly protein, ATPase PilU
GC_00000032	Escarpia spicata symbiont	446	8	T	COG3437	Response regulator c-di-GMP phosphodiesterase, RpfG family, contains REC and HD-GYP domains
GC_00000032	Escarpia spicata symbiont	3668	8	T	COG3437	Response regulator c-di-GMP phosphodiesterase, RpfG family, contains REC and HD-GYP domains
GC_00000032	Lamellibrachia barhami symbiont	3588	8	T	COG3437	Response regulator c-di-GMP phosphodiesterase, RpfG family, contains REC and HD-GYP domains
GC_00000032	Lamellibrachia barhami symbiont	3398	8	T	COG3437	Response regulator c-di-GMP phosphodiesterase, RpfG family, contains REC and HD-GYP domains
GC_00000032	Lamellibrachia barhami symbiont	2988	8	T	COG3437	Response regulator c-di-GMP phosphodiesterase, RpfG family, contains REC and HD-GYP domains
GC_00000032	Lamellibrachia luymesi symbiont	2761	8	T	COG3437	Response regulator c-di-GMP phosphodiesterase, RpfG family, contains REC and HD-GYP domains
GC_00000032	Lamellibrachia luymesi symbiont	3788	8	T	COG3437	Response regulator c-di-GMP phosphodiesterase, RpfG family, contains REC and HD-GYP domains
GC_00000032	Lamellibrachia luymesi symbiont	1178	8	T	COG3437	Response regulator c-di-GMP phosphodiesterase, RpfG family, contains REC and HD-GYP domains
GC_00000032	Paraescarpia echinospica symbiont	3531	8	T	COG3437	Response regulator c-di-GMP phosphodiesterase, RpfG family, contains REC and HD-GYP domains
GC_00000032	Paraescarpia echinospica symbiont	2306	8	T	COG3437	Response regulator c-di-GMP phosphodiesterase, RpfG family, contains REC and HD-GYP domains
GC_00000032	Ridgeia piscesae symbiont	282	8	T	COG3437	Response regulator c-di-GMP phosphodiesterase, RpfG family, contains REC and HD-GYP domains
GC_00000032	Ridgeia piscesae symbiont	1193	8	T	COG3437	Response regulator c-di-GMP phosphodiesterase, RpfG family, contains REC and HD-GYP domains
GC_00000032	Riftia pachyptila symbiont	143	8	T	COG3437	Response regulator c-di-GMP phosphodiesterase, RpfG family, contains REC and HD-GYP domains
GC_00000032	Riftia pachyptila symbiont	484	8	T	COG3437	Response regulator c-di-GMP phosphodiesterase, RpfG family, contains REC and HD-GYP domains
GC_00000032	Seepiophila jonesi symbiont	2073	8	T	COG3437	Response regulator c-di-GMP phosphodiesterase, RpfG family, contains REC and HD-GYP domains
GC_00000032	Seepiophila jonesi symbiont	46	8	T	COG3437	Response regulator c-di-GMP phosphodiesterase, RpfG family, contains REC and HD-GYP domains
GC_00000032	Seepiophila jonesi symbiont	2893	8	T	COG3437	Response regulator c-di-GMP phosphodiesterase, RpfG family, contains REC and HD-GYP domains
GC_00000032	Tevnia jerichonana symbiont	97	8	T	COG3437	Response regulator c-di-GMP phosphodiesterase, RpfG family, contains REC and HD-GYP domains
GC_00000032	Tevnia jerichonana symbiont	2625	8	T	COG3437	Response regulator c-di-GMP phosphodiesterase, RpfG family, contains REC and HD-GYP domains
GC_00000033	Escarpia spicata symbiont	1785	8	N|T	COG0840	Methyl-accepting chemotaxis protein
GC_00000033	Escarpia spicata symbiont	1775	8	N|T	COG0840|COG3290	Methyl-accepting chemotaxis protein|Sensor histidine kinase regulating citrate/malate metabolism
GC_00000033	Escarpia spicata symbiont	1787	8	N|T	COG0840|COG4564	Methyl-accepting chemotaxis protein|Signal transduction histidine kinase
GC_00000033	Escarpia spicata symbiont	2357	8	N|T	COG0840	Methyl-accepting chemotaxis protein
GC_00000033	Escarpia spicata symbiont	1784	8	N|T	COG0840|COG3850	Methyl-accepting chemotaxis protein|Signal transduction histidine kinase, nitrate/nitrite-specific
GC_00000033	Escarpia spicata symbiont	2801	8	N|T	COG0840	Methyl-accepting chemotaxis protein
GC_00000033	Lamellibrachia barhami symbiont	3860	8	T|N	COG0840	Methyl-accepting chemotaxis protein
GC_00000033	Lamellibrachia barhami symbiont	2482	8	T|N	COG0840	Methyl-accepting chemotaxis protein
GC_00000033	Lamellibrachia luymesi symbiont	3981	8	N|T	COG0840|COG3290	Methyl-accepting chemotaxis protein|Sensor histidine kinase regulating citrate/malate metabolism
GC_00000033	Lamellibrachia luymesi symbiont	250	8	N|T	COG0840	Methyl-accepting chemotaxis protein
GC_00000033	Paraescarpia echinospica symbiont	3124	8	T|N	COG0840	Methyl-accepting chemotaxis protein
GC_00000033	Paraescarpia echinospica symbiont	2431	8	T|N	COG0840	Methyl-accepting chemotaxis protein
GC_00000033	Paraescarpia echinospica symbiont	3132	8	T|N	COG0840	Methyl-accepting chemotaxis protein
GC_00000033	Ridgeia piscesae symbiont	699	8	T|N	COG0840	Methyl-accepting chemotaxis protein
GC_00000033	Riftia pachyptila symbiont	2217	8	N|T	COG0840	Methyl-accepting chemotaxis protein
GC_00000033	Riftia pachyptila symbiont	2216	8	T	COG2202|COG5000|COG5001	PAS domain|Signal transduction histidine kinase involved in nitrogen fixation and metabolism regulation|Predicted signal transduction protein containing a membrane domain, an EAL and a GGDEF domain
GC_00000033	Seepiophila jonesi symbiont	3442	8	N|T	COG0840|COG3290	Methyl-accepting chemotaxis protein|Sensor histidine kinase regulating citrate/malate metabolism
GC_00000033	Seepiophila jonesi symbiont	1344	8	N|T	COG0840	Methyl-accepting chemotaxis protein
GC_00000033	Tevnia jerichonana symbiont	1859	8	N|T	COG0840	Methyl-accepting chemotaxis protein
GC_00000034	Escarpia spicata symbiont	3301	8	P	COG0607	Rhodanese-related sulfurtransferase
GC_00000034	Escarpia spicata symbiont	3733	8	P	COG0607	Rhodanese-related sulfurtransferase
GC_00000034	Lamellibrachia barhami symbiont	2429	8	P	COG0607	Rhodanese-related sulfurtransferase
GC_00000034	Lamellibrachia barhami symbiont	3683	8	P	COG0607	Rhodanese-related sulfurtransferase
GC_00000034	Lamellibrachia barhami symbiont	3687	8	P	COG0607	Rhodanese-related sulfurtransferase
GC_00000034	Lamellibrachia luymesi symbiont	2132	8	P	COG0607	Rhodanese-related sulfurtransferase
GC_00000034	Lamellibrachia luymesi symbiont	2629	8	P	COG0607	Rhodanese-related sulfurtransferase
GC_00000034	Lamellibrachia luymesi symbiont	2628	8	P	COG0607	Rhodanese-related sulfurtransferase
GC_00000034	Paraescarpia echinospica symbiont	1948	8	P	COG0607	Rhodanese-related sulfurtransferase
GC_00000034	Paraescarpia echinospica symbiont	1936	8	P	COG0607	Rhodanese-related sulfurtransferase
GC_00000034	Ridgeia piscesae symbiont	338	8	P	COG0607	Rhodanese-related sulfurtransferase
GC_00000034	Ridgeia piscesae symbiont	349	8	P	COG0607	Rhodanese-related sulfurtransferase
GC_00000034	Riftia pachyptila symbiont	2107	8	P	COG0607	Rhodanese-related sulfurtransferase
GC_00000034	Riftia pachyptila symbiont	800	8	P	COG0607	Rhodanese-related sulfurtransferase
GC_00000034	Seepiophila jonesi symbiont	1329	8	P	COG0607	Rhodanese-related sulfurtransferase
GC_00000034	Seepiophila jonesi symbiont	1438	8	P	COG0607	Rhodanese-related sulfurtransferase
GC_00000034	Seepiophila jonesi symbiont	1437	8	P	COG0607	Rhodanese-related sulfurtransferase
GC_00000034	Tevnia jerichonana symbiont	3146	8	P	COG0607	Rhodanese-related sulfurtransferase
GC_00000034	Tevnia jerichonana symbiont	1779	8	P	COG0607	Rhodanese-related sulfurtransferase
GC_00000036	Escarpia spicata symbiont	1455	8	I	COG1022	Long-chain acyl-CoA synthetase (AMP-forming)
GC_00000036	Escarpia spicata symbiont	1776	8	I	COG1022	Long-chain acyl-CoA synthetase (AMP-forming)
GC_00000036	Lamellibrachia barhami symbiont	611	8	I	COG1022	Long-chain acyl-CoA synthetase (AMP-forming)
GC_00000036	Lamellibrachia barhami symbiont	4151	8	I	COG1022	Long-chain acyl-CoA synthetase (AMP-forming)
GC_00000036	Lamellibrachia barhami symbiont	2491	8	I	COG1022	Long-chain acyl-CoA synthetase (AMP-forming)
GC_00000036	Lamellibrachia barhami symbiont	951	8	I	COG1022	Long-chain acyl-CoA synthetase (AMP-forming)
GC_00000036	Lamellibrachia barhami symbiont	2492	8
GC_00000036	Lamellibrachia luymesi symbiont	907	8	I	COG1022	Long-chain acyl-CoA synthetase (AMP-forming)
GC_00000036	Lamellibrachia luymesi symbiont	906	8
GC_00000036	Paraescarpia echinospica symbiont	1075	8	I	COG1022	Long-chain acyl-CoA synthetase (AMP-forming)
GC_00000036	Paraescarpia echinospica symbiont	3125	8	I	COG1022	Long-chain acyl-CoA synthetase (AMP-forming)
GC_00000036	Ridgeia piscesae symbiont	2647	8	I	COG1022	Long-chain acyl-CoA synthetase (AMP-forming)
GC_00000036	Ridgeia piscesae symbiont	1284	8	I	COG1022	Long-chain acyl-CoA synthetase (AMP-forming)
GC_00000036	Riftia pachyptila symbiont	1821	8	I	COG1022	Long-chain acyl-CoA synthetase (AMP-forming)
GC_00000036	Riftia pachyptila symbiont	1180	8	I	COG1022	Long-chain acyl-CoA synthetase (AMP-forming)
GC_00000036	Seepiophila jonesi symbiont	3954	8	I	COG1022	Long-chain acyl-CoA synthetase (AMP-forming)
GC_00000036	Tevnia jerichonana symbiont	3290	8	I	COG1022	Long-chain acyl-CoA synthetase (AMP-forming)
GC_00000036	Tevnia jerichonana symbiont	2789	8	I	COG1022	Long-chain acyl-CoA synthetase (AMP-forming)
GC_00000037	Escarpia spicata symbiont	643	8	O	COG0652	Peptidyl-prolyl cis-trans isomerase (rotamase) - cyclophilin family
GC_00000037	Escarpia spicata symbiont	642	8	O	COG0652	Peptidyl-prolyl cis-trans isomerase (rotamase) - cyclophilin family
GC_00000037	Lamellibrachia barhami symbiont	1333	8	O	COG0652	Peptidyl-prolyl cis-trans isomerase (rotamase) - cyclophilin family
GC_00000037	Lamellibrachia barhami symbiont	1337	8	O	COG0652	Peptidyl-prolyl cis-trans isomerase (rotamase) - cyclophilin family
GC_00000037	Lamellibrachia barhami symbiont	1334	8	O	COG0652	Peptidyl-prolyl cis-trans isomerase (rotamase) - cyclophilin family
GC_00000037	Lamellibrachia barhami symbiont	1338	8	O	COG0652	Peptidyl-prolyl cis-trans isomerase (rotamase) - cyclophilin family
GC_00000037	Lamellibrachia luymesi symbiont	3157	8	O	COG0652	Peptidyl-prolyl cis-trans isomerase (rotamase) - cyclophilin family
GC_00000037	Lamellibrachia luymesi symbiont	3156	8	O	COG0652	Peptidyl-prolyl cis-trans isomerase (rotamase) - cyclophilin family
GC_00000037	Paraescarpia echinospica symbiont	620	8	O	COG0652	Peptidyl-prolyl cis-trans isomerase (rotamase) - cyclophilin family
GC_00000037	Paraescarpia echinospica symbiont	619	8	O	COG0652	Peptidyl-prolyl cis-trans isomerase (rotamase) - cyclophilin family
GC_00000037	Ridgeia piscesae symbiont	1927	8	O	COG0652	Peptidyl-prolyl cis-trans isomerase (rotamase) - cyclophilin family
GC_00000037	Ridgeia piscesae symbiont	1926	8	O	COG0652	Peptidyl-prolyl cis-trans isomerase (rotamase) - cyclophilin family
GC_00000037	Riftia pachyptila symbiont	361	8	O	COG0652	Peptidyl-prolyl cis-trans isomerase (rotamase) - cyclophilin family
GC_00000037	Riftia pachyptila symbiont	360	8	O	COG0652	Peptidyl-prolyl cis-trans isomerase (rotamase) - cyclophilin family
GC_00000037	Seepiophila jonesi symbiont	3331	8	O	COG0652	Peptidyl-prolyl cis-trans isomerase (rotamase) - cyclophilin family
GC_00000037	Seepiophila jonesi symbiont	3330	8	O	COG0652	Peptidyl-prolyl cis-trans isomerase (rotamase) - cyclophilin family
GC_00000037	Tevnia jerichonana symbiont	222	8	O	COG0652	Peptidyl-prolyl cis-trans isomerase (rotamase) - cyclophilin family
GC_00000037	Tevnia jerichonana symbiont	223	8	O	COG0652	Peptidyl-prolyl cis-trans isomerase (rotamase) - cyclophilin family
GC_00000039	Escarpia spicata symbiont	943	8	K	COG1959	DNA-binding transcriptional regulator, IscR family
GC_00000039	Escarpia spicata symbiont	111	8	K	COG1959	DNA-binding transcriptional regulator, IscR family
GC_00000039	Lamellibrachia barhami symbiont	319	8	K	COG1959	DNA-binding transcriptional regulator, IscR family
GC_00000039	Lamellibrachia barhami symbiont	885	8	K	COG1959	DNA-binding transcriptional regulator, IscR family
GC_00000039	Lamellibrachia barhami symbiont	887	8	K	COG1959	DNA-binding transcriptional regulator, IscR family
GC_00000039	Lamellibrachia luymesi symbiont	856	8	K	COG1959	DNA-binding transcriptional regulator, IscR family
GC_00000039	Lamellibrachia luymesi symbiont	522	8	K	COG1959	DNA-binding transcriptional regulator, IscR family
GC_00000039	Paraescarpia echinospica symbiont	813	8	K	COG1959	DNA-binding transcriptional regulator, IscR family
GC_00000039	Paraescarpia echinospica symbiont	1507	8	K	COG1959	DNA-binding transcriptional regulator, IscR family
GC_00000039	Ridgeia piscesae symbiont	2224	8	K	COG1959	DNA-binding transcriptional regulator, IscR family
GC_00000039	Ridgeia piscesae symbiont	929	8	K	COG1959	DNA-binding transcriptional regulator, IscR family
GC_00000039	Riftia pachyptila symbiont	2019	8	K	COG1959	DNA-binding transcriptional regulator, IscR family
GC_00000039	Riftia pachyptila symbiont	2288	8	K	COG1959	DNA-binding transcriptional regulator, IscR family
GC_00000039	Seepiophila jonesi symbiont	217	8	K	COG1959	DNA-binding transcriptional regulator, IscR family
GC_00000039	Seepiophila jonesi symbiont	2026	8	K	COG1959	DNA-binding transcriptional regulator, IscR family
GC_00000039	Tevnia jerichonana symbiont	2371	8	K	COG1959	DNA-binding transcriptional regulator, IscR family
GC_00000039	Tevnia jerichonana symbiont	2473	8	K	COG1959	DNA-binding transcriptional regulator, IscR family
GC_00000040	Escarpia spicata symbiont	2296	8	C	COG3005	Tetraheme cytochrome c subunit of nitrate or TMAO reductase
GC_00000040	Escarpia spicata symbiont	1895	8	C	COG3005	Tetraheme cytochrome c subunit of nitrate or TMAO reductase
GC_00000040	Lamellibrachia barhami symbiont	635	8	C	COG3005	Tetraheme cytochrome c subunit of nitrate or TMAO reductase
GC_00000040	Lamellibrachia barhami symbiont	3150	8	C	COG3005	Tetraheme cytochrome c subunit of nitrate or TMAO reductase
GC_00000040	Lamellibrachia luymesi symbiont	1860	8	C	COG3005	Tetraheme cytochrome c subunit of nitrate or TMAO reductase
GC_00000040	Lamellibrachia luymesi symbiont	2690	8	C	COG3005	Tetraheme cytochrome c subunit of nitrate or TMAO reductase
GC_00000040	Paraescarpia echinospica symbiont	2727	8	C	COG3005	Tetraheme cytochrome c subunit of nitrate or TMAO reductase
GC_00000040	Paraescarpia echinospica symbiont	3241	8	C	COG3005	Tetraheme cytochrome c subunit of nitrate or TMAO reductase
GC_00000040	Ridgeia piscesae symbiont	826	8	C	COG3005	Tetraheme cytochrome c subunit of nitrate or TMAO reductase
GC_00000040	Ridgeia piscesae symbiont	2691	8	C	COG3005	Tetraheme cytochrome c subunit of nitrate or TMAO reductase
GC_00000040	Ridgeia piscesae symbiont	27	8
GC_00000040	Riftia pachyptila symbiont	2435	8	C	COG3005	Tetraheme cytochrome c subunit of nitrate or TMAO reductase
GC_00000040	Riftia pachyptila symbiont	829	8	C	COG3005	Tetraheme cytochrome c subunit of nitrate or TMAO reductase
GC_00000040	Seepiophila jonesi symbiont	1052	8	C	COG3005	Tetraheme cytochrome c subunit of nitrate or TMAO reductase
GC_00000040	Seepiophila jonesi symbiont	1478	8	C	COG3005	Tetraheme cytochrome c subunit of nitrate or TMAO reductase
GC_00000040	Tevnia jerichonana symbiont	3186	8	C	COG3005	Tetraheme cytochrome c subunit of nitrate or TMAO reductase
GC_00000040	Tevnia jerichonana symbiont	1698	8	C	COG3005	Tetraheme cytochrome c subunit of nitrate or TMAO reductase
GC_00000041	Escarpia spicata symbiont	1232	8	P	COG0607	Rhodanese-related sulfurtransferase
GC_00000041	Escarpia spicata symbiont	3488	8
GC_00000041	Lamellibrachia barhami symbiont	670	8	P	COG0607	Rhodanese-related sulfurtransferase
GC_00000041	Lamellibrachia barhami symbiont	676	8	P	COG0607	Rhodanese-related sulfurtransferase
GC_00000041	Lamellibrachia barhami symbiont	1589	8
GC_00000041	Lamellibrachia luymesi symbiont	1675	8	P	COG0607	Rhodanese-related sulfurtransferase
GC_00000041	Lamellibrachia luymesi symbiont	820	8
GC_00000041	Paraescarpia echinospica symbiont	407	8	P	COG0607	Rhodanese-related sulfurtransferase
GC_00000041	Paraescarpia echinospica symbiont	2107	8
GC_00000041	Ridgeia piscesae symbiont	1530	8	P	COG0607	Rhodanese-related sulfurtransferase
GC_00000041	Ridgeia piscesae symbiont	2524	8
GC_00000041	Riftia pachyptila symbiont	104	8	P	COG0607	Rhodanese-related sulfurtransferase
GC_00000041	Riftia pachyptila symbiont	2930	8
GC_00000041	Seepiophila jonesi symbiont	1303	8	P	COG0607	Rhodanese-related sulfurtransferase
GC_00000041	Seepiophila jonesi symbiont	329	8
GC_00000041	Tevnia jerichonana symbiont	58	8	P	COG0607	Rhodanese-related sulfurtransferase
GC_00000041	Tevnia jerichonana symbiont	1798	8
GC_00000042	Escarpia spicata symbiont	483	8	K	COG0250	Transcription antitermination factor NusG
GC_00000042	Escarpia spicata symbiont	481	8	J	COG0081	Ribosomal protein L1
GC_00000042	Lamellibrachia barhami symbiont	2801	8	K	COG0250	Transcription antitermination factor NusG
GC_00000042	Lamellibrachia barhami symbiont	2803	8	J	COG0081	Ribosomal protein L1
GC_00000042	Lamellibrachia barhami symbiont	2805	8	J	COG0081	Ribosomal protein L1
GC_00000042	Lamellibrachia luymesi symbiont	3801	8	K	COG0250	Transcription antitermination factor NusG
GC_00000042	Lamellibrachia luymesi symbiont	3799	8	J	COG0081	Ribosomal protein L1
GC_00000042	Paraescarpia echinospica symbiont	1610	8	K	COG0250	Transcription antitermination factor NusG
GC_00000042	Paraescarpia echinospica symbiont	1608	8	J	COG0081	Ribosomal protein L1
GC_00000042	Ridgeia piscesae symbiont	1042	8	K	COG0250	Transcription antitermination factor NusG
GC_00000042	Ridgeia piscesae symbiont	1040	8	J	COG0081	Ribosomal protein L1
GC_00000042	Riftia pachyptila symbiont	2804	8	K	COG0250	Transcription antitermination factor NusG
GC_00000042	Riftia pachyptila symbiont	2802	8	J	COG0081	Ribosomal protein L1
GC_00000042	Seepiophila jonesi symbiont	3318	8	K	COG0250	Transcription antitermination factor NusG
GC_00000042	Seepiophila jonesi symbiont	3316	8	J	COG0081	Ribosomal protein L1
GC_00000042	Tevnia jerichonana symbiont	3279	8	K	COG0250	Transcription antitermination factor NusG
GC_00000042	Tevnia jerichonana symbiont	3277	8	J	COG0081	Ribosomal protein L1
GC_00000043	Escarpia spicata symbiont	3386	8	R	COG2304	Secreted protein containing bacterial Ig-like domain and vWFA domain
GC_00000043	Escarpia spicata symbiont	3387	8	T	COG0790|COG0790	TPR repeat|TPR repeat
GC_00000043	Lamellibrachia barhami symbiont	2322	8	R	COG2304	Secreted protein containing bacterial Ig-like domain and vWFA domain
GC_00000043	Lamellibrachia barhami symbiont	2321	8	T	COG0790|COG0790	TPR repeat|TPR repeat
GC_00000043	Lamellibrachia luymesi symbiont	797	8	R	COG2304	Secreted protein containing bacterial Ig-like domain and vWFA domain
GC_00000043	Lamellibrachia luymesi symbiont	799	8	T	COG0790	TPR repeat
GC_00000043	Paraescarpia echinospica symbiont	2023	8	T	COG0790	TPR repeat
GC_00000043	Ridgeia piscesae symbiont	149	8
GC_00000043	Riftia pachyptila symbiont	3553	8
GC_00000043	Riftia pachyptila symbiont	2040	8
GC_00000043	Riftia pachyptila symbiont	3520	8
GC_00000043	Seepiophila jonesi symbiont	2127	8	R	COG2304	Secreted protein containing bacterial Ig-like domain and vWFA domain
GC_00000043	Seepiophila jonesi symbiont	2128	8	T	COG0790	TPR repeat
GC_00000043	Tevnia jerichonana symbiont	2135	8
GC_00000043	Tevnia jerichonana symbiont	680	8
GC_00000043	Tevnia jerichonana symbiont	2957	8
GC_00000043	Tevnia jerichonana symbiont	3297	8
GC_00000044	Escarpia spicata symbiont	1141	8	K|T	COG0745	DNA-binding response regulator, OmpR family, contains REC and winged-helix (wHTH) domain
GC_00000044	Escarpia spicata symbiont	3067	8	K|T	COG0745	DNA-binding response regulator, OmpR family, contains REC and winged-helix (wHTH) domain
GC_00000044	Lamellibrachia barhami symbiont	2832	8	T|K	COG0745	DNA-binding response regulator, OmpR family, contains REC and winged-helix (wHTH) domain
GC_00000044	Lamellibrachia barhami symbiont	1781	8	T|K	COG0745	DNA-binding response regulator, OmpR family, contains REC and winged-helix (wHTH) domain
GC_00000044	Lamellibrachia barhami symbiont	1816	8	T|K	COG0745	DNA-binding response regulator, OmpR family, contains REC and winged-helix (wHTH) domain
GC_00000044	Lamellibrachia barhami symbiont	1815	8	T|K	COG0745	DNA-binding response regulator, OmpR family, contains REC and winged-helix (wHTH) domain
GC_00000044	Lamellibrachia luymesi symbiont	3144	8	K|T	COG0745	DNA-binding response regulator, OmpR family, contains REC and winged-helix (wHTH) domain
GC_00000044	Lamellibrachia luymesi symbiont	3074	8	K|T	COG0745	DNA-binding response regulator, OmpR family, contains REC and winged-helix (wHTH) domain
GC_00000044	Lamellibrachia luymesi symbiont	3075	8	K|T	COG0745	DNA-binding response regulator, OmpR family, contains REC and winged-helix (wHTH) domain
GC_00000044	Paraescarpia echinospica symbiont	1393	8	T|K	COG0745	DNA-binding response regulator, OmpR family, contains REC and winged-helix (wHTH) domain
GC_00000044	Paraescarpia echinospica symbiont	1637	8	T|K	COG0745	DNA-binding response regulator, OmpR family, contains REC and winged-helix (wHTH) domain
GC_00000044	Ridgeia piscesae symbiont	3241	8	T|K	COG0745	DNA-binding response regulator, OmpR family, contains REC and winged-helix (wHTH) domain
GC_00000044	Riftia pachyptila symbiont	3367	8	K|T	COG0745	DNA-binding response regulator, OmpR family, contains REC and winged-helix (wHTH) domain
GC_00000044	Seepiophila jonesi symbiont	3297	8	T|K	COG0745	DNA-binding response regulator, OmpR family, contains REC and winged-helix (wHTH) domain
GC_00000044	Seepiophila jonesi symbiont	1207	8	T|K	COG0745	DNA-binding response regulator, OmpR family, contains REC and winged-helix (wHTH) domain
GC_00000044	Seepiophila jonesi symbiont	1208	8	T|K	COG0745	DNA-binding response regulator, OmpR family, contains REC and winged-helix (wHTH) domain
GC_00000044	Tevnia jerichonana symbiont	2553	8	K|T	COG0745	DNA-binding response regulator, OmpR family, contains REC and winged-helix (wHTH) domain
GC_00000045	Escarpia spicata symbiont	2187	8	T|E	COG0347	Nitrogen regulatory protein PII
GC_00000045	Escarpia spicata symbiont	1373	8	T|E	COG0347	Nitrogen regulatory protein PII
GC_00000045	Lamellibrachia barhami symbiont	937	8	T|E	COG0347	Nitrogen regulatory protein PII
GC_00000045	Lamellibrachia barhami symbiont	3811	8	T|E	COG0347	Nitrogen regulatory protein PII
GC_00000045	Lamellibrachia luymesi symbiont	3427	8	E|T	COG0347	Nitrogen regulatory protein PII
GC_00000045	Lamellibrachia luymesi symbiont	2456	8	E|T	COG0347	Nitrogen regulatory protein PII
GC_00000045	Paraescarpia echinospica symbiont	2571	8	T|E	COG0347	Nitrogen regulatory protein PII
GC_00000045	Paraescarpia echinospica symbiont	989	8	T|E	COG0347	Nitrogen regulatory protein PII
GC_00000045	Ridgeia piscesae symbiont	1706	8	T|E	COG0347	Nitrogen regulatory protein PII
GC_00000045	Ridgeia piscesae symbiont	2716	8	T|E	COG0347	Nitrogen regulatory protein PII
GC_00000045	Riftia pachyptila symbiont	1262	8	E|T	COG0347	Nitrogen regulatory protein PII
GC_00000045	Riftia pachyptila symbiont	3161	8	E|T	COG0347	Nitrogen regulatory protein PII
GC_00000045	Seepiophila jonesi symbiont	1919	8	T|E	COG0347	Nitrogen regulatory protein PII
GC_00000045	Seepiophila jonesi symbiont	983	8	T|E	COG0347	Nitrogen regulatory protein PII
GC_00000045	Tevnia jerichonana symbiont	1359	8	E|T	COG0347	Nitrogen regulatory protein PII
GC_00000045	Tevnia jerichonana symbiont	2348	8	E|T	COG0347	Nitrogen regulatory protein PII
GC_00000046	Escarpia spicata symbiont	3043	8	K	COG0640	DNA-binding transcriptional regulator, ArsR family
GC_00000046	Escarpia spicata symbiont	3255	8	K	COG0640	DNA-binding transcriptional regulator, ArsR family
GC_00000046	Lamellibrachia barhami symbiont	3705	8	K	COG0640	DNA-binding transcriptional regulator, ArsR family
GC_00000046	Lamellibrachia barhami symbiont	2096	8	K	COG0640	DNA-binding transcriptional regulator, ArsR family
GC_00000046	Lamellibrachia luymesi symbiont	1721	8	K	COG0640	DNA-binding transcriptional regulator, ArsR family
GC_00000046	Lamellibrachia luymesi symbiont	2069	8	K	COG0640	DNA-binding transcriptional regulator, ArsR family
GC_00000046	Paraescarpia echinospica symbiont	972	8	K	COG0640	DNA-binding transcriptional regulator, ArsR family
GC_00000046	Paraescarpia echinospica symbiont	1822	8	K	COG0640	DNA-binding transcriptional regulator, ArsR family
GC_00000046	Ridgeia piscesae symbiont	532	8	K	COG0640	DNA-binding transcriptional regulator, ArsR family
GC_00000046	Ridgeia piscesae symbiont	2754	8	K	COG0640	DNA-binding transcriptional regulator, ArsR family
GC_00000046	Riftia pachyptila symbiont	32	8	K	COG0640	DNA-binding transcriptional regulator, ArsR family
GC_00000046	Riftia pachyptila symbiont	2355	8	K	COG0640	DNA-binding transcriptional regulator, ArsR family
GC_00000046	Seepiophila jonesi symbiont	3689	8	K	COG0640	DNA-binding transcriptional regulator, ArsR family
GC_00000046	Seepiophila jonesi symbiont	1621	8	K	COG0640	DNA-binding transcriptional regulator, ArsR family
GC_00000046	Tevnia jerichonana symbiont	2759	8	K	COG0640	DNA-binding transcriptional regulator, ArsR family
GC_00000046	Tevnia jerichonana symbiont	2309	8	K	COG0640	DNA-binding transcriptional regulator, ArsR family
GC_00000047	Escarpia spicata symbiont	457	8	C	COG4660	Na+-translocating ferredoxin:NAD+ oxidoreductase RNF, RnfE subunit
GC_00000047	Escarpia spicata symbiont	3763	8	C	COG4660	Na+-translocating ferredoxin:NAD+ oxidoreductase RNF, RnfE subunit
GC_00000047	Lamellibrachia barhami symbiont	3893	8	C	COG4660	Na+-translocating ferredoxin:NAD+ oxidoreductase RNF, RnfE subunit
GC_00000047	Lamellibrachia barhami symbiont	2207	8	C	COG4660	Na+-translocating ferredoxin:NAD+ oxidoreductase RNF, RnfE subunit
GC_00000047	Lamellibrachia luymesi symbiont	3488	8	C	COG4660	Na+-translocating ferredoxin:NAD+ oxidoreductase RNF, RnfE subunit
GC_00000047	Lamellibrachia luymesi symbiont	3951	8	C	COG4660	Na+-translocating ferredoxin:NAD+ oxidoreductase RNF, RnfE subunit
GC_00000047	Paraescarpia echinospica symbiont	3520	8	C	COG4660	Na+-translocating ferredoxin:NAD+ oxidoreductase RNF, RnfE subunit
GC_00000047	Paraescarpia echinospica symbiont	1908	8	C	COG4660	Na+-translocating ferredoxin:NAD+ oxidoreductase RNF, RnfE subunit
GC_00000047	Ridgeia piscesae symbiont	1311	8	C	COG4660	Na+-translocating ferredoxin:NAD+ oxidoreductase RNF, RnfE subunit
GC_00000047	Ridgeia piscesae symbiont	2840	8	C	COG4660	Na+-translocating ferredoxin:NAD+ oxidoreductase RNF, RnfE subunit
GC_00000047	Riftia pachyptila symbiont	686	8	C	COG4660	Na+-translocating ferredoxin:NAD+ oxidoreductase RNF, RnfE subunit
GC_00000047	Riftia pachyptila symbiont	76	8	C	COG4660	Na+-translocating ferredoxin:NAD+ oxidoreductase RNF, RnfE subunit
GC_00000047	Seepiophila jonesi symbiont	3640	8	C	COG4660	Na+-translocating ferredoxin:NAD+ oxidoreductase RNF, RnfE subunit
GC_00000047	Seepiophila jonesi symbiont	262	8	C	COG4660	Na+-translocating ferredoxin:NAD+ oxidoreductase RNF, RnfE subunit
GC_00000047	Tevnia jerichonana symbiont	3230	8	C	COG4660	Na+-translocating ferredoxin:NAD+ oxidoreductase RNF, RnfE subunit
GC_00000047	Tevnia jerichonana symbiont	2121	8	C	COG4660	Na+-translocating ferredoxin:NAD+ oxidoreductase RNF, RnfE subunit
GC_00000048	Escarpia spicata symbiont	1851	8	J	COG0480	Translation elongation factor EF-G, a GTPase
GC_00000048	Escarpia spicata symbiont	474	8	J	COG0480	Translation elongation factor EF-G, a GTPase
GC_00000048	Lamellibrachia barhami symbiont	2679	8	J	COG0480	Translation elongation factor EF-G, a GTPase
GC_00000048	Lamellibrachia barhami symbiont	2817	8	J	COG0480	Translation elongation factor EF-G, a GTPase
GC_00000048	Lamellibrachia luymesi symbiont	2371	8	J	COG0480	Translation elongation factor EF-G, a GTPase
GC_00000048	Lamellibrachia luymesi symbiont	3792	8	J	COG0480	Translation elongation factor EF-G, a GTPase
GC_00000048	Paraescarpia echinospica symbiont	3198	8	J	COG0480	Translation elongation factor EF-G, a GTPase
GC_00000048	Paraescarpia echinospica symbiont	1601	8	J	COG0480	Translation elongation factor EF-G, a GTPase
GC_00000048	Ridgeia piscesae symbiont	796	8	J	COG0480	Translation elongation factor EF-G, a GTPase
GC_00000048	Ridgeia piscesae symbiont	1033	8	J	COG0480	Translation elongation factor EF-G, a GTPase
GC_00000048	Riftia pachyptila symbiont	2747	8	J	COG0480	Translation elongation factor EF-G, a GTPase
GC_00000048	Riftia pachyptila symbiont	2794	8	J	COG0480	Translation elongation factor EF-G, a GTPase
GC_00000048	Seepiophila jonesi symbiont	2170	8	J	COG0480	Translation elongation factor EF-G, a GTPase
GC_00000048	Seepiophila jonesi symbiont	3309	8	J	COG0480	Translation elongation factor EF-G, a GTPase
GC_00000048	Tevnia jerichonana symbiont	1667	8	J	COG0480	Translation elongation factor EF-G, a GTPase
GC_00000048	Tevnia jerichonana symbiont	3270	8	J	COG0480	Translation elongation factor EF-G, a GTPase
GC_00000049	Escarpia spicata symbiont	3669	8	K|T|E	COG0745|COG0784|COG0834|COG0834|COG0834|COG2198|COG2205	DNA-binding response regulator, OmpR family, contains REC and winged-helix (wHTH) domain|CheY chemotaxis protein or a CheY-like REC (receiver) domain|ABC-type amino acid transport/signal transduction system, periplasmic component/domain|ABC-type amino acid transport/signal transduction system, periplasmic component/domain|ABC-type amino acid transport/signal transduction system, periplasmic compo…
GC_00000049	Lamellibrachia barhami symbiont	2987	8	T|K	COG0745|COG0784|COG0784|COG2198|COG2205|COG3829|COG3829	DNA-binding response regulator, OmpR family, contains REC and winged-helix (wHTH) domain|CheY chemotaxis protein or a CheY-like REC (receiver) domain|CheY chemotaxis protein or a CheY-like REC (receiver) domain|HPt (histidine-containing phosphotransfer) domain|K+-sensing histidine kinase KdpD|Transcriptional regulator containing PAS, AAA-type ATPase, and DNA-binding Fis domains|Transcriptional re…
GC_00000049	Lamellibrachia barhami symbiont	2983	8	T|E	COG0834|COG0834|COG0834|COG2205	ABC-type amino acid transport/signal transduction system, periplasmic component/domain|ABC-type amino acid transport/signal transduction system, periplasmic component/domain|ABC-type amino acid transport/signal transduction system, periplasmic component/domain|K+-sensing histidine kinase KdpD
GC_00000049	Lamellibrachia barhami symbiont	2985	8	T|E	COG0784|COG0834|COG0834|COG2205	CheY chemotaxis protein or a CheY-like REC (receiver) domain|ABC-type amino acid transport/signal transduction system, periplasmic component/domain|ABC-type amino acid transport/signal transduction system, periplasmic component/domain|K+-sensing histidine kinase KdpD
GC_00000049	Lamellibrachia barhami symbiont	2986	8	T|K	COG0745|COG0784|COG0784|COG2198|COG2205|COG3829|COG3829	DNA-binding response regulator, OmpR family, contains REC and winged-helix (wHTH) domain|CheY chemotaxis protein or a CheY-like REC (receiver) domain|CheY chemotaxis protein or a CheY-like REC (receiver) domain|HPt (histidine-containing phosphotransfer) domain|K+-sensing histidine kinase KdpD|Transcriptional regulator containing PAS, AAA-type ATPase, and DNA-binding Fis domains|Transcriptional re…
GC_00000049	Lamellibrachia barhami symbiont	2984	8
GC_00000049	Lamellibrachia luymesi symbiont	1177	8	K|T	COG0745|COG0784|COG0784|COG2198|COG2205|COG3829|COG3829	DNA-binding response regulator, OmpR family, contains REC and winged-helix (wHTH) domain|CheY chemotaxis protein or a CheY-like REC (receiver) domain|CheY chemotaxis protein or a CheY-like REC (receiver) domain|HPt (histidine-containing phosphotransfer) domain|K+-sensing histidine kinase KdpD|Transcriptional regulator containing PAS, AAA-type ATPase, and DNA-binding Fis domains|Transcriptional re…
GC_00000049	Lamellibrachia luymesi symbiont	1175	8	E|T	COG0834|COG0834|COG0834|COG2205	ABC-type amino acid transport/signal transduction system, periplasmic component/domain|ABC-type amino acid transport/signal transduction system, periplasmic component/domain|ABC-type amino acid transport/signal transduction system, periplasmic component/domain|K+-sensing histidine kinase KdpD
GC_00000049	Lamellibrachia luymesi symbiont	1176	8	E|K|T	COG0745|COG0784|COG0834|COG0834|COG0834|COG2198|COG2205	DNA-binding response regulator, OmpR family, contains REC and winged-helix (wHTH) domain|CheY chemotaxis protein or a CheY-like REC (receiver) domain|ABC-type amino acid transport/signal transduction system, periplasmic component/domain|ABC-type amino acid transport/signal transduction system, periplasmic component/domain|ABC-type amino acid transport/signal transduction system, periplasmic compo…
GC_00000049	Paraescarpia echinospica symbiont	2307	8	T|K|E	COG0745|COG0784|COG0834|COG0834|COG0834|COG2198|COG2205	DNA-binding response regulator, OmpR family, contains REC and winged-helix (wHTH) domain|CheY chemotaxis protein or a CheY-like REC (receiver) domain|ABC-type amino acid transport/signal transduction system, periplasmic component/domain|ABC-type amino acid transport/signal transduction system, periplasmic component/domain|ABC-type amino acid transport/signal transduction system, periplasmic compo…
GC_00000049	Ridgeia piscesae symbiont	283	8	T|K	COG0745|COG0784|COG2198|COG5002	DNA-binding response regulator, OmpR family, contains REC and winged-helix (wHTH) domain|CheY chemotaxis protein or a CheY-like REC (receiver) domain|HPt (histidine-containing phosphotransfer) domain|Signal transduction histidine kinase
GC_00000049	Riftia pachyptila symbiont	142	8	E|K|T	COG0745|COG0784|COG0834|COG0834|COG0834|COG2198|COG2205	DNA-binding response regulator, OmpR family, contains REC and winged-helix (wHTH) domain|CheY chemotaxis protein or a CheY-like REC (receiver) domain|ABC-type amino acid transport/signal transduction system, periplasmic component/domain|ABC-type amino acid transport/signal transduction system, periplasmic component/domain|ABC-type amino acid transport/signal transduction system, periplasmic compo…
GC_00000049	Seepiophila jonesi symbiont	2892	8	T|K	COG0745|COG0784|COG0784|COG2198|COG2205|COG3829|COG3829	DNA-binding response regulator, OmpR family, contains REC and winged-helix (wHTH) domain|CheY chemotaxis protein or a CheY-like REC (receiver) domain|CheY chemotaxis protein or a CheY-like REC (receiver) domain|HPt (histidine-containing phosphotransfer) domain|K+-sensing histidine kinase KdpD|Transcriptional regulator containing PAS, AAA-type ATPase, and DNA-binding Fis domains|Transcriptional re…
GC_00000049	Seepiophila jonesi symbiont	2890	8	T|E	COG0834|COG0834|COG0834|COG2205	ABC-type amino acid transport/signal transduction system, periplasmic component/domain|ABC-type amino acid transport/signal transduction system, periplasmic component/domain|ABC-type amino acid transport/signal transduction system, periplasmic component/domain|K+-sensing histidine kinase KdpD
GC_00000049	Seepiophila jonesi symbiont	2891	8	E|T|K	COG0745|COG0784|COG0834|COG0834|COG0834|COG2198|COG2205	DNA-binding response regulator, OmpR family, contains REC and winged-helix (wHTH) domain|CheY chemotaxis protein or a CheY-like REC (receiver) domain|ABC-type amino acid transport/signal transduction system, periplasmic component/domain|ABC-type amino acid transport/signal transduction system, periplasmic component/domain|ABC-type amino acid transport/signal transduction system, periplasmic compo…
GC_00000049	Tevnia jerichonana symbiont	96	8	K|E|T	COG0745|COG0784|COG0834|COG0834|COG0834|COG2198|COG2205	DNA-binding response regulator, OmpR family, contains REC and winged-helix (wHTH) domain|CheY chemotaxis protein or a CheY-like REC (receiver) domain|ABC-type amino acid transport/signal transduction system, periplasmic component/domain|ABC-type amino acid transport/signal transduction system, periplasmic component/domain|ABC-type amino acid transport/signal transduction system, periplasmic compo…
GC_00000050	Escarpia spicata symbiont	2561	8	P	COG1055	Na+/H+ antiporter NhaD or related arsenite permease
GC_00000050	Escarpia spicata symbiont	2674	8	P	COG1055	Na+/H+ antiporter NhaD or related arsenite permease
GC_00000050	Lamellibrachia barhami symbiont	974	8	P	COG1055	Na+/H+ antiporter NhaD or related arsenite permease
GC_00000050	Lamellibrachia barhami symbiont	1394	8	P	COG1055	Na+/H+ antiporter NhaD or related arsenite permease
GC_00000050	Lamellibrachia luymesi symbiont	1597	8	P	COG1055	Na+/H+ antiporter NhaD or related arsenite permease
GC_00000050	Lamellibrachia luymesi symbiont	1999	8	P	COG1055	Na+/H+ antiporter NhaD or related arsenite permease
GC_00000050	Paraescarpia echinospica symbiont	2380	8	P	COG1055	Na+/H+ antiporter NhaD or related arsenite permease
GC_00000050	Paraescarpia echinospica symbiont	1260	8	P	COG1055	Na+/H+ antiporter NhaD or related arsenite permease
GC_00000050	Ridgeia piscesae symbiont	224	8	P	COG1055	Na+/H+ antiporter NhaD or related arsenite permease
GC_00000050	Ridgeia piscesae symbiont	225	8	P	COG1055	Na+/H+ antiporter NhaD or related arsenite permease
GC_00000050	Riftia pachyptila symbiont	1025	8	P	COG1055	Na+/H+ antiporter NhaD or related arsenite permease
GC_00000050	Riftia pachyptila symbiont	1026	8	P	COG1055	Na+/H+ antiporter NhaD or related arsenite permease
GC_00000050	Seepiophila jonesi symbiont	627	8	P	COG1055	Na+/H+ antiporter NhaD or related arsenite permease
GC_00000050	Seepiophila jonesi symbiont	2185	8	P	COG1055	Na+/H+ antiporter NhaD or related arsenite permease
GC_00000050	Tevnia jerichonana symbiont	1495	8	P	COG1055	Na+/H+ antiporter NhaD or related arsenite permease
GC_00000050	Tevnia jerichonana symbiont	1496	8	P	COG1055	Na+/H+ antiporter NhaD or related arsenite permease
GC_00000051	Escarpia spicata symbiont	75	8	M	COG2834	Outer membrane lipoprotein-sorting protein
GC_00000051	Escarpia spicata symbiont	76	8	R	COG1033|COG1033	Predicted exporter protein, RND superfamily|Predicted exporter protein, RND superfamily
GC_00000051	Lamellibrachia barhami symbiont	852	8	M	COG2834	Outer membrane lipoprotein-sorting protein
GC_00000051	Lamellibrachia barhami symbiont	854	8	R	COG1033|COG1033	Predicted exporter protein, RND superfamily|Predicted exporter protein, RND superfamily
GC_00000051	Lamellibrachia barhami symbiont	853	8	R	COG1033|COG1033	Predicted exporter protein, RND superfamily|Predicted exporter protein, RND superfamily
GC_00000051	Lamellibrachia luymesi symbiont	2110	8	M	COG2834	Outer membrane lipoprotein-sorting protein
GC_00000051	Lamellibrachia luymesi symbiont	2109	8	R	COG1033|COG1033	Predicted exporter protein, RND superfamily|Predicted exporter protein, RND superfamily
GC_00000051	Paraescarpia echinospica symbiont	1474	8	M	COG2834	Outer membrane lipoprotein-sorting protein
GC_00000051	Paraescarpia echinospica symbiont	1475	8	R	COG1033|COG1033	Predicted exporter protein, RND superfamily|Predicted exporter protein, RND superfamily
GC_00000051	Ridgeia piscesae symbiont	1842	8	M	COG2834	Outer membrane lipoprotein-sorting protein
GC_00000051	Ridgeia piscesae symbiont	1843	8	R	COG1033|COG1033	Predicted exporter protein, RND superfamily|Predicted exporter protein, RND superfamily
GC_00000051	Riftia pachyptila symbiont	2547	8	M	COG2834	Outer membrane lipoprotein-sorting protein
GC_00000051	Riftia pachyptila symbiont	2546	8	R	COG1033|COG1033	Predicted exporter protein, RND superfamily|Predicted exporter protein, RND superfamily
GC_00000051	Seepiophila jonesi symbiont	3455	8	M	COG2834	Outer membrane lipoprotein-sorting protein
GC_00000051	Seepiophila jonesi symbiont	3454	8	R	COG1033|COG1033	Predicted exporter protein, RND superfamily|Predicted exporter protein, RND superfamily
GC_00000051	Tevnia jerichonana symbiont	3342	8	R	COG1033|COG1033	Predicted exporter protein, RND superfamily|Predicted exporter protein, RND superfamily
GC_00000052	Escarpia spicata symbiont	494	8	S	COG4327	Uncharacterized membrane protein
GC_00000052	Escarpia spicata symbiont	493	8	C	COG4147	Na+(or H+)/acetate symporter ActP
GC_00000052	Lamellibrachia barhami symbiont	1400	8	S	COG4327	Uncharacterized membrane protein
GC_00000052	Lamellibrachia barhami symbiont	1401	8	C	COG4147	Na+(or H+)/acetate symporter ActP
GC_00000052	Lamellibrachia luymesi symbiont	937	8	C	COG4147	Na+(or H+)/acetate symporter ActP
GC_00000052	Paraescarpia echinospica symbiont	1254	8	S	COG4327	Uncharacterized membrane protein
GC_00000052	Paraescarpia echinospica symbiont	1253	8	C	COG4147	Na+(or H+)/acetate symporter ActP
GC_00000052	Ridgeia piscesae symbiont	1404	8	S	COG4327	Uncharacterized membrane protein
GC_00000052	Ridgeia piscesae symbiont	1405	8	C	COG4147	Na+(or H+)/acetate symporter ActP
GC_00000052	Riftia pachyptila symbiont	1807	8	S	COG4327	Uncharacterized membrane protein
GC_00000052	Riftia pachyptila symbiont	1805	8	C	COG4147	Na+(or H+)/acetate symporter ActP
GC_00000052	Riftia pachyptila symbiont	1806	8	C	COG4147	Na+(or H+)/acetate symporter ActP
GC_00000052	Seepiophila jonesi symbiont	3365	8	C	COG4147	Na+(or H+)/acetate symporter ActP
GC_00000052	Tevnia jerichonana symbiont	2183	8	S	COG4327	Uncharacterized membrane protein
GC_00000052	Tevnia jerichonana symbiont	2184	8	C	COG4147	Na+(or H+)/acetate symporter ActP
GC_00000053	Escarpia spicata symbiont	585	8	J	COG0585	tRNA(Glu) U13 pseudouridine synthase TruD
GC_00000053	Escarpia spicata symbiont	586	8	I	COG0245	2C-methyl-D-erythritol 2,4-cyclodiphosphate synthase
GC_00000053	Lamellibrachia barhami symbiont	239	8	J	COG0585	tRNA(Glu) U13 pseudouridine synthase TruD
GC_00000053	Lamellibrachia barhami symbiont	240	8	I	COG0245	2C-methyl-D-erythritol 2,4-cyclodiphosphate synthase
GC_00000053	Lamellibrachia luymesi symbiont	1463	8	J	COG0585	tRNA(Glu) U13 pseudouridine synthase TruD
GC_00000053	Lamellibrachia luymesi symbiont	1464	8	I	COG0245	2C-methyl-D-erythritol 2,4-cyclodiphosphate synthase
GC_00000053	Paraescarpia echinospica symbiont	532	8	J	COG0585	tRNA(Glu) U13 pseudouridine synthase TruD
GC_00000053	Paraescarpia echinospica symbiont	533	8	I	COG0245	2C-methyl-D-erythritol 2,4-cyclodiphosphate synthase
GC_00000053	Ridgeia piscesae symbiont	2183	8	J	COG0585	tRNA(Glu) U13 pseudouridine synthase TruD
GC_00000053	Ridgeia piscesae symbiont	2184	8	I	COG0245	2C-methyl-D-erythritol 2,4-cyclodiphosphate synthase
GC_00000053	Riftia pachyptila symbiont	1761	8	J	COG0585	tRNA(Glu) U13 pseudouridine synthase TruD
GC_00000053	Seepiophila jonesi symbiont	2731	8	J	COG0585	tRNA(Glu) U13 pseudouridine synthase TruD
GC_00000053	Seepiophila jonesi symbiont	2732	8	I	COG0245	2C-methyl-D-erythritol 2,4-cyclodiphosphate synthase
GC_00000053	Tevnia jerichonana symbiont	2413	8	J	COG0585	tRNA(Glu) U13 pseudouridine synthase TruD
GC_00000053	Tevnia jerichonana symbiont	2412	8	I	COG0245	2C-methyl-D-erythritol 2,4-cyclodiphosphate synthase
GC_00000055	Escarpia spicata symbiont	865	8	M	COG0763	Lipid A disaccharide synthetase
GC_00000055	Escarpia spicata symbiont	866	8	M	COG1043	Acyl-[acyl carrier protein]--UDP-N-acetylglucosamine O-acyltransferase
GC_00000055	Lamellibrachia barhami symbiont	1001	8	M	COG0763	Lipid A disaccharide synthetase
GC_00000055	Lamellibrachia barhami symbiont	1000	8	M	COG1043	Acyl-[acyl carrier protein]--UDP-N-acetylglucosamine O-acyltransferase
GC_00000055	Lamellibrachia luymesi symbiont	691	8	M	COG0763	Lipid A disaccharide synthetase
GC_00000055	Lamellibrachia luymesi symbiont	690	8	M	COG1043	Acyl-[acyl carrier protein]--UDP-N-acetylglucosamine O-acyltransferase
GC_00000055	Paraescarpia echinospica symbiont	720	8	M	COG0763	Lipid A disaccharide synthetase
GC_00000055	Paraescarpia echinospica symbiont	721	8	M	COG1043	Acyl-[acyl carrier protein]--UDP-N-acetylglucosamine O-acyltransferase
GC_00000055	Ridgeia piscesae symbiont	2373	8	M	COG0763	Lipid A disaccharide synthetase
GC_00000055	Ridgeia piscesae symbiont	2374	8	M	COG1043	Acyl-[acyl carrier protein]--UDP-N-acetylglucosamine O-acyltransferase
GC_00000055	Riftia pachyptila symbiont	597	8	M	COG0763	Lipid A disaccharide synthetase
GC_00000055	Seepiophila jonesi symbiont	3629	8	M	COG0763	Lipid A disaccharide synthetase
GC_00000055	Seepiophila jonesi symbiont	3628	8	M	COG1043	Acyl-[acyl carrier protein]--UDP-N-acetylglucosamine O-acyltransferase
GC_00000055	Tevnia jerichonana symbiont	2692	8	M	COG0763	Lipid A disaccharide synthetase
GC_00000055	Tevnia jerichonana symbiont	2693	8	M	COG1043	Acyl-[acyl carrier protein]--UDP-N-acetylglucosamine O-acyltransferase
GC_00000056	Escarpia spicata symbiont	1934	8	J	COG0482	tRNA U34 2-thiouridine synthase MnmA/TrmU, contains the PP-loop ATPase domain
GC_00000056	Escarpia spicata symbiont	1933	8	J	COG1187	16S rRNA U516 pseudouridylate synthase RsuA and related 23S rRNA U2605, pseudouridylate synthases
GC_00000056	Lamellibrachia barhami symbiont	3113	8	J	COG0482	tRNA U34 2-thiouridine synthase MnmA/TrmU, contains the PP-loop ATPase domain
GC_00000056	Lamellibrachia luymesi symbiont	3336	8	J	COG0482	tRNA U34 2-thiouridine synthase MnmA/TrmU, contains the PP-loop ATPase domain
GC_00000056	Lamellibrachia luymesi symbiont	3337	8	J	COG1187	16S rRNA U516 pseudouridylate synthase RsuA and related 23S rRNA U2605, pseudouridylate synthases
GC_00000056	Paraescarpia echinospica symbiont	3278	8	J	COG0482	tRNA U34 2-thiouridine synthase MnmA/TrmU, contains the PP-loop ATPase domain
GC_00000056	Paraescarpia echinospica symbiont	3277	8	J	COG1187	16S rRNA U516 pseudouridylate synthase RsuA and related 23S rRNA U2605, pseudouridylate synthases
GC_00000056	Ridgeia piscesae symbiont	652	8	J	COG0482	tRNA U34 2-thiouridine synthase MnmA/TrmU, contains the PP-loop ATPase domain
GC_00000056	Ridgeia piscesae symbiont	651	8	J	COG1187	16S rRNA U516 pseudouridylate synthase RsuA and related 23S rRNA U2605, pseudouridylate synthases
GC_00000056	Riftia pachyptila symbiont	506	8	J	COG0482	tRNA U34 2-thiouridine synthase MnmA/TrmU, contains the PP-loop ATPase domain
GC_00000056	Riftia pachyptila symbiont	507	8	J	COG1187	16S rRNA U516 pseudouridylate synthase RsuA and related 23S rRNA U2605, pseudouridylate synthases
GC_00000056	Seepiophila jonesi symbiont	1995	8	J	COG0482	tRNA U34 2-thiouridine synthase MnmA/TrmU, contains the PP-loop ATPase domain
GC_00000056	Seepiophila jonesi symbiont	1996	8	J	COG1187	16S rRNA U516 pseudouridylate synthase RsuA and related 23S rRNA U2605, pseudouridylate synthases
GC_00000056	Tevnia jerichonana symbiont	1234	8	J	COG0482	tRNA U34 2-thiouridine synthase MnmA/TrmU, contains the PP-loop ATPase domain
GC_00000056	Tevnia jerichonana symbiont	1235	8	J	COG1187	16S rRNA U516 pseudouridylate synthase RsuA and related 23S rRNA U2605, pseudouridylate synthases
GC_00000057	Escarpia spicata symbiont	2034	8	P	COG3696	Cu/Ag efflux pump CusA
GC_00000057	Lamellibrachia barhami symbiont	1225	8	P	COG3696	Cu/Ag efflux pump CusA
GC_00000057	Lamellibrachia barhami symbiont	492	8	P	COG3696	Cu/Ag efflux pump CusA
GC_00000057	Lamellibrachia luymesi symbiont	2928	8	P	COG3696	Cu/Ag efflux pump CusA
GC_00000057	Lamellibrachia luymesi symbiont	2929	8	P	COG3696	Cu/Ag efflux pump CusA
GC_00000057	Paraescarpia echinospica symbiont	3668	8	P	COG3696	Cu/Ag efflux pump CusA
GC_00000057	Paraescarpia echinospica symbiont	2866	8	P	COG3696	Cu/Ag efflux pump CusA
GC_00000057	Ridgeia piscesae symbiont	1176	8	P	COG3696	Cu/Ag efflux pump CusA
GC_00000057	Ridgeia piscesae symbiont	172	8	P	COG3696	Cu/Ag efflux pump CusA
GC_00000057	Riftia pachyptila symbiont	501	8	P	COG3696	Cu/Ag efflux pump CusA
GC_00000057	Riftia pachyptila symbiont	2989	8	P	COG3696	Cu/Ag efflux pump CusA
GC_00000057	Seepiophila jonesi symbiont	1157	8	P	COG3696	Cu/Ag efflux pump CusA
GC_00000057	Seepiophila jonesi symbiont	1158	8	P	COG3696	Cu/Ag efflux pump CusA
GC_00000057	Tevnia jerichonana symbiont	2644	8	P	COG3696	Cu/Ag efflux pump CusA
GC_00000057	Tevnia jerichonana symbiont	997	8	P	COG3696	Cu/Ag efflux pump CusA
GC_00000060	Escarpia spicata symbiont	616	8	K|T	COG4566	Two-component response regulator, FixJ family, consists of REC and HTH domains
GC_00000060	Escarpia spicata symbiont	202	8	K|T	COG4566	Two-component response regulator, FixJ family, consists of REC and HTH domains
GC_00000060	Lamellibrachia barhami symbiont	1745	8	T|K	COG4566	Two-component response regulator, FixJ family, consists of REC and HTH domains
GC_00000060	Lamellibrachia barhami symbiont	3504	8	T|K	COG4566	Two-component response regulator, FixJ family, consists of REC and HTH domains
GC_00000060	Lamellibrachia luymesi symbiont	3990	8	K|T	COG4566	Two-component response regulator, FixJ family, consists of REC and HTH domains
GC_00000060	Paraescarpia echinospica symbiont	565	8	T|K	COG4566	Two-component response regulator, FixJ family, consists of REC and HTH domains
GC_00000060	Paraescarpia echinospica symbiont	221	8	T|K	COG4566	Two-component response regulator, FixJ family, consists of REC and HTH domains
GC_00000060	Ridgeia piscesae symbiont	673	8	T|K	COG4566	Two-component response regulator, FixJ family, consists of REC and HTH domains
GC_00000060	Ridgeia piscesae symbiont	1736	8	T|K	COG4566	Two-component response regulator, FixJ family, consists of REC and HTH domains
GC_00000060	Riftia pachyptila symbiont	2133	8	K|T	COG4566	Two-component response regulator, FixJ family, consists of REC and HTH domains
GC_00000060	Riftia pachyptila symbiont	2164	8	K|T	COG4566	Two-component response regulator, FixJ family, consists of REC and HTH domains
GC_00000060	Seepiophila jonesi symbiont	1105	8	T|K	COG4566	Two-component response regulator, FixJ family, consists of REC and HTH domains
GC_00000060	Tevnia jerichonana symbiont	1806	8	K|T	COG4566	Two-component response regulator, FixJ family, consists of REC and HTH domains
GC_00000060	Tevnia jerichonana symbiont	274	8	K|T	COG4566	Two-component response regulator, FixJ family, consists of REC and HTH domains
GC_00000062	Escarpia spicata symbiont	3629	8
GC_00000062	Lamellibrachia barhami symbiont	2862	8
GC_00000062	Lamellibrachia barhami symbiont	2865	8
GC_00000062	Lamellibrachia luymesi symbiont	1755	8
GC_00000062	Lamellibrachia luymesi symbiont	993	8
GC_00000062	Paraescarpia echinospica symbiont	2266	8
GC_00000062	Ridgeia piscesae symbiont	1898	8
GC_00000062	Ridgeia piscesae symbiont	1900	8
GC_00000062	Ridgeia piscesae symbiont	1897	8
GC_00000062	Ridgeia piscesae symbiont	1899	8
GC_00000062	Riftia pachyptila symbiont	2957	8
GC_00000062	Seepiophila jonesi symbiont	3340	8
GC_00000062	Seepiophila jonesi symbiont	3520	8
GC_00000062	Tevnia jerichonana symbiont	249	8
GC_00000063	Escarpia spicata symbiont	1235	8	K|T	COG0745	DNA-binding response regulator, OmpR family, contains REC and winged-helix (wHTH) domain
GC_00000063	Escarpia spicata symbiont	273	8	K|T	COG0745	DNA-binding response regulator, OmpR family, contains REC and winged-helix (wHTH) domain
GC_00000063	Lamellibrachia barhami symbiont	680	8	T|K	COG0745	DNA-binding response regulator, OmpR family, contains REC and winged-helix (wHTH) domain
GC_00000063	Lamellibrachia barhami symbiont	3442	8	T|K	COG0745	DNA-binding response regulator, OmpR family, contains REC and winged-helix (wHTH) domain
GC_00000063	Lamellibrachia luymesi symbiont	1678	8	K|T	COG0745	DNA-binding response regulator, OmpR family, contains REC and winged-helix (wHTH) domain
GC_00000063	Paraescarpia echinospica symbiont	404	8	T|K	COG0745	DNA-binding response regulator, OmpR family, contains REC and winged-helix (wHTH) domain
GC_00000063	Paraescarpia echinospica symbiont	163	8	T|K	COG0745	DNA-binding response regulator, OmpR family, contains REC and winged-helix (wHTH) domain
GC_00000063	Ridgeia piscesae symbiont	1527	8	T|K	COG0745	DNA-binding response regulator, OmpR family, contains REC and winged-helix (wHTH) domain
GC_00000063	Ridgeia piscesae symbiont	2465	8	T|K	COG0745	DNA-binding response regulator, OmpR family, contains REC and winged-helix (wHTH) domain
GC_00000063	Riftia pachyptila symbiont	108	8	K|T	COG0745	DNA-binding response regulator, OmpR family, contains REC and winged-helix (wHTH) domain
GC_00000063	Riftia pachyptila symbiont	3456	8	K|T	COG0745	DNA-binding response regulator, OmpR family, contains REC and winged-helix (wHTH) domain
GC_00000063	Seepiophila jonesi symbiont	1306	8	T|K	COG0745	DNA-binding response regulator, OmpR family, contains REC and winged-helix (wHTH) domain
GC_00000063	Tevnia jerichonana symbiont	62	8	K|T	COG0745	DNA-binding response regulator, OmpR family, contains REC and winged-helix (wHTH) domain
GC_00000063	Tevnia jerichonana symbiont	2836	8	K|T	COG0745	DNA-binding response regulator, OmpR family, contains REC and winged-helix (wHTH) domain
GC_00000064	Escarpia spicata symbiont	904	8	P	COG2221	Dissimilatory sulfite reductase (desulfoviridin), alpha and beta subunits
GC_00000064	Escarpia spicata symbiont	73	8	P	COG2221	Dissimilatory sulfite reductase (desulfoviridin), alpha and beta subunits
GC_00000064	Lamellibrachia barhami symbiont	805	8	P	COG2221	Dissimilatory sulfite reductase (desulfoviridin), alpha and beta subunits
GC_00000064	Lamellibrachia barhami symbiont	849	8	P	COG2221	Dissimilatory sulfite reductase (desulfoviridin), alpha and beta subunits
GC_00000064	Lamellibrachia barhami symbiont	848	8	P	COG2221	Dissimilatory sulfite reductase (desulfoviridin), alpha and beta subunits
GC_00000064	Lamellibrachia luymesi symbiont	649	8	P	COG2221	Dissimilatory sulfite reductase (desulfoviridin), alpha and beta subunits
GC_00000064	Lamellibrachia luymesi symbiont	2114	8	P	COG2221	Dissimilatory sulfite reductase (desulfoviridin), alpha and beta subunits
GC_00000064	Paraescarpia echinospica symbiont	762	8	P	COG2221	Dissimilatory sulfite reductase (desulfoviridin), alpha and beta subunits
GC_00000064	Paraescarpia echinospica symbiont	1470	8	P	COG2221	Dissimilatory sulfite reductase (desulfoviridin), alpha and beta subunits
GC_00000064	Ridgeia piscesae symbiont	1101	8	P	COG2221	Dissimilatory sulfite reductase (desulfoviridin), alpha and beta subunits
GC_00000064	Riftia pachyptila symbiont	740	8	P	COG2221	Dissimilatory sulfite reductase (desulfoviridin), alpha and beta subunits
GC_00000064	Seepiophila jonesi symbiont	3589	8	P	COG2221	Dissimilatory sulfite reductase (desulfoviridin), alpha and beta subunits
GC_00000064	Seepiophila jonesi symbiont	3459	8	P	COG2221	Dissimilatory sulfite reductase (desulfoviridin), alpha and beta subunits
GC_00000064	Tevnia jerichonana symbiont	2506	8	P	COG2221	Dissimilatory sulfite reductase (desulfoviridin), alpha and beta subunits
GC_00000065	Escarpia spicata symbiont	1346	8	M	COG1538	Outer membrane protein TolC
GC_00000065	Lamellibrachia barhami symbiont	2458	8	M	COG1538	Outer membrane protein TolC
GC_00000065	Lamellibrachia luymesi symbiont	1367	8	M	COG1538	Outer membrane protein TolC
GC_00000065	Lamellibrachia luymesi symbiont	1366	8
GC_00000065	Lamellibrachia luymesi symbiont	1369	8
GC_00000065	Lamellibrachia luymesi symbiont	1368	8	M	COG1538	Outer membrane protein TolC
GC_00000065	Paraescarpia echinospica symbiont	308	8	M	COG1538	Outer membrane protein TolC
GC_00000065	Ridgeia piscesae symbiont	864	8	M	COG1538	Outer membrane protein TolC
GC_00000065	Riftia pachyptila symbiont	1705	8	M	COG1538	Outer membrane protein TolC
GC_00000065	Seepiophila jonesi symbiont	814	8	M	COG1538	Outer membrane protein TolC
GC_00000065	Seepiophila jonesi symbiont	813	8
GC_00000065	Seepiophila jonesi symbiont	816	8
GC_00000065	Seepiophila jonesi symbiont	815	8	M	COG1538	Outer membrane protein TolC
GC_00000065	Tevnia jerichonana symbiont	1078	8	M	COG1538	Outer membrane protein TolC
GC_00000066	Escarpia spicata symbiont	2539	8	I	COG3255	Putative sterol carrier protein
GC_00000066	Escarpia spicata symbiont	720	8	I	COG3255	Putative sterol carrier protein
GC_00000066	Lamellibrachia barhami symbiont	3833	8	I	COG3255	Putative sterol carrier protein
GC_00000066	Lamellibrachia luymesi symbiont	3212	8	I	COG3255	Putative sterol carrier protein
GC_00000066	Lamellibrachia luymesi symbiont	1949	8	I	COG3255	Putative sterol carrier protein
GC_00000066	Paraescarpia echinospica symbiont	2403	8	I	COG3255	Putative sterol carrier protein
GC_00000066	Ridgeia piscesae symbiont	1955	8	I	COG3255	Putative sterol carrier protein
GC_00000066	Ridgeia piscesae symbiont	1144	8	I	COG3255	Putative sterol carrier protein
GC_00000066	Riftia pachyptila symbiont	2524	8	I	COG3255	Putative sterol carrier protein
GC_00000066	Riftia pachyptila symbiont	394	8	I	COG3255	Putative sterol carrier protein
GC_00000066	Seepiophila jonesi symbiont	3126	8	I	COG3255	Putative sterol carrier protein
GC_00000066	Seepiophila jonesi symbiont	653	8	I	COG3255	Putative sterol carrier protein
GC_00000066	Tevnia jerichonana symbiont	193	8	I	COG3255	Putative sterol carrier protein
GC_00000066	Tevnia jerichonana symbiont	2549	8	I	COG3255	Putative sterol carrier protein
GC_00000068	Escarpia spicata symbiont	2943	8	O	COG2518	Protein-L-isoaspartate O-methyltransferase
GC_00000068	Lamellibrachia barhami symbiont	3944	8	O	COG2518	Protein-L-isoaspartate O-methyltransferase
GC_00000068	Lamellibrachia barhami symbiont	4092	8	O	COG2518	Protein-L-isoaspartate O-methyltransferase
GC_00000068	Lamellibrachia luymesi symbiont	3410	8	O	COG2518	Protein-L-isoaspartate O-methyltransferase
GC_00000068	Paraescarpia echinospica symbiont	3486	8	O	COG2518	Protein-L-isoaspartate O-methyltransferase
GC_00000068	Paraescarpia echinospica symbiont	3359	8	O	COG2518	Protein-L-isoaspartate O-methyltransferase
GC_00000068	Ridgeia piscesae symbiont	887	8	O	COG2518	Protein-L-isoaspartate O-methyltransferase
GC_00000068	Ridgeia piscesae symbiont	2312	8	O	COG2518	Protein-L-isoaspartate O-methyltransferase
GC_00000068	Ridgeia piscesae symbiont	2313	8	O	COG2518	Protein-L-isoaspartate O-methyltransferase
GC_00000068	Riftia pachyptila symbiont	3424	8	O	COG2518	Protein-L-isoaspartate O-methyltransferase
GC_00000068	Riftia pachyptila symbiont	3244	8	O	COG2518	Protein-L-isoaspartate O-methyltransferase
GC_00000068	Seepiophila jonesi symbiont	917	8	O	COG2518	Protein-L-isoaspartate O-methyltransferase
GC_00000068	Tevnia jerichonana symbiont	1996	8	O	COG2518	Protein-L-isoaspartate O-methyltransferase
GC_00000068	Tevnia jerichonana symbiont	3244	8	O	COG2518	Protein-L-isoaspartate O-methyltransferase
GC_00000069	Escarpia spicata symbiont	1479	8	P	COG1218	3'-Phosphoadenosine 5'-phosphosulfate (PAPS) 3'-phosphatase
GC_00000069	Escarpia spicata symbiont	2020	8	P	COG1218	3'-Phosphoadenosine 5'-phosphosulfate (PAPS) 3'-phosphatase
GC_00000069	Lamellibrachia barhami symbiont	549	8	P	COG1218	3'-Phosphoadenosine 5'-phosphosulfate (PAPS) 3'-phosphatase
GC_00000069	Lamellibrachia barhami symbiont	1241	8	P	COG1218	3'-Phosphoadenosine 5'-phosphosulfate (PAPS) 3'-phosphatase
GC_00000069	Lamellibrachia luymesi symbiont	2837	8	P	COG1218	3'-Phosphoadenosine 5'-phosphosulfate (PAPS) 3'-phosphatase
GC_00000069	Lamellibrachia luymesi symbiont	2919	8	P	COG1218	3'-Phosphoadenosine 5'-phosphosulfate (PAPS) 3'-phosphatase
GC_00000069	Paraescarpia echinospica symbiont	1112	8	P	COG1218	3'-Phosphoadenosine 5'-phosphosulfate (PAPS) 3'-phosphatase
GC_00000069	Paraescarpia echinospica symbiont	3647	8	P	COG1218	3'-Phosphoadenosine 5'-phosphosulfate (PAPS) 3'-phosphatase
GC_00000069	Ridgeia piscesae symbiont	3015	8	P	COG1218	3'-Phosphoadenosine 5'-phosphosulfate (PAPS) 3'-phosphatase
GC_00000069	Riftia pachyptila symbiont	165	8	P	COG1218	3'-Phosphoadenosine 5'-phosphosulfate (PAPS) 3'-phosphatase
GC_00000069	Riftia pachyptila symbiont	164	8	P	COG1218	3'-Phosphoadenosine 5'-phosphosulfate (PAPS) 3'-phosphatase
GC_00000069	Seepiophila jonesi symbiont	2526	8	P	COG1218	3'-Phosphoadenosine 5'-phosphosulfate (PAPS) 3'-phosphatase
GC_00000069	Seepiophila jonesi symbiont	1148	8	P	COG1218	3'-Phosphoadenosine 5'-phosphosulfate (PAPS) 3'-phosphatase
GC_00000069	Tevnia jerichonana symbiont	1937	8	P	COG1218	3'-Phosphoadenosine 5'-phosphosulfate (PAPS) 3'-phosphatase
GC_00000071	Escarpia spicata symbiont	697	8	O	COG0425	TusA-related sulfurtransferase
GC_00000071	Escarpia spicata symbiont	257	8	O	COG0425	TusA-related sulfurtransferase
GC_00000071	Lamellibrachia barhami symbiont	1264	8	O	COG0425	TusA-related sulfurtransferase
GC_00000071	Lamellibrachia barhami symbiont	3449	8	O	COG0425	TusA-related sulfurtransferase
GC_00000071	Lamellibrachia luymesi symbiont	3044	8	O	COG0425	TusA-related sulfurtransferase
GC_00000071	Lamellibrachia luymesi symbiont	737	8	O	COG0425	TusA-related sulfurtransferase
GC_00000071	Paraescarpia echinospica symbiont	671	8	O	COG0425	TusA-related sulfurtransferase
GC_00000071	Paraescarpia echinospica symbiont	171	8	O	COG0425	TusA-related sulfurtransferase
GC_00000071	Ridgeia piscesae symbiont	3205	8	O	COG0425	TusA-related sulfurtransferase
GC_00000071	Riftia pachyptila symbiont	1232	8	O	COG0425	TusA-related sulfurtransferase
GC_00000071	Seepiophila jonesi symbiont	2354	8	O	COG0425	TusA-related sulfurtransferase
GC_00000071	Seepiophila jonesi symbiont	172	8	O	COG0425	TusA-related sulfurtransferase
GC_00000071	Tevnia jerichonana symbiont	2590	8	O	COG0425	TusA-related sulfurtransferase
GC_00000073	Escarpia spicata symbiont	72	8	P	COG2221	Dissimilatory sulfite reductase (desulfoviridin), alpha and beta subunits
GC_00000073	Escarpia spicata symbiont	906	8	P	COG2221	Dissimilatory sulfite reductase (desulfoviridin), alpha and beta subunits
GC_00000073	Lamellibrachia barhami symbiont	847	8	P	COG2221	Dissimilatory sulfite reductase (desulfoviridin), alpha and beta subunits
GC_00000073	Lamellibrachia barhami symbiont	806	8	P	COG2221	Dissimilatory sulfite reductase (desulfoviridin), alpha and beta subunits
GC_00000073	Lamellibrachia luymesi symbiont	2115	8	P	COG2221	Dissimilatory sulfite reductase (desulfoviridin), alpha and beta subunits
GC_00000073	Lamellibrachia luymesi symbiont	648	8	P	COG2221	Dissimilatory sulfite reductase (desulfoviridin), alpha and beta subunits
GC_00000073	Paraescarpia echinospica symbiont	1469	8	P	COG2221	Dissimilatory sulfite reductase (desulfoviridin), alpha and beta subunits
GC_00000073	Paraescarpia echinospica symbiont	763	8	P	COG2221	Dissimilatory sulfite reductase (desulfoviridin), alpha and beta subunits
GC_00000073	Ridgeia piscesae symbiont	1102	8	P	COG2221	Dissimilatory sulfite reductase (desulfoviridin), alpha and beta subunits
GC_00000073	Riftia pachyptila symbiont	739	8	P	COG2221	Dissimilatory sulfite reductase (desulfoviridin), alpha and beta subunits
GC_00000073	Seepiophila jonesi symbiont	3460	8	P	COG2221	Dissimilatory sulfite reductase (desulfoviridin), alpha and beta subunits
GC_00000073	Seepiophila jonesi symbiont	3588	8	P	COG2221	Dissimilatory sulfite reductase (desulfoviridin), alpha and beta subunits
GC_00000073	Tevnia jerichonana symbiont	2507	8	P	COG2221	Dissimilatory sulfite reductase (desulfoviridin), alpha and beta subunits
GC_00000074	Escarpia spicata symbiont	1902	8	K|T	COG2197	DNA-binding response regulator, NarL/FixJ family, contains REC and HTH domains
GC_00000074	Lamellibrachia barhami symbiont	3143	8	T|K	COG2197	DNA-binding response regulator, NarL/FixJ family, contains REC and HTH domains
GC_00000074	Lamellibrachia luymesi symbiont	3353	8	K|T	COG2197	DNA-binding response regulator, NarL/FixJ family, contains REC and HTH domains
GC_00000074	Lamellibrachia luymesi symbiont	1939	8	K|T	COG2197	DNA-binding response regulator, NarL/FixJ family, contains REC and HTH domains
GC_00000074	Paraescarpia echinospica symbiont	3248	8	T|K	COG2197	DNA-binding response regulator, NarL/FixJ family, contains REC and HTH domains
GC_00000074	Ridgeia piscesae symbiont	2558	8	T|K	COG2197	DNA-binding response regulator, NarL/FixJ family, contains REC and HTH domains
GC_00000074	Ridgeia piscesae symbiont	289	8	T|K	COG2197	DNA-binding response regulator, NarL/FixJ family, contains REC and HTH domains
GC_00000074	Riftia pachyptila symbiont	659	8	K|T	COG2197	DNA-binding response regulator, NarL/FixJ family, contains REC and HTH domains
GC_00000074	Riftia pachyptila symbiont	838	8	K|T	COG2197	DNA-binding response regulator, NarL/FixJ family, contains REC and HTH domains
GC_00000074	Seepiophila jonesi symbiont	932	8	T|K	COG2197	DNA-binding response regulator, NarL/FixJ family, contains REC and HTH domains
GC_00000074	Seepiophila jonesi symbiont	3991	8	T|K	COG2197	DNA-binding response regulator, NarL/FixJ family, contains REC and HTH domains
GC_00000074	Tevnia jerichonana symbiont	1198	8	K|T	COG2197	DNA-binding response regulator, NarL/FixJ family, contains REC and HTH domains
GC_00000074	Tevnia jerichonana symbiont	1706	8	K|T	COG2197	DNA-binding response regulator, NarL/FixJ family, contains REC and HTH domains
GC_00000075	Escarpia spicata symbiont	3551	8	T	COG0664	cAMP-binding domain of CRP or a regulatory subunit of cAMP-dependent protein kinases
GC_00000075	Escarpia spicata symbiont	2734	8	T	COG0664	cAMP-binding domain of CRP or a regulatory subunit of cAMP-dependent protein kinases
GC_00000075	Lamellibrachia barhami symbiont	1980	8	T	COG0664	cAMP-binding domain of CRP or a regulatory subunit of cAMP-dependent protein kinases
GC_00000075	Lamellibrachia barhami symbiont	418	8	T	COG0664	cAMP-binding domain of CRP or a regulatory subunit of cAMP-dependent protein kinases
GC_00000075	Lamellibrachia barhami symbiont	416	8
GC_00000075	Lamellibrachia luymesi symbiont	1206	8	T	COG0664	cAMP-binding domain of CRP or a regulatory subunit of cAMP-dependent protein kinases
GC_00000075	Lamellibrachia luymesi symbiont	2148	8	T	COG0664	cAMP-binding domain of CRP or a regulatory subunit of cAMP-dependent protein kinases
GC_00000075	Paraescarpia echinospica symbiont	2938	8	T	COG0664	cAMP-binding domain of CRP or a regulatory subunit of cAMP-dependent protein kinases
GC_00000075	Ridgeia piscesae symbiont	1692	8	T	COG0664	cAMP-binding domain of CRP or a regulatory subunit of cAMP-dependent protein kinases
GC_00000075	Riftia pachyptila symbiont	1277	8	T	COG0664	cAMP-binding domain of CRP or a regulatory subunit of cAMP-dependent protein kinases
GC_00000075	Seepiophila jonesi symbiont	3731	8	T	COG0664	cAMP-binding domain of CRP or a regulatory subunit of cAMP-dependent protein kinases
GC_00000075	Seepiophila jonesi symbiont	3984	8	T	COG0664	cAMP-binding domain of CRP or a regulatory subunit of cAMP-dependent protein kinases
GC_00000075	Tevnia jerichonana symbiont	1374	8	T	COG0664	cAMP-binding domain of CRP or a regulatory subunit of cAMP-dependent protein kinases
GC_00000076	Escarpia spicata symbiont	1132	8	T	COG2204	DNA-binding transcriptional response regulator, NtrC family, contains REC, AAA-type ATPase, and a Fis-type DNA-binding domains
GC_00000076	Lamellibrachia barhami symbiont	3286	8	T	COG2204	DNA-binding transcriptional response regulator, NtrC family, contains REC, AAA-type ATPase, and a Fis-type DNA-binding domains
GC_00000076	Lamellibrachia barhami symbiont	3272	8	T	COG2204	DNA-binding transcriptional response regulator, NtrC family, contains REC, AAA-type ATPase, and a Fis-type DNA-binding domains
GC_00000076	Lamellibrachia barhami symbiont	3271	8	T	COG2204	DNA-binding transcriptional response regulator, NtrC family, contains REC, AAA-type ATPase, and a Fis-type DNA-binding domains
GC_00000076	Lamellibrachia luymesi symbiont	3135	8	T	COG2204	DNA-binding transcriptional response regulator, NtrC family, contains REC, AAA-type ATPase, and a Fis-type DNA-binding domains
GC_00000076	Paraescarpia echinospica symbiont	1384	8	T	COG2204	DNA-binding transcriptional response regulator, NtrC family, contains REC, AAA-type ATPase, and a Fis-type DNA-binding domains
GC_00000076	Paraescarpia echinospica symbiont	1377	8	T	COG2204	DNA-binding transcriptional response regulator, NtrC family, contains REC, AAA-type ATPase, and a Fis-type DNA-binding domains
GC_00000076	Paraescarpia echinospica symbiont	1375	8	T	COG2204	DNA-binding transcriptional response regulator, NtrC family, contains REC, AAA-type ATPase, and a Fis-type DNA-binding domains
GC_00000076	Paraescarpia echinospica symbiont	1376	8
GC_00000076	Ridgeia piscesae symbiont	1722	8	T	COG2204	DNA-binding transcriptional response regulator, NtrC family, contains REC, AAA-type ATPase, and a Fis-type DNA-binding domains
GC_00000076	Riftia pachyptila symbiont	2682	8	T	COG2204	DNA-binding transcriptional response regulator, NtrC family, contains REC, AAA-type ATPase, and a Fis-type DNA-binding domains
GC_00000076	Seepiophila jonesi symbiont	3306	8	T	COG2204	DNA-binding transcriptional response regulator, NtrC family, contains REC, AAA-type ATPase, and a Fis-type DNA-binding domains
GC_00000076	Tevnia jerichonana symbiont	260	8	T	COG2204	DNA-binding transcriptional response regulator, NtrC family, contains REC, AAA-type ATPase, and a Fis-type DNA-binding domains
GC_00000077	Escarpia spicata symbiont	400	8	E	COG0133	Tryptophan synthase beta chain
GC_00000077	Escarpia spicata symbiont	3753	8	E	COG0133	Tryptophan synthase beta chain
GC_00000077	Lamellibrachia barhami symbiont	3352	8	E	COG0133	Tryptophan synthase beta chain
GC_00000077	Lamellibrachia barhami symbiont	119	8	E	COG0133	Tryptophan synthase beta chain
GC_00000077	Lamellibrachia luymesi symbiont	2028	8	E	COG0133	Tryptophan synthase beta chain
GC_00000077	Lamellibrachia luymesi symbiont	443	8	E	COG0133	Tryptophan synthase beta chain
GC_00000077	Paraescarpia echinospica symbiont	3575	8	E	COG0133	Tryptophan synthase beta chain
GC_00000077	Paraescarpia echinospica symbiont	1917	8	E	COG0133	Tryptophan synthase beta chain
GC_00000077	Ridgeia piscesae symbiont	2042	8	E	COG0133	Tryptophan synthase beta chain
GC_00000077	Riftia pachyptila symbiont	3030	8	E	COG0133	Tryptophan synthase beta chain
GC_00000077	Seepiophila jonesi symbiont	3819	8	E	COG0133	Tryptophan synthase beta chain
GC_00000077	Seepiophila jonesi symbiont	1075	8	E	COG0133	Tryptophan synthase beta chain
GC_00000077	Tevnia jerichonana symbiont	2144	8	E	COG0133	Tryptophan synthase beta chain
GC_00000078	Escarpia spicata symbiont	2514	8
GC_00000078	Escarpia spicata symbiont	2513	8	R	COG4137	ABC-type uncharacterized transport system, permease component
GC_00000078	Lamellibrachia barhami symbiont	3867	8	R	COG4137	ABC-type uncharacterized transport system, permease component
GC_00000078	Lamellibrachia luymesi symbiont	1768	8
GC_00000078	Lamellibrachia luymesi symbiont	1767	8	R	COG4137	ABC-type uncharacterized transport system, permease component
GC_00000078	Paraescarpia echinospica symbiont	2439	8
GC_00000078	Paraescarpia echinospica symbiont	2440	8	R	COG4137	ABC-type uncharacterized transport system, permease component
GC_00000078	Ridgeia piscesae symbiont	190	8	R	COG4137	ABC-type uncharacterized transport system, permease component
GC_00000078	Riftia pachyptila symbiont	3393	8	R	COG4137	ABC-type uncharacterized transport system, permease component
GC_00000078	Riftia pachyptila symbiont	3394	8	R	COG4137	ABC-type uncharacterized transport system, permease component
GC_00000078	Seepiophila jonesi symbiont	1559	8
GC_00000078	Seepiophila jonesi symbiont	1558	8	R	COG4137	ABC-type uncharacterized transport system, permease component
GC_00000078	Tevnia jerichonana symbiont	167	8	R	COG4137	ABC-type uncharacterized transport system, permease component
GC_00000079	Escarpia spicata symbiont	2900	8	S|C	COG0398|COG1249	Uncharacterized membrane protein YdjX, TVP38/TMEM64 family, SNARE-associated domain|Pyruvate/2-oxoglutarate dehydrogenase complex, dihydrolipoamide dehydrogenase (E3) component or related enzyme
GC_00000079	Escarpia spicata symbiont	2795	8	S|C	COG0398|COG1249	Uncharacterized membrane protein YdjX, TVP38/TMEM64 family, SNARE-associated domain|Pyruvate/2-oxoglutarate dehydrogenase complex, dihydrolipoamide dehydrogenase (E3) component or related enzyme
GC_00000079	Lamellibrachia barhami symbiont	4051	8	S|C	COG0398|COG1249	Uncharacterized membrane protein YdjX, TVP38/TMEM64 family, SNARE-associated domain|Pyruvate/2-oxoglutarate dehydrogenase complex, dihydrolipoamide dehydrogenase (E3) component or related enzyme
GC_00000079	Lamellibrachia barhami symbiont	2059	8	S|C	COG0398|COG1249	Uncharacterized membrane protein YdjX, TVP38/TMEM64 family, SNARE-associated domain|Pyruvate/2-oxoglutarate dehydrogenase complex, dihydrolipoamide dehydrogenase (E3) component or related enzyme
GC_00000079	Lamellibrachia luymesi symbiont	3371	8	C|S	COG0398|COG1249	Uncharacterized membrane protein YdjX, TVP38/TMEM64 family, SNARE-associated domain|Pyruvate/2-oxoglutarate dehydrogenase complex, dihydrolipoamide dehydrogenase (E3) component or related enzyme
GC_00000079	Lamellibrachia luymesi symbiont	568	8	C|S	COG0398|COG1249	Uncharacterized membrane protein YdjX, TVP38/TMEM64 family, SNARE-associated domain|Pyruvate/2-oxoglutarate dehydrogenase complex, dihydrolipoamide dehydrogenase (E3) component or related enzyme
GC_00000079	Paraescarpia echinospica symbiont	3394	8	S|C	COG0398|COG1249	Uncharacterized membrane protein YdjX, TVP38/TMEM64 family, SNARE-associated domain|Pyruvate/2-oxoglutarate dehydrogenase complex, dihydrolipoamide dehydrogenase (E3) component or related enzyme
GC_00000079	Paraescarpia echinospica symbiont	2829	8	S|C	COG0398|COG1249	Uncharacterized membrane protein YdjX, TVP38/TMEM64 family, SNARE-associated domain|Pyruvate/2-oxoglutarate dehydrogenase complex, dihydrolipoamide dehydrogenase (E3) component or related enzyme
GC_00000079	Ridgeia piscesae symbiont	1019	8	C|S	COG0398|COG1249	Uncharacterized membrane protein YdjX, TVP38/TMEM64 family, SNARE-associated domain|Pyruvate/2-oxoglutarate dehydrogenase complex, dihydrolipoamide dehydrogenase (E3) component or related enzyme
GC_00000079	Riftia pachyptila symbiont	1166	8	S|C	COG0398|COG1249	Uncharacterized membrane protein YdjX, TVP38/TMEM64 family, SNARE-associated domain|Pyruvate/2-oxoglutarate dehydrogenase complex, dihydrolipoamide dehydrogenase (E3) component or related enzyme
GC_00000079	Seepiophila jonesi symbiont	878	8	C|S	COG0398|COG1249	Uncharacterized membrane protein YdjX, TVP38/TMEM64 family, SNARE-associated domain|Pyruvate/2-oxoglutarate dehydrogenase complex, dihydrolipoamide dehydrogenase (E3) component or related enzyme
GC_00000079	Seepiophila jonesi symbiont	1930	8	C|S	COG0398|COG1249	Uncharacterized membrane protein YdjX, TVP38/TMEM64 family, SNARE-associated domain|Pyruvate/2-oxoglutarate dehydrogenase complex, dihydrolipoamide dehydrogenase (E3) component or related enzyme
GC_00000079	Tevnia jerichonana symbiont	777	8	S|C	COG0398|COG1249	Uncharacterized membrane protein YdjX, TVP38/TMEM64 family, SNARE-associated domain|Pyruvate/2-oxoglutarate dehydrogenase complex, dihydrolipoamide dehydrogenase (E3) component or related enzyme
GC_00000081	Escarpia spicata symbiont	280	8	C	COG0243	Anaerobic selenocysteine-containing dehydrogenase
GC_00000081	Lamellibrachia barhami symbiont	3434	8	C	COG0243	Anaerobic selenocysteine-containing dehydrogenase
GC_00000081	Lamellibrachia luymesi symbiont	3600	8	C	COG0243	Anaerobic selenocysteine-containing dehydrogenase
GC_00000081	Lamellibrachia luymesi symbiont	3601	8	C	COG0243	Anaerobic selenocysteine-containing dehydrogenase
GC_00000081	Lamellibrachia luymesi symbiont	3695	8	C	COG0243	Anaerobic selenocysteine-containing dehydrogenase
GC_00000081	Paraescarpia echinospica symbiont	155	8	C	COG0243	Anaerobic selenocysteine-containing dehydrogenase
GC_00000081	Ridgeia piscesae symbiont	1539	8	C	COG0243	Anaerobic selenocysteine-containing dehydrogenase
GC_00000081	Riftia pachyptila symbiont	93	8	C	COG0243	Anaerobic selenocysteine-containing dehydrogenase
GC_00000081	Riftia pachyptila symbiont	94	8	C	COG0243	Anaerobic selenocysteine-containing dehydrogenase
GC_00000081	Seepiophila jonesi symbiont	2403	8	C	COG0243	Anaerobic selenocysteine-containing dehydrogenase
GC_00000081	Seepiophila jonesi symbiont	2404	8	C	COG0243	Anaerobic selenocysteine-containing dehydrogenase
GC_00000081	Seepiophila jonesi symbiont	2539	8	C	COG0243	Anaerobic selenocysteine-containing dehydrogenase
GC_00000081	Tevnia jerichonana symbiont	49	8	C	COG0243	Anaerobic selenocysteine-containing dehydrogenase
GC_00000083	Escarpia spicata symbiont	2755	8	I	COG3000	Sterol desaturase/sphingolipid hydroxylase, fatty acid hydroxylase superfamily
GC_00000083	Lamellibrachia barhami symbiont	440	8	I	COG3000	Sterol desaturase/sphingolipid hydroxylase, fatty acid hydroxylase superfamily
GC_00000083	Lamellibrachia luymesi symbiont	1333	8	I	COG3000	Sterol desaturase/sphingolipid hydroxylase, fatty acid hydroxylase superfamily
GC_00000083	Paraescarpia echinospica symbiont	2914	8	I	COG3000	Sterol desaturase/sphingolipid hydroxylase, fatty acid hydroxylase superfamily
GC_00000083	Ridgeia piscesae symbiont	1021	8	I	COG3000	Sterol desaturase/sphingolipid hydroxylase, fatty acid hydroxylase superfamily
GC_00000083	Ridgeia piscesae symbiont	3	8	I	COG3000	Sterol desaturase/sphingolipid hydroxylase, fatty acid hydroxylase superfamily
GC_00000083	Riftia pachyptila symbiont	2705	8	I	COG3000	Sterol desaturase/sphingolipid hydroxylase, fatty acid hydroxylase superfamily
GC_00000083	Riftia pachyptila symbiont	3503	8	I	COG3000	Sterol desaturase/sphingolipid hydroxylase, fatty acid hydroxylase superfamily
GC_00000083	Riftia pachyptila symbiont	2914	8	I	COG3000	Sterol desaturase/sphingolipid hydroxylase, fatty acid hydroxylase superfamily
GC_00000083	Riftia pachyptila symbiont	1168	8	I	COG3000	Sterol desaturase/sphingolipid hydroxylase, fatty acid hydroxylase superfamily
GC_00000083	Seepiophila jonesi symbiont	1183	8	I	COG3000	Sterol desaturase/sphingolipid hydroxylase, fatty acid hydroxylase superfamily
GC_00000083	Tevnia jerichonana symbiont	779	8	I	COG3000	Sterol desaturase/sphingolipid hydroxylase, fatty acid hydroxylase superfamily
GC_00000083	Tevnia jerichonana symbiont	937	8	I	COG3000	Sterol desaturase/sphingolipid hydroxylase, fatty acid hydroxylase superfamily
GC_00000084	Escarpia spicata symbiont	3440	8	C	COG0674|COG1013|COG1014|COG1143	Pyruvate:ferredoxin oxidoreductase or related 2-oxoacid:ferredoxin oxidoreductase, alpha subunit|Pyruvate:ferredoxin oxidoreductase or related 2-oxoacid:ferredoxin oxidoreductase, beta subunit|Pyruvate:ferredoxin oxidoreductase or related 2-oxoacid:ferredoxin oxidoreductase, gamma subunit|Formate hydrogenlyase subunit 6/NADH:ubiquinone oxidoreductase 23 kD subunit (chain I)
GC_00000084	Lamellibrachia barhami symbiont	4129	8	C	COG0674|COG1013|COG1014|COG1145	Pyruvate:ferredoxin oxidoreductase or related 2-oxoacid:ferredoxin oxidoreductase, alpha subunit|Pyruvate:ferredoxin oxidoreductase or related 2-oxoacid:ferredoxin oxidoreductase, beta subunit|Pyruvate:ferredoxin oxidoreductase or related 2-oxoacid:ferredoxin oxidoreductase, gamma subunit|Ferredoxin
GC_00000084	Lamellibrachia barhami symbiont	927	8	C	COG0674|COG1013|COG1014|COG1143	Pyruvate:ferredoxin oxidoreductase or related 2-oxoacid:ferredoxin oxidoreductase, alpha subunit|Pyruvate:ferredoxin oxidoreductase or related 2-oxoacid:ferredoxin oxidoreductase, beta subunit|Pyruvate:ferredoxin oxidoreductase or related 2-oxoacid:ferredoxin oxidoreductase, gamma subunit|Formate hydrogenlyase subunit 6/NADH:ubiquinone oxidoreductase 23 kD subunit (chain I)
GC_00000084	Lamellibrachia luymesi symbiont	492	8	C	COG0674|COG1013|COG1014|COG1143	Pyruvate:ferredoxin oxidoreductase or related 2-oxoacid:ferredoxin oxidoreductase, alpha subunit|Pyruvate:ferredoxin oxidoreductase or related 2-oxoacid:ferredoxin oxidoreductase, beta subunit|Pyruvate:ferredoxin oxidoreductase or related 2-oxoacid:ferredoxin oxidoreductase, gamma subunit|Formate hydrogenlyase subunit 6/NADH:ubiquinone oxidoreductase 23 kD subunit (chain I)
GC_00000084	Paraescarpia echinospica symbiont	2063	8	C	COG0674|COG1013|COG1014|COG1143	Pyruvate:ferredoxin oxidoreductase or related 2-oxoacid:ferredoxin oxidoreductase, alpha subunit|Pyruvate:ferredoxin oxidoreductase or related 2-oxoacid:ferredoxin oxidoreductase, beta subunit|Pyruvate:ferredoxin oxidoreductase or related 2-oxoacid:ferredoxin oxidoreductase, gamma subunit|Formate hydrogenlyase subunit 6/NADH:ubiquinone oxidoreductase 23 kD subunit (chain I)
GC_00000084	Ridgeia piscesae symbiont	786	8	F|C	COG0674|COG1013|COG1014|COG1146	Pyruvate:ferredoxin oxidoreductase or related 2-oxoacid:ferredoxin oxidoreductase, alpha subunit|Pyruvate:ferredoxin oxidoreductase or related 2-oxoacid:ferredoxin oxidoreductase, beta subunit|Pyruvate:ferredoxin oxidoreductase or related 2-oxoacid:ferredoxin oxidoreductase, gamma subunit|NAD-dependent dihydropyrimidine dehydrogenase, PreA subunit
GC_00000084	Ridgeia piscesae symbiont	2470	8	C	COG0674|COG1013|COG1014|COG1143	Pyruvate:ferredoxin oxidoreductase or related 2-oxoacid:ferredoxin oxidoreductase, alpha subunit|Pyruvate:ferredoxin oxidoreductase or related 2-oxoacid:ferredoxin oxidoreductase, beta subunit|Pyruvate:ferredoxin oxidoreductase or related 2-oxoacid:ferredoxin oxidoreductase, gamma subunit|Formate hydrogenlyase subunit 6/NADH:ubiquinone oxidoreductase 23 kD subunit (chain I)
GC_00000084	Riftia pachyptila symbiont	2512	8	C|F	COG0674|COG1013|COG1014|COG1146	Pyruvate:ferredoxin oxidoreductase or related 2-oxoacid:ferredoxin oxidoreductase, alpha subunit|Pyruvate:ferredoxin oxidoreductase or related 2-oxoacid:ferredoxin oxidoreductase, beta subunit|Pyruvate:ferredoxin oxidoreductase or related 2-oxoacid:ferredoxin oxidoreductase, gamma subunit|NAD-dependent dihydropyrimidine dehydrogenase, PreA subunit
GC_00000084	Riftia pachyptila symbiont	2063	8	C	COG0674|COG1013|COG1014|COG1143	Pyruvate:ferredoxin oxidoreductase or related 2-oxoacid:ferredoxin oxidoreductase, alpha subunit|Pyruvate:ferredoxin oxidoreductase or related 2-oxoacid:ferredoxin oxidoreductase, beta subunit|Pyruvate:ferredoxin oxidoreductase or related 2-oxoacid:ferredoxin oxidoreductase, gamma subunit|Formate hydrogenlyase subunit 6/NADH:ubiquinone oxidoreductase 23 kD subunit (chain I)
GC_00000084	Seepiophila jonesi symbiont	2445	8	C	COG0674|COG1013|COG1014|COG1143	Pyruvate:ferredoxin oxidoreductase or related 2-oxoacid:ferredoxin oxidoreductase, alpha subunit|Pyruvate:ferredoxin oxidoreductase or related 2-oxoacid:ferredoxin oxidoreductase, beta subunit|Pyruvate:ferredoxin oxidoreductase or related 2-oxoacid:ferredoxin oxidoreductase, gamma subunit|Formate hydrogenlyase subunit 6/NADH:ubiquinone oxidoreductase 23 kD subunit (chain I)
GC_00000084	Tevnia jerichonana symbiont	1655	8	F|C	COG0674|COG1013|COG1014|COG1146	Pyruvate:ferredoxin oxidoreductase or related 2-oxoacid:ferredoxin oxidoreductase, alpha subunit|Pyruvate:ferredoxin oxidoreductase or related 2-oxoacid:ferredoxin oxidoreductase, beta subunit|Pyruvate:ferredoxin oxidoreductase or related 2-oxoacid:ferredoxin oxidoreductase, gamma subunit|NAD-dependent dihydropyrimidine dehydrogenase, PreA subunit
GC_00000084	Tevnia jerichonana symbiont	2830	8	C	COG0674|COG1013|COG1014|COG1143	Pyruvate:ferredoxin oxidoreductase or related 2-oxoacid:ferredoxin oxidoreductase, alpha subunit|Pyruvate:ferredoxin oxidoreductase or related 2-oxoacid:ferredoxin oxidoreductase, beta subunit|Pyruvate:ferredoxin oxidoreductase or related 2-oxoacid:ferredoxin oxidoreductase, gamma subunit|Formate hydrogenlyase subunit 6/NADH:ubiquinone oxidoreductase 23 kD subunit (chain I)
GC_00000085	Escarpia spicata symbiont	1231	8
GC_00000085	Lamellibrachia barhami symbiont	674	8
GC_00000085	Lamellibrachia barhami symbiont	669	8
GC_00000085	Lamellibrachia luymesi symbiont	1674	8
GC_00000085	Paraescarpia echinospica symbiont	408	8
GC_00000085	Ridgeia piscesae symbiont	1531	8
GC_00000085	Ridgeia piscesae symbiont	3121	8
GC_00000085	Riftia pachyptila symbiont	103	8
GC_00000085	Riftia pachyptila symbiont	1713	8
GC_00000085	Seepiophila jonesi symbiont	1302	8
GC_00000085	Tevnia jerichonana symbiont	57	8
GC_00000085	Tevnia jerichonana symbiont	1070	8
GC_00000086	Escarpia spicata symbiont	1535	8	S	COG3291	PKD repeat
GC_00000086	Lamellibrachia barhami symbiont	3614	8	R	COG5492	Uncharacterized conserved protein YjdB, contains Ig-like domain
GC_00000086	Lamellibrachia luymesi symbiont	3826	8	S	COG3291	PKD repeat
GC_00000086	Lamellibrachia luymesi symbiont	3827	8	R	COG5492	Uncharacterized conserved protein YjdB, contains Ig-like domain
GC_00000086	Lamellibrachia luymesi symbiont	3828	8	X|C	COG2010|COG4733	Cytochrome c, mono- and diheme variants|Phage-related protein, tail component
GC_00000086	Paraescarpia echinospica symbiont	1162	8	S	COG3291	PKD repeat
GC_00000086	Ridgeia piscesae symbiont	1716	8	S	COG3291	PKD repeat
GC_00000086	Riftia pachyptila symbiont	901	8	S	COG3291	PKD repeat
GC_00000086	Seepiophila jonesi symbiont	1950	8	S	COG3291	PKD repeat
GC_00000086	Seepiophila jonesi symbiont	1951	8	R	COG5492	Uncharacterized conserved protein YjdB, contains Ig-like domain
GC_00000086	Seepiophila jonesi symbiont	1952	8	X|C	COG2010|COG4733	Cytochrome c, mono- and diheme variants|Phage-related protein, tail component
GC_00000086	Tevnia jerichonana symbiont	1346	8	S	COG3291	PKD repeat
GC_00000087	Escarpia spicata symbiont	2617	8	K	COG1420	Transcriptional regulator of heat shock response
GC_00000087	Lamellibrachia barhami symbiont	388	8	K	COG1420	Transcriptional regulator of heat shock response
GC_00000087	Lamellibrachia luymesi symbiont	221	8	K	COG1420	Transcriptional regulator of heat shock response
GC_00000087	Lamellibrachia luymesi symbiont	223	8	K	COG1420	Transcriptional regulator of heat shock response
GC_00000087	Lamellibrachia luymesi symbiont	222	8	K	COG1420	Transcriptional regulator of heat shock response
GC_00000087	Paraescarpia echinospica symbiont	2966	8	K	COG1420	Transcriptional regulator of heat shock response
GC_00000087	Ridgeia piscesae symbiont	1254	8	K	COG1420	Transcriptional regulator of heat shock response
GC_00000087	Riftia pachyptila symbiont	2661	8	K	COG1420	Transcriptional regulator of heat shock response
GC_00000087	Seepiophila jonesi symbiont	3071	8	K	COG1420	Transcriptional regulator of heat shock response
GC_00000087	Seepiophila jonesi symbiont	3073	8	K	COG1420	Transcriptional regulator of heat shock response
GC_00000087	Seepiophila jonesi symbiont	3072	8	K	COG1420	Transcriptional regulator of heat shock response
GC_00000087	Tevnia jerichonana symbiont	589	8	K	COG1420	Transcriptional regulator of heat shock response
GC_00000088	Escarpia spicata symbiont	2347	8	T	COG0784|COG2202|COG4191|COG4936	CheY chemotaxis protein or a CheY-like REC (receiver) domain|PAS domain|Signal transduction histidine kinase regulating C4-dicarboxylate transport system|Ligand-binding sensor domain
GC_00000088	Lamellibrachia barhami symbiont	1484	8	T	COG0784|COG4191	CheY chemotaxis protein or a CheY-like REC (receiver) domain|Signal transduction histidine kinase regulating C4-dicarboxylate transport system
GC_00000088	Lamellibrachia barhami symbiont	1486	8	T|K	COG0642|COG0784|COG2198|COG2202|COG3614|COG3829|COG5000	Signal transduction histidine kinase|CheY chemotaxis protein or a CheY-like REC (receiver) domain|HPt (histidine-containing phosphotransfer) domain|PAS domain|Extracellular (periplasmic) sensor domain CHASE1 (specificity unknown)|Transcriptional regulator containing PAS, AAA-type ATPase, and DNA-binding Fis domains|Signal transduction histidine kinase involved in nitrogen fixation and metabolism …
GC_00000088	Lamellibrachia barhami symbiont	1485	8
GC_00000088	Lamellibrachia luymesi symbiont	770	8	T	COG0784|COG3290|COG4191	CheY chemotaxis protein or a CheY-like REC (receiver) domain|Sensor histidine kinase regulating citrate/malate metabolism|Signal transduction histidine kinase regulating C4-dicarboxylate transport system
GC_00000088	Lamellibrachia luymesi symbiont	160	8	T	COG5001	Predicted signal transduction protein containing a membrane domain, an EAL and a GGDEF domain
GC_00000088	Paraescarpia echinospica symbiont	2768	8	T	COG0784|COG4191	CheY chemotaxis protein or a CheY-like REC (receiver) domain|Signal transduction histidine kinase regulating C4-dicarboxylate transport system
GC_00000088	Ridgeia piscesae symbiont	1546	8	T	COG0784|COG3290|COG4191	CheY chemotaxis protein or a CheY-like REC (receiver) domain|Sensor histidine kinase regulating citrate/malate metabolism|Signal transduction histidine kinase regulating C4-dicarboxylate transport system
GC_00000088	Riftia pachyptila symbiont	1394	8	T	COG0784|COG3290|COG4191	CheY chemotaxis protein or a CheY-like REC (receiver) domain|Sensor histidine kinase regulating citrate/malate metabolism|Signal transduction histidine kinase regulating C4-dicarboxylate transport system
GC_00000088	Seepiophila jonesi symbiont	3211	8	T	COG0784|COG3290|COG4191	CheY chemotaxis protein or a CheY-like REC (receiver) domain|Sensor histidine kinase regulating citrate/malate metabolism|Signal transduction histidine kinase regulating C4-dicarboxylate transport system
GC_00000088	Seepiophila jonesi symbiont	1883	8	T	COG5001	Predicted signal transduction protein containing a membrane domain, an EAL and a GGDEF domain
GC_00000088	Tevnia jerichonana symbiont	43	8	T	COG0784|COG3290|COG4191	CheY chemotaxis protein or a CheY-like REC (receiver) domain|Sensor histidine kinase regulating citrate/malate metabolism|Signal transduction histidine kinase regulating C4-dicarboxylate transport system
GC_00000090	Escarpia spicata symbiont	1187	8	R	COG1729|COG1729|COG1729	Periplasmic TolA-binding protein (function unknown)|Periplasmic TolA-binding protein (function unknown)|Periplasmic TolA-binding protein (function unknown)
GC_00000090	Escarpia spicata symbiont	1186	8	R	COG0457|COG0457|COG1729	Tetratricopeptide (TPR) repeat|Tetratricopeptide (TPR) repeat|Periplasmic TolA-binding protein (function unknown)
GC_00000090	Lamellibrachia barhami symbiont	1791	8	R	COG0457|COG0457|COG1729	Tetratricopeptide (TPR) repeat|Tetratricopeptide (TPR) repeat|Periplasmic TolA-binding protein (function unknown)
GC_00000090	Lamellibrachia luymesi symbiont	3535	8
GC_00000090	Paraescarpia echinospica symbiont	590	8	R	COG0457|COG0457|COG1729	Tetratricopeptide (TPR) repeat|Tetratricopeptide (TPR) repeat|Periplasmic TolA-binding protein (function unknown)
GC_00000090	Ridgeia piscesae symbiont	2235	8	R	COG0457|COG0457|COG1729	Tetratricopeptide (TPR) repeat|Tetratricopeptide (TPR) repeat|Periplasmic TolA-binding protein (function unknown)
GC_00000090	Ridgeia piscesae symbiont	2234	8	R	COG1729|COG1729|COG1729	Periplasmic TolA-binding protein (function unknown)|Periplasmic TolA-binding protein (function unknown)|Periplasmic TolA-binding protein (function unknown)
GC_00000090	Ridgeia piscesae symbiont	2233	8	R	COG1729|COG1729|COG1729	Periplasmic TolA-binding protein (function unknown)|Periplasmic TolA-binding protein (function unknown)|Periplasmic TolA-binding protein (function unknown)
GC_00000090	Riftia pachyptila symbiont	2009	8	R	COG1729|COG1729|COG1729	Periplasmic TolA-binding protein (function unknown)|Periplasmic TolA-binding protein (function unknown)|Periplasmic TolA-binding protein (function unknown)
GC_00000090	Riftia pachyptila symbiont	2010	8	R	COG0457|COG0457|COG1729	Tetratricopeptide (TPR) repeat|Tetratricopeptide (TPR) repeat|Periplasmic TolA-binding protein (function unknown)
GC_00000090	Seepiophila jonesi symbiont	2957	8
GC_00000090	Tevnia jerichonana symbiont	2362	8	R	COG0457|COG0457|COG1729	Tetratricopeptide (TPR) repeat|Tetratricopeptide (TPR) repeat|Periplasmic TolA-binding protein (function unknown)
GC_00000091	Escarpia spicata symbiont	1404	8	P	COG4548	Nitric oxide reductase activation protein
GC_00000091	Escarpia spicata symbiont	1403	8	P	COG4548	Nitric oxide reductase activation protein
GC_00000091	Lamellibrachia barhami symbiont	2282	8	P	COG4548	Nitric oxide reductase activation protein
GC_00000091	Lamellibrachia luymesi symbiont	963	8	P	COG4548	Nitric oxide reductase activation protein
GC_00000091	Lamellibrachia luymesi symbiont	964	8	P	COG4548	Nitric oxide reductase activation protein
GC_00000091	Paraescarpia echinospica symbiont	1020	8	P	COG4548	Nitric oxide reductase activation protein
GC_00000091	Ridgeia piscesae symbiont	2578	8	P	COG4548	Nitric oxide reductase activation protein
GC_00000091	Riftia pachyptila symbiont	637	8	P	COG4548	Nitric oxide reductase activation protein
GC_00000091	Riftia pachyptila symbiont	638	8	P	COG4548	Nitric oxide reductase activation protein
GC_00000091	Seepiophila jonesi symbiont	1658	8	P	COG4548	Nitric oxide reductase activation protein
GC_00000091	Seepiophila jonesi symbiont	1659	8	P	COG4548	Nitric oxide reductase activation protein
GC_00000091	Tevnia jerichonana symbiont	1179	8	P	COG4548	Nitric oxide reductase activation protein
GC_00000092	Escarpia spicata symbiont	656	8	V	COG0841	Multidrug efflux pump subunit AcrB
GC_00000092	Lamellibrachia barhami symbiont	1322	8	V	COG0841	Multidrug efflux pump subunit AcrB
GC_00000092	Lamellibrachia luymesi symbiont	480	8	V	COG0841	Multidrug efflux pump subunit AcrB
GC_00000092	Lamellibrachia luymesi symbiont	481	8	V	COG0841	Multidrug efflux pump subunit AcrB
GC_00000092	Lamellibrachia luymesi symbiont	3812	8	V	COG0841	Multidrug efflux pump subunit AcrB
GC_00000092	Paraescarpia echinospica symbiont	630	8	V	COG0841	Multidrug efflux pump subunit AcrB
GC_00000092	Ridgeia piscesae symbiont	1944	8	V	COG0841	Multidrug efflux pump subunit AcrB
GC_00000092	Riftia pachyptila symbiont	377	8	V	COG0841	Multidrug efflux pump subunit AcrB
GC_00000092	Seepiophila jonesi symbiont	3568	8	V	COG0841	Multidrug efflux pump subunit AcrB
GC_00000092	Seepiophila jonesi symbiont	3569	8	V	COG0841	Multidrug efflux pump subunit AcrB
GC_00000092	Seepiophila jonesi symbiont	3188	8	V	COG0841	Multidrug efflux pump subunit AcrB
GC_00000092	Tevnia jerichonana symbiont	206	8	V	COG0841	Multidrug efflux pump subunit AcrB
GC_00000093	Escarpia spicata symbiont	1489	8	O	COG2170	Gamma-glutamyl:cysteine ligase YbdK, ATP-grasp superfamily
GC_00000093	Lamellibrachia barhami symbiont	540	8	O	COG2170	Gamma-glutamyl:cysteine ligase YbdK, ATP-grasp superfamily
GC_00000093	Lamellibrachia barhami symbiont	537	8	O	COG2170	Gamma-glutamyl:cysteine ligase YbdK, ATP-grasp superfamily
GC_00000093	Lamellibrachia luymesi symbiont	2827	8	O	COG2170	Gamma-glutamyl:cysteine ligase YbdK, ATP-grasp superfamily
GC_00000093	Lamellibrachia luymesi symbiont	2826	8	O	COG2170	Gamma-glutamyl:cysteine ligase YbdK, ATP-grasp superfamily
GC_00000093	Paraescarpia echinospica symbiont	1121	8	O	COG2170	Gamma-glutamyl:cysteine ligase YbdK, ATP-grasp superfamily
GC_00000093	Ridgeia piscesae symbiont	3024	8	O	COG2170	Gamma-glutamyl:cysteine ligase YbdK, ATP-grasp superfamily
GC_00000093	Riftia pachyptila symbiont	3343	8	O	COG2170	Gamma-glutamyl:cysteine ligase YbdK, ATP-grasp superfamily
GC_00000093	Riftia pachyptila symbiont	1945	8	O	COG2170	Gamma-glutamyl:cysteine ligase YbdK, ATP-grasp superfamily
GC_00000093	Seepiophila jonesi symbiont	2515	8	O	COG2170	Gamma-glutamyl:cysteine ligase YbdK, ATP-grasp superfamily
GC_00000093	Seepiophila jonesi symbiont	2514	8	O	COG2170	Gamma-glutamyl:cysteine ligase YbdK, ATP-grasp superfamily
GC_00000093	Tevnia jerichonana symbiont	1946	8	O	COG2170	Gamma-glutamyl:cysteine ligase YbdK, ATP-grasp superfamily
GC_00000094	Escarpia spicata symbiont	14	8	R	COG3146	Predicted N-acyltransferase
GC_00000094	Lamellibrachia barhami symbiont	1034	8	R	COG3146	Predicted N-acyltransferase
GC_00000094	Lamellibrachia luymesi symbiont	1903	8	R	COG3146	Predicted N-acyltransferase
GC_00000094	Lamellibrachia luymesi symbiont	1904	8	R	COG3146	Predicted N-acyltransferase
GC_00000094	Lamellibrachia luymesi symbiont	1905	8	R	COG3146	Predicted N-acyltransferase
GC_00000094	Paraescarpia echinospica symbiont	1416	8	R	COG3146	Predicted N-acyltransferase
GC_00000094	Ridgeia piscesae symbiont	928	8	R	COG3146	Predicted N-acyltransferase
GC_00000094	Riftia pachyptila symbiont	2289	8	R	COG3146	Predicted N-acyltransferase
GC_00000094	Seepiophila jonesi symbiont	2690	8	R	COG3146	Predicted N-acyltransferase
GC_00000094	Seepiophila jonesi symbiont	2691	8	R	COG3146	Predicted N-acyltransferase
GC_00000094	Seepiophila jonesi symbiont	2692	8	R	COG3146	Predicted N-acyltransferase
GC_00000094	Tevnia jerichonana symbiont	2474	8	R	COG3146	Predicted N-acyltransferase
GC_00000095	Escarpia spicata symbiont	1193	8	U	COG0823	Periplasmic component of the Tol biopolymer transport system
GC_00000095	Lamellibrachia barhami symbiont	1797	8	U	COG0823	Periplasmic component of the Tol biopolymer transport system
GC_00000095	Lamellibrachia luymesi symbiont	3527	8	U	COG0823	Periplasmic component of the Tol biopolymer transport system
GC_00000095	Lamellibrachia luymesi symbiont	3526	8	U	COG0823	Periplasmic component of the Tol biopolymer transport system
GC_00000095	Paraescarpia echinospica symbiont	597	8	U	COG0823	Periplasmic component of the Tol biopolymer transport system
GC_00000095	Ridgeia piscesae symbiont	2242	8	U	COG0823	Periplasmic component of the Tol biopolymer transport system
GC_00000095	Ridgeia piscesae symbiont	2241	8	U	COG0823	Periplasmic component of the Tol biopolymer transport system
GC_00000095	Riftia pachyptila symbiont	3115	8	U	COG0823	Periplasmic component of the Tol biopolymer transport system
GC_00000095	Riftia pachyptila symbiont	3114	8	U	COG0823	Periplasmic component of the Tol biopolymer transport system
GC_00000095	Seepiophila jonesi symbiont	2949	8	U	COG0823	Periplasmic component of the Tol biopolymer transport system
GC_00000095	Seepiophila jonesi symbiont	2948	8	U	COG0823	Periplasmic component of the Tol biopolymer transport system
GC_00000095	Tevnia jerichonana symbiont	1449	8	U	COG0823	Periplasmic component of the Tol biopolymer transport system
GC_00000096	Escarpia spicata symbiont	309	8	L	COG0249	DNA mismatch repair ATPase MutS
GC_00000096	Lamellibrachia barhami symbiont	3406	8	L	COG0249	DNA mismatch repair ATPase MutS
GC_00000096	Lamellibrachia barhami symbiont	4150	8	L	COG0249	DNA mismatch repair ATPase MutS
GC_00000096	Lamellibrachia luymesi symbiont	2270	8	L	COG0249	DNA mismatch repair ATPase MutS
GC_00000096	Paraescarpia echinospica symbiont	131	8	L	COG0249	DNA mismatch repair ATPase MutS
GC_00000096	Ridgeia piscesae symbiont	661	8	L	COG0249	DNA mismatch repair ATPase MutS
GC_00000096	Riftia pachyptila symbiont	3466	8	L	COG0249	DNA mismatch repair ATPase MutS
GC_00000096	Riftia pachyptila symbiont	3464	8	L	COG0249	DNA mismatch repair ATPase MutS
GC_00000096	Riftia pachyptila symbiont	3465	8	L	COG0249	DNA mismatch repair ATPase MutS
GC_00000096	Seepiophila jonesi symbiont	1467	8	L	COG0249	DNA mismatch repair ATPase MutS
GC_00000096	Tevnia jerichonana symbiont	3382	8	L	COG0249	DNA mismatch repair ATPase MutS
GC_00000096	Tevnia jerichonana symbiont	3377	8	L	COG0249	DNA mismatch repair ATPase MutS
GC_00000097	Escarpia spicata symbiont	3699	8	O	COG0526	Thiol-disulfide isomerase or thioredoxin
GC_00000097	Lamellibrachia barhami symbiont	49	8	O	COG0526	Thiol-disulfide isomerase or thioredoxin
GC_00000097	Lamellibrachia luymesi symbiont	2675	8	O	COG0526	Thiol-disulfide isomerase or thioredoxin
GC_00000097	Paraescarpia echinospica symbiont	2342	8	O	COG0526	Thiol-disulfide isomerase or thioredoxin
GC_00000097	Ridgeia piscesae symbiont	1665	8	O	COG0526	Thiol-disulfide isomerase or thioredoxin
GC_00000097	Riftia pachyptila symbiont	2592	8	O	COG0526	Thiol-disulfide isomerase or thioredoxin
GC_00000097	Riftia pachyptila symbiont	2594	8
GC_00000097	Riftia pachyptila symbiont	2593	8
GC_00000097	Seepiophila jonesi symbiont	788	8	O	COG0526	Thiol-disulfide isomerase or thioredoxin
GC_00000097	Tevnia jerichonana symbiont	1402	8	O	COG0526	Thiol-disulfide isomerase or thioredoxin
GC_00000097	Tevnia jerichonana symbiont	1404	8
GC_00000097	Tevnia jerichonana symbiont	1403	8
GC_00000098	Escarpia spicata symbiont	2533	8	C	COG2863	Cytochrome c553
GC_00000098	Escarpia spicata symbiont	373	8	C	COG2863	Cytochrome c553
GC_00000098	Lamellibrachia barhami symbiont	3839	8	C	COG2863	Cytochrome c553
GC_00000098	Lamellibrachia luymesi symbiont	1783	8	C	COG2863	Cytochrome c553
GC_00000098	Lamellibrachia luymesi symbiont	1287	8	C	COG2863	Cytochrome c553
GC_00000098	Paraescarpia echinospica symbiont	2409	8	C	COG2863	Cytochrome c553
GC_00000098	Paraescarpia echinospica symbiont	3596	8	C	COG2863	Cytochrome c553
GC_00000098	Ridgeia piscesae symbiont	1966	8	C	COG2863	Cytochrome c553
GC_00000098	Riftia pachyptila symbiont	2820	8	C	COG2863	Cytochrome c553
GC_00000098	Seepiophila jonesi symbiont	1574	8	C	COG2863	Cytochrome c553
GC_00000098	Seepiophila jonesi symbiont	708	8	C	COG2863	Cytochrome c553
GC_00000098	Tevnia jerichonana symbiont	182	8	C	COG2863	Cytochrome c553
GC_00000099	Escarpia spicata symbiont	1190	8
GC_00000099	Lamellibrachia barhami symbiont	1794	8
GC_00000099	Lamellibrachia luymesi symbiont	3530	8
GC_00000099	Lamellibrachia luymesi symbiont	3531	8
GC_00000099	Lamellibrachia luymesi symbiont	3532	8
GC_00000099	Paraescarpia echinospica symbiont	593	8
GC_00000099	Ridgeia piscesae symbiont	2238	8
GC_00000099	Riftia pachyptila symbiont	3418	8
GC_00000099	Seepiophila jonesi symbiont	2952	8
GC_00000099	Seepiophila jonesi symbiont	2953	8
GC_00000099	Seepiophila jonesi symbiont	2954	8
GC_00000099	Tevnia jerichonana symbiont	1446	8
GC_00000100	Escarpia spicata symbiont	419	8	T	COG2203|COG4191	GAF domain|Signal transduction histidine kinase regulating C4-dicarboxylate transport system
GC_00000100	Escarpia spicata symbiont	420	8	T	COG4191	Signal transduction histidine kinase regulating C4-dicarboxylate transport system
GC_00000100	Escarpia spicata symbiont	418	8	T	COG2203|COG4191	GAF domain|Signal transduction histidine kinase regulating C4-dicarboxylate transport system
GC_00000100	Lamellibrachia barhami symbiont	3373	8	T	COG2203|COG4191	GAF domain|Signal transduction histidine kinase regulating C4-dicarboxylate transport system
GC_00000100	Lamellibrachia luymesi symbiont	3760	8	T	COG4191	Signal transduction histidine kinase regulating C4-dicarboxylate transport system
GC_00000100	Lamellibrachia luymesi symbiont	3759	8	T	COG2203|COG4191	GAF domain|Signal transduction histidine kinase regulating C4-dicarboxylate transport system
GC_00000100	Paraescarpia echinospica symbiont	3555	8	T	COG2203|COG4191	GAF domain|Signal transduction histidine kinase regulating C4-dicarboxylate transport system
GC_00000100	Ridgeia piscesae symbiont	948	8	T	COG4191	Signal transduction histidine kinase regulating C4-dicarboxylate transport system
GC_00000100	Riftia pachyptila symbiont	1107	8	T	COG4191	Signal transduction histidine kinase regulating C4-dicarboxylate transport system
GC_00000100	Seepiophila jonesi symbiont	18	8	T	COG4191	Signal transduction histidine kinase regulating C4-dicarboxylate transport system
GC_00000100	Seepiophila jonesi symbiont	17	8	T	COG2203|COG4191	GAF domain|Signal transduction histidine kinase regulating C4-dicarboxylate transport system
GC_00000100	Tevnia jerichonana symbiont	2454	8	T	COG4191	Signal transduction histidine kinase regulating C4-dicarboxylate transport system
GC_00000101	Escarpia spicata symbiont	3161	8	C	COG3808	Na+ or H+-translocating membrane pyrophosphatase
GC_00000101	Lamellibrachia barhami symbiont	1828	8	C	COG3808	Na+ or H+-translocating membrane pyrophosphatase
GC_00000101	Lamellibrachia barhami symbiont	2250	8	C	COG3808	Na+ or H+-translocating membrane pyrophosphatase
GC_00000101	Lamellibrachia barhami symbiont	2251	8	C	COG3808	Na+ or H+-translocating membrane pyrophosphatase
GC_00000101	Lamellibrachia barhami symbiont	2252	8	M|C	COG2885|COG3808	Outer membrane protein OmpA and related peptidoglycan-associated (lipo)proteins|Na+ or H+-translocating membrane pyrophosphatase
GC_00000101	Lamellibrachia luymesi symbiont	2554	8	C	COG3808	Na+ or H+-translocating membrane pyrophosphatase
GC_00000101	Paraescarpia echinospica symbiont	1731	8	C	COG3808	Na+ or H+-translocating membrane pyrophosphatase
GC_00000101	Ridgeia piscesae symbiont	2703	8	C	COG3808	Na+ or H+-translocating membrane pyrophosphatase
GC_00000101	Riftia pachyptila symbiont	3325	8	C	COG3808	Na+ or H+-translocating membrane pyrophosphatase
GC_00000101	Seepiophila jonesi symbiont	485	8	C	COG3808	Na+ or H+-translocating membrane pyrophosphatase
GC_00000101	Tevnia jerichonana symbiont	2361	8	C	COG3808	Na+ or H+-translocating membrane pyrophosphatase
GC_00000101	Tevnia jerichonana symbiont	3327	8	C	COG3808	Na+ or H+-translocating membrane pyrophosphatase
GC_00000103	Escarpia spicata symbiont	2351	8	P|C	COG3004	Na+/H+ antiporter NhaA
GC_00000103	Lamellibrachia barhami symbiont	1481	8	P|C	COG3004	Na+/H+ antiporter NhaA
GC_00000103	Lamellibrachia luymesi symbiont	773	8	P|C	COG3004	Na+/H+ antiporter NhaA
GC_00000103	Paraescarpia echinospica symbiont	2771	8	P|C	COG3004	Na+/H+ antiporter NhaA
GC_00000103	Ridgeia piscesae symbiont	134	8
GC_00000103	Riftia pachyptila symbiont	3541	8	P|C	COG3004	Na+/H+ antiporter NhaA
GC_00000103	Riftia pachyptila symbiont	1209	8	P|C	COG3004	Na+/H+ antiporter NhaA
GC_00000103	Riftia pachyptila symbiont	1210	8
GC_00000103	Seepiophila jonesi symbiont	3214	8	C|P	COG3004	Na+/H+ antiporter NhaA
GC_00000103	Tevnia jerichonana symbiont	3396	8	P|C	COG3004	Na+/H+ antiporter NhaA
GC_00000103	Tevnia jerichonana symbiont	3387	8	P|C	COG3004	Na+/H+ antiporter NhaA
GC_00000103	Tevnia jerichonana symbiont	3388	8
GC_00000104	Escarpia spicata symbiont	3809	8	L	COG0187|COG0187	DNA gyrase/topoisomerase IV, subunit B|DNA gyrase/topoisomerase IV, subunit B
GC_00000104	Lamellibrachia barhami symbiont	2161	8	L	COG0187|COG0187	DNA gyrase/topoisomerase IV, subunit B|DNA gyrase/topoisomerase IV, subunit B
GC_00000104	Lamellibrachia luymesi symbiont	1499	8	L	COG0187|COG0187	DNA gyrase/topoisomerase IV, subunit B|DNA gyrase/topoisomerase IV, subunit B
GC_00000104	Paraescarpia echinospica symbiont	1866	8	L	COG0187|COG0187	DNA gyrase/topoisomerase IV, subunit B|DNA gyrase/topoisomerase IV, subunit B
GC_00000104	Paraescarpia echinospica symbiont	1864	8	L	COG0187|COG0187	DNA gyrase/topoisomerase IV, subunit B|DNA gyrase/topoisomerase IV, subunit B
GC_00000104	Ridgeia piscesae symbiont	2792	8	L	COG0187|COG0187	DNA gyrase/topoisomerase IV, subunit B|DNA gyrase/topoisomerase IV, subunit B
GC_00000104	Riftia pachyptila symbiont	313	8	L	COG0187|COG0187	DNA gyrase/topoisomerase IV, subunit B|DNA gyrase/topoisomerase IV, subunit B
GC_00000104	Seepiophila jonesi symbiont	2429	8	L	COG0187|COG0187	DNA gyrase/topoisomerase IV, subunit B|DNA gyrase/topoisomerase IV, subunit B
GC_00000104	Tevnia jerichonana symbiont	2070	8	L	COG0187|COG0187	DNA gyrase/topoisomerase IV, subunit B|DNA gyrase/topoisomerase IV, subunit B
GC_00000104	Tevnia jerichonana symbiont	2071	8	L	COG0187|COG0187	DNA gyrase/topoisomerase IV, subunit B|DNA gyrase/topoisomerase IV, subunit B
GC_00000104	Tevnia jerichonana symbiont	2068	8	L	COG0187|COG0187	DNA gyrase/topoisomerase IV, subunit B|DNA gyrase/topoisomerase IV, subunit B
GC_00000104	Tevnia jerichonana symbiont	2069	8	L|X	COG0187|COG0187|COG0187|COG1372|COG1372	DNA gyrase/topoisomerase IV, subunit B|DNA gyrase/topoisomerase IV, subunit B|DNA gyrase/topoisomerase IV, subunit B|Intein/homing endonuclease|Intein/homing endonuclease
GC_00000105	Escarpia spicata symbiont	842	8	F	COG0518|COG0519	GMP synthase - Glutamine amidotransferase domain|GMP synthase, PP-ATPase domain/subunit
GC_00000105	Lamellibrachia barhami symbiont	2013	8	F	COG0518|COG0519	GMP synthase - Glutamine amidotransferase domain|GMP synthase, PP-ATPase domain/subunit
GC_00000105	Lamellibrachia barhami symbiont	4138	8	F	COG0518|COG0519	GMP synthase - Glutamine amidotransferase domain|GMP synthase, PP-ATPase domain/subunit
GC_00000105	Lamellibrachia barhami symbiont	2012	8	F	COG0518|COG0519	GMP synthase - Glutamine amidotransferase domain|GMP synthase, PP-ATPase domain/subunit
GC_00000105	Lamellibrachia barhami symbiont	2011	8	F	COG0518|COG0519	GMP synthase - Glutamine amidotransferase domain|GMP synthase, PP-ATPase domain/subunit
GC_00000105	Lamellibrachia luymesi symbiont	781	8	F	COG0518|COG0519	GMP synthase - Glutamine amidotransferase domain|GMP synthase, PP-ATPase domain/subunit
GC_00000105	Paraescarpia echinospica symbiont	12	8	F	COG0518|COG0519	GMP synthase - Glutamine amidotransferase domain|GMP synthase, PP-ATPase domain/subunit
GC_00000105	Paraescarpia echinospica symbiont	2368	8	F	COG0518|COG0519	GMP synthase - Glutamine amidotransferase domain|GMP synthase, PP-ATPase domain/subunit
GC_00000105	Ridgeia piscesae symbiont	3167	8	F	COG0518|COG0519	GMP synthase - Glutamine amidotransferase domain|GMP synthase, PP-ATPase domain/subunit
GC_00000105	Riftia pachyptila symbiont	3199	8	F	COG0518|COG0519	GMP synthase - Glutamine amidotransferase domain|GMP synthase, PP-ATPase domain/subunit
GC_00000105	Seepiophila jonesi symbiont	290	8	F	COG0518|COG0519	GMP synthase - Glutamine amidotransferase domain|GMP synthase, PP-ATPase domain/subunit
GC_00000105	Tevnia jerichonana symbiont	1021	8	F	COG0518|COG0519	GMP synthase - Glutamine amidotransferase domain|GMP synthase, PP-ATPase domain/subunit
GC_00000107	Escarpia spicata symbiont	968	8	R	COG2940	SET domain-containing protein (function unknown)
GC_00000107	Lamellibrachia barhami symbiont	347	8	R	COG2940	SET domain-containing protein (function unknown)
GC_00000107	Lamellibrachia luymesi symbiont	2502	8	R	COG2940	SET domain-containing protein (function unknown)
GC_00000107	Paraescarpia echinospica symbiont	838	8	R	COG2940	SET domain-containing protein (function unknown)
GC_00000107	Ridgeia piscesae symbiont	2073	8
GC_00000107	Ridgeia piscesae symbiont	2072	8	R	COG2940	SET domain-containing protein (function unknown)
GC_00000107	Riftia pachyptila symbiont	1883	8
GC_00000107	Riftia pachyptila symbiont	1884	8	R	COG2940	SET domain-containing protein (function unknown)
GC_00000107	Seepiophila jonesi symbiont	966	8	R	COG2940	SET domain-containing protein (function unknown)
GC_00000107	Tevnia jerichonana symbiont	615	8
GC_00000107	Tevnia jerichonana symbiont	614	8	R	COG2940	SET domain-containing protein (function unknown)
GC_00000109	Escarpia spicata symbiont	3410	8
GC_00000109	Lamellibrachia barhami symbiont	1346	8
GC_00000109	Lamellibrachia luymesi symbiont	3255	8
GC_00000109	Lamellibrachia luymesi symbiont	1426	8
GC_00000109	Lamellibrachia luymesi symbiont	3256	8
GC_00000109	Paraescarpia echinospica symbiont	2043	8
GC_00000109	Ridgeia piscesae symbiont	2434	8
GC_00000109	Riftia pachyptila symbiont	2639	8
GC_00000109	Seepiophila jonesi symbiont	3862	8
GC_00000109	Seepiophila jonesi symbiont	746	8
GC_00000109	Tevnia jerichonana symbiont	3193	8
GC_00000110	Escarpia spicata symbiont	2773	8	S	COG3439	Uncharacterized conserved protein, DUF302 family
GC_00000110	Escarpia spicata symbiont	2775	8
GC_00000110	Lamellibrachia barhami symbiont	2108	8
GC_00000110	Lamellibrachia luymesi symbiont	2280	8	S	COG3439	Uncharacterized conserved protein, DUF302 family
GC_00000110	Lamellibrachia luymesi symbiont	2278	8
GC_00000110	Paraescarpia echinospica symbiont	2857	8	S	COG3439	Uncharacterized conserved protein, DUF302 family
GC_00000110	Ridgeia piscesae symbiont	2292	8	S	COG3439	Uncharacterized conserved protein, DUF302 family
GC_00000110	Riftia pachyptila symbiont	3411	8	S	COG3439	Uncharacterized conserved protein, DUF302 family
GC_00000110	Seepiophila jonesi symbiont	692	8	S	COG3439	Uncharacterized conserved protein, DUF302 family
GC_00000110	Seepiophila jonesi symbiont	690	8
GC_00000110	Tevnia jerichonana symbiont	1975	8	S	COG3439	Uncharacterized conserved protein, DUF302 family
GC_00000111	Escarpia spicata symbiont	2010	8	C	COG3288	NAD/NADP transhydrogenase alpha subunit
GC_00000111	Lamellibrachia barhami symbiont	3660	8	C	COG3288	NAD/NADP transhydrogenase alpha subunit
GC_00000111	Lamellibrachia luymesi symbiont	2909	8	C	COG3288	NAD/NADP transhydrogenase alpha subunit
GC_00000111	Paraescarpia echinospica symbiont	3638	8	C	COG3288	NAD/NADP transhydrogenase alpha subunit
GC_00000111	Ridgeia piscesae symbiont	1977	8	C	COG3288	NAD/NADP transhydrogenase alpha subunit
GC_00000111	Ridgeia piscesae symbiont	434	8	C	COG3288	NAD/NADP transhydrogenase alpha subunit
GC_00000111	Riftia pachyptila symbiont	1594	8	C	COG3288	NAD/NADP transhydrogenase alpha subunit
GC_00000111	Riftia pachyptila symbiont	1903	8	C	COG3288	NAD/NADP transhydrogenase alpha subunit
GC_00000111	Seepiophila jonesi symbiont	1138	8	C	COG3288	NAD/NADP transhydrogenase alpha subunit
GC_00000111	Tevnia jerichonana symbiont	3100	8	C	COG3288	NAD/NADP transhydrogenase alpha subunit
GC_00000111	Tevnia jerichonana symbiont	2659	8	C	COG3288	NAD/NADP transhydrogenase alpha subunit
GC_00000112	Escarpia spicata symbiont	3167	8	P	COG0168	Trk-type K+ transport system, membrane component
GC_00000112	Lamellibrachia barhami symbiont	2243	8	P	COG0168	Trk-type K+ transport system, membrane component
GC_00000112	Lamellibrachia luymesi symbiont	2560	8	P	COG0168	Trk-type K+ transport system, membrane component
GC_00000112	Paraescarpia echinospica symbiont	1737	8	P	COG0168	Trk-type K+ transport system, membrane component
GC_00000112	Ridgeia piscesae symbiont	2545	8	P	COG0168	Trk-type K+ transport system, membrane component
GC_00000112	Ridgeia piscesae symbiont	1018	8	P	COG0168	Trk-type K+ transport system, membrane component
GC_00000112	Riftia pachyptila symbiont	2386	8	P	COG0168	Trk-type K+ transport system, membrane component
GC_00000112	Riftia pachyptila symbiont	1165	8	P	COG0168	Trk-type K+ transport system, membrane component
GC_00000112	Seepiophila jonesi symbiont	491	8	P	COG0168	Trk-type K+ transport system, membrane component
GC_00000112	Tevnia jerichonana symbiont	1212	8	P	COG0168	Trk-type K+ transport system, membrane component
GC_00000112	Tevnia jerichonana symbiont	776	8	P	COG0168	Trk-type K+ transport system, membrane component
GC_00000115	Escarpia spicata symbiont	2909	8
GC_00000115	Escarpia spicata symbiont	2963	8
GC_00000115	Lamellibrachia barhami symbiont	4059	8
GC_00000115	Lamellibrachia luymesi symbiont	3381	8
GC_00000115	Lamellibrachia luymesi symbiont	57	8
GC_00000115	Paraescarpia echinospica symbiont	3387	8
GC_00000115	Ridgeia piscesae symbiont	559	8
GC_00000115	Riftia pachyptila symbiont	1039	8
GC_00000115	Seepiophila jonesi symbiont	888	8
GC_00000115	Seepiophila jonesi symbiont	2835	8
GC_00000115	Tevnia jerichonana symbiont	1508	8
GC_00000117	Escarpia spicata symbiont	3170	8	T	COG5000	Signal transduction histidine kinase involved in nitrogen fixation and metabolism regulation
GC_00000117	Lamellibrachia barhami symbiont	2239	8	T	COG5000	Signal transduction histidine kinase involved in nitrogen fixation and metabolism regulation
GC_00000117	Lamellibrachia barhami symbiont	2238	8	T	COG5000	Signal transduction histidine kinase involved in nitrogen fixation and metabolism regulation
GC_00000117	Lamellibrachia luymesi symbiont	2563	8	T	COG5000	Signal transduction histidine kinase involved in nitrogen fixation and metabolism regulation
GC_00000117	Paraescarpia echinospica symbiont	1740	8	T	COG5000	Signal transduction histidine kinase involved in nitrogen fixation and metabolism regulation
GC_00000117	Ridgeia piscesae symbiont	2542	8	T	COG5000	Signal transduction histidine kinase involved in nitrogen fixation and metabolism regulation
GC_00000117	Riftia pachyptila symbiont	2382	8	T	COG5000	Signal transduction histidine kinase involved in nitrogen fixation and metabolism regulation
GC_00000117	Riftia pachyptila symbiont	2383	8	T	COG5000	Signal transduction histidine kinase involved in nitrogen fixation and metabolism regulation
GC_00000117	Riftia pachyptila symbiont	2381	8	T	COG5000	Signal transduction histidine kinase involved in nitrogen fixation and metabolism regulation
GC_00000117	Seepiophila jonesi symbiont	494	8	T	COG5000	Signal transduction histidine kinase involved in nitrogen fixation and metabolism regulation
GC_00000117	Tevnia jerichonana symbiont	1215	8	T	COG5000	Signal transduction histidine kinase involved in nitrogen fixation and metabolism regulation
GC_00000118	Escarpia spicata symbiont	711	8	V	COG0841	Multidrug efflux pump subunit AcrB
GC_00000118	Lamellibrachia barhami symbiont	1250	8	V	COG0841	Multidrug efflux pump subunit AcrB
GC_00000118	Lamellibrachia luymesi symbiont	1941	8	V	COG0841	Multidrug efflux pump subunit AcrB
GC_00000118	Lamellibrachia luymesi symbiont	1942	8	V	COG0841	Multidrug efflux pump subunit AcrB
GC_00000118	Paraescarpia echinospica symbiont	683	8	V	COG0841	Multidrug efflux pump subunit AcrB
GC_00000118	Ridgeia piscesae symbiont	3191	8	V	COG0841	Multidrug efflux pump subunit AcrB
GC_00000118	Riftia pachyptila symbiont	1248	8	V	COG0841	Multidrug efflux pump subunit AcrB
GC_00000118	Riftia pachyptila symbiont	1247	8	V	COG0841	Multidrug efflux pump subunit AcrB
GC_00000118	Seepiophila jonesi symbiont	645	8	V	COG0841	Multidrug efflux pump subunit AcrB
GC_00000118	Seepiophila jonesi symbiont	646	8	V	COG0841	Multidrug efflux pump subunit AcrB
GC_00000118	Tevnia jerichonana symbiont	2604	8	V	COG0841	Multidrug efflux pump subunit AcrB
GC_00000119	Escarpia spicata symbiont	3453	8	I	COG0446	NADPH-dependent 2,4-dienoyl-CoA reductase, sulfur reductase, or a related oxidoreductase
GC_00000119	Lamellibrachia barhami symbiont	34	8	I	COG0446	NADPH-dependent 2,4-dienoyl-CoA reductase, sulfur reductase, or a related oxidoreductase
GC_00000119	Lamellibrachia luymesi symbiont	504	8	I	COG0446	NADPH-dependent 2,4-dienoyl-CoA reductase, sulfur reductase, or a related oxidoreductase
GC_00000119	Paraescarpia echinospica symbiont	2076	8	I	COG0446	NADPH-dependent 2,4-dienoyl-CoA reductase, sulfur reductase, or a related oxidoreductase
GC_00000119	Ridgeia piscesae symbiont	2481	8	I	COG0446	NADPH-dependent 2,4-dienoyl-CoA reductase, sulfur reductase, or a related oxidoreductase
GC_00000119	Ridgeia piscesae symbiont	2368	8	I	COG0446	NADPH-dependent 2,4-dienoyl-CoA reductase, sulfur reductase, or a related oxidoreductase
GC_00000119	Riftia pachyptila symbiont	2076	8	I	COG0446	NADPH-dependent 2,4-dienoyl-CoA reductase, sulfur reductase, or a related oxidoreductase
GC_00000119	Riftia pachyptila symbiont	3380	8	I	COG0446	NADPH-dependent 2,4-dienoyl-CoA reductase, sulfur reductase, or a related oxidoreductase
GC_00000119	Seepiophila jonesi symbiont	2458	8	I	COG0446	NADPH-dependent 2,4-dienoyl-CoA reductase, sulfur reductase, or a related oxidoreductase
GC_00000119	Tevnia jerichonana symbiont	2818	8	I	COG0446	NADPH-dependent 2,4-dienoyl-CoA reductase, sulfur reductase, or a related oxidoreductase
GC_00000119	Tevnia jerichonana symbiont	2052	8	I	COG0446	NADPH-dependent 2,4-dienoyl-CoA reductase, sulfur reductase, or a related oxidoreductase
GC_00000120	Escarpia spicata symbiont	454	8	G	COG0574|COG1080	Phosphoenolpyruvate synthase/pyruvate phosphate dikinase|Phosphoenolpyruvate-protein kinase (PTS system EI component in bacteria)
GC_00000120	Lamellibrachia barhami symbiont	4118	8	G	COG0574|COG1080	Phosphoenolpyruvate synthase/pyruvate phosphate dikinase|Phosphoenolpyruvate-protein kinase (PTS system EI component in bacteria)
GC_00000120	Lamellibrachia luymesi symbiont	3485	8	G	COG0574|COG1080	Phosphoenolpyruvate synthase/pyruvate phosphate dikinase|Phosphoenolpyruvate-protein kinase (PTS system EI component in bacteria)
GC_00000120	Paraescarpia echinospica symbiont	3523	8	G	COG0574|COG1080	Phosphoenolpyruvate synthase/pyruvate phosphate dikinase|Phosphoenolpyruvate-protein kinase (PTS system EI component in bacteria)
GC_00000120	Ridgeia piscesae symbiont	1198	8	G	COG0574|COG1080	Phosphoenolpyruvate synthase/pyruvate phosphate dikinase|Phosphoenolpyruvate-protein kinase (PTS system EI component in bacteria)
GC_00000120	Ridgeia piscesae symbiont	1314	8	G	COG0574|COG1080	Phosphoenolpyruvate synthase/pyruvate phosphate dikinase|Phosphoenolpyruvate-protein kinase (PTS system EI component in bacteria)
GC_00000120	Riftia pachyptila symbiont	478	8	G	COG0574|COG1080	Phosphoenolpyruvate synthase/pyruvate phosphate dikinase|Phosphoenolpyruvate-protein kinase (PTS system EI component in bacteria)
GC_00000120	Riftia pachyptila symbiont	683	8	G	COG0574|COG1080	Phosphoenolpyruvate synthase/pyruvate phosphate dikinase|Phosphoenolpyruvate-protein kinase (PTS system EI component in bacteria)
GC_00000120	Seepiophila jonesi symbiont	3637	8	G	COG0574|COG1080	Phosphoenolpyruvate synthase/pyruvate phosphate dikinase|Phosphoenolpyruvate-protein kinase (PTS system EI component in bacteria)
GC_00000120	Tevnia jerichonana symbiont	2620	8	G	COG0574|COG1080	Phosphoenolpyruvate synthase/pyruvate phosphate dikinase|Phosphoenolpyruvate-protein kinase (PTS system EI component in bacteria)
GC_00000120	Tevnia jerichonana symbiont	3233	8	G	COG0574|COG1080	Phosphoenolpyruvate synthase/pyruvate phosphate dikinase|Phosphoenolpyruvate-protein kinase (PTS system EI component in bacteria)
GC_00000121	Escarpia spicata symbiont	1236	8	T	COG2205|COG3850	K+-sensing histidine kinase KdpD|Signal transduction histidine kinase, nitrate/nitrite-specific
GC_00000121	Lamellibrachia barhami symbiont	681	8	T|O	COG1225|COG2205	Peroxiredoxin|K+-sensing histidine kinase KdpD
GC_00000121	Lamellibrachia barhami symbiont	683	8	T	COG2205	K+-sensing histidine kinase KdpD
GC_00000121	Lamellibrachia barhami symbiont	682	8	T	COG2205|COG3850	K+-sensing histidine kinase KdpD|Signal transduction histidine kinase, nitrate/nitrite-specific
GC_00000121	Lamellibrachia luymesi symbiont	1679	8	T	COG2205|COG3850	K+-sensing histidine kinase KdpD|Signal transduction histidine kinase, nitrate/nitrite-specific
GC_00000121	Paraescarpia echinospica symbiont	403	8	T	COG2205|COG3850	K+-sensing histidine kinase KdpD|Signal transduction histidine kinase, nitrate/nitrite-specific
GC_00000121	Ridgeia piscesae symbiont	1526	8	T	COG2205|COG3850	K+-sensing histidine kinase KdpD|Signal transduction histidine kinase, nitrate/nitrite-specific
GC_00000121	Riftia pachyptila symbiont	110	8	T	COG2205|COG3850	K+-sensing histidine kinase KdpD|Signal transduction histidine kinase, nitrate/nitrite-specific
GC_00000121	Riftia pachyptila symbiont	109	8	T	COG0642	Signal transduction histidine kinase
GC_00000121	Seepiophila jonesi symbiont	1307	8	T	COG2205|COG3850	K+-sensing histidine kinase KdpD|Signal transduction histidine kinase, nitrate/nitrite-specific
GC_00000121	Tevnia jerichonana symbiont	63	8	T	COG2205|COG3850	K+-sensing histidine kinase KdpD|Signal transduction histidine kinase, nitrate/nitrite-specific
GC_00000122	Escarpia spicata symbiont	2696	8	T|C	COG0589|COG0589|COG1592	Nucleotide-binding universal stress protein, UspA family|Nucleotide-binding universal stress protein, UspA family|Rubrerythrin
GC_00000122	Lamellibrachia barhami symbiont	1365	8	T|C	COG0589|COG0589|COG1592	Nucleotide-binding universal stress protein, UspA family|Nucleotide-binding universal stress protein, UspA family|Rubrerythrin
GC_00000122	Lamellibrachia luymesi symbiont	1524	8	C|T	COG0589|COG0589|COG1592	Nucleotide-binding universal stress protein, UspA family|Nucleotide-binding universal stress protein, UspA family|Rubrerythrin
GC_00000122	Lamellibrachia luymesi symbiont	1525	8
GC_00000122	Paraescarpia echinospica symbiont	1281	8	T|C	COG0589|COG0589|COG1592	Nucleotide-binding universal stress protein, UspA family|Nucleotide-binding universal stress protein, UspA family|Rubrerythrin
GC_00000122	Ridgeia piscesae symbiont	1489	8	T|C	COG0589|COG0589|COG1592	Nucleotide-binding universal stress protein, UspA family|Nucleotide-binding universal stress protein, UspA family|Rubrerythrin
GC_00000122	Riftia pachyptila symbiont	2336	8	C|T	COG0589|COG0589|COG1592	Nucleotide-binding universal stress protein, UspA family|Nucleotide-binding universal stress protein, UspA family|Rubrerythrin
GC_00000122	Seepiophila jonesi symbiont	3664	8	C|T	COG0589|COG0589|COG1592	Nucleotide-binding universal stress protein, UspA family|Nucleotide-binding universal stress protein, UspA family|Rubrerythrin
GC_00000122	Seepiophila jonesi symbiont	3665	8
GC_00000122	Tevnia jerichonana symbiont	533	8	C|T	COG0589|COG0589|COG1592	Nucleotide-binding universal stress protein, UspA family|Nucleotide-binding universal stress protein, UspA family|Rubrerythrin
GC_00000122	Tevnia jerichonana symbiont	534	8
GC_00000124	Escarpia spicata symbiont	2286	8	R	COG0535	Radical SAM superfamily enzyme, MoaA/NifB/PqqE/SkfB family
GC_00000124	Lamellibrachia barhami symbiont	626	8	R	COG0535	Radical SAM superfamily enzyme, MoaA/NifB/PqqE/SkfB family
GC_00000124	Lamellibrachia barhami symbiont	1501	8
GC_00000124	Lamellibrachia luymesi symbiont	1869	8	R	COG0535	Radical SAM superfamily enzyme, MoaA/NifB/PqqE/SkfB family
GC_00000124	Paraescarpia echinospica symbiont	2718	8	R	COG0535	Radical SAM superfamily enzyme, MoaA/NifB/PqqE/SkfB family
GC_00000124	Paraescarpia echinospica symbiont	1219	8
GC_00000124	Ridgeia piscesae symbiont	2682	8	R	COG0535	Radical SAM superfamily enzyme, MoaA/NifB/PqqE/SkfB family
GC_00000124	Riftia pachyptila symbiont	2445	8	R	COG0535	Radical SAM superfamily enzyme, MoaA/NifB/PqqE/SkfB family
GC_00000124	Riftia pachyptila symbiont	2444	8	R	COG0535	Radical SAM superfamily enzyme, MoaA/NifB/PqqE/SkfB family
GC_00000124	Seepiophila jonesi symbiont	1061	8	R	COG0535	Radical SAM superfamily enzyme, MoaA/NifB/PqqE/SkfB family
GC_00000124	Tevnia jerichonana symbiont	3177	8	R	COG0535	Radical SAM superfamily enzyme, MoaA/NifB/PqqE/SkfB family
GC_00000125	Escarpia spicata symbiont	2	8	K|T	COG2172|COG2208|COG3706	Anti-sigma regulatory factor (Ser/Thr protein kinase)|Serine phosphatase RsbU, regulator of sigma subunit|Two-component response regulator, PleD family, consists of two REC domains and a diguanylate cyclase (GGDEF) domain
GC_00000125	Lamellibrachia barhami symbiont	288	8	T|K	COG2172|COG2208|COG3706	Anti-sigma regulatory factor (Ser/Thr protein kinase)|Serine phosphatase RsbU, regulator of sigma subunit|Two-component response regulator, PleD family, consists of two REC domains and a diguanylate cyclase (GGDEF) domain
GC_00000125	Lamellibrachia luymesi symbiont	3241	8	K|T	COG2172|COG2208|COG3706	Anti-sigma regulatory factor (Ser/Thr protein kinase)|Serine phosphatase RsbU, regulator of sigma subunit|Two-component response regulator, PleD family, consists of two REC domains and a diguanylate cyclase (GGDEF) domain
GC_00000125	Lamellibrachia luymesi symbiont	927	8	K|T	COG2172|COG2208|COG3706	Anti-sigma regulatory factor (Ser/Thr protein kinase)|Serine phosphatase RsbU, regulator of sigma subunit|Two-component response regulator, PleD family, consists of two REC domains and a diguanylate cyclase (GGDEF) domain
GC_00000125	Paraescarpia echinospica symbiont	1408	8	T|K	COG2172|COG2208|COG3706	Anti-sigma regulatory factor (Ser/Thr protein kinase)|Serine phosphatase RsbU, regulator of sigma subunit|Two-component response regulator, PleD family, consists of two REC domains and a diguanylate cyclase (GGDEF) domain
GC_00000125	Ridgeia piscesae symbiont	761	8	T|K	COG2172|COG2208|COG3706	Anti-sigma regulatory factor (Ser/Thr protein kinase)|Serine phosphatase RsbU, regulator of sigma subunit|Two-component response regulator, PleD family, consists of two REC domains and a diguanylate cyclase (GGDEF) domain
GC_00000125	Riftia pachyptila symbiont	3252	8	K|T	COG2172|COG2208|COG3706	Anti-sigma regulatory factor (Ser/Thr protein kinase)|Serine phosphatase RsbU, regulator of sigma subunit|Two-component response regulator, PleD family, consists of two REC domains and a diguanylate cyclase (GGDEF) domain
GC_00000125	Seepiophila jonesi symbiont	2906	8	T|K	COG2172|COG2208|COG3706	Anti-sigma regulatory factor (Ser/Thr protein kinase)|Serine phosphatase RsbU, regulator of sigma subunit|Two-component response regulator, PleD family, consists of two REC domains and a diguanylate cyclase (GGDEF) domain
GC_00000125	Seepiophila jonesi symbiont	3925	8	T|K	COG2172|COG2208|COG3706	Anti-sigma regulatory factor (Ser/Thr protein kinase)|Serine phosphatase RsbU, regulator of sigma subunit|Two-component response regulator, PleD family, consists of two REC domains and a diguanylate cyclase (GGDEF) domain
GC_00000125	Seepiophila jonesi symbiont	3924	8	T|K	COG2208|COG3706	Serine phosphatase RsbU, regulator of sigma subunit|Two-component response regulator, PleD family, consists of two REC domains and a diguanylate cyclase (GGDEF) domain
GC_00000125	Tevnia jerichonana symbiont	841	8	K|T	COG2172|COG2208|COG3706	Anti-sigma regulatory factor (Ser/Thr protein kinase)|Serine phosphatase RsbU, regulator of sigma subunit|Two-component response regulator, PleD family, consists of two REC domains and a diguanylate cyclase (GGDEF) domain
GC_00000127	Escarpia spicata symbiont	2226	8	K|L	COG0553	Superfamily II DNA or RNA helicase, SNF2 family
GC_00000127	Escarpia spicata symbiont	2227	8	K|L	COG0553	Superfamily II DNA or RNA helicase, SNF2 family
GC_00000127	Lamellibrachia barhami symbiont	1668	8	L|K	COG0553	Superfamily II DNA or RNA helicase, SNF2 family
GC_00000127	Lamellibrachia barhami symbiont	1666	8	L|K	COG0553	Superfamily II DNA or RNA helicase, SNF2 family
GC_00000127	Lamellibrachia barhami symbiont	1669	8	L|K	COG0553	Superfamily II DNA or RNA helicase, SNF2 family
GC_00000127	Lamellibrachia luymesi symbiont	1408	8	K|L	COG0553	Superfamily II DNA or RNA helicase, SNF2 family
GC_00000127	Paraescarpia echinospica symbiont	2608	8	K|L	COG0553	Superfamily II DNA or RNA helicase, SNF2 family
GC_00000127	Ridgeia piscesae symbiont	3058	8	L|K	COG0553	Superfamily II DNA or RNA helicase, SNF2 family
GC_00000127	Riftia pachyptila symbiont	1013	8	L|K	COG0553	Superfamily II DNA or RNA helicase, SNF2 family
GC_00000127	Seepiophila jonesi symbiont	1520	8	L|K	COG0553	Superfamily II DNA or RNA helicase, SNF2 family
GC_00000127	Tevnia jerichonana symbiont	2268	8	L|K	COG0553	Superfamily II DNA or RNA helicase, SNF2 family
GC_00000128	Escarpia spicata symbiont	1604	8	S	COG2013	Uncharacterized conserved protein, AIM24 family
GC_00000128	Lamellibrachia barhami symbiont	3530	8	S	COG2013	Uncharacterized conserved protein, AIM24 family
GC_00000128	Lamellibrachia luymesi symbiont	2702	8	S	COG2013	Uncharacterized conserved protein, AIM24 family
GC_00000128	Paraescarpia echinospica symbiont	1235	8	S	COG2013	Uncharacterized conserved protein, AIM24 family
GC_00000128	Ridgeia piscesae symbiont	2416	8	S	COG2013	Uncharacterized conserved protein, AIM24 family
GC_00000128	Ridgeia piscesae symbiont	2978	8	S	COG2013	Uncharacterized conserved protein, AIM24 family
GC_00000128	Riftia pachyptila symbiont	3073	8	S	COG2013	Uncharacterized conserved protein, AIM24 family
GC_00000128	Riftia pachyptila symbiont	206	8	S	COG2013	Uncharacterized conserved protein, AIM24 family
GC_00000128	Seepiophila jonesi symbiont	2243	8	S	COG2013	Uncharacterized conserved protein, AIM24 family
GC_00000128	Tevnia jerichonana symbiont	1881	8	S	COG2013	Uncharacterized conserved protein, AIM24 family
GC_00000128	Tevnia jerichonana symbiont	1900	8	S	COG2013	Uncharacterized conserved protein, AIM24 family
GC_00000129	Escarpia spicata symbiont	2494	8	N	COG1749	Flagellar hook protein FlgE
GC_00000129	Lamellibrachia barhami symbiont	4142	8	N	COG1749	Flagellar hook protein FlgE
GC_00000129	Lamellibrachia barhami symbiont	4143	8	N	COG1749	Flagellar hook protein FlgE
GC_00000129	Lamellibrachia barhami symbiont	928	8	N	COG1749	Flagellar hook protein FlgE
GC_00000129	Lamellibrachia luymesi symbiont	3552	8	N	COG1749	Flagellar hook protein FlgE
GC_00000129	Paraescarpia echinospica symbiont	2457	8	N	COG1749	Flagellar hook protein FlgE
GC_00000129	Ridgeia piscesae symbiont	405	8	N	COG1749	Flagellar hook protein FlgE
GC_00000129	Riftia pachyptila symbiont	1993	8	N	COG1749	Flagellar hook protein FlgE
GC_00000129	Seepiophila jonesi symbiont	1418	8	N	COG1749	Flagellar hook protein FlgE
GC_00000129	Tevnia jerichonana symbiont	129	8	N	COG1749	Flagellar hook protein FlgE
GC_00000129	Tevnia jerichonana symbiont	128	8	N	COG1749	Flagellar hook protein FlgE
GC_00000130	Escarpia spicata symbiont	3664	8	N|T	COG0643|COG2198	Chemotaxis protein histidine kinase CheA|HPt (histidine-containing phosphotransfer) domain
GC_00000130	Escarpia spicata symbiont	3665	8	N|T	COG0643|COG2198	Chemotaxis protein histidine kinase CheA|HPt (histidine-containing phosphotransfer) domain
GC_00000130	Lamellibrachia barhami symbiont	2990	8	T|N	COG0643|COG2198	Chemotaxis protein histidine kinase CheA|HPt (histidine-containing phosphotransfer) domain
GC_00000130	Lamellibrachia luymesi symbiont	1181	8	N|T	COG0643|COG2198	Chemotaxis protein histidine kinase CheA|HPt (histidine-containing phosphotransfer) domain
GC_00000130	Lamellibrachia luymesi symbiont	3629	8	N|T	COG0643|COG2198	Chemotaxis protein histidine kinase CheA|HPt (histidine-containing phosphotransfer) domain
GC_00000130	Paraescarpia echinospica symbiont	2304	8	T|N	COG0643|COG2198	Chemotaxis protein histidine kinase CheA|HPt (histidine-containing phosphotransfer) domain
GC_00000130	Ridgeia piscesae symbiont	280	8	T|N	COG0643|COG2198	Chemotaxis protein histidine kinase CheA|HPt (histidine-containing phosphotransfer) domain
GC_00000130	Riftia pachyptila symbiont	145	8	N|T	COG0643|COG2198	Chemotaxis protein histidine kinase CheA|HPt (histidine-containing phosphotransfer) domain
GC_00000130	Seepiophila jonesi symbiont	2896	8	N|T	COG0643|COG2198	Chemotaxis protein histidine kinase CheA|HPt (histidine-containing phosphotransfer) domain
GC_00000130	Seepiophila jonesi symbiont	988	8	N|T	COG0643|COG2198	Chemotaxis protein histidine kinase CheA|HPt (histidine-containing phosphotransfer) domain
GC_00000130	Tevnia jerichonana symbiont	99	8	N|T	COG0643|COG2198	Chemotaxis protein histidine kinase CheA|HPt (histidine-containing phosphotransfer) domain
GC_00000131	Escarpia spicata symbiont	2500	8	N	COG1256|COG1749	Flagellar hook-associated protein FlgK|Flagellar hook protein FlgE
GC_00000131	Lamellibrachia barhami symbiont	3886	8	N	COG1256|COG1749	Flagellar hook-associated protein FlgK|Flagellar hook protein FlgE
GC_00000131	Lamellibrachia barhami symbiont	3885	8	N	COG1256|COG1749	Flagellar hook-associated protein FlgK|Flagellar hook protein FlgE
GC_00000131	Lamellibrachia barhami symbiont	3888	8	N	COG1256	Flagellar hook-associated protein FlgK
GC_00000131	Lamellibrachia luymesi symbiont	3546	8	N	COG1256|COG1749	Flagellar hook-associated protein FlgK|Flagellar hook protein FlgE
GC_00000131	Paraescarpia echinospica symbiont	2451	8	N	COG1256|COG1749	Flagellar hook-associated protein FlgK|Flagellar hook protein FlgE
GC_00000131	Ridgeia piscesae symbiont	399	8	N	COG1256|COG1749	Flagellar hook-associated protein FlgK|Flagellar hook protein FlgE
GC_00000131	Riftia pachyptila symbiont	1986	8	N	COG1256|COG1749	Flagellar hook-associated protein FlgK|Flagellar hook protein FlgE
GC_00000131	Riftia pachyptila symbiont	1987	8	N	COG1256|COG1749	Flagellar hook-associated protein FlgK|Flagellar hook protein FlgE
GC_00000131	Seepiophila jonesi symbiont	1412	8	N	COG1256|COG1749	Flagellar hook-associated protein FlgK|Flagellar hook protein FlgE
GC_00000131	Tevnia jerichonana symbiont	135	8	N	COG1256|COG1749	Flagellar hook-associated protein FlgK|Flagellar hook protein FlgE
GC_00000132	Escarpia spicata symbiont	2084	8	Q	COG2175	Taurine dioxygenase, alpha-ketoglutarate-dependent
GC_00000132	Lamellibrachia barhami symbiont	2574	8	Q	COG2175	Taurine dioxygenase, alpha-ketoglutarate-dependent
GC_00000132	Lamellibrachia luymesi symbiont	3085	8	Q	COG2175	Taurine dioxygenase, alpha-ketoglutarate-dependent
GC_00000132	Paraescarpia echinospica symbiont	3025	8	Q	COG2175	Taurine dioxygenase, alpha-ketoglutarate-dependent
GC_00000132	Ridgeia piscesae symbiont	2035	8	Q	COG2175	Taurine dioxygenase, alpha-ketoglutarate-dependent
GC_00000132	Ridgeia piscesae symbiont	12	8	Q	COG2175	Taurine dioxygenase, alpha-ketoglutarate-dependent
GC_00000132	Ridgeia piscesae symbiont	586	8	Q	COG2175	Taurine dioxygenase, alpha-ketoglutarate-dependent
GC_00000132	Riftia pachyptila symbiont	3037	8	Q	COG2175	Taurine dioxygenase, alpha-ketoglutarate-dependent
GC_00000132	Seepiophila jonesi symbiont	1545	8	Q	COG2175	Taurine dioxygenase, alpha-ketoglutarate-dependent
GC_00000132	Tevnia jerichonana symbiont	2137	8	Q	COG2175	Taurine dioxygenase, alpha-ketoglutarate-dependent
GC_00000132	Tevnia jerichonana symbiont	1529	8	Q	COG2175	Taurine dioxygenase, alpha-ketoglutarate-dependent
GC_00000133	Escarpia spicata symbiont	2011	8	C	COG1282	NAD/NADP transhydrogenase beta subunit
GC_00000133	Lamellibrachia barhami symbiont	3661	8	C	COG1282	NAD/NADP transhydrogenase beta subunit
GC_00000133	Lamellibrachia luymesi symbiont	2910	8	C	COG1282	NAD/NADP transhydrogenase beta subunit
GC_00000133	Paraescarpia echinospica symbiont	3639	8	C	COG1282	NAD/NADP transhydrogenase beta subunit
GC_00000133	Ridgeia piscesae symbiont	433	8	C	COG1282	NAD/NADP transhydrogenase beta subunit
GC_00000133	Ridgeia piscesae symbiont	1976	8	C	COG1282	NAD/NADP transhydrogenase beta subunit
GC_00000133	Riftia pachyptila symbiont	1904	8	C	COG1282	NAD/NADP transhydrogenase beta subunit
GC_00000133	Riftia pachyptila symbiont	1593	8	C	COG1282	NAD/NADP transhydrogenase beta subunit
GC_00000133	Seepiophila jonesi symbiont	1139	8	C	COG1282	NAD/NADP transhydrogenase beta subunit
GC_00000133	Tevnia jerichonana symbiont	2658	8	C	COG1282	NAD/NADP transhydrogenase beta subunit
GC_00000133	Tevnia jerichonana symbiont	3099	8	C	COG1282	NAD/NADP transhydrogenase beta subunit
GC_00000134	Escarpia spicata symbiont	58	8	N	COG1360	Flagellar motor protein MotB
GC_00000134	Lamellibrachia barhami symbiont	833	8	N	COG1360	Flagellar motor protein MotB
GC_00000134	Lamellibrachia barhami symbiont	830	8	N	COG1360	Flagellar motor protein MotB
GC_00000134	Lamellibrachia luymesi symbiont	2129	8	N	COG1360	Flagellar motor protein MotB
GC_00000134	Lamellibrachia luymesi symbiont	2652	8	N	COG1360	Flagellar motor protein MotB
GC_00000134	Paraescarpia echinospica symbiont	1455	8	N	COG1360	Flagellar motor protein MotB
GC_00000134	Ridgeia piscesae symbiont	964	8	N	COG1360	Flagellar motor protein MotB
GC_00000134	Riftia pachyptila symbiont	1123	8	N	COG1360	Flagellar motor protein MotB
GC_00000134	Seepiophila jonesi symbiont	3474	8	N	COG1360	Flagellar motor protein MotB
GC_00000134	Seepiophila jonesi symbiont	2283	8	N	COG1360	Flagellar motor protein MotB
GC_00000134	Tevnia jerichonana symbiont	2438	8	N	COG1360	Flagellar motor protein MotB
GC_00000135	Escarpia spicata symbiont	3700	8	R	COG1331	Uncharacterized conserved protein YyaL, SSP411 family, contains thoiredoxin and six-hairpin glycosidase-like domains
GC_00000135	Lamellibrachia barhami symbiont	48	8	R	COG1331	Uncharacterized conserved protein YyaL, SSP411 family, contains thoiredoxin and six-hairpin glycosidase-like domains
GC_00000135	Lamellibrachia luymesi symbiont	2677	8	R	COG0667|COG1331	Predicted oxidoreductase (related to aryl-alcohol dehydrogenase)|Uncharacterized conserved protein YyaL, SSP411 family, contains thoiredoxin and six-hairpin glycosidase-like domains
GC_00000135	Lamellibrachia luymesi symbiont	2676	8	R	COG1331	Uncharacterized conserved protein YyaL, SSP411 family, contains thoiredoxin and six-hairpin glycosidase-like domains
GC_00000135	Paraescarpia echinospica symbiont	2343	8	R	COG1331	Uncharacterized conserved protein YyaL, SSP411 family, contains thoiredoxin and six-hairpin glycosidase-like domains
GC_00000135	Ridgeia piscesae symbiont	1664	8	R	COG1331	Uncharacterized conserved protein YyaL, SSP411 family, contains thoiredoxin and six-hairpin glycosidase-like domains
GC_00000135	Riftia pachyptila symbiont	2596	8	R	COG1331	Uncharacterized conserved protein YyaL, SSP411 family, contains thoiredoxin and six-hairpin glycosidase-like domains
GC_00000135	Riftia pachyptila symbiont	2595	8	R	COG1331	Uncharacterized conserved protein YyaL, SSP411 family, contains thoiredoxin and six-hairpin glycosidase-like domains
GC_00000135	Seepiophila jonesi symbiont	790	8	R	COG0667|COG1331	Predicted oxidoreductase (related to aryl-alcohol dehydrogenase)|Uncharacterized conserved protein YyaL, SSP411 family, contains thoiredoxin and six-hairpin glycosidase-like domains
GC_00000135	Seepiophila jonesi symbiont	789	8	R	COG1331	Uncharacterized conserved protein YyaL, SSP411 family, contains thoiredoxin and six-hairpin glycosidase-like domains
GC_00000135	Tevnia jerichonana symbiont	1405	8	R	COG1331	Uncharacterized conserved protein YyaL, SSP411 family, contains thoiredoxin and six-hairpin glycosidase-like domains
GC_00000136	Escarpia spicata symbiont	949	8	U	COG0341	Preprotein translocase subunit SecF
GC_00000136	Lamellibrachia barhami symbiont	324	8	U	COG0341	Preprotein translocase subunit SecF
GC_00000136	Lamellibrachia luymesi symbiont	862	8	U	COG0341	Preprotein translocase subunit SecF
GC_00000136	Paraescarpia echinospica symbiont	818	8	U	COG0341	Preprotein translocase subunit SecF
GC_00000136	Ridgeia piscesae symbiont	698	8	U	COG0341	Preprotein translocase subunit SecF
GC_00000136	Ridgeia piscesae symbiont	702	8
GC_00000136	Riftia pachyptila symbiont	2218	8	U	COG0341	Preprotein translocase subunit SecF
GC_00000136	Riftia pachyptila symbiont	2214	8
GC_00000136	Seepiophila jonesi symbiont	223	8	U	COG0341	Preprotein translocase subunit SecF
GC_00000136	Tevnia jerichonana symbiont	1860	8	U	COG0341	Preprotein translocase subunit SecF
GC_00000136	Tevnia jerichonana symbiont	1857	8
GC_00000137	Escarpia spicata symbiont	2986	8	P	COG4771	Outer membrane receptor for ferrienterochelin and colicins
GC_00000137	Lamellibrachia barhami symbiont	1616	8	P	COG4771	Outer membrane receptor for ferrienterochelin and colicins
GC_00000137	Lamellibrachia luymesi symbiont	2766	8	P	COG4771	Outer membrane receptor for ferrienterochelin and colicins
GC_00000137	Lamellibrachia luymesi symbiont	1143	8	P	COG4771	Outer membrane receptor for ferrienterochelin and colicins
GC_00000137	Paraescarpia echinospica symbiont	3320	8	P	COG4771	Outer membrane receptor for ferrienterochelin and colicins
GC_00000137	Ridgeia piscesae symbiont	1031	8	P	COG4771	Outer membrane receptor for ferrienterochelin and colicins
GC_00000137	Riftia pachyptila symbiont	2696	8	P	COG4771	Outer membrane receptor for ferrienterochelin and colicins
GC_00000137	Seepiophila jonesi symbiont	575	8	P	COG4771	Outer membrane receptor for ferrienterochelin and colicins
GC_00000137	Seepiophila jonesi symbiont	941	8	P	COG4771	Outer membrane receptor for ferrienterochelin and colicins
GC_00000137	Tevnia jerichonana symbiont	790	8	P	COG4771	Outer membrane receptor for ferrienterochelin and colicins
GC_00000137	Tevnia jerichonana symbiont	789	8	P	COG4771	Outer membrane receptor for ferrienterochelin and colicins
GC_00000138	Escarpia spicata symbiont	1471	8	S|E	COG0069|COG3369|COG3369	Glutamate synthase domain 2|Uncharacterized protein, contains Zn-finger domain of CDGSH type|Uncharacterized protein, contains Zn-finger domain of CDGSH type
GC_00000138	Escarpia spicata symbiont	754	8	S|E	COG0069|COG3369|COG3369	Glutamate synthase domain 2|Uncharacterized protein, contains Zn-finger domain of CDGSH type|Uncharacterized protein, contains Zn-finger domain of CDGSH type
GC_00000138	Escarpia spicata symbiont	755	8	H|E|P|Q	COG0028|COG2146	Acetolactate synthase large subunit or other thiamine pyrophosphate-requiring enzyme|Ferredoxin subunit of nitrite reductase or a ring-hydroxylating dioxygenase
GC_00000138	Escarpia spicata symbiont	758	8	S	COG3369|COG3369	Uncharacterized protein, contains Zn-finger domain of CDGSH type|Uncharacterized protein, contains Zn-finger domain of CDGSH type
GC_00000138	Lamellibrachia barhami symbiont	561	8	S|E	COG0069|COG3369|COG3369	Glutamate synthase domain 2|Uncharacterized protein, contains Zn-finger domain of CDGSH type|Uncharacterized protein, contains Zn-finger domain of CDGSH type
GC_00000138	Lamellibrachia luymesi symbiont	2845	8	E|S	COG0069|COG3369|COG3369	Glutamate synthase domain 2|Uncharacterized protein, contains Zn-finger domain of CDGSH type|Uncharacterized protein, contains Zn-finger domain of CDGSH type
GC_00000138	Paraescarpia echinospica symbiont	1101	8	E|S	COG0069|COG3369|COG3369	Glutamate synthase domain 2|Uncharacterized protein, contains Zn-finger domain of CDGSH type|Uncharacterized protein, contains Zn-finger domain of CDGSH type
GC_00000138	Ridgeia piscesae symbiont	2655	8	E|S	COG0069|COG3369|COG3369	Glutamate synthase domain 2|Uncharacterized protein, contains Zn-finger domain of CDGSH type|Uncharacterized protein, contains Zn-finger domain of CDGSH type
GC_00000138	Riftia pachyptila symbiont	1830	8	S|E	COG0069|COG3369|COG3369	Glutamate synthase domain 2|Uncharacterized protein, contains Zn-finger domain of CDGSH type|Uncharacterized protein, contains Zn-finger domain of CDGSH type
GC_00000138	Seepiophila jonesi symbiont	2534	8	E|S	COG0069|COG3369|COG3369	Glutamate synthase domain 2|Uncharacterized protein, contains Zn-finger domain of CDGSH type|Uncharacterized protein, contains Zn-finger domain of CDGSH type
GC_00000138	Tevnia jerichonana symbiont	3282	8	E|S	COG0069|COG3369|COG3369	Glutamate synthase domain 2|Uncharacterized protein, contains Zn-finger domain of CDGSH type|Uncharacterized protein, contains Zn-finger domain of CDGSH type
GC_00000140	Escarpia spicata symbiont	1226	8	H|E	COG0028	Acetolactate synthase large subunit or other thiamine pyrophosphate-requiring enzyme
GC_00000140	Lamellibrachia barhami symbiont	665	8	E|H	COG0028	Acetolactate synthase large subunit or other thiamine pyrophosphate-requiring enzyme
GC_00000140	Lamellibrachia luymesi symbiont	1669	8	H|E	COG0028	Acetolactate synthase large subunit or other thiamine pyrophosphate-requiring enzyme
GC_00000140	Paraescarpia echinospica symbiont	412	8	E|H	COG0028	Acetolactate synthase large subunit or other thiamine pyrophosphate-requiring enzyme
GC_00000140	Ridgeia piscesae symbiont	1573	8	H|E	COG0028	Acetolactate synthase large subunit or other thiamine pyrophosphate-requiring enzyme
GC_00000140	Riftia pachyptila symbiont	2838	8	H|E	COG0028	Acetolactate synthase large subunit or other thiamine pyrophosphate-requiring enzyme
GC_00000140	Seepiophila jonesi symbiont	1297	8	H|E	COG0028	Acetolactate synthase large subunit or other thiamine pyrophosphate-requiring enzyme
GC_00000140	Tevnia jerichonana symbiont	354	8	H|E	COG0028	Acetolactate synthase large subunit or other thiamine pyrophosphate-requiring enzyme
GC_00000140	Tevnia jerichonana symbiont	355	8	H|E	COG0028	Acetolactate synthase large subunit or other thiamine pyrophosphate-requiring enzyme
GC_00000140	Tevnia jerichonana symbiont	356	8	H|E	COG0028	Acetolactate synthase large subunit or other thiamine pyrophosphate-requiring enzyme
GC_00000140	Tevnia jerichonana symbiont	357	8	H|E	COG0028	Acetolactate synthase large subunit or other thiamine pyrophosphate-requiring enzyme
GC_00000141	Escarpia spicata symbiont	1899	8	C	COG0243	Anaerobic selenocysteine-containing dehydrogenase
GC_00000141	Lamellibrachia barhami symbiont	3146	8	C	COG0243	Anaerobic selenocysteine-containing dehydrogenase
GC_00000141	Lamellibrachia luymesi symbiont	2694	8	C	COG0243	Anaerobic selenocysteine-containing dehydrogenase
GC_00000141	Lamellibrachia luymesi symbiont	2533	8	C	COG0243	Anaerobic selenocysteine-containing dehydrogenase
GC_00000141	Paraescarpia echinospica symbiont	3245	8	C	COG0243	Anaerobic selenocysteine-containing dehydrogenase
GC_00000141	Ridgeia piscesae symbiont	286	8	C	COG0243	Anaerobic selenocysteine-containing dehydrogenase
GC_00000141	Riftia pachyptila symbiont	833	8	C	COG0243	Anaerobic selenocysteine-containing dehydrogenase
GC_00000141	Riftia pachyptila symbiont	834	8	C	COG0243	Anaerobic selenocysteine-containing dehydrogenase
GC_00000141	Seepiophila jonesi symbiont	1482	8	C	COG0243	Anaerobic selenocysteine-containing dehydrogenase
GC_00000141	Seepiophila jonesi symbiont	2340	8	C	COG0243	Anaerobic selenocysteine-containing dehydrogenase
GC_00000141	Tevnia jerichonana symbiont	1702	8	C	COG0243	Anaerobic selenocysteine-containing dehydrogenase
GC_00000143	Escarpia spicata symbiont	2232	8	L	COG0513	Superfamily II DNA and RNA helicase
GC_00000143	Lamellibrachia barhami symbiont	708	8	L	COG0513	Superfamily II DNA and RNA helicase
GC_00000143	Lamellibrachia barhami symbiont	711	8
GC_00000143	Lamellibrachia luymesi symbiont	1413	8	L	COG0513	Superfamily II DNA and RNA helicase
GC_00000143	Paraescarpia echinospica symbiont	2357	8	L	COG0513	Superfamily II DNA and RNA helicase
GC_00000143	Ridgeia piscesae symbiont	1470	8	L	COG0513	Superfamily II DNA and RNA helicase
GC_00000143	Ridgeia piscesae symbiont	84	8	L	COG0513	Superfamily II DNA and RNA helicase
GC_00000143	Riftia pachyptila symbiont	415	8	L	COG0513	Superfamily II DNA and RNA helicase
GC_00000143	Seepiophila jonesi symbiont	1525	8	L	COG0513	Superfamily II DNA and RNA helicase
GC_00000143	Tevnia jerichonana symbiont	515	8	L	COG0513	Superfamily II DNA and RNA helicase
GC_00000143	Tevnia jerichonana symbiont	431	8	L	COG0513	Superfamily II DNA and RNA helicase
GC_00000144	Escarpia spicata symbiont	227	8	K|T	COG0745|COG2200|COG3706	DNA-binding response regulator, OmpR family, contains REC and winged-helix (wHTH) domain|EAL domain, c-di-GMP-specific phosphodiesterase class I (or its enzymatically inactive variant)|Two-component response regulator, PleD family, consists of two REC domains and a diguanylate cyclase (GGDEF) domain
GC_00000144	Escarpia spicata symbiont	226	8	T	COG0784|COG2199|COG2200	CheY chemotaxis protein or a CheY-like REC (receiver) domain|GGDEF domain, diguanylate cyclase (c-di-GMP synthetase) or its enzymatically inactive variants|EAL domain, c-di-GMP-specific phosphodiesterase class I (or its enzymatically inactive variant)
GC_00000144	Lamellibrachia barhami symbiont	3475	8	T|K	COG0745|COG2200|COG3706	DNA-binding response regulator, OmpR family, contains REC and winged-helix (wHTH) domain|EAL domain, c-di-GMP-specific phosphodiesterase class I (or its enzymatically inactive variant)|Two-component response regulator, PleD family, consists of two REC domains and a diguanylate cyclase (GGDEF) domain
GC_00000144	Lamellibrachia luymesi symbiont	2340	8	K|T	COG0745|COG2200|COG3706	DNA-binding response regulator, OmpR family, contains REC and winged-helix (wHTH) domain|EAL domain, c-di-GMP-specific phosphodiesterase class I (or its enzymatically inactive variant)|Two-component response regulator, PleD family, consists of two REC domains and a diguanylate cyclase (GGDEF) domain
GC_00000144	Lamellibrachia luymesi symbiont	2341	8	T	COG0784|COG2199|COG2200	CheY chemotaxis protein or a CheY-like REC (receiver) domain|GGDEF domain, diguanylate cyclase (c-di-GMP synthetase) or its enzymatically inactive variants|EAL domain, c-di-GMP-specific phosphodiesterase class I (or its enzymatically inactive variant)
GC_00000144	Paraescarpia echinospica symbiont	199	8	T|K	COG0745|COG2200|COG3706	DNA-binding response regulator, OmpR family, contains REC and winged-helix (wHTH) domain|EAL domain, c-di-GMP-specific phosphodiesterase class I (or its enzymatically inactive variant)|Two-component response regulator, PleD family, consists of two REC domains and a diguanylate cyclase (GGDEF) domain
GC_00000144	Ridgeia piscesae symbiont	1823	8	T|K	COG0745|COG2200|COG3706	DNA-binding response regulator, OmpR family, contains REC and winged-helix (wHTH) domain|EAL domain, c-di-GMP-specific phosphodiesterase class I (or its enzymatically inactive variant)|Two-component response regulator, PleD family, consists of two REC domains and a diguanylate cyclase (GGDEF) domain
GC_00000144	Riftia pachyptila symbiont	961	8	K|T	COG0745|COG2200|COG3706	DNA-binding response regulator, OmpR family, contains REC and winged-helix (wHTH) domain|EAL domain, c-di-GMP-specific phosphodiesterase class I (or its enzymatically inactive variant)|Two-component response regulator, PleD family, consists of two REC domains and a diguanylate cyclase (GGDEF) domain
GC_00000144	Seepiophila jonesi symbiont	2599	8	T|K	COG0745|COG2200|COG3706	DNA-binding response regulator, OmpR family, contains REC and winged-helix (wHTH) domain|EAL domain, c-di-GMP-specific phosphodiesterase class I (or its enzymatically inactive variant)|Two-component response regulator, PleD family, consists of two REC domains and a diguanylate cyclase (GGDEF) domain
GC_00000144	Seepiophila jonesi symbiont	2600	8	T	COG0784|COG2199|COG2200	CheY chemotaxis protein or a CheY-like REC (receiver) domain|GGDEF domain, diguanylate cyclase (c-di-GMP synthetase) or its enzymatically inactive variants|EAL domain, c-di-GMP-specific phosphodiesterase class I (or its enzymatically inactive variant)
GC_00000144	Tevnia jerichonana symbiont	452	8	K|T	COG0745|COG2200|COG3706	DNA-binding response regulator, OmpR family, contains REC and winged-helix (wHTH) domain|EAL domain, c-di-GMP-specific phosphodiesterase class I (or its enzymatically inactive variant)|Two-component response regulator, PleD family, consists of two REC domains and a diguanylate cyclase (GGDEF) domain
GC_00000145	Escarpia spicata symbiont	2536	8	T	COG2199|COG2203	GGDEF domain, diguanylate cyclase (c-di-GMP synthetase) or its enzymatically inactive variants|GAF domain
GC_00000145	Escarpia spicata symbiont	2537	8	K|T	COG2203|COG3706	GAF domain|Two-component response regulator, PleD family, consists of two REC domains and a diguanylate cyclase (GGDEF) domain
GC_00000145	Lamellibrachia barhami symbiont	3835	8	T|K	COG2203|COG3706	GAF domain|Two-component response regulator, PleD family, consists of two REC domains and a diguanylate cyclase (GGDEF) domain
GC_00000145	Lamellibrachia luymesi symbiont	1786	8	K|T	COG2203|COG3706	GAF domain|Two-component response regulator, PleD family, consists of two REC domains and a diguanylate cyclase (GGDEF) domain
GC_00000145	Lamellibrachia luymesi symbiont	3214	8	K|T	COG1639|COG3706	HD-like signal output (HDOD) domain, no enzymatic activity|Two-component response regulator, PleD family, consists of two REC domains and a diguanylate cyclase (GGDEF) domain
GC_00000145	Paraescarpia echinospica symbiont	2405	8	T|K	COG2203|COG3706	GAF domain|Two-component response regulator, PleD family, consists of two REC domains and a diguanylate cyclase (GGDEF) domain
GC_00000145	Ridgeia piscesae symbiont	1957	8	T|K	COG2203|COG3706	GAF domain|Two-component response regulator, PleD family, consists of two REC domains and a diguanylate cyclase (GGDEF) domain
GC_00000145	Riftia pachyptila symbiont	397	8	K|T	COG2203|COG3706	GAF domain|Two-component response regulator, PleD family, consists of two REC domains and a diguanylate cyclase (GGDEF) domain
GC_00000145	Seepiophila jonesi symbiont	1577	8	T|K	COG2203|COG3706	GAF domain|Two-component response regulator, PleD family, consists of two REC domains and a diguanylate cyclase (GGDEF) domain
GC_00000145	Seepiophila jonesi symbiont	3128	8	T|K	COG1639|COG3706	HD-like signal output (HDOD) domain, no enzymatic activity|Two-component response regulator, PleD family, consists of two REC domains and a diguanylate cyclase (GGDEF) domain
GC_00000145	Tevnia jerichonana symbiont	191	8	K|T	COG2203|COG3706	GAF domain|Two-component response regulator, PleD family, consists of two REC domains and a diguanylate cyclase (GGDEF) domain
GC_00000146	Escarpia spicata symbiont	3694	8	U	COG3267	Type II secretory pathway, component ExeA (predicted ATPase)
GC_00000146	Lamellibrachia barhami symbiont	54	8	M|U	COG3267|COG3409	Type II secretory pathway, component ExeA (predicted ATPase)|Peptidoglycan-binding (PGRP) domain of peptidoglycan hydrolases
GC_00000146	Lamellibrachia luymesi symbiont	2670	8	U|M	COG3267|COG3409	Type II secretory pathway, component ExeA (predicted ATPase)|Peptidoglycan-binding (PGRP) domain of peptidoglycan hydrolases
GC_00000146	Lamellibrachia luymesi symbiont	2669	8	U|M	COG3267|COG3409	Type II secretory pathway, component ExeA (predicted ATPase)|Peptidoglycan-binding (PGRP) domain of peptidoglycan hydrolases
GC_00000146	Paraescarpia echinospica symbiont	2337	8	U|M	COG3267|COG3409	Type II secretory pathway, component ExeA (predicted ATPase)|Peptidoglycan-binding (PGRP) domain of peptidoglycan hydrolases
GC_00000146	Ridgeia piscesae symbiont	1669	8	U|M	COG3267|COG3409	Type II secretory pathway, component ExeA (predicted ATPase)|Peptidoglycan-binding (PGRP) domain of peptidoglycan hydrolases
GC_00000146	Riftia pachyptila symbiont	2588	8	M|U	COG3267|COG3409	Type II secretory pathway, component ExeA (predicted ATPase)|Peptidoglycan-binding (PGRP) domain of peptidoglycan hydrolases
GC_00000146	Riftia pachyptila symbiont	2587	8	M|U	COG3267|COG3409	Type II secretory pathway, component ExeA (predicted ATPase)|Peptidoglycan-binding (PGRP) domain of peptidoglycan hydrolases
GC_00000146	Seepiophila jonesi symbiont	783	8	U|M	COG3267|COG3409	Type II secretory pathway, component ExeA (predicted ATPase)|Peptidoglycan-binding (PGRP) domain of peptidoglycan hydrolases
GC_00000146	Seepiophila jonesi symbiont	782	8	U|M	COG3267|COG3409	Type II secretory pathway, component ExeA (predicted ATPase)|Peptidoglycan-binding (PGRP) domain of peptidoglycan hydrolases
GC_00000146	Tevnia jerichonana symbiont	1398	8	U|M	COG3267|COG3409	Type II secretory pathway, component ExeA (predicted ATPase)|Peptidoglycan-binding (PGRP) domain of peptidoglycan hydrolases
GC_00000147	Escarpia spicata symbiont	3286	8	C	COG4656	Na+-translocating ferredoxin:NAD+ oxidoreductase RNF, RnfC subunit
GC_00000147	Lamellibrachia barhami symbiont	2408	8	C	COG4656	Na+-translocating ferredoxin:NAD+ oxidoreductase RNF, RnfC subunit
GC_00000147	Lamellibrachia luymesi symbiont	2485	8	C	COG4656	Na+-translocating ferredoxin:NAD+ oxidoreductase RNF, RnfC subunit
GC_00000147	Paraescarpia echinospica symbiont	273	8	C	COG4656	Na+-translocating ferredoxin:NAD+ oxidoreductase RNF, RnfC subunit
GC_00000147	Ridgeia piscesae symbiont	326	8	C	COG4656	Na+-translocating ferredoxin:NAD+ oxidoreductase RNF, RnfC subunit
GC_00000147	Riftia pachyptila symbiont	2975	8	C	COG4656	Na+-translocating ferredoxin:NAD+ oxidoreductase RNF, RnfC subunit
GC_00000147	Riftia pachyptila symbiont	2976	8	D|C	COG1196|COG4656	Chromosome segregation ATPase|Na+-translocating ferredoxin:NAD+ oxidoreductase RNF, RnfC subunit
GC_00000147	Riftia pachyptila symbiont	2974	8	C	COG4656	Na+-translocating ferredoxin:NAD+ oxidoreductase RNF, RnfC subunit
GC_00000147	Seepiophila jonesi symbiont	1243	8	C	COG4656	Na+-translocating ferredoxin:NAD+ oxidoreductase RNF, RnfC subunit
GC_00000147	Tevnia jerichonana symbiont	3219	8	C	COG4656	Na+-translocating ferredoxin:NAD+ oxidoreductase RNF, RnfC subunit
GC_00000147	Tevnia jerichonana symbiont	3218	8
GC_00000149	Escarpia spicata symbiont	1687	8	O	COG1391	Glutamine synthetase adenylyltransferase
GC_00000149	Lamellibrachia barhami symbiont	1680	8	O	COG1391	Glutamine synthetase adenylyltransferase
GC_00000149	Lamellibrachia luymesi symbiont	1306	8	O	COG1391	Glutamine synthetase adenylyltransferase
GC_00000149	Paraescarpia echinospica symbiont	2619	8	O	COG1391	Glutamine synthetase adenylyltransferase
GC_00000149	Ridgeia piscesae symbiont	1071	8	O	COG1391	Glutamine synthetase adenylyltransferase
GC_00000149	Riftia pachyptila symbiont	1314	8	O	COG1391	Glutamine synthetase adenylyltransferase
GC_00000149	Riftia pachyptila symbiont	1313	8	O	COG1391	Glutamine synthetase adenylyltransferase
GC_00000149	Riftia pachyptila symbiont	1315	8	O	COG1391	Glutamine synthetase adenylyltransferase
GC_00000149	Seepiophila jonesi symbiont	2982	8	O	COG1391	Glutamine synthetase adenylyltransferase
GC_00000149	Tevnia jerichonana symbiont	3038	8	O	COG1391	Glutamine synthetase adenylyltransferase
GC_00000149	Tevnia jerichonana symbiont	3037	8	O	COG1391	Glutamine synthetase adenylyltransferase
GC_00000151	Escarpia spicata symbiont	1005	8	T	COG1217	Predicted membrane GTPase involved in stress response
GC_00000151	Lamellibrachia barhami symbiont	3327	8	T	COG1217	Predicted membrane GTPase involved in stress response
GC_00000151	Lamellibrachia barhami symbiont	135	8	T	COG1217	Predicted membrane GTPase involved in stress response
GC_00000151	Lamellibrachia barhami symbiont	134	8	T	COG1217	Predicted membrane GTPase involved in stress response
GC_00000151	Lamellibrachia barhami symbiont	3328	8	T	COG1217	Predicted membrane GTPase involved in stress response
GC_00000151	Lamellibrachia luymesi symbiont	447	8	T	COG1217	Predicted membrane GTPase involved in stress response
GC_00000151	Paraescarpia echinospica symbiont	876	8	T	COG1217	Predicted membrane GTPase involved in stress response
GC_00000151	Ridgeia piscesae symbiont	2159	8	T	COG1217	Predicted membrane GTPase involved in stress response
GC_00000151	Riftia pachyptila symbiont	2463	8	T	COG1217	Predicted membrane GTPase involved in stress response
GC_00000151	Seepiophila jonesi symbiont	3863	8	T	COG1217	Predicted membrane GTPase involved in stress response
GC_00000151	Tevnia jerichonana symbiont	2970	8	T	COG1217	Predicted membrane GTPase involved in stress response
GC_00000152	Escarpia spicata symbiont	3296	8	N|T	COG0643|COG0784|COG2198|COG2198|COG2198	Chemotaxis protein histidine kinase CheA|CheY chemotaxis protein or a CheY-like REC (receiver) domain|HPt (histidine-containing phosphotransfer) domain|HPt (histidine-containing phosphotransfer) domain|HPt (histidine-containing phosphotransfer) domain
GC_00000152	Lamellibrachia barhami symbiont	2424	8	T|N	COG0643|COG0784|COG2198|COG2198|COG2198	Chemotaxis protein histidine kinase CheA|CheY chemotaxis protein or a CheY-like REC (receiver) domain|HPt (histidine-containing phosphotransfer) domain|HPt (histidine-containing phosphotransfer) domain|HPt (histidine-containing phosphotransfer) domain
GC_00000152	Lamellibrachia luymesi symbiont	1639	8	N|T	COG0643|COG0784|COG2198	Chemotaxis protein histidine kinase CheA|CheY chemotaxis protein or a CheY-like REC (receiver) domain|HPt (histidine-containing phosphotransfer) domain
GC_00000152	Paraescarpia echinospica symbiont	1941	8	T|K|N	COG0643|COG0745|COG2198|COG2198|COG2198	Chemotaxis protein histidine kinase CheA|DNA-binding response regulator, OmpR family, contains REC and winged-helix (wHTH) domain|HPt (histidine-containing phosphotransfer) domain|HPt (histidine-containing phosphotransfer) domain|HPt (histidine-containing phosphotransfer) domain
GC_00000152	Ridgeia piscesae symbiont	332	8	T|K|N	COG0643|COG0745|COG2198|COG2198|COG2198	Chemotaxis protein histidine kinase CheA|DNA-binding response regulator, OmpR family, contains REC and winged-helix (wHTH) domain|HPt (histidine-containing phosphotransfer) domain|HPt (histidine-containing phosphotransfer) domain|HPt (histidine-containing phosphotransfer) domain
GC_00000152	Riftia pachyptila symbiont	2968	8	K|N|T	COG0643|COG0745|COG2198|COG2198|COG2198	Chemotaxis protein histidine kinase CheA|DNA-binding response regulator, OmpR family, contains REC and winged-helix (wHTH) domain|HPt (histidine-containing phosphotransfer) domain|HPt (histidine-containing phosphotransfer) domain|HPt (histidine-containing phosphotransfer) domain
GC_00000152	Riftia pachyptila symbiont	2102	8	K|N|T	COG0643|COG0745|COG2198|COG2198|COG2198|COG2198|COG2198|COG2198	Chemotaxis protein histidine kinase CheA|DNA-binding response regulator, OmpR family, contains REC and winged-helix (wHTH) domain|HPt (histidine-containing phosphotransfer) domain|HPt (histidine-containing phosphotransfer) domain|HPt (histidine-containing phosphotransfer) domain|HPt (histidine-containing phosphotransfer) domain|HPt (histidine-containing phosphotransfer) domain|HPt (histidine-cont…
GC_00000152	Seepiophila jonesi symbiont	710	8	N|T	COG0643|COG0784|COG2198	Chemotaxis protein histidine kinase CheA|CheY chemotaxis protein or a CheY-like REC (receiver) domain|HPt (histidine-containing phosphotransfer) domain
GC_00000152	Seepiophila jonesi symbiont	3219	8	N|T|K	COG0643|COG0745|COG2198|COG2198|COG2198|COG2198|COG2198|COG2198	Chemotaxis protein histidine kinase CheA|DNA-binding response regulator, OmpR family, contains REC and winged-helix (wHTH) domain|HPt (histidine-containing phosphotransfer) domain|HPt (histidine-containing phosphotransfer) domain|HPt (histidine-containing phosphotransfer) domain|HPt (histidine-containing phosphotransfer) domain|HPt (histidine-containing phosphotransfer) domain|HPt (histidine-cont…
GC_00000152	Tevnia jerichonana symbiont	3213	8	N|K|T	COG0643|COG0745|COG2198|COG2198|COG2198	Chemotaxis protein histidine kinase CheA|DNA-binding response regulator, OmpR family, contains REC and winged-helix (wHTH) domain|HPt (histidine-containing phosphotransfer) domain|HPt (histidine-containing phosphotransfer) domain|HPt (histidine-containing phosphotransfer) domain
GC_00000152	Tevnia jerichonana symbiont	3141	8	N|K|T	COG0643|COG0745|COG2198|COG2198|COG2198|COG2198|COG2198|COG2198	Chemotaxis protein histidine kinase CheA|DNA-binding response regulator, OmpR family, contains REC and winged-helix (wHTH) domain|HPt (histidine-containing phosphotransfer) domain|HPt (histidine-containing phosphotransfer) domain|HPt (histidine-containing phosphotransfer) domain|HPt (histidine-containing phosphotransfer) domain|HPt (histidine-containing phosphotransfer) domain|HPt (histidine-cont…
GC_00000153	Escarpia spicata symbiont	421	8	T	COG2204	DNA-binding transcriptional response regulator, NtrC family, contains REC, AAA-type ATPase, and a Fis-type DNA-binding domains
GC_00000153	Lamellibrachia barhami symbiont	3374	8	T	COG2204	DNA-binding transcriptional response regulator, NtrC family, contains REC, AAA-type ATPase, and a Fis-type DNA-binding domains
GC_00000153	Lamellibrachia luymesi symbiont	3761	8	T	COG2204	DNA-binding transcriptional response regulator, NtrC family, contains REC, AAA-type ATPase, and a Fis-type DNA-binding domains
GC_00000153	Lamellibrachia luymesi symbiont	3762	8	T	COG2204	DNA-binding transcriptional response regulator, NtrC family, contains REC, AAA-type ATPase, and a Fis-type DNA-binding domains
GC_00000153	Paraescarpia echinospica symbiont	3554	8	T	COG2204	DNA-binding transcriptional response regulator, NtrC family, contains REC, AAA-type ATPase, and a Fis-type DNA-binding domains
GC_00000153	Ridgeia piscesae symbiont	949	8	T	COG2204	DNA-binding transcriptional response regulator, NtrC family, contains REC, AAA-type ATPase, and a Fis-type DNA-binding domains
GC_00000153	Riftia pachyptila symbiont	1108	8	T	COG2204	DNA-binding transcriptional response regulator, NtrC family, contains REC, AAA-type ATPase, and a Fis-type DNA-binding domains
GC_00000153	Seepiophila jonesi symbiont	19	8	T	COG2204	DNA-binding transcriptional response regulator, NtrC family, contains REC, AAA-type ATPase, and a Fis-type DNA-binding domains
GC_00000153	Seepiophila jonesi symbiont	20	8	T	COG2204	DNA-binding transcriptional response regulator, NtrC family, contains REC, AAA-type ATPase, and a Fis-type DNA-binding domains
GC_00000153	Tevnia jerichonana symbiont	2453	8	T	COG2204	DNA-binding transcriptional response regulator, NtrC family, contains REC, AAA-type ATPase, and a Fis-type DNA-binding domains
GC_00000154	Escarpia spicata symbiont	3114	8	T	COG0664	cAMP-binding domain of CRP or a regulatory subunit of cAMP-dependent protein kinases
GC_00000154	Lamellibrachia barhami symbiont	1885	8	T	COG0664	cAMP-binding domain of CRP or a regulatory subunit of cAMP-dependent protein kinases
GC_00000154	Lamellibrachia luymesi symbiont	3000	8	T	COG0664	cAMP-binding domain of CRP or a regulatory subunit of cAMP-dependent protein kinases
GC_00000154	Lamellibrachia luymesi symbiont	2999	8	T	COG0664	cAMP-binding domain of CRP or a regulatory subunit of cAMP-dependent protein kinases
GC_00000154	Paraescarpia echinospica symbiont	1683	8	T	COG0664	cAMP-binding domain of CRP or a regulatory subunit of cAMP-dependent protein kinases
GC_00000154	Ridgeia piscesae symbiont	2606	8	T	COG0664	cAMP-binding domain of CRP or a regulatory subunit of cAMP-dependent protein kinases
GC_00000154	Riftia pachyptila symbiont	604	8	T	COG0664	cAMP-binding domain of CRP or a regulatory subunit of cAMP-dependent protein kinases
GC_00000154	Seepiophila jonesi symbiont	399	8	T	COG0664	cAMP-binding domain of CRP or a regulatory subunit of cAMP-dependent protein kinases
GC_00000154	Seepiophila jonesi symbiont	398	8	T	COG0664	cAMP-binding domain of CRP or a regulatory subunit of cAMP-dependent protein kinases
GC_00000154	Tevnia jerichonana symbiont	1148	8	T	COG0664	cAMP-binding domain of CRP or a regulatory subunit of cAMP-dependent protein kinases
GC_00000155	Escarpia spicata symbiont	3607	8	T	COG0515	Serine/threonine protein kinase
GC_00000155	Lamellibrachia barhami symbiont	2002	8	T	COG0515	Serine/threonine protein kinase
GC_00000155	Lamellibrachia luymesi symbiont	3921	8	T	COG0515	Serine/threonine protein kinase
GC_00000155	Lamellibrachia luymesi symbiont	3922	8
GC_00000155	Paraescarpia echinospica symbiont	2232	8	T	COG0515	Serine/threonine protein kinase
GC_00000155	Ridgeia piscesae symbiont	3086	8	T	COG0515	Serine/threonine protein kinase
GC_00000155	Riftia pachyptila symbiont	985	8	T	COG0515	Serine/threonine protein kinase
GC_00000155	Seepiophila jonesi symbiont	542	8	T	COG0515	Serine/threonine protein kinase
GC_00000155	Seepiophila jonesi symbiont	543	8
GC_00000155	Tevnia jerichonana symbiont	2239	8	T	COG0515	Serine/threonine protein kinase
GC_00000156	Escarpia spicata symbiont	1311	8	I	COG0825	Acetyl-CoA carboxylase alpha subunit
GC_00000156	Lamellibrachia barhami symbiont	2662	8	I	COG0825	Acetyl-CoA carboxylase alpha subunit
GC_00000156	Lamellibrachia barhami symbiont	2519	8
GC_00000156	Lamellibrachia barhami symbiont	2521	8
GC_00000156	Lamellibrachia luymesi symbiont	1229	8	I	COG0825	Acetyl-CoA carboxylase alpha subunit
GC_00000156	Paraescarpia echinospica symbiont	341	8	I	COG0825	Acetyl-CoA carboxylase alpha subunit
GC_00000156	Ridgeia piscesae symbiont	2362	8	I	COG0825	Acetyl-CoA carboxylase alpha subunit
GC_00000156	Riftia pachyptila symbiont	1657	8	I	COG0825	Acetyl-CoA carboxylase alpha subunit
GC_00000156	Seepiophila jonesi symbiont	3015	8	I	COG0825	Acetyl-CoA carboxylase alpha subunit
GC_00000156	Tevnia jerichonana symbiont	2048	8	I	COG0825	Acetyl-CoA carboxylase alpha subunit
GC_00000157	Escarpia spicata symbiont	878	8	J	COG0052	Ribosomal protein S2
GC_00000157	Lamellibrachia barhami symbiont	988	8	J	COG0052	Ribosomal protein S2
GC_00000157	Lamellibrachia barhami symbiont	986	8	J	COG0052	Ribosomal protein S2
GC_00000157	Lamellibrachia barhami symbiont	987	8
GC_00000157	Lamellibrachia luymesi symbiont	677	8	J	COG0052	Ribosomal protein S2
GC_00000157	Paraescarpia echinospica symbiont	733	8	J	COG0052	Ribosomal protein S2
GC_00000157	Ridgeia piscesae symbiont	2386	8	J	COG0052	Ribosomal protein S2
GC_00000157	Riftia pachyptila symbiont	585	8	J	COG0052	Ribosomal protein S2
GC_00000157	Seepiophila jonesi symbiont	3615	8	J	COG0052	Ribosomal protein S2
GC_00000157	Tevnia jerichonana symbiont	2706	8	J	COG0052	Ribosomal protein S2
GC_00000158	Escarpia spicata symbiont	3039	8	U	COG3267	Type II secretory pathway, component ExeA (predicted ATPase)
GC_00000158	Lamellibrachia barhami symbiont	3709	8	U	COG3267	Type II secretory pathway, component ExeA (predicted ATPase)
GC_00000158	Lamellibrachia luymesi symbiont	1725	8	U	COG3267	Type II secretory pathway, component ExeA (predicted ATPase)
GC_00000158	Lamellibrachia luymesi symbiont	1726	8
GC_00000158	Paraescarpia echinospica symbiont	967	8	U	COG3267	Type II secretory pathway, component ExeA (predicted ATPase)
GC_00000158	Ridgeia piscesae symbiont	528	8	U	COG3267	Type II secretory pathway, component ExeA (predicted ATPase)
GC_00000158	Riftia pachyptila symbiont	36	8	U	COG3267	Type II secretory pathway, component ExeA (predicted ATPase)
GC_00000158	Seepiophila jonesi symbiont	3693	8	U	COG3267	Type II secretory pathway, component ExeA (predicted ATPase)
GC_00000158	Seepiophila jonesi symbiont	3694	8
GC_00000158	Tevnia jerichonana symbiont	2755	8	U	COG3267	Type II secretory pathway, component ExeA (predicted ATPase)
GC_00000160	Escarpia spicata symbiont	3134	8	E	COG0405	Gamma-glutamyltranspeptidase
GC_00000160	Lamellibrachia barhami symbiont	1857	8	E	COG0405	Gamma-glutamyltranspeptidase
GC_00000160	Lamellibrachia luymesi symbiont	3605	8	E	COG0405	Gamma-glutamyltranspeptidase
GC_00000160	Lamellibrachia luymesi symbiont	172	8	E	COG0405	Gamma-glutamyltranspeptidase
GC_00000160	Paraescarpia echinospica symbiont	1702	8	E	COG0405	Gamma-glutamyltranspeptidase
GC_00000160	Ridgeia piscesae symbiont	2582	8	E	COG0405	Gamma-glutamyltranspeptidase
GC_00000160	Riftia pachyptila symbiont	632	8	E	COG0405	Gamma-glutamyltranspeptidase
GC_00000160	Seepiophila jonesi symbiont	2163	8	E	COG0405	Gamma-glutamyltranspeptidase
GC_00000160	Seepiophila jonesi symbiont	556	8	E	COG0405	Gamma-glutamyltranspeptidase
GC_00000160	Tevnia jerichonana symbiont	1174	8	E	COG0405	Gamma-glutamyltranspeptidase
GC_00000161	Escarpia spicata symbiont	2511	8	N|U	COG1516	Flagellin-specific chaperone FliS
GC_00000161	Lamellibrachia barhami symbiont	3869	8	N|U	COG1516	Flagellin-specific chaperone FliS
GC_00000161	Lamellibrachia luymesi symbiont	1764	8	U|N	COG1516	Flagellin-specific chaperone FliS
GC_00000161	Lamellibrachia luymesi symbiont	1765	8	U|N	COG1516	Flagellin-specific chaperone FliS
GC_00000161	Paraescarpia echinospica symbiont	2442	8	N|U	COG1516	Flagellin-specific chaperone FliS
GC_00000161	Ridgeia piscesae symbiont	192	8	U|N	COG1516	Flagellin-specific chaperone FliS
GC_00000161	Riftia pachyptila symbiont	3396	8	U|N	COG1516	Flagellin-specific chaperone FliS
GC_00000161	Seepiophila jonesi symbiont	1555	8	N|U	COG1516	Flagellin-specific chaperone FliS
GC_00000161	Seepiophila jonesi symbiont	1556	8	N|U	COG1516	Flagellin-specific chaperone FliS
GC_00000161	Tevnia jerichonana symbiont	165	8	N|U	COG1516	Flagellin-specific chaperone FliS
GC_00000162	Escarpia spicata symbiont	3692	8	R	COG1040	Predicted amidophosphoribosyltransferases
GC_00000162	Lamellibrachia barhami symbiont	58	8	R	COG1040	Predicted amidophosphoribosyltransferases
GC_00000162	Lamellibrachia luymesi symbiont	2667	8	R	COG1040	Predicted amidophosphoribosyltransferases
GC_00000162	Lamellibrachia luymesi symbiont	2666	8	R	COG1040	Predicted amidophosphoribosyltransferases
GC_00000162	Paraescarpia echinospica symbiont	2335	8	R	COG1040	Predicted amidophosphoribosyltransferases
GC_00000162	Ridgeia piscesae symbiont	1513	8	R	COG1040	Predicted amidophosphoribosyltransferases
GC_00000162	Riftia pachyptila symbiont	123	8	R	COG1040	Predicted amidophosphoribosyltransferases
GC_00000162	Seepiophila jonesi symbiont	780	8	R	COG1040	Predicted amidophosphoribosyltransferases
GC_00000162	Seepiophila jonesi symbiont	779	8	R	COG1040	Predicted amidophosphoribosyltransferases
GC_00000162	Tevnia jerichonana symbiont	76	8	R	COG1040	Predicted amidophosphoribosyltransferases
GC_00000163	Escarpia spicata symbiont	2780	8	M|D|P	COG2132|COG2132	Multicopper oxidase with three cupredoxin domains (includes cell division protein FtsP and spore coat protein CotA)|Multicopper oxidase with three cupredoxin domains (includes cell division protein FtsP and spore coat protein CotA)
GC_00000163	Escarpia spicata symbiont	2781	8	M|D|P	COG2132|COG2132	Multicopper oxidase with three cupredoxin domains (includes cell division protein FtsP and spore coat protein CotA)|Multicopper oxidase with three cupredoxin domains (includes cell division protein FtsP and spore coat protein CotA)
GC_00000163	Lamellibrachia barhami symbiont	2083	8	P|M|D	COG2132|COG2132	Multicopper oxidase with three cupredoxin domains (includes cell division protein FtsP and spore coat protein CotA)|Multicopper oxidase with three cupredoxin domains (includes cell division protein FtsP and spore coat protein CotA)
GC_00000163	Lamellibrachia barhami symbiont	2084	8	P|M|D	COG2132|COG2132	Multicopper oxidase with three cupredoxin domains (includes cell division protein FtsP and spore coat protein CotA)|Multicopper oxidase with three cupredoxin domains (includes cell division protein FtsP and spore coat protein CotA)
GC_00000163	Lamellibrachia luymesi symbiont	1291	8	P|D|M	COG2132|COG2132	Multicopper oxidase with three cupredoxin domains (includes cell division protein FtsP and spore coat protein CotA)|Multicopper oxidase with three cupredoxin domains (includes cell division protein FtsP and spore coat protein CotA)
GC_00000163	Paraescarpia echinospica symbiont	2852	8	M|P|D	COG2132|COG2132	Multicopper oxidase with three cupredoxin domains (includes cell division protein FtsP and spore coat protein CotA)|Multicopper oxidase with three cupredoxin domains (includes cell division protein FtsP and spore coat protein CotA)
GC_00000163	Ridgeia piscesae symbiont	2298	8	D|M|P	COG2132|COG2132	Multicopper oxidase with three cupredoxin domains (includes cell division protein FtsP and spore coat protein CotA)|Multicopper oxidase with three cupredoxin domains (includes cell division protein FtsP and spore coat protein CotA)
GC_00000163	Riftia pachyptila symbiont	3404	8	P|D|M	COG2132|COG2132	Multicopper oxidase with three cupredoxin domains (includes cell division protein FtsP and spore coat protein CotA)|Multicopper oxidase with three cupredoxin domains (includes cell division protein FtsP and spore coat protein CotA)
GC_00000163	Seepiophila jonesi symbiont	2208	8	M|P|D	COG2132|COG2132	Multicopper oxidase with three cupredoxin domains (includes cell division protein FtsP and spore coat protein CotA)|Multicopper oxidase with three cupredoxin domains (includes cell division protein FtsP and spore coat protein CotA)
GC_00000163	Tevnia jerichonana symbiont	1981	8	P|D|M	COG2132|COG2132	Multicopper oxidase with three cupredoxin domains (includes cell division protein FtsP and spore coat protein CotA)|Multicopper oxidase with three cupredoxin domains (includes cell division protein FtsP and spore coat protein CotA)
GC_00000165	Escarpia spicata symbiont	3455	8	C	COG2863|COG2863	Cytochrome c553|Cytochrome c553
GC_00000165	Escarpia spicata symbiont	2796	8	C	COG2863|COG2863	Cytochrome c553|Cytochrome c553
GC_00000165	Lamellibrachia barhami symbiont	33	8	C	COG2863|COG2863	Cytochrome c553|Cytochrome c553
GC_00000165	Lamellibrachia luymesi symbiont	506	8	C	COG2863|COG2863	Cytochrome c553|Cytochrome c553
GC_00000165	Paraescarpia echinospica symbiont	2077	8	C	COG2863|COG2863	Cytochrome c553|Cytochrome c553
GC_00000165	Paraescarpia echinospica symbiont	2827	8	C	COG2863|COG2863	Cytochrome c553|Cytochrome c553
GC_00000165	Ridgeia piscesae symbiont	2484	8	C	COG2863|COG2863	Cytochrome c553|Cytochrome c553
GC_00000165	Riftia pachyptila symbiont	2078	8	C	COG2863|COG2863	Cytochrome c553|Cytochrome c553
GC_00000165	Seepiophila jonesi symbiont	2460	8	C	COG2863|COG2863	Cytochrome c553|Cytochrome c553
GC_00000165	Tevnia jerichonana symbiont	2816	8	C	COG2863|COG2863	Cytochrome c553|Cytochrome c553
GC_00000166	Escarpia spicata symbiont	1668	8	C	COG0650	Formate hydrogenlyase subunit 4
GC_00000166	Lamellibrachia barhami symbiont	1703	8	C	COG0650	Formate hydrogenlyase subunit 4
GC_00000166	Lamellibrachia luymesi symbiont	2209	8	C	COG0650	Formate hydrogenlyase subunit 4
GC_00000166	Paraescarpia echinospica symbiont	2636	8	C	COG0650	Formate hydrogenlyase subunit 4
GC_00000166	Ridgeia piscesae symbiont	468	8	C	COG0650	Formate hydrogenlyase subunit 4
GC_00000166	Ridgeia piscesae symbiont	972	8	C	COG0650	Formate hydrogenlyase subunit 4
GC_00000166	Riftia pachyptila symbiont	2261	8	C	COG0650	Formate hydrogenlyase subunit 4
GC_00000166	Seepiophila jonesi symbiont	439	8	C	COG0650	Formate hydrogenlyase subunit 4
GC_00000166	Tevnia jerichonana symbiont	731	8	C	COG0650	Formate hydrogenlyase subunit 4
GC_00000166	Tevnia jerichonana symbiont	732	8	C	COG0650	Formate hydrogenlyase subunit 4
GC_00000167	Escarpia spicata symbiont	845	8	O	COG1067	Predicted ATP-dependent protease
GC_00000167	Lamellibrachia barhami symbiont	2017	8	O	COG1067	Predicted ATP-dependent protease
GC_00000167	Lamellibrachia luymesi symbiont	784	8	O	COG1067	Predicted ATP-dependent protease
GC_00000167	Lamellibrachia luymesi symbiont	785	8	O	COG1067	Predicted ATP-dependent protease
GC_00000167	Paraescarpia echinospica symbiont	8	8	O	COG1067	Predicted ATP-dependent protease
GC_00000167	Ridgeia piscesae symbiont	3163	8	O	COG1067	Predicted ATP-dependent protease
GC_00000167	Riftia pachyptila symbiont	3203	8	O	COG1067	Predicted ATP-dependent protease
GC_00000167	Seepiophila jonesi symbiont	293	8	O	COG1067	Predicted ATP-dependent protease
GC_00000167	Seepiophila jonesi symbiont	294	8	O	COG1067	Predicted ATP-dependent protease
GC_00000167	Tevnia jerichonana symbiont	1025	8	O	COG1067	Predicted ATP-dependent protease
GC_00000168	Escarpia spicata symbiont	1385	8	G	COG0058	Glucan phosphorylase
GC_00000168	Lamellibrachia barhami symbiont	3795	8	G	COG0058	Glucan phosphorylase
GC_00000168	Lamellibrachia barhami symbiont	3796	8	G	COG0058	Glucan phosphorylase
GC_00000168	Lamellibrachia barhami symbiont	2300	8	G	COG0058	Glucan phosphorylase
GC_00000168	Lamellibrachia luymesi symbiont	3868	8	G	COG0058	Glucan phosphorylase
GC_00000168	Paraescarpia echinospica symbiont	1001	8	G	COG0058	Glucan phosphorylase
GC_00000168	Ridgeia piscesae symbiont	2726	8	G	COG0058	Glucan phosphorylase
GC_00000168	Riftia pachyptila symbiont	2852	8	G	COG0058	Glucan phosphorylase
GC_00000168	Seepiophila jonesi symbiont	2650	8	G	COG0058	Glucan phosphorylase
GC_00000168	Tevnia jerichonana symbiont	2338	8	G	COG0058	Glucan phosphorylase
GC_00000169	Escarpia spicata symbiont	1372	8	P	COG0004	Ammonia channel protein AmtB
GC_00000169	Escarpia spicata symbiont	1371	8	P	COG0004	Ammonia channel protein AmtB
GC_00000169	Lamellibrachia barhami symbiont	3812	8	P	COG0004	Ammonia channel protein AmtB
GC_00000169	Lamellibrachia barhami symbiont	3815	8
GC_00000169	Lamellibrachia luymesi symbiont	2457	8	P	COG0004	Ammonia channel protein AmtB
GC_00000169	Paraescarpia echinospica symbiont	988	8	P	COG0004	Ammonia channel protein AmtB
GC_00000169	Ridgeia piscesae symbiont	2715	8	P	COG0004	Ammonia channel protein AmtB
GC_00000169	Riftia pachyptila symbiont	3162	8	P	COG0004	Ammonia channel protein AmtB
GC_00000169	Seepiophila jonesi symbiont	984	8	P	COG0004	Ammonia channel protein AmtB
GC_00000169	Tevnia jerichonana symbiont	2349	8	P	COG0004	Ammonia channel protein AmtB
GC_00000170	Escarpia spicata symbiont	3513	8	N|W	COG2805	Tfp pilus assembly protein PilT, pilus retraction ATPase
GC_00000170	Lamellibrachia barhami symbiont	1933	8	W|N	COG2805	Tfp pilus assembly protein PilT, pilus retraction ATPase
GC_00000170	Lamellibrachia luymesi symbiont	3121	8	N|W	COG2805	Tfp pilus assembly protein PilT, pilus retraction ATPase
GC_00000170	Lamellibrachia luymesi symbiont	3120	8	N|W	COG2805	Tfp pilus assembly protein PilT, pilus retraction ATPase
GC_00000170	Paraescarpia echinospica symbiont	2127	8	W|N	COG2805	Tfp pilus assembly protein PilT, pilus retraction ATPase
GC_00000170	Ridgeia piscesae symbiont	1351	8	W|N	COG2805	Tfp pilus assembly protein PilT, pilus retraction ATPase
GC_00000170	Riftia pachyptila symbiont	928	8	N|W	COG2805	Tfp pilus assembly protein PilT, pilus retraction ATPase
GC_00000170	Seepiophila jonesi symbiont	2493	8	N|W	COG2805	Tfp pilus assembly protein PilT, pilus retraction ATPase
GC_00000170	Seepiophila jonesi symbiont	2492	8	N|W	COG2805	Tfp pilus assembly protein PilT, pilus retraction ATPase
GC_00000170	Tevnia jerichonana symbiont	1729	8	N|W	COG2805	Tfp pilus assembly protein PilT, pilus retraction ATPase
GC_00000171	Escarpia spicata symbiont	1266	8	P	COG0607	Rhodanese-related sulfurtransferase
GC_00000171	Escarpia spicata symbiont	1127	8	P	COG0607	Rhodanese-related sulfurtransferase
GC_00000171	Lamellibrachia barhami symbiont	3263	8	P	COG0607	Rhodanese-related sulfurtransferase
GC_00000171	Lamellibrachia luymesi symbiont	3594	8	P	COG0607	Rhodanese-related sulfurtransferase
GC_00000171	Paraescarpia echinospica symbiont	389	8	P	COG0607	Rhodanese-related sulfurtransferase
GC_00000171	Paraescarpia echinospica symbiont	1365	8	P	COG0607	Rhodanese-related sulfurtransferase
GC_00000171	Ridgeia piscesae symbiont	3201	8	P	COG0607	Rhodanese-related sulfurtransferase
GC_00000171	Riftia pachyptila symbiont	1236	8	P	COG0607	Rhodanese-related sulfurtransferase
GC_00000171	Seepiophila jonesi symbiont	3207	8	P	COG0607	Rhodanese-related sulfurtransferase
GC_00000171	Tevnia jerichonana symbiont	2594	8	P	COG0607	Rhodanese-related sulfurtransferase
GC_00000172	Escarpia spicata symbiont	1413	8	T	COG0784	CheY chemotaxis protein or a CheY-like REC (receiver) domain
GC_00000172	Lamellibrachia barhami symbiont	2272	8	T	COG0784	CheY chemotaxis protein or a CheY-like REC (receiver) domain
GC_00000172	Lamellibrachia luymesi symbiont	335	8	T	COG0784	CheY chemotaxis protein or a CheY-like REC (receiver) domain
GC_00000172	Lamellibrachia luymesi symbiont	3015	8
GC_00000172	Paraescarpia echinospica symbiont	1034	8	T	COG0784	CheY chemotaxis protein or a CheY-like REC (receiver) domain
GC_00000172	Ridgeia piscesae symbiont	387	8	T	COG0784	CheY chemotaxis protein or a CheY-like REC (receiver) domain
GC_00000172	Riftia pachyptila symbiont	1654	8	T	COG0784	CheY chemotaxis protein or a CheY-like REC (receiver) domain
GC_00000172	Seepiophila jonesi symbiont	2856	8	T	COG0784	CheY chemotaxis protein or a CheY-like REC (receiver) domain
GC_00000172	Seepiophila jonesi symbiont	3491	8
GC_00000172	Tevnia jerichonana symbiont	2929	8	T	COG0784	CheY chemotaxis protein or a CheY-like REC (receiver) domain
GC_00000173	Escarpia spicata symbiont	3561	8	O	COG1262	Formylglycine-generating enzyme, required for sulfatase activity, contains SUMF1/FGE domain
GC_00000173	Lamellibrachia barhami symbiont	1971	8	O	COG1262	Formylglycine-generating enzyme, required for sulfatase activity, contains SUMF1/FGE domain
GC_00000173	Lamellibrachia barhami symbiont	1969	8	O	COG1262	Formylglycine-generating enzyme, required for sulfatase activity, contains SUMF1/FGE domain
GC_00000173	Lamellibrachia luymesi symbiont	1216	8	O	COG1262	Formylglycine-generating enzyme, required for sulfatase activity, contains SUMF1/FGE domain
GC_00000173	Paraescarpia echinospica symbiont	2179	8	O	COG1262	Formylglycine-generating enzyme, required for sulfatase activity, contains SUMF1/FGE domain
GC_00000173	Ridgeia piscesae symbiont	1680	8	O	COG1262	Formylglycine-generating enzyme, required for sulfatase activity, contains SUMF1/FGE domain
GC_00000173	Riftia pachyptila symbiont	2575	8	O	COG1262	Formylglycine-generating enzyme, required for sulfatase activity, contains SUMF1/FGE domain
GC_00000173	Riftia pachyptila symbiont	2576	8	O	COG1262	Formylglycine-generating enzyme, required for sulfatase activity, contains SUMF1/FGE domain
GC_00000173	Seepiophila jonesi symbiont	3740	8	O	COG1262	Formylglycine-generating enzyme, required for sulfatase activity, contains SUMF1/FGE domain
GC_00000173	Tevnia jerichonana symbiont	1387	8	O	COG1262	Formylglycine-generating enzyme, required for sulfatase activity, contains SUMF1/FGE domain
GC_00000174	Escarpia spicata symbiont	3659	8	N	COG1192	Cellulose biosynthesis protein BcsQ
GC_00000174	Lamellibrachia barhami symbiont	2995	8	N	COG1192	Cellulose biosynthesis protein BcsQ
GC_00000174	Lamellibrachia luymesi symbiont	3634	8	N	COG1192	Cellulose biosynthesis protein BcsQ
GC_00000174	Lamellibrachia luymesi symbiont	744	8	N	COG1192	Cellulose biosynthesis protein BcsQ
GC_00000174	Paraescarpia echinospica symbiont	2299	8	N	COG1192	Cellulose biosynthesis protein BcsQ
GC_00000174	Ridgeia piscesae symbiont	274	8	N	COG1192	Cellulose biosynthesis protein BcsQ
GC_00000174	Riftia pachyptila symbiont	150	8	N	COG1192	Cellulose biosynthesis protein BcsQ
GC_00000174	Seepiophila jonesi symbiont	993	8	N	COG1192	Cellulose biosynthesis protein BcsQ
GC_00000174	Seepiophila jonesi symbiont	3967	8	N	COG1192	Cellulose biosynthesis protein BcsQ
GC_00000174	Tevnia jerichonana symbiont	104	8	N	COG1192	Cellulose biosynthesis protein BcsQ
GC_00000176	Escarpia spicata symbiont	428	8	M	COG2956	Lipopolysaccharide biosynthesis regulator YciM, contains six TPR domains and a predicted metal-binding C-terminal domain
GC_00000176	Lamellibrachia barhami symbiont	3381	8	M	COG2956	Lipopolysaccharide biosynthesis regulator YciM, contains six TPR domains and a predicted metal-binding C-terminal domain
GC_00000176	Lamellibrachia luymesi symbiont	3769	8	M	COG2956	Lipopolysaccharide biosynthesis regulator YciM, contains six TPR domains and a predicted metal-binding C-terminal domain
GC_00000176	Lamellibrachia luymesi symbiont	3770	8	M	COG2956	Lipopolysaccharide biosynthesis regulator YciM, contains six TPR domains and a predicted metal-binding C-terminal domain
GC_00000176	Paraescarpia echinospica symbiont	3547	8	M	COG2956	Lipopolysaccharide biosynthesis regulator YciM, contains six TPR domains and a predicted metal-binding C-terminal domain
GC_00000176	Ridgeia piscesae symbiont	1246	8	M	COG2956	Lipopolysaccharide biosynthesis regulator YciM, contains six TPR domains and a predicted metal-binding C-terminal domain
GC_00000176	Riftia pachyptila symbiont	2668	8	M	COG2956	Lipopolysaccharide biosynthesis regulator YciM, contains six TPR domains and a predicted metal-binding C-terminal domain
GC_00000176	Seepiophila jonesi symbiont	27	8	M	COG2956	Lipopolysaccharide biosynthesis regulator YciM, contains six TPR domains and a predicted metal-binding C-terminal domain
GC_00000176	Seepiophila jonesi symbiont	28	8	M	COG2956	Lipopolysaccharide biosynthesis regulator YciM, contains six TPR domains and a predicted metal-binding C-terminal domain
GC_00000176	Tevnia jerichonana symbiont	582	8	M	COG2956	Lipopolysaccharide biosynthesis regulator YciM, contains six TPR domains and a predicted metal-binding C-terminal domain
GC_00000177	Escarpia spicata symbiont	2695	8	R	COG0535	Radical SAM superfamily enzyme, MoaA/NifB/PqqE/SkfB family
GC_00000177	Lamellibrachia barhami symbiont	1366	8	R	COG0535	Radical SAM superfamily enzyme, MoaA/NifB/PqqE/SkfB family
GC_00000177	Lamellibrachia luymesi symbiont	1526	8	R	COG0535	Radical SAM superfamily enzyme, MoaA/NifB/PqqE/SkfB family
GC_00000177	Lamellibrachia luymesi symbiont	3590	8
GC_00000177	Paraescarpia echinospica symbiont	1280	8	R	COG0535	Radical SAM superfamily enzyme, MoaA/NifB/PqqE/SkfB family
GC_00000177	Ridgeia piscesae symbiont	1490	8	R	COG0535	Radical SAM superfamily enzyme, MoaA/NifB/PqqE/SkfB family
GC_00000177	Riftia pachyptila symbiont	2337	8	R	COG0535	Radical SAM superfamily enzyme, MoaA/NifB/PqqE/SkfB family
GC_00000177	Seepiophila jonesi symbiont	3666	8	R	COG0535	Radical SAM superfamily enzyme, MoaA/NifB/PqqE/SkfB family
GC_00000177	Seepiophila jonesi symbiont	1668	8
GC_00000177	Tevnia jerichonana symbiont	535	8	R	COG0535	Radical SAM superfamily enzyme, MoaA/NifB/PqqE/SkfB family
GC_00000178	Escarpia spicata symbiont	687	8	R	COG1875	Predicted ribonuclease YlaK, contains NYN-type RNase and PhoH-family ATPase domains
GC_00000178	Lamellibrachia barhami symbiont	1277	8	R	COG1875	Predicted ribonuclease YlaK, contains NYN-type RNase and PhoH-family ATPase domains
GC_00000178	Lamellibrachia luymesi symbiont	17	8	R	COG1875	Predicted ribonuclease YlaK, contains NYN-type RNase and PhoH-family ATPase domains
GC_00000178	Lamellibrachia luymesi symbiont	18	8	R	COG1875	Predicted ribonuclease YlaK, contains NYN-type RNase and PhoH-family ATPase domains
GC_00000178	Paraescarpia echinospica symbiont	659	8	R	COG1875	Predicted ribonuclease YlaK, contains NYN-type RNase and PhoH-family ATPase domains
GC_00000178	Ridgeia piscesae symbiont	3218	8	R	COG1875	Predicted ribonuclease YlaK, contains NYN-type RNase and PhoH-family ATPase domains
GC_00000178	Riftia pachyptila symbiont	1217	8	R	COG1875	Predicted ribonuclease YlaK, contains NYN-type RNase and PhoH-family ATPase domains
GC_00000178	Seepiophila jonesi symbiont	2395	8	R	COG1875	Predicted ribonuclease YlaK, contains NYN-type RNase and PhoH-family ATPase domains
GC_00000178	Seepiophila jonesi symbiont	2396	8	R	COG1875	Predicted ribonuclease YlaK, contains NYN-type RNase and PhoH-family ATPase domains
GC_00000178	Tevnia jerichonana symbiont	2575	8	R	COG1875	Predicted ribonuclease YlaK, contains NYN-type RNase and PhoH-family ATPase domains
GC_00000180	Escarpia spicata symbiont	2698	8	C	COG3794	Plastocyanin
GC_00000180	Lamellibrachia barhami symbiont	1363	8	C	COG3794	Plastocyanin
GC_00000180	Lamellibrachia barhami symbiont	1361	8
GC_00000180	Lamellibrachia barhami symbiont	1362	8
GC_00000180	Lamellibrachia luymesi symbiont	1522	8	C	COG3794	Plastocyanin
GC_00000180	Paraescarpia echinospica symbiont	1283	8	C	COG3794	Plastocyanin
GC_00000180	Ridgeia piscesae symbiont	1487	8	C	COG3794	Plastocyanin
GC_00000180	Riftia pachyptila symbiont	2334	8	C	COG3794	Plastocyanin
GC_00000180	Seepiophila jonesi symbiont	3662	8	C	COG3794	Plastocyanin
GC_00000180	Tevnia jerichonana symbiont	531	8	C	COG3794	Plastocyanin
GC_00000181	Escarpia spicata symbiont	1279	8	J	COG0532	Translation initiation factor IF-2, a GTPase
GC_00000181	Lamellibrachia barhami symbiont	2624	8	J	COG0532	Translation initiation factor IF-2, a GTPase
GC_00000181	Lamellibrachia barhami symbiont	2627	8	J	COG0532	Translation initiation factor IF-2, a GTPase
GC_00000181	Lamellibrachia luymesi symbiont	1261	8	J	COG0532	Translation initiation factor IF-2, a GTPase
GC_00000181	Paraescarpia echinospica symbiont	375	8	J|M	COG0532|COG3064	Translation initiation factor IF-2, a GTPase|Membrane protein involved in colicin uptake
GC_00000181	Ridgeia piscesae symbiont	2330	8	J	COG0532	Translation initiation factor IF-2, a GTPase
GC_00000181	Riftia pachyptila symbiont	2623	8	J	COG0532	Translation initiation factor IF-2, a GTPase
GC_00000181	Riftia pachyptila symbiont	2622	8	J	COG0532	Translation initiation factor IF-2, a GTPase
GC_00000181	Seepiophila jonesi symbiont	3048	8	J	COG0532	Translation initiation factor IF-2, a GTPase
GC_00000181	Tevnia jerichonana symbiont	2015	8	J	COG0532	Translation initiation factor IF-2, a GTPase
GC_00000183	Escarpia spicata symbiont	178	8	S	COG3291	PKD repeat
GC_00000183	Lamellibrachia barhami symbiont	2928	8
GC_00000183	Lamellibrachia barhami symbiont	2929	8
GC_00000183	Lamellibrachia barhami symbiont	2927	8
GC_00000183	Lamellibrachia luymesi symbiont	95	8	S	COG3291	PKD repeat
GC_00000183	Paraescarpia echinospica symbiont	244	8
GC_00000183	Ridgeia piscesae symbiont	2065	8	S	COG3291	PKD repeat
GC_00000183	Riftia pachyptila symbiont	1891	8	S	COG3291	PKD repeat
GC_00000183	Seepiophila jonesi symbiont	3388	8	S	COG3291	PKD repeat
GC_00000183	Tevnia jerichonana symbiont	607	8	S	COG3291	PKD repeat
GC_00000184	Escarpia spicata symbiont	3456	8	C	COG2863|COG2863	Cytochrome c553|Cytochrome c553
GC_00000184	Escarpia spicata symbiont	1239	8	C	COG2863|COG2863	Cytochrome c553|Cytochrome c553
GC_00000184	Lamellibrachia barhami symbiont	32	8	C	COG2863|COG2863	Cytochrome c553|Cytochrome c553
GC_00000184	Lamellibrachia luymesi symbiont	507	8	C	COG2863|COG2863	Cytochrome c553|Cytochrome c553
GC_00000184	Paraescarpia echinospica symbiont	2078	8	C	COG2863|COG2863	Cytochrome c553|Cytochrome c553
GC_00000184	Ridgeia piscesae symbiont	2485	8	C	COG2863|COG2863	Cytochrome c553|Cytochrome c553
GC_00000184	Riftia pachyptila symbiont	2079	8	C	COG2863|COG2863	Cytochrome c553|Cytochrome c553
GC_00000184	Seepiophila jonesi symbiont	2461	8	C	COG2863|COG2863	Cytochrome c553|Cytochrome c553
GC_00000184	Tevnia jerichonana symbiont	2814	8	C	COG2863|COG2863	Cytochrome c553|Cytochrome c553
GC_00000184	Tevnia jerichonana symbiont	2815	8
GC_00000185	Escarpia spicata symbiont	182	8	O|E	COG0265|COG0308|COG2234	Periplasmic serine protease, S1-C subfamily, contain C-terminal PDZ domain|Aminopeptidase N|Zn-dependent amino- or carboxypeptidase, M28 family
GC_00000185	Lamellibrachia barhami symbiont	2932	8	E|O	COG0265|COG0308|COG2234	Periplasmic serine protease, S1-C subfamily, contain C-terminal PDZ domain|Aminopeptidase N|Zn-dependent amino- or carboxypeptidase, M28 family
GC_00000185	Lamellibrachia luymesi symbiont	99	8	E|O	COG0265|COG0308|COG2234	Periplasmic serine protease, S1-C subfamily, contain C-terminal PDZ domain|Aminopeptidase N|Zn-dependent amino- or carboxypeptidase, M28 family
GC_00000185	Paraescarpia echinospica symbiont	240	8	E|O	COG0265|COG0308|COG2234	Periplasmic serine protease, S1-C subfamily, contain C-terminal PDZ domain|Aminopeptidase N|Zn-dependent amino- or carboxypeptidase, M28 family
GC_00000185	Ridgeia piscesae symbiont	1808	8	E	COG0308	Aminopeptidase N
GC_00000185	Riftia pachyptila symbiont	977	8	E	COG0308	Aminopeptidase N
GC_00000185	Riftia pachyptila symbiont	976	8
GC_00000185	Riftia pachyptila symbiont	978	8	E	COG0308	Aminopeptidase N
GC_00000185	Seepiophila jonesi symbiont	3384	8	E|O	COG0265|COG0308|COG2234	Periplasmic serine protease, S1-C subfamily, contain C-terminal PDZ domain|Aminopeptidase N|Zn-dependent amino- or carboxypeptidase, M28 family
GC_00000185	Tevnia jerichonana symbiont	437	8	E	COG0308	Aminopeptidase N
GC_00000186	Escarpia spicata symbiont	1723	8	O	COG1180	Pyruvate-formate lyase-activating enzyme
GC_00000186	Lamellibrachia barhami symbiont	1076	8	O	COG1180	Pyruvate-formate lyase-activating enzyme
GC_00000186	Lamellibrachia luymesi symbiont	3278	8	O	COG1180	Pyruvate-formate lyase-activating enzyme
GC_00000186	Lamellibrachia luymesi symbiont	3279	8	O	COG1180	Pyruvate-formate lyase-activating enzyme
GC_00000186	Paraescarpia echinospica symbiont	3077	8	O	COG1180	Pyruvate-formate lyase-activating enzyme
GC_00000186	Ridgeia piscesae symbiont	876	8	O	COG1180	Pyruvate-formate lyase-activating enzyme
GC_00000186	Riftia pachyptila symbiont	2095	8	O	COG1180	Pyruvate-formate lyase-activating enzyme
GC_00000186	Seepiophila jonesi symbiont	317	8	O	COG1180	Pyruvate-formate lyase-activating enzyme
GC_00000186	Seepiophila jonesi symbiont	318	8	O	COG1180	Pyruvate-formate lyase-activating enzyme
GC_00000186	Tevnia jerichonana symbiont	917	8	O	COG1180	Pyruvate-formate lyase-activating enzyme
GC_00000187	Escarpia spicata symbiont	3576	8	H	COG1270	Cobalamin biosynthesis protein CobD/CbiB
GC_00000187	Lamellibrachia barhami symbiont	1953	8	H	COG1270	Cobalamin biosynthesis protein CobD/CbiB
GC_00000187	Lamellibrachia luymesi symbiont	188	8	H	COG1270	Cobalamin biosynthesis protein CobD/CbiB
GC_00000187	Lamellibrachia luymesi symbiont	1227	8	V	COG3725	Membrane protein required for beta-lactamase induction
GC_00000187	Paraescarpia echinospica symbiont	2195	8	H	COG1270	Cobalamin biosynthesis protein CobD/CbiB
GC_00000187	Ridgeia piscesae symbiont	1514	8	H	COG1270	Cobalamin biosynthesis protein CobD/CbiB
GC_00000187	Riftia pachyptila symbiont	122	8	H	COG1270	Cobalamin biosynthesis protein CobD/CbiB
GC_00000187	Seepiophila jonesi symbiont	3848	8	H	COG1270	Cobalamin biosynthesis protein CobD/CbiB
GC_00000187	Seepiophila jonesi symbiont	3751	8	V	COG3725	Membrane protein required for beta-lactamase induction
GC_00000187	Tevnia jerichonana symbiont	75	8	H	COG1270	Cobalamin biosynthesis protein CobD/CbiB
GC_00000188	Escarpia spicata symbiont	395	8	E	COG0136	Aspartate-semialdehyde dehydrogenase
GC_00000188	Lamellibrachia barhami symbiont	3347	8	E	COG0136	Aspartate-semialdehyde dehydrogenase
GC_00000188	Lamellibrachia luymesi symbiont	2023	8	E	COG0136	Aspartate-semialdehyde dehydrogenase
GC_00000188	Paraescarpia echinospica symbiont	3580	8	E	COG0136	Aspartate-semialdehyde dehydrogenase
GC_00000188	Ridgeia piscesae symbiont	2047	8	E	COG0136	Aspartate-semialdehyde dehydrogenase
GC_00000188	Riftia pachyptila symbiont	3386	8	E	COG0136	Aspartate-semialdehyde dehydrogenase
GC_00000188	Riftia pachyptila symbiont	3387	8	E	COG0136	Aspartate-semialdehyde dehydrogenase
GC_00000188	Riftia pachyptila symbiont	3388	8	E	COG0136	Aspartate-semialdehyde dehydrogenase
GC_00000188	Seepiophila jonesi symbiont	3814	8	E	COG0136	Aspartate-semialdehyde dehydrogenase
GC_00000188	Tevnia jerichonana symbiont	2150	8	E	COG0136	Aspartate-semialdehyde dehydrogenase
GC_00000190	Escarpia spicata symbiont	916	8	R	COG3864	Predicted metal-dependent peptidase
GC_00000190	Lamellibrachia barhami symbiont	816	8	R	COG3864	Predicted metal-dependent peptidase
GC_00000190	Lamellibrachia luymesi symbiont	721	8	R	COG3864	Predicted metal-dependent peptidase
GC_00000190	Lamellibrachia luymesi symbiont	636	8	R	COG3864	Predicted metal-dependent peptidase
GC_00000190	Paraescarpia echinospica symbiont	774	8	R	COG3864	Predicted metal-dependent peptidase
GC_00000190	Ridgeia piscesae symbiont	1113	8	R	COG3864	Predicted metal-dependent peptidase
GC_00000190	Riftia pachyptila symbiont	728	8	R	COG3864	Predicted metal-dependent peptidase
GC_00000190	Seepiophila jonesi symbiont	3565	8	R	COG3864	Predicted metal-dependent peptidase
GC_00000190	Seepiophila jonesi symbiont	3576	8	R	COG3864	Predicted metal-dependent peptidase
GC_00000190	Tevnia jerichonana symbiont	2518	8	R	COG3864	Predicted metal-dependent peptidase
GC_00000191	Escarpia spicata symbiont	70	8	K	COG0557	Exoribonuclease R
GC_00000191	Lamellibrachia barhami symbiont	845	8	K	COG0557	Exoribonuclease R
GC_00000191	Lamellibrachia luymesi symbiont	2117	8	K	COG0557	Exoribonuclease R
GC_00000191	Paraescarpia echinospica symbiont	1467	8	K	COG0557	Exoribonuclease R
GC_00000191	Ridgeia piscesae symbiont	791	8	K	COG0557	Exoribonuclease R
GC_00000191	Riftia pachyptila symbiont	2742	8	K	COG0557	Exoribonuclease R
GC_00000191	Riftia pachyptila symbiont	2518	8	K	COG0557	Exoribonuclease R
GC_00000191	Seepiophila jonesi symbiont	3462	8	K	COG0557	Exoribonuclease R
GC_00000191	Tevnia jerichonana symbiont	1662	8	K	COG0557	Exoribonuclease R
GC_00000191	Tevnia jerichonana symbiont	1661	8	K	COG0557	Exoribonuclease R
GC_00000192	Escarpia spicata symbiont	408	8	N|U|W	COG2804	Type II secretory pathway ATPase GspE/PulE or T4P pilus assembly pathway ATPase PilB
GC_00000192	Lamellibrachia barhami symbiont	3362	8	W|N|U	COG2804	Type II secretory pathway ATPase GspE/PulE or T4P pilus assembly pathway ATPase PilB
GC_00000192	Lamellibrachia luymesi symbiont	2037	8	U|N|W	COG2804	Type II secretory pathway ATPase GspE/PulE or T4P pilus assembly pathway ATPase PilB
GC_00000192	Lamellibrachia luymesi symbiont	2036	8	U|N|W	COG2804	Type II secretory pathway ATPase GspE/PulE or T4P pilus assembly pathway ATPase PilB
GC_00000192	Paraescarpia echinospica symbiont	3565	8	W|N|U	COG2804	Type II secretory pathway ATPase GspE/PulE or T4P pilus assembly pathway ATPase PilB
GC_00000192	Ridgeia piscesae symbiont	938	8	U|W|N	COG2804	Type II secretory pathway ATPase GspE/PulE or T4P pilus assembly pathway ATPase PilB
GC_00000192	Riftia pachyptila symbiont	2279	8	U|N|W	COG2804	Type II secretory pathway ATPase GspE/PulE or T4P pilus assembly pathway ATPase PilB
GC_00000192	Seepiophila jonesi symbiont	3828	8	N|U|W	COG2804	Type II secretory pathway ATPase GspE/PulE or T4P pilus assembly pathway ATPase PilB
GC_00000192	Seepiophila jonesi symbiont	3827	8	N|U|W	COG2804	Type II secretory pathway ATPase GspE/PulE or T4P pilus assembly pathway ATPase PilB
GC_00000192	Tevnia jerichonana symbiont	2464	8	N|U|W	COG2804	Type II secretory pathway ATPase GspE/PulE or T4P pilus assembly pathway ATPase PilB
GC_00000193	Escarpia spicata symbiont	1341	8	T	COG1409	3',5'-cyclic AMP phosphodiesterase CpdA
GC_00000193	Lamellibrachia barhami symbiont	2467	8	T	COG1409	3',5'-cyclic AMP phosphodiesterase CpdA
GC_00000193	Lamellibrachia luymesi symbiont	1375	8	T	COG1409	3',5'-cyclic AMP phosphodiesterase CpdA
GC_00000193	Lamellibrachia luymesi symbiont	1374	8	T	COG1409	3',5'-cyclic AMP phosphodiesterase CpdA
GC_00000193	Paraescarpia echinospica symbiont	313	8	T	COG1409	3',5'-cyclic AMP phosphodiesterase CpdA
GC_00000193	Ridgeia piscesae symbiont	3118	8	T	COG1409	3',5'-cyclic AMP phosphodiesterase CpdA
GC_00000193	Riftia pachyptila symbiont	1710	8	T	COG1409	3',5'-cyclic AMP phosphodiesterase CpdA
GC_00000193	Seepiophila jonesi symbiont	822	8	T	COG1409	3',5'-cyclic AMP phosphodiesterase CpdA
GC_00000193	Seepiophila jonesi symbiont	821	8	T	COG1409	3',5'-cyclic AMP phosphodiesterase CpdA
GC_00000193	Tevnia jerichonana symbiont	1073	8	T	COG1409	3',5'-cyclic AMP phosphodiesterase CpdA
GC_00000194	Escarpia spicata symbiont	1659	8	O	COG0459	Chaperonin GroEL (HSP60 family)
GC_00000194	Lamellibrachia barhami symbiont	1713	8	O	COG0459	Chaperonin GroEL (HSP60 family)
GC_00000194	Lamellibrachia barhami symbiont	1699	8	O	COG0459	Chaperonin GroEL (HSP60 family)
GC_00000194	Lamellibrachia luymesi symbiont	2218	8	O	COG0459	Chaperonin GroEL (HSP60 family)
GC_00000194	Paraescarpia echinospica symbiont	2646	8	O	COG0459	Chaperonin GroEL (HSP60 family)
GC_00000194	Ridgeia piscesae symbiont	1075	8	O	COG0459	Chaperonin GroEL (HSP60 family)
GC_00000194	Riftia pachyptila symbiont	1320	8	O	COG0459	Chaperonin GroEL (HSP60 family)
GC_00000194	Riftia pachyptila symbiont	1319	8	O	COG0459	Chaperonin GroEL (HSP60 family)
GC_00000194	Seepiophila jonesi symbiont	448	8	O	COG0459	Chaperonin GroEL (HSP60 family)
GC_00000194	Tevnia jerichonana symbiont	3042	8	O	COG0459	Chaperonin GroEL (HSP60 family)
GC_00000195	Escarpia spicata symbiont	2103	8	T	COG2204	DNA-binding transcriptional response regulator, NtrC family, contains REC, AAA-type ATPase, and a Fis-type DNA-binding domains
GC_00000195	Lamellibrachia barhami symbiont	2497	8	T	COG2204	DNA-binding transcriptional response regulator, NtrC family, contains REC, AAA-type ATPase, and a Fis-type DNA-binding domains
GC_00000195	Lamellibrachia luymesi symbiont	2177	8
GC_00000195	Lamellibrachia luymesi symbiont	307	8	T	COG2204	DNA-binding transcriptional response regulator, NtrC family, contains REC, AAA-type ATPase, and a Fis-type DNA-binding domains
GC_00000195	Paraescarpia echinospica symbiont	3046	8	T	COG2204	DNA-binding transcriptional response regulator, NtrC family, contains REC, AAA-type ATPase, and a Fis-type DNA-binding domains
GC_00000195	Ridgeia piscesae symbiont	1213	8	T	COG2204	DNA-binding transcriptional response regulator, NtrC family, contains REC, AAA-type ATPase, and a Fis-type DNA-binding domains
GC_00000195	Riftia pachyptila symbiont	2611	8	T	COG2204	DNA-binding transcriptional response regulator, NtrC family, contains REC, AAA-type ATPase, and a Fis-type DNA-binding domains
GC_00000195	Seepiophila jonesi symbiont	3996	8
GC_00000195	Seepiophila jonesi symbiont	1378	8	T	COG2204	DNA-binding transcriptional response regulator, NtrC family, contains REC, AAA-type ATPase, and a Fis-type DNA-binding domains
GC_00000195	Tevnia jerichonana symbiont	548	8	T	COG2204	DNA-binding transcriptional response regulator, NtrC family, contains REC, AAA-type ATPase, and a Fis-type DNA-binding domains
GC_00000196	Escarpia spicata symbiont	543	8	L	COG1199	Rad3-related DNA helicase
GC_00000196	Lamellibrachia barhami symbiont	189	8	L	COG1199	Rad3-related DNA helicase
GC_00000196	Lamellibrachia barhami symbiont	191	8	L	COG1199	Rad3-related DNA helicase
GC_00000196	Lamellibrachia barhami symbiont	190	8	L	COG1199	Rad3-related DNA helicase
GC_00000196	Lamellibrachia luymesi symbiont	3901	8	L	COG1199	Rad3-related DNA helicase
GC_00000196	Paraescarpia echinospica symbiont	489	8	L	COG1199	Rad3-related DNA helicase
GC_00000196	Ridgeia piscesae symbiont	442	8	L	COG1199	Rad3-related DNA helicase
GC_00000196	Riftia pachyptila symbiont	2048	8	L	COG1199	Rad3-related DNA helicase
GC_00000196	Seepiophila jonesi symbiont	1777	8	L	COG1199	Rad3-related DNA helicase
GC_00000196	Tevnia jerichonana symbiont	3304	8	L	COG1199	Rad3-related DNA helicase
GC_00000197	Escarpia spicata symbiont	1380	8	R	COG0488	ATPase components of ABC transporters with duplicated ATPase domains
GC_00000197	Lamellibrachia barhami symbiont	3804	8	R	COG0488	ATPase components of ABC transporters with duplicated ATPase domains
GC_00000197	Lamellibrachia luymesi symbiont	3874	8	R	COG0488	ATPase components of ABC transporters with duplicated ATPase domains
GC_00000197	Paraescarpia echinospica symbiont	996	8	R	COG0488	ATPase components of ABC transporters with duplicated ATPase domains
GC_00000197	Ridgeia piscesae symbiont	2720	8	R	COG0488	ATPase components of ABC transporters with duplicated ATPase domains
GC_00000197	Riftia pachyptila symbiont	3552	8	R	COG0488	ATPase components of ABC transporters with duplicated ATPase domains
GC_00000197	Riftia pachyptila symbiont	2859	8	V|M|R	COG0488|COG0845	ATPase components of ABC transporters with duplicated ATPase domains|Multidrug efflux pump subunit AcrA (membrane-fusion protein)
GC_00000197	Riftia pachyptila symbiont	3157	8	R	COG0488	ATPase components of ABC transporters with duplicated ATPase domains
GC_00000197	Seepiophila jonesi symbiont	2656	8	R	COG0488	ATPase components of ABC transporters with duplicated ATPase domains
GC_00000197	Tevnia jerichonana symbiont	2344	8	R	COG0488	ATPase components of ABC transporters with duplicated ATPase domains
GC_00000198	Escarpia spicata symbiont	1188	8	R	COG4783	Putative Zn-dependent protease, contains TPR repeats
GC_00000198	Lamellibrachia barhami symbiont	1792	8	R	COG0457	Tetratricopeptide (TPR) repeat
GC_00000198	Lamellibrachia luymesi symbiont	3534	8	R	COG4783	Putative Zn-dependent protease, contains TPR repeats
GC_00000198	Paraescarpia echinospica symbiont	591	8	R	COG0457	Tetratricopeptide (TPR) repeat
GC_00000198	Ridgeia piscesae symbiont	2236	8	R	COG0457	Tetratricopeptide (TPR) repeat
GC_00000198	Riftia pachyptila symbiont	2008	8	R	COG0457	Tetratricopeptide (TPR) repeat
GC_00000198	Riftia pachyptila symbiont	3416	8	R	COG0457	Tetratricopeptide (TPR) repeat
GC_00000198	Riftia pachyptila symbiont	3415	8	R	COG0457	Tetratricopeptide (TPR) repeat
GC_00000198	Seepiophila jonesi symbiont	2956	8	R	COG4783	Putative Zn-dependent protease, contains TPR repeats
GC_00000198	Tevnia jerichonana symbiont	1444	8	R	COG0457	Tetratricopeptide (TPR) repeat
GC_00000199	Escarpia spicata symbiont	413	8	U	COG3156	Type II secretory pathway, component PulK
[truncated: 13,150 more rows]
