# Supplementary material for: High‐contiguity genome assembly of the chemosynthetic gammaproteobacterial endosymbiont of the cold seep tubeworm Lamellibrachia barhami
Source: Mol Ecol Resour. 2020 Jul 24;20(5):1432–44. doi: 10.1111/1755-0998.13220 (PMC7540712; doi:10.1111/1755-0998.13220)
Supplement: Supplementary file 1 — Supplementary Material [file MEN-20-1432-s001.zip › men13220-sup-0005-TableS5.xlsx]

## Sheet: Table_S5
Gene cluster ID	Genome	Gene caller ID	# Genomes gene cluster has hits	COG category	COG accession	COG function
GC_00000022	Escarpia spicata symbiont	151	5	I	COG1657	Squalene cyclase
GC_00000022	Escarpia spicata symbiont	149	5	I	COG1657	Squalene cyclase
GC_00000022	Lamellibrachia barhami symbiont	2897	5	S|R	COG3291|COG3291|COG3291|COG3291|COG3291|COG3291|COG3391|COG3391|COG3391|COG3391|COG3391|COG3391|COG3391	PKD repeat|PKD repeat|PKD repeat|PKD repeat|PKD repeat|PKD repeat|DNA-binding beta-propeller fold protein YncE|DNA-binding beta-propeller fold protein YncE|DNA-binding beta-propeller fold protein YncE|DNA-binding beta-propeller fold protein YncE|DNA-binding beta-propeller fold protein YncE|DNA-binding beta-propeller fold protein YncE|DNA-binding beta-propeller fold protein YncE
GC_00000022	Lamellibrachia barhami symbiont	2900	5
GC_00000022	Lamellibrachia barhami symbiont	2899	5
GC_00000022	Lamellibrachia barhami symbiont	2898	5	S	COG3291	PKD repeat
GC_00000022	Lamellibrachia barhami symbiont	2894	5	I	COG1657	Squalene cyclase
GC_00000022	Lamellibrachia barhami symbiont	2895	5
GC_00000022	Lamellibrachia luymesi symbiont	69	5	R|S	COG3291|COG3291|COG3291|COG3291|COG3291|COG3291|COG3391|COG3391|COG3391|COG3391|COG3391|COG3391|COG3391	PKD repeat|PKD repeat|PKD repeat|PKD repeat|PKD repeat|PKD repeat|DNA-binding beta-propeller fold protein YncE|DNA-binding beta-propeller fold protein YncE|DNA-binding beta-propeller fold protein YncE|DNA-binding beta-propeller fold protein YncE|DNA-binding beta-propeller fold protein YncE|DNA-binding beta-propeller fold protein YncE|DNA-binding beta-propeller fold protein YncE
GC_00000022	Lamellibrachia luymesi symbiont	66	5	S|G	COG3291|COG3291|COG5434	PKD repeat|PKD repeat|Polygalacturonase
GC_00000022	Lamellibrachia luymesi symbiont	2167	5
GC_00000022	Lamellibrachia luymesi symbiont	68	5	S	COG3291	PKD repeat
GC_00000022	Lamellibrachia luymesi symbiont	3201	5	I	COG1657	Squalene cyclase
GC_00000022	Lamellibrachia luymesi symbiont	67	5	I	COG1657	Squalene cyclase
GC_00000022	Paraescarpia echinospica symbiont	1548	5	R|S	COG3291|COG3291|COG3291|COG3291|COG3291|COG3291|COG3391|COG3391|COG3391|COG3391|COG3391|COG3391|COG3391	PKD repeat|PKD repeat|PKD repeat|PKD repeat|PKD repeat|PKD repeat|DNA-binding beta-propeller fold protein YncE|DNA-binding beta-propeller fold protein YncE|DNA-binding beta-propeller fold protein YncE|DNA-binding beta-propeller fold protein YncE|DNA-binding beta-propeller fold protein YncE|DNA-binding beta-propeller fold protein YncE|DNA-binding beta-propeller fold protein YncE
GC_00000022	Paraescarpia echinospica symbiont	1546	5	I	COG1657	Squalene cyclase
GC_00000022	Paraescarpia echinospica symbiont	1547	5
GC_00000022	Seepiophila jonesi symbiont	3413	5	R|S	COG3291|COG3291|COG3291|COG3291|COG3291|COG3291|COG3391|COG3391|COG3391|COG3391|COG3391|COG3391|COG3391	PKD repeat|PKD repeat|PKD repeat|PKD repeat|PKD repeat|PKD repeat|DNA-binding beta-propeller fold protein YncE|DNA-binding beta-propeller fold protein YncE|DNA-binding beta-propeller fold protein YncE|DNA-binding beta-propeller fold protein YncE|DNA-binding beta-propeller fold protein YncE|DNA-binding beta-propeller fold protein YncE|DNA-binding beta-propeller fold protein YncE
GC_00000022	Seepiophila jonesi symbiont	3416	5	G|S	COG3291|COG3291|COG5434	PKD repeat|PKD repeat|Polygalacturonase
GC_00000022	Seepiophila jonesi symbiont	3806	5
GC_00000022	Seepiophila jonesi symbiont	3414	5	S	COG3291	PKD repeat
GC_00000022	Seepiophila jonesi symbiont	2823	5	I	COG1657	Squalene cyclase
GC_00000022	Seepiophila jonesi symbiont	3415	5	I	COG1657	Squalene cyclase
GC_00000030	Escarpia spicata symbiont	332	5	X	COG3677	Transposase
GC_00000030	Lamellibrachia barhami symbiont	85	5	X	COG3677	Transposase
GC_00000030	Lamellibrachia luymesi symbiont	1635	5	X	COG3677	Transposase
GC_00000030	Lamellibrachia luymesi symbiont	532	5	X	COG3677	Transposase
GC_00000030	Paraescarpia echinospica symbiont	18	5	X	COG3677	Transposase
GC_00000030	Paraescarpia echinospica symbiont	2348	5	X	COG3677	Transposase
GC_00000030	Paraescarpia echinospica symbiont	267	5	X	COG3677	Transposase
GC_00000030	Paraescarpia echinospica symbiont	716	5	X	COG3677	Transposase
GC_00000030	Paraescarpia echinospica symbiont	787	5	X	COG3677	Transposase
GC_00000030	Paraescarpia echinospica symbiont	1705	5	X	COG3677	Transposase
GC_00000030	Paraescarpia echinospica symbiont	1831	5	X	COG3677	Transposase
GC_00000030	Paraescarpia echinospica symbiont	3406	5	X	COG3677	Transposase
GC_00000030	Paraescarpia echinospica symbiont	320	5	X	COG3677	Transposase
GC_00000030	Paraescarpia echinospica symbiont	3205	5	X	COG3677	Transposase
GC_00000030	Paraescarpia echinospica symbiont	2841	5	X	COG3677	Transposase
GC_00000030	Paraescarpia echinospica symbiont	984	5	X	COG3677	Transposase
GC_00000030	Paraescarpia echinospica symbiont	268	5	X	COG3677	Transposase
GC_00000030	Paraescarpia echinospica symbiont	1076	5	X	COG3677	Transposase
GC_00000030	Seepiophila jonesi symbiont	468	5	X	COG3677	Transposase
GC_00000030	Seepiophila jonesi symbiont	2845	5	X	COG3677	Transposase
GC_00000054	Escarpia spicata symbiont	3068	5	M	COG2982	Uncharacterized protein involved in outer membrane biogenesis
GC_00000054	Escarpia spicata symbiont	1177	5	M	COG2982	Uncharacterized protein involved in outer membrane biogenesis
GC_00000054	Lamellibrachia barhami symbiont	1779	5	M	COG2982	Uncharacterized protein involved in outer membrane biogenesis
GC_00000054	Lamellibrachia barhami symbiont	1782	5	M	COG2982	Uncharacterized protein involved in outer membrane biogenesis
GC_00000054	Lamellibrachia barhami symbiont	1766	5	M	COG2982	Uncharacterized protein involved in outer membrane biogenesis
GC_00000054	Lamellibrachia luymesi symbiont	2953	5
GC_00000054	Lamellibrachia luymesi symbiont	1277	5
GC_00000054	Lamellibrachia luymesi symbiont	2860	5	M	COG2982	Uncharacterized protein involved in outer membrane biogenesis
GC_00000054	Lamellibrachia luymesi symbiont	951	5	M	COG2982	Uncharacterized protein involved in outer membrane biogenesis
GC_00000054	Paraescarpia echinospica symbiont	581	5	M	COG2982	Uncharacterized protein involved in outer membrane biogenesis
GC_00000054	Paraescarpia echinospica symbiont	1639	5	M	COG2982	Uncharacterized protein involved in outer membrane biogenesis
GC_00000054	Seepiophila jonesi symbiont	351	5
GC_00000054	Seepiophila jonesi symbiont	3650	5
GC_00000054	Seepiophila jonesi symbiont	2068	5	M	COG2982	Uncharacterized protein involved in outer membrane biogenesis
GC_00000054	Seepiophila jonesi symbiont	938	5	M	COG2982	Uncharacterized protein involved in outer membrane biogenesis
GC_00000058	Escarpia spicata symbiont	2354	5	K|T	COG0784|COG2198|COG2205|COG3284|COG5278	CheY chemotaxis protein or a CheY-like REC (receiver) domain|HPt (histidine-containing phosphotransfer) domain|K+-sensing histidine kinase KdpD|Transcriptional regulator of acetoin/glycerol metabolism|Extracellular (periplasmic) sensor domain CHASE3 (specificity unknown)
GC_00000058	Escarpia spicata symbiont	3474	5	T	COG0784|COG2205|COG4191	CheY chemotaxis protein or a CheY-like REC (receiver) domain|K+-sensing histidine kinase KdpD|Signal transduction histidine kinase regulating C4-dicarboxylate transport system
GC_00000058	Escarpia spicata symbiont	1601	5	T	COG0784|COG2202|COG2205	CheY chemotaxis protein or a CheY-like REC (receiver) domain|PAS domain|K+-sensing histidine kinase KdpD
GC_00000058	Escarpia spicata symbiont	1515	5	K|T	COG0784|COG2198|COG2205|COG3284|COG5278	CheY chemotaxis protein or a CheY-like REC (receiver) domain|HPt (histidine-containing phosphotransfer) domain|K+-sensing histidine kinase KdpD|Transcriptional regulator of acetoin/glycerol metabolism|Extracellular (periplasmic) sensor domain CHASE3 (specificity unknown)
GC_00000058	Escarpia spicata symbiont	740	5	T	COG0784|COG2205|COG3275	CheY chemotaxis protein or a CheY-like REC (receiver) domain|K+-sensing histidine kinase KdpD|Sensor histidine kinase, LytS/YehU family
GC_00000058	Lamellibrachia barhami symbiont	3535	5	T	COG0784|COG2202|COG2205	CheY chemotaxis protein or a CheY-like REC (receiver) domain|PAS domain|K+-sensing histidine kinase KdpD
GC_00000058	Lamellibrachia barhami symbiont	510	5	T|K	COG0784|COG2198|COG2205|COG3284|COG5278	CheY chemotaxis protein or a CheY-like REC (receiver) domain|HPt (histidine-containing phosphotransfer) domain|K+-sensing histidine kinase KdpD|Transcriptional regulator of acetoin/glycerol metabolism|Extracellular (periplasmic) sensor domain CHASE3 (specificity unknown)
GC_00000058	Lamellibrachia barhami symbiont	1689	5	T|K	COG0784|COG2198|COG2205|COG3284|COG5278	CheY chemotaxis protein or a CheY-like REC (receiver) domain|HPt (histidine-containing phosphotransfer) domain|K+-sensing histidine kinase KdpD|Transcriptional regulator of acetoin/glycerol metabolism|Extracellular (periplasmic) sensor domain CHASE3 (specificity unknown)
GC_00000058	Lamellibrachia luymesi symbiont	922	5	K|T	COG0784|COG2198|COG2205|COG3284|COG5278	CheY chemotaxis protein or a CheY-like REC (receiver) domain|HPt (histidine-containing phosphotransfer) domain|K+-sensing histidine kinase KdpD|Transcriptional regulator of acetoin/glycerol metabolism|Extracellular (periplasmic) sensor domain CHASE3 (specificity unknown)
GC_00000058	Lamellibrachia luymesi symbiont	2707	5	T	COG0784|COG2202|COG2205	CheY chemotaxis protein or a CheY-like REC (receiver) domain|PAS domain|K+-sensing histidine kinase KdpD
GC_00000058	Paraescarpia echinospica symbiont	2625	5	T	COG0784|COG2205|COG4191	CheY chemotaxis protein or a CheY-like REC (receiver) domain|K+-sensing histidine kinase KdpD|Signal transduction histidine kinase regulating C4-dicarboxylate transport system
GC_00000058	Paraescarpia echinospica symbiont	1231	5	T	COG0784|COG2202|COG2205	CheY chemotaxis protein or a CheY-like REC (receiver) domain|PAS domain|K+-sensing histidine kinase KdpD
GC_00000058	Paraescarpia echinospica symbiont	1143	5	T|K	COG0784|COG2198|COG2205|COG3284|COG5278	CheY chemotaxis protein or a CheY-like REC (receiver) domain|HPt (histidine-containing phosphotransfer) domain|K+-sensing histidine kinase KdpD|Transcriptional regulator of acetoin/glycerol metabolism|Extracellular (periplasmic) sensor domain CHASE3 (specificity unknown)
GC_00000058	Seepiophila jonesi symbiont	139	5	T|K	COG0784|COG2198|COG2205|COG3284|COG5278	CheY chemotaxis protein or a CheY-like REC (receiver) domain|HPt (histidine-containing phosphotransfer) domain|K+-sensing histidine kinase KdpD|Transcriptional regulator of acetoin/glycerol metabolism|Extracellular (periplasmic) sensor domain CHASE3 (specificity unknown)
GC_00000058	Seepiophila jonesi symbiont	2248	5	T	COG0784|COG2202|COG2205	CheY chemotaxis protein or a CheY-like REC (receiver) domain|PAS domain|K+-sensing histidine kinase KdpD
GC_00000059	Escarpia spicata symbiont	2035	5	O	COG1999	Cytochrome oxidase Cu insertion factor, SCO1/SenC/PrrC family
GC_00000059	Escarpia spicata symbiont	2038	5	R	COG2373	Uncharacterized conserved protein YfaS, alpha-2-macroglobulin family
GC_00000059	Escarpia spicata symbiont	2037	5	R	COG2373	Uncharacterized conserved protein YfaS, alpha-2-macroglobulin family
GC_00000059	Escarpia spicata symbiont	2036	5	R	COG2373	Uncharacterized conserved protein YfaS, alpha-2-macroglobulin family
GC_00000059	Lamellibrachia barhami symbiont	1207	5	R	COG2373	Uncharacterized conserved protein YfaS, alpha-2-macroglobulin family
GC_00000059	Lamellibrachia barhami symbiont	1200	5	R	COG2373	Uncharacterized conserved protein YfaS, alpha-2-macroglobulin family
GC_00000059	Lamellibrachia barhami symbiont	1201	5	Q	COG2931	Ca2+-binding protein, RTX toxin-related
GC_00000059	Lamellibrachia barhami symbiont	1204	5	R	COG2373	Uncharacterized conserved protein YfaS, alpha-2-macroglobulin family
GC_00000059	Lamellibrachia barhami symbiont	1203	5	S|R|F|U	COG1864|COG3209|COG3210|COG3291|COG3291|COG3291|COG3391	DNA/RNA endonuclease G, NUC1|Uncharacterized conserved protein RhaS, contains 28 RHS repeats|Large exoprotein involved in heme utilization or adhesion|PKD repeat|PKD repeat|PKD repeat|DNA-binding beta-propeller fold protein YncE
GC_00000059	Lamellibrachia luymesi symbiont	2940	5	O	COG1999	Cytochrome oxidase Cu insertion factor, SCO1/SenC/PrrC family
GC_00000059	Lamellibrachia luymesi symbiont	2941	5	G	COG2730	Aryl-phospho-beta-D-glucosidase BglC, GH1 family
GC_00000059	Paraescarpia echinospica symbiont	3681	5	R	COG2373	Uncharacterized conserved protein YfaS, alpha-2-macroglobulin family
GC_00000059	Paraescarpia echinospica symbiont	103	5	R	COG2373	Uncharacterized conserved protein YfaS, alpha-2-macroglobulin family
GC_00000059	Seepiophila jonesi symbiont	1169	5	O	COG1999	Cytochrome oxidase Cu insertion factor, SCO1/SenC/PrrC family
GC_00000059	Seepiophila jonesi symbiont	1170	5	G	COG2730	Aryl-phospho-beta-D-glucosidase BglC, GH1 family
GC_00000067	Escarpia spicata symbiont	1040	5	N	COG5653	Acetyltransferase involved in cellulose biosynthesis, CelD/BcsL family
GC_00000067	Escarpia spicata symbiont	3646	5	N	COG5653	Acetyltransferase involved in cellulose biosynthesis, CelD/BcsL family
GC_00000067	Lamellibrachia barhami symbiont	1468	5	N	COG5653	Acetyltransferase involved in cellulose biosynthesis, CelD/BcsL family
GC_00000067	Lamellibrachia barhami symbiont	2845	5	N	COG5653	Acetyltransferase involved in cellulose biosynthesis, CelD/BcsL family
GC_00000067	Lamellibrachia barhami symbiont	2843	5	N	COG5653	Acetyltransferase involved in cellulose biosynthesis, CelD/BcsL family
GC_00000067	Lamellibrachia luymesi symbiont	2433	5	N	COG5653	Acetyltransferase involved in cellulose biosynthesis, CelD/BcsL family
GC_00000067	Lamellibrachia luymesi symbiont	3623	5	N	COG5653	Acetyltransferase involved in cellulose biosynthesis, CelD/BcsL family
GC_00000067	Lamellibrachia luymesi symbiont	2432	5	N	COG5653	Acetyltransferase involved in cellulose biosynthesis, CelD/BcsL family
GC_00000067	Paraescarpia echinospica symbiont	910	5	N	COG5653	Acetyltransferase involved in cellulose biosynthesis, CelD/BcsL family
GC_00000067	Paraescarpia echinospica symbiont	2283	5	N	COG5653	Acetyltransferase involved in cellulose biosynthesis, CelD/BcsL family
GC_00000067	Paraescarpia echinospica symbiont	911	5	N	COG5653	Acetyltransferase involved in cellulose biosynthesis, CelD/BcsL family
GC_00000067	Seepiophila jonesi symbiont	2123	5	N	COG5653	Acetyltransferase involved in cellulose biosynthesis, CelD/BcsL family
GC_00000067	Seepiophila jonesi symbiont	3724	5	N	COG5653	Acetyltransferase involved in cellulose biosynthesis, CelD/BcsL family
GC_00000067	Seepiophila jonesi symbiont	2122	5	N	COG5653	Acetyltransferase involved in cellulose biosynthesis, CelD/BcsL family
GC_00000070	Escarpia spicata symbiont	928	5	F|R|U|S	COG1864|COG3209|COG3210|COG3291|COG3291|COG3291|COG3391	DNA/RNA endonuclease G, NUC1|Uncharacterized conserved protein RhaS, contains 28 RHS repeats|Large exoprotein involved in heme utilization or adhesion|PKD repeat|PKD repeat|PKD repeat|DNA-binding beta-propeller fold protein YncE
GC_00000070	Escarpia spicata symbiont	927	5	F|R|U|S	COG1864|COG3209|COG3210|COG3291|COG3291|COG3291|COG3391	DNA/RNA endonuclease G, NUC1|Uncharacterized conserved protein RhaS, contains 28 RHS repeats|Large exoprotein involved in heme utilization or adhesion|PKD repeat|PKD repeat|PKD repeat|DNA-binding beta-propeller fold protein YncE
GC_00000070	Lamellibrachia barhami symbiont	268	5	S|R|F|U	COG1864|COG3209|COG3210|COG3291|COG3291|COG3291|COG3391	DNA/RNA endonuclease G, NUC1|Uncharacterized conserved protein RhaS, contains 28 RHS repeats|Large exoprotein involved in heme utilization or adhesion|PKD repeat|PKD repeat|PKD repeat|DNA-binding beta-propeller fold protein YncE
GC_00000070	Lamellibrachia barhami symbiont	284	5	S|M	COG3055|COG3291|COG3291|COG3291|COG3291	N-acetylneuraminic acid mutarotase|PKD repeat|PKD repeat|PKD repeat|PKD repeat
GC_00000070	Lamellibrachia barhami symbiont	283	5	R|U	COG3209|COG3209|COG3209|COG3210	Uncharacterized conserved protein RhaS, contains 28 RHS repeats|Uncharacterized conserved protein RhaS, contains 28 RHS repeats|Uncharacterized conserved protein RhaS, contains 28 RHS repeats|Large exoprotein involved in heme utilization or adhesion
GC_00000070	Lamellibrachia barhami symbiont	270	5	S|R|F|U	COG1864|COG3209|COG3210|COG3291|COG3291|COG3291|COG3391	DNA/RNA endonuclease G, NUC1|Uncharacterized conserved protein RhaS, contains 28 RHS repeats|Large exoprotein involved in heme utilization or adhesion|PKD repeat|PKD repeat|PKD repeat|DNA-binding beta-propeller fold protein YncE
GC_00000070	Lamellibrachia barhami symbiont	285	5	S|M	COG3055|COG3291|COG3291|COG3291	N-acetylneuraminic acid mutarotase|PKD repeat|PKD repeat|PKD repeat
GC_00000070	Lamellibrachia barhami symbiont	265	5	S|R|F|U	COG1864|COG3209|COG3210|COG3291|COG3291|COG3291|COG3391	DNA/RNA endonuclease G, NUC1|Uncharacterized conserved protein RhaS, contains 28 RHS repeats|Large exoprotein involved in heme utilization or adhesion|PKD repeat|PKD repeat|PKD repeat|DNA-binding beta-propeller fold protein YncE
GC_00000070	Lamellibrachia barhami symbiont	263	5	S|G	COG3291|COG3291|COG5434	PKD repeat|PKD repeat|Polygalacturonase
GC_00000070	Lamellibrachia barhami symbiont	276	5	S|R|F|U	COG1864|COG3209|COG3210|COG3291|COG3291|COG3291|COG3391	DNA/RNA endonuclease G, NUC1|Uncharacterized conserved protein RhaS, contains 28 RHS repeats|Large exoprotein involved in heme utilization or adhesion|PKD repeat|PKD repeat|PKD repeat|DNA-binding beta-propeller fold protein YncE
GC_00000070	Lamellibrachia luymesi symbiont	3682	5	S|R|F	COG1864|COG3291|COG3291|COG3291|COG3291|COG3291|COG3291|COG3391	DNA/RNA endonuclease G, NUC1|PKD repeat|PKD repeat|PKD repeat|PKD repeat|PKD repeat|PKD repeat|DNA-binding beta-propeller fold protein YncE
GC_00000070	Paraescarpia echinospica symbiont	792	5	F|R|S	COG1864|COG3291|COG3291|COG3291|COG3291|COG3291|COG3291|COG3391	DNA/RNA endonuclease G, NUC1|PKD repeat|PKD repeat|PKD repeat|PKD repeat|PKD repeat|PKD repeat|DNA-binding beta-propeller fold protein YncE
GC_00000070	Paraescarpia echinospica symbiont	785	5	F|R|S	COG1864|COG3291|COG3291|COG3291|COG3291|COG3291|COG3291|COG3391	DNA/RNA endonuclease G, NUC1|PKD repeat|PKD repeat|PKD repeat|PKD repeat|PKD repeat|PKD repeat|DNA-binding beta-propeller fold protein YncE
GC_00000070	Seepiophila jonesi symbiont	3432	5	R|F|S	COG1864|COG3291|COG3291|COG3291|COG3291|COG3291|COG3291|COG3391	DNA/RNA endonuclease G, NUC1|PKD repeat|PKD repeat|PKD repeat|PKD repeat|PKD repeat|PKD repeat|DNA-binding beta-propeller fold protein YncE
GC_00000072	Escarpia spicata symbiont	1463	5	T	COG0784|COG2198|COG2202|COG2203|COG2205	CheY chemotaxis protein or a CheY-like REC (receiver) domain|HPt (histidine-containing phosphotransfer) domain|PAS domain|GAF domain|K+-sensing histidine kinase KdpD
GC_00000072	Escarpia spicata symbiont	2386	5	T	COG0784|COG2198|COG2202|COG2203|COG2205	CheY chemotaxis protein or a CheY-like REC (receiver) domain|HPt (histidine-containing phosphotransfer) domain|PAS domain|GAF domain|K+-sensing histidine kinase KdpD
GC_00000072	Lamellibrachia barhami symbiont	576	5	T	COG0784|COG2198|COG2202|COG2203|COG2205	CheY chemotaxis protein or a CheY-like REC (receiver) domain|HPt (histidine-containing phosphotransfer) domain|PAS domain|GAF domain|K+-sensing histidine kinase KdpD
GC_00000072	Lamellibrachia luymesi symbiont	193	5	E|T	COG0784|COG0784|COG0834|COG2198|COG4251	CheY chemotaxis protein or a CheY-like REC (receiver) domain|CheY chemotaxis protein or a CheY-like REC (receiver) domain|ABC-type amino acid transport/signal transduction system, periplasmic component/domain|HPt (histidine-containing phosphotransfer) domain|Bacteriophytochrome (light-regulated signal transduction histidine kinase)
GC_00000072	Lamellibrachia luymesi symbiont	1554	5
GC_00000072	Lamellibrachia luymesi symbiont	2283	5	E|T	COG0784|COG0784|COG0834|COG2198|COG4251	CheY chemotaxis protein or a CheY-like REC (receiver) domain|CheY chemotaxis protein or a CheY-like REC (receiver) domain|ABC-type amino acid transport/signal transduction system, periplasmic component/domain|HPt (histidine-containing phosphotransfer) domain|Bacteriophytochrome (light-regulated signal transduction histidine kinase)
GC_00000072	Lamellibrachia luymesi symbiont	192	5	K|T	COG3706|COG5002	Two-component response regulator, PleD family, consists of two REC domains and a diguanylate cyclase (GGDEF) domain|Signal transduction histidine kinase
GC_00000072	Paraescarpia echinospica symbiont	1086	5	T	COG0784|COG2198|COG2202|COG2203|COG2205	CheY chemotaxis protein or a CheY-like REC (receiver) domain|HPt (histidine-containing phosphotransfer) domain|PAS domain|GAF domain|K+-sensing histidine kinase KdpD
GC_00000072	Seepiophila jonesi symbiont	3000	5	T|E	COG0784|COG0784|COG0834|COG2198|COG4251	CheY chemotaxis protein or a CheY-like REC (receiver) domain|CheY chemotaxis protein or a CheY-like REC (receiver) domain|ABC-type amino acid transport/signal transduction system, periplasmic component/domain|HPt (histidine-containing phosphotransfer) domain|Bacteriophytochrome (light-regulated signal transduction histidine kinase)
GC_00000072	Seepiophila jonesi symbiont	2589	5
GC_00000072	Seepiophila jonesi symbiont	3791	5	T|E	COG0784|COG0784|COG0834|COG2198|COG4251	CheY chemotaxis protein or a CheY-like REC (receiver) domain|CheY chemotaxis protein or a CheY-like REC (receiver) domain|ABC-type amino acid transport/signal transduction system, periplasmic component/domain|HPt (histidine-containing phosphotransfer) domain|Bacteriophytochrome (light-regulated signal transduction histidine kinase)
GC_00000072	Seepiophila jonesi symbiont	2999	5	T|K	COG3706|COG5002	Two-component response regulator, PleD family, consists of two REC domains and a diguanylate cyclase (GGDEF) domain|Signal transduction histidine kinase
GC_00000072	Seepiophila jonesi symbiont	3001	5	T|E	COG0784|COG0784|COG0834|COG2198|COG4251	CheY chemotaxis protein or a CheY-like REC (receiver) domain|CheY chemotaxis protein or a CheY-like REC (receiver) domain|ABC-type amino acid transport/signal transduction system, periplasmic component/domain|HPt (histidine-containing phosphotransfer) domain|Bacteriophytochrome (light-regulated signal transduction histidine kinase)
GC_00000080	Escarpia spicata symbiont	1511	5	T	COG2199|COG2203	GGDEF domain, diguanylate cyclase (c-di-GMP synthetase) or its enzymatically inactive variants|GAF domain
GC_00000080	Escarpia spicata symbiont	1510	5	T	COG0784|COG2202|COG4191	CheY chemotaxis protein or a CheY-like REC (receiver) domain|PAS domain|Signal transduction histidine kinase regulating C4-dicarboxylate transport system
GC_00000080	Escarpia spicata symbiont	1512	5	K|T	COG0784|COG2198|COG2205|COG3284|COG5278	CheY chemotaxis protein or a CheY-like REC (receiver) domain|HPt (histidine-containing phosphotransfer) domain|K+-sensing histidine kinase KdpD|Transcriptional regulator of acetoin/glycerol metabolism|Extracellular (periplasmic) sensor domain CHASE3 (specificity unknown)
GC_00000080	Lamellibrachia barhami symbiont	507	5	T|K	COG0745|COG0784|COG2198|COG2205|COG3829|COG5002	DNA-binding response regulator, OmpR family, contains REC and winged-helix (wHTH) domain|CheY chemotaxis protein or a CheY-like REC (receiver) domain|HPt (histidine-containing phosphotransfer) domain|K+-sensing histidine kinase KdpD|Transcriptional regulator containing PAS, AAA-type ATPase, and DNA-binding Fis domains|Signal transduction histidine kinase
GC_00000080	Lamellibrachia luymesi symbiont	1037	5	K|R|T	COG0515|COG0745|COG2203|COG2205|COG3899	Serine/threonine protein kinase|DNA-binding response regulator, OmpR family, contains REC and winged-helix (wHTH) domain|GAF domain|K+-sensing histidine kinase KdpD|Predicted ATPase
GC_00000080	Lamellibrachia luymesi symbiont	1038	5	T	COG2203	GAF domain
GC_00000080	Lamellibrachia luymesi symbiont	3125	5	T	COG4191	Signal transduction histidine kinase regulating C4-dicarboxylate transport system
GC_00000080	Lamellibrachia luymesi symbiont	3124	5	K|T	COG0745|COG0784|COG2198|COG2202|COG2202|COG2202|COG5002	DNA-binding response regulator, OmpR family, contains REC and winged-helix (wHTH) domain|CheY chemotaxis protein or a CheY-like REC (receiver) domain|HPt (histidine-containing phosphotransfer) domain|PAS domain|PAS domain|PAS domain|Signal transduction histidine kinase
GC_00000080	Paraescarpia echinospica symbiont	1140	5	T|K	COG0745|COG0784|COG2198|COG2205|COG3829|COG5002	DNA-binding response regulator, OmpR family, contains REC and winged-helix (wHTH) domain|CheY chemotaxis protein or a CheY-like REC (receiver) domain|HPt (histidine-containing phosphotransfer) domain|K+-sensing histidine kinase KdpD|Transcriptional regulator containing PAS, AAA-type ATPase, and DNA-binding Fis domains|Signal transduction histidine kinase
GC_00000080	Seepiophila jonesi symbiont	683	5	R|T|K	COG0515|COG0745|COG2203|COG2205|COG3899	Serine/threonine protein kinase|DNA-binding response regulator, OmpR family, contains REC and winged-helix (wHTH) domain|GAF domain|K+-sensing histidine kinase KdpD|Predicted ATPase
GC_00000080	Seepiophila jonesi symbiont	684	5	T	COG2203	GAF domain
GC_00000080	Seepiophila jonesi symbiont	1112	5	T	COG4191	Signal transduction histidine kinase regulating C4-dicarboxylate transport system
GC_00000080	Seepiophila jonesi symbiont	1111	5	T|K	COG0745|COG0784|COG2198|COG2202|COG2202|COG2202|COG5002	DNA-binding response regulator, OmpR family, contains REC and winged-helix (wHTH) domain|CheY chemotaxis protein or a CheY-like REC (receiver) domain|HPt (histidine-containing phosphotransfer) domain|PAS domain|PAS domain|PAS domain|Signal transduction histidine kinase
GC_00000116	Escarpia spicata symbiont	3020	5	R|E	COG0493	NADPH-dependent glutamate synthase beta chain or related oxidoreductase
GC_00000116	Escarpia spicata symbiont	3710	5	R|E	COG0493	NADPH-dependent glutamate synthase beta chain or related oxidoreductase
GC_00000116	Escarpia spicata symbiont	3715	5	R|E	COG0493	NADPH-dependent glutamate synthase beta chain or related oxidoreductase
GC_00000116	Escarpia spicata symbiont	3019	5	R|E	COG0493	NADPH-dependent glutamate synthase beta chain or related oxidoreductase
GC_00000116	Lamellibrachia barhami symbiont	3733	5	R|E	COG0493	NADPH-dependent glutamate synthase beta chain or related oxidoreductase
GC_00000116	Lamellibrachia barhami symbiont	3737	5	R|E	COG0493	NADPH-dependent glutamate synthase beta chain or related oxidoreductase
GC_00000116	Lamellibrachia luymesi symbiont	346	5	E|R	COG0493	NADPH-dependent glutamate synthase beta chain or related oxidoreductase
GC_00000116	Lamellibrachia luymesi symbiont	347	5	E|R	COG0493	NADPH-dependent glutamate synthase beta chain or related oxidoreductase
GC_00000116	Paraescarpia echinospica symbiont	949	5	R|E	COG0493	NADPH-dependent glutamate synthase beta chain or related oxidoreductase
GC_00000116	Seepiophila jonesi symbiont	3855	5	R|E	COG0493	NADPH-dependent glutamate synthase beta chain or related oxidoreductase
GC_00000116	Seepiophila jonesi symbiont	3856	5	R|E	COG0493	NADPH-dependent glutamate synthase beta chain or related oxidoreductase
GC_00000126	Escarpia spicata symbiont	3682	5	T	COG0784|COG2198|COG2205	CheY chemotaxis protein or a CheY-like REC (receiver) domain|HPt (histidine-containing phosphotransfer) domain|K+-sensing histidine kinase KdpD
GC_00000126	Lamellibrachia barhami symbiont	77	5	T|E	COG0784|COG0784|COG0834|COG2198|COG4251	CheY chemotaxis protein or a CheY-like REC (receiver) domain|CheY chemotaxis protein or a CheY-like REC (receiver) domain|ABC-type amino acid transport/signal transduction system, periplasmic component/domain|HPt (histidine-containing phosphotransfer) domain|Bacteriophytochrome (light-regulated signal transduction histidine kinase)
GC_00000126	Lamellibrachia barhami symbiont	74	5	T	COG0784|COG2198|COG2202|COG2203|COG2205	CheY chemotaxis protein or a CheY-like REC (receiver) domain|HPt (histidine-containing phosphotransfer) domain|PAS domain|GAF domain|K+-sensing histidine kinase KdpD
GC_00000126	Lamellibrachia barhami symbiont	72	5	T	COG0784|COG2198|COG2205	CheY chemotaxis protein or a CheY-like REC (receiver) domain|HPt (histidine-containing phosphotransfer) domain|K+-sensing histidine kinase KdpD
GC_00000126	Lamellibrachia barhami symbiont	68	5	T	COG0784|COG2198|COG2205	CheY chemotaxis protein or a CheY-like REC (receiver) domain|HPt (histidine-containing phosphotransfer) domain|K+-sensing histidine kinase KdpD
GC_00000126	Lamellibrachia luymesi symbiont	1162	5
GC_00000126	Lamellibrachia luymesi symbiont	2655	5	T	COG0784|COG2198|COG2205	CheY chemotaxis protein or a CheY-like REC (receiver) domain|HPt (histidine-containing phosphotransfer) domain|K+-sensing histidine kinase KdpD
GC_00000126	Paraescarpia echinospica symbiont	2324	5	T	COG0784|COG2198|COG2205	CheY chemotaxis protein or a CheY-like REC (receiver) domain|HPt (histidine-containing phosphotransfer) domain|K+-sensing histidine kinase KdpD
GC_00000126	Paraescarpia echinospica symbiont	2322	5	T	COG0784|COG2198|COG2205	CheY chemotaxis protein or a CheY-like REC (receiver) domain|HPt (histidine-containing phosphotransfer) domain|K+-sensing histidine kinase KdpD
GC_00000126	Seepiophila jonesi symbiont	2877	5
GC_00000126	Seepiophila jonesi symbiont	768	5	T	COG0784|COG2198|COG2205	CheY chemotaxis protein or a CheY-like REC (receiver) domain|HPt (histidine-containing phosphotransfer) domain|K+-sensing histidine kinase KdpD
GC_00000139	Escarpia spicata symbiont	2612	5	U	COG2229	Signal recognition particle receptor subunit beta, a GTPase
GC_00000139	Escarpia spicata symbiont	218	5	U	COG2229	Signal recognition particle receptor subunit beta, a GTPase
GC_00000139	Lamellibrachia barhami symbiont	395	5	U	COG2229	Signal recognition particle receptor subunit beta, a GTPase
GC_00000139	Lamellibrachia barhami symbiont	3485	5	U	COG2229	Signal recognition particle receptor subunit beta, a GTPase
GC_00000139	Lamellibrachia barhami symbiont	3486	5	U	COG2229	Signal recognition particle receptor subunit beta, a GTPase
GC_00000139	Lamellibrachia luymesi symbiont	217	5	U	COG2229	Signal recognition particle receptor subunit beta, a GTPase
GC_00000139	Lamellibrachia luymesi symbiont	2348	5	U	COG2229	Signal recognition particle receptor subunit beta, a GTPase
GC_00000139	Paraescarpia echinospica symbiont	2961	5	U	COG2229	Signal recognition particle receptor subunit beta, a GTPase
GC_00000139	Paraescarpia echinospica symbiont	206	5	U	COG2229	Signal recognition particle receptor subunit beta, a GTPase
GC_00000139	Seepiophila jonesi symbiont	3067	5	U	COG2229	Signal recognition particle receptor subunit beta, a GTPase
GC_00000139	Seepiophila jonesi symbiont	2607	5	U	COG2229	Signal recognition particle receptor subunit beta, a GTPase
GC_00000142	Escarpia spicata symbiont	1457	5	P	COG1055	Na+/H+ antiporter NhaD or related arsenite permease
GC_00000142	Escarpia spicata symbiont	2834	5	P	COG1055	Na+/H+ antiporter NhaD or related arsenite permease
GC_00000142	Lamellibrachia barhami symbiont	613	5	P	COG1055	Na+/H+ antiporter NhaD or related arsenite permease
GC_00000142	Lamellibrachia barhami symbiont	3969	5	P	COG1055	Na+/H+ antiporter NhaD or related arsenite permease
GC_00000142	Lamellibrachia barhami symbiont	3966	5	P	COG1055	Na+/H+ antiporter NhaD or related arsenite permease
GC_00000142	Lamellibrachia luymesi symbiont	910	5	P	COG1055	Na+/H+ antiporter NhaD or related arsenite permease
GC_00000142	Lamellibrachia luymesi symbiont	911	5	P	COG1055	Na+/H+ antiporter NhaD or related arsenite permease
GC_00000142	Paraescarpia echinospica symbiont	1078	5	P	COG1055	Na+/H+ antiporter NhaD or related arsenite permease
GC_00000142	Paraescarpia echinospica symbiont	3464	5	P	COG1055	Na+/H+ antiporter NhaD or related arsenite permease
GC_00000142	Seepiophila jonesi symbiont	3957	5	P	COG1055	Na+/H+ antiporter NhaD or related arsenite permease
GC_00000142	Seepiophila jonesi symbiont	3958	5	P	COG1055	Na+/H+ antiporter NhaD or related arsenite permease
GC_00000148	Escarpia spicata symbiont	2344	5	N|T	COG0840	Methyl-accepting chemotaxis protein
GC_00000148	Escarpia spicata symbiont	2345	5	T	COG2199|COG2200|COG5002	GGDEF domain, diguanylate cyclase (c-di-GMP synthetase) or its enzymatically inactive variants|EAL domain, c-di-GMP-specific phosphodiesterase class I (or its enzymatically inactive variant)|Signal transduction histidine kinase
GC_00000148	Lamellibrachia barhami symbiont	1489	5	T|N	COG0840	Methyl-accepting chemotaxis protein
GC_00000148	Lamellibrachia barhami symbiont	1490	5
GC_00000148	Lamellibrachia luymesi symbiont	156	5	N|T	COG0840	Methyl-accepting chemotaxis protein
GC_00000148	Lamellibrachia luymesi symbiont	155	5	N|T	COG0840	Methyl-accepting chemotaxis protein
GC_00000148	Lamellibrachia luymesi symbiont	157	5	T	COG2199|COG2200|COG5002	GGDEF domain, diguanylate cyclase (c-di-GMP synthetase) or its enzymatically inactive variants|EAL domain, c-di-GMP-specific phosphodiesterase class I (or its enzymatically inactive variant)|Signal transduction histidine kinase
GC_00000148	Paraescarpia echinospica symbiont	2766	5	T|N	COG0840	Methyl-accepting chemotaxis protein
GC_00000148	Seepiophila jonesi symbiont	1879	5	N|T	COG0840	Methyl-accepting chemotaxis protein
GC_00000148	Seepiophila jonesi symbiont	1878	5	N|T	COG0840	Methyl-accepting chemotaxis protein
GC_00000148	Seepiophila jonesi symbiont	1880	5	T	COG2199|COG2200|COG5002	GGDEF domain, diguanylate cyclase (c-di-GMP synthetase) or its enzymatically inactive variants|EAL domain, c-di-GMP-specific phosphodiesterase class I (or its enzymatically inactive variant)|Signal transduction histidine kinase
GC_00000159	Escarpia spicata symbiont	1337	5	R	COG3209	Uncharacterized conserved protein RhaS, contains 28 RHS repeats
GC_00000159	Lamellibrachia barhami symbiont	2471	5	R	COG3209	Uncharacterized conserved protein RhaS, contains 28 RHS repeats
GC_00000159	Lamellibrachia barhami symbiont	2472	5	M|R	COG0739|COG3209	Murein DD-endopeptidase MepM and murein hydrolase activator NlpD, contain LysM domain|Uncharacterized conserved protein RhaS, contains 28 RHS repeats
GC_00000159	Lamellibrachia barhami symbiont	2473	5	M|R	COG0739|COG3209	Murein DD-endopeptidase MepM and murein hydrolase activator NlpD, contain LysM domain|Uncharacterized conserved protein RhaS, contains 28 RHS repeats
GC_00000159	Lamellibrachia barhami symbiont	2474	5	R	COG3209	Uncharacterized conserved protein RhaS, contains 28 RHS repeats
GC_00000159	Lamellibrachia luymesi symbiont	1382	5
GC_00000159	Lamellibrachia luymesi symbiont	1380	5	R	COG3209	Uncharacterized conserved protein RhaS, contains 28 RHS repeats
GC_00000159	Paraescarpia echinospica symbiont	317	5	R	COG3209	Uncharacterized conserved protein RhaS, contains 28 RHS repeats
GC_00000159	Seepiophila jonesi symbiont	829	5
GC_00000159	Seepiophila jonesi symbiont	827	5	R	COG3209	Uncharacterized conserved protein RhaS, contains 28 RHS repeats
GC_00000175	Escarpia spicata symbiont	1160	5	S	COG3132	Uncharacterized conserved protein YceH, UPF0502 family
GC_00000175	Escarpia spicata symbiont	1168	5
GC_00000175	Escarpia spicata symbiont	1167	5
GC_00000175	Lamellibrachia barhami symbiont	1755	5	S	COG3132	Uncharacterized conserved protein YceH, UPF0502 family
GC_00000175	Lamellibrachia barhami symbiont	1752	5	S	COG3132	Uncharacterized conserved protein YceH, UPF0502 family
GC_00000175	Lamellibrachia luymesi symbiont	2850	5	S	COG3132	Uncharacterized conserved protein YceH, UPF0502 family
GC_00000175	Lamellibrachia luymesi symbiont	2097	5	S	COG3132	Uncharacterized conserved protein YceH, UPF0502 family
GC_00000175	Paraescarpia echinospica symbiont	570	5	S	COG3132	Uncharacterized conserved protein YceH, UPF0502 family
GC_00000175	Seepiophila jonesi symbiont	2057	5	S	COG3132	Uncharacterized conserved protein YceH, UPF0502 family
GC_00000175	Seepiophila jonesi symbiont	1937	5	S	COG3132	Uncharacterized conserved protein YceH, UPF0502 family
GC_00000179	Escarpia spicata symbiont	449	5	N|T	COG0840	Methyl-accepting chemotaxis protein
GC_00000179	Lamellibrachia barhami symbiont	3401	5	T|N	COG0840	Methyl-accepting chemotaxis protein
GC_00000179	Lamellibrachia luymesi symbiont	794	5	N|T	COG0840	Methyl-accepting chemotaxis protein
GC_00000179	Lamellibrachia luymesi symbiont	1829	5	N|T	COG0840	Methyl-accepting chemotaxis protein
GC_00000179	Lamellibrachia luymesi symbiont	3928	5	N|T	COG0840	Methyl-accepting chemotaxis protein
GC_00000179	Paraescarpia echinospica symbiont	3528	5	T|N	COG0840	Methyl-accepting chemotaxis protein
GC_00000179	Paraescarpia echinospica symbiont	1975	5	T|N	COG0840	Methyl-accepting chemotaxis protein
GC_00000179	Seepiophila jonesi symbiont	667	5	N|T	COG0840	Methyl-accepting chemotaxis protein
GC_00000179	Seepiophila jonesi symbiont	106	5	N|T	COG0840	Methyl-accepting chemotaxis protein
GC_00000179	Seepiophila jonesi symbiont	2794	5	N|T	COG0840	Methyl-accepting chemotaxis protein
GC_00000182	Escarpia spicata symbiont	2505	5	K|T	COG0784|COG0784|COG2198|COG2205|COG3706|COG5001	CheY chemotaxis protein or a CheY-like REC (receiver) domain|CheY chemotaxis protein or a CheY-like REC (receiver) domain|HPt (histidine-containing phosphotransfer) domain|K+-sensing histidine kinase KdpD|Two-component response regulator, PleD family, consists of two REC domains and a diguanylate cyclase (GGDEF) domain|Predicted signal transduction protein containing a membrane domain, an EAL and…
GC_00000182	Lamellibrachia barhami symbiont	3881	5	T|K	COG0784|COG0784|COG2198|COG2205|COG3706|COG5001	CheY chemotaxis protein or a CheY-like REC (receiver) domain|CheY chemotaxis protein or a CheY-like REC (receiver) domain|HPt (histidine-containing phosphotransfer) domain|K+-sensing histidine kinase KdpD|Two-component response regulator, PleD family, consists of two REC domains and a diguanylate cyclase (GGDEF) domain|Predicted signal transduction protein containing a membrane domain, an EAL and…
GC_00000182	Lamellibrachia barhami symbiont	3879	5	T|K	COG0784|COG0784|COG2198|COG2205|COG3706|COG5001	CheY chemotaxis protein or a CheY-like REC (receiver) domain|CheY chemotaxis protein or a CheY-like REC (receiver) domain|HPt (histidine-containing phosphotransfer) domain|K+-sensing histidine kinase KdpD|Two-component response regulator, PleD family, consists of two REC domains and a diguanylate cyclase (GGDEF) domain|Predicted signal transduction protein containing a membrane domain, an EAL and…
GC_00000182	Lamellibrachia luymesi symbiont	2450	5	K|T	COG0784|COG0784|COG2198|COG2205|COG3706|COG5001	CheY chemotaxis protein or a CheY-like REC (receiver) domain|CheY chemotaxis protein or a CheY-like REC (receiver) domain|HPt (histidine-containing phosphotransfer) domain|K+-sensing histidine kinase KdpD|Two-component response regulator, PleD family, consists of two REC domains and a diguanylate cyclase (GGDEF) domain|Predicted signal transduction protein containing a membrane domain, an EAL and…
GC_00000182	Lamellibrachia luymesi symbiont	1758	5	K|T	COG0784|COG0784|COG2198|COG2205|COG3706|COG5001	CheY chemotaxis protein or a CheY-like REC (receiver) domain|CheY chemotaxis protein or a CheY-like REC (receiver) domain|HPt (histidine-containing phosphotransfer) domain|K+-sensing histidine kinase KdpD|Two-component response regulator, PleD family, consists of two REC domains and a diguanylate cyclase (GGDEF) domain|Predicted signal transduction protein containing a membrane domain, an EAL and…
GC_00000182	Lamellibrachia luymesi symbiont	2451	5	K|T	COG0784|COG0784|COG2198|COG2205|COG3706|COG5001	CheY chemotaxis protein or a CheY-like REC (receiver) domain|CheY chemotaxis protein or a CheY-like REC (receiver) domain|HPt (histidine-containing phosphotransfer) domain|K+-sensing histidine kinase KdpD|Two-component response regulator, PleD family, consists of two REC domains and a diguanylate cyclase (GGDEF) domain|Predicted signal transduction protein containing a membrane domain, an EAL and…
GC_00000182	Paraescarpia echinospica symbiont	2447	5	T|K	COG0784|COG0784|COG2198|COG2205|COG3706|COG5001	CheY chemotaxis protein or a CheY-like REC (receiver) domain|CheY chemotaxis protein or a CheY-like REC (receiver) domain|HPt (histidine-containing phosphotransfer) domain|K+-sensing histidine kinase KdpD|Two-component response regulator, PleD family, consists of two REC domains and a diguanylate cyclase (GGDEF) domain|Predicted signal transduction protein containing a membrane domain, an EAL and…
GC_00000182	Seepiophila jonesi symbiont	1319	5	T|K	COG0784|COG0784|COG2198|COG2205|COG3706|COG5001	CheY chemotaxis protein or a CheY-like REC (receiver) domain|CheY chemotaxis protein or a CheY-like REC (receiver) domain|HPt (histidine-containing phosphotransfer) domain|K+-sensing histidine kinase KdpD|Two-component response regulator, PleD family, consists of two REC domains and a diguanylate cyclase (GGDEF) domain|Predicted signal transduction protein containing a membrane domain, an EAL and…
GC_00000182	Seepiophila jonesi symbiont	1549	5	T|K	COG0784|COG0784|COG2198|COG2205|COG3706|COG5001	CheY chemotaxis protein or a CheY-like REC (receiver) domain|CheY chemotaxis protein or a CheY-like REC (receiver) domain|HPt (histidine-containing phosphotransfer) domain|K+-sensing histidine kinase KdpD|Two-component response regulator, PleD family, consists of two REC domains and a diguanylate cyclase (GGDEF) domain|Predicted signal transduction protein containing a membrane domain, an EAL and…
GC_00000182	Seepiophila jonesi symbiont	1320	5	T|K	COG0784|COG0784|COG2198|COG2205|COG3706|COG5001	CheY chemotaxis protein or a CheY-like REC (receiver) domain|CheY chemotaxis protein or a CheY-like REC (receiver) domain|HPt (histidine-containing phosphotransfer) domain|K+-sensing histidine kinase KdpD|Two-component response regulator, PleD family, consists of two REC domains and a diguanylate cyclase (GGDEF) domain|Predicted signal transduction protein containing a membrane domain, an EAL and…
GC_00000189	Escarpia spicata symbiont	3684	5	P	COG2223	Nitrate/nitrite transporter NarK
GC_00000189	Lamellibrachia barhami symbiont	66	5	P	COG2223	Nitrate/nitrite transporter NarK
GC_00000189	Lamellibrachia barhami symbiont	70	5	P	COG2223	Nitrate/nitrite transporter NarK
GC_00000189	Lamellibrachia luymesi symbiont	2659	5	P	COG2223	Nitrate/nitrite transporter NarK
GC_00000189	Lamellibrachia luymesi symbiont	2658	5	P	COG2223	Nitrate/nitrite transporter NarK
GC_00000189	Lamellibrachia luymesi symbiont	2657	5	P	COG2223	Nitrate/nitrite transporter NarK
GC_00000189	Paraescarpia echinospica symbiont	2327	5	P	COG2223	Nitrate/nitrite transporter NarK
GC_00000189	Seepiophila jonesi symbiont	772	5	P	COG2223	Nitrate/nitrite transporter NarK
GC_00000189	Seepiophila jonesi symbiont	771	5	P	COG2223	Nitrate/nitrite transporter NarK
GC_00000189	Seepiophila jonesi symbiont	770	5	P	COG2223	Nitrate/nitrite transporter NarK
GC_00000208	Escarpia spicata symbiont	245	5	K	COG1595	DNA-directed RNA polymerase specialized sigma subunit, sigma24 family
GC_00000208	Escarpia spicata symbiont	243	5	K	COG1595	DNA-directed RNA polymerase specialized sigma subunit, sigma24 family
GC_00000208	Lamellibrachia barhami symbiont	3458	5	K	COG1595	DNA-directed RNA polymerase specialized sigma subunit, sigma24 family
GC_00000208	Lamellibrachia barhami symbiont	3459	5	K	COG1595	DNA-directed RNA polymerase specialized sigma subunit, sigma24 family
GC_00000208	Lamellibrachia luymesi symbiont	726	5	K	COG1595	DNA-directed RNA polymerase specialized sigma subunit, sigma24 family
GC_00000208	Lamellibrachia luymesi symbiont	725	5	K	COG1595	DNA-directed RNA polymerase specialized sigma subunit, sigma24 family
GC_00000208	Paraescarpia echinospica symbiont	181	5	K	COG1595	DNA-directed RNA polymerase specialized sigma subunit, sigma24 family
GC_00000208	Paraescarpia echinospica symbiont	182	5	K	COG1595	DNA-directed RNA polymerase specialized sigma subunit, sigma24 family
GC_00000208	Seepiophila jonesi symbiont	160	5	K	COG1595	DNA-directed RNA polymerase specialized sigma subunit, sigma24 family
GC_00000208	Seepiophila jonesi symbiont	159	5	K	COG1595	DNA-directed RNA polymerase specialized sigma subunit, sigma24 family
GC_00000209	Escarpia spicata symbiont	2502	5	P	COG4771	Outer membrane receptor for ferrienterochelin and colicins
GC_00000209	Escarpia spicata symbiont	2503	5	P	COG4771	Outer membrane receptor for ferrienterochelin and colicins
GC_00000209	Lamellibrachia barhami symbiont	3883	5	P	COG4771	Outer membrane receptor for ferrienterochelin and colicins
GC_00000209	Lamellibrachia luymesi symbiont	3544	5	P	COG4771	Outer membrane receptor for ferrienterochelin and colicins
GC_00000209	Lamellibrachia luymesi symbiont	2448	5	P	COG4771	Outer membrane receptor for ferrienterochelin and colicins
GC_00000209	Lamellibrachia luymesi symbiont	3543	5	P	COG4771	Outer membrane receptor for ferrienterochelin and colicins
GC_00000209	Paraescarpia echinospica symbiont	2449	5	P	COG4771	Outer membrane receptor for ferrienterochelin and colicins
GC_00000209	Seepiophila jonesi symbiont	1410	5	P	COG4771	Outer membrane receptor for ferrienterochelin and colicins
GC_00000209	Seepiophila jonesi symbiont	1317	5	P	COG4771	Outer membrane receptor for ferrienterochelin and colicins
GC_00000209	Seepiophila jonesi symbiont	1409	5	P	COG4771	Outer membrane receptor for ferrienterochelin and colicins
GC_00000221	Escarpia spicata symbiont	3132	5
GC_00000221	Escarpia spicata symbiont	3133	5	T|P	COG0607|COG0664|COG0664	Rhodanese-related sulfurtransferase|cAMP-binding domain of CRP or a regulatory subunit of cAMP-dependent protein kinases|cAMP-binding domain of CRP or a regulatory subunit of cAMP-dependent protein kinases
GC_00000221	Lamellibrachia barhami symbiont	1858	5	P|T|D	COG0607|COG0664|COG0664|COG1196	Rhodanese-related sulfurtransferase|cAMP-binding domain of CRP or a regulatory subunit of cAMP-dependent protein kinases|cAMP-binding domain of CRP or a regulatory subunit of cAMP-dependent protein kinases|Chromosome segregation ATPase
GC_00000221	Lamellibrachia barhami symbiont	1860	5
GC_00000221	Lamellibrachia barhami symbiont	1863	5
GC_00000221	Lamellibrachia luymesi symbiont	171	5	D|P|T	COG0607|COG0664|COG0664|COG1196	Rhodanese-related sulfurtransferase|cAMP-binding domain of CRP or a regulatory subunit of cAMP-dependent protein kinases|cAMP-binding domain of CRP or a regulatory subunit of cAMP-dependent protein kinases|Chromosome segregation ATPase
GC_00000221	Lamellibrachia luymesi symbiont	170	5
GC_00000221	Paraescarpia echinospica symbiont	1701	5	T|P|D	COG0607|COG0664|COG0664|COG1196	Rhodanese-related sulfurtransferase|cAMP-binding domain of CRP or a regulatory subunit of cAMP-dependent protein kinases|cAMP-binding domain of CRP or a regulatory subunit of cAMP-dependent protein kinases|Chromosome segregation ATPase
GC_00000221	Seepiophila jonesi symbiont	555	5	T|P|D	COG0607|COG0664|COG0664|COG1196	Rhodanese-related sulfurtransferase|cAMP-binding domain of CRP or a regulatory subunit of cAMP-dependent protein kinases|cAMP-binding domain of CRP or a regulatory subunit of cAMP-dependent protein kinases|Chromosome segregation ATPase
GC_00000221	Seepiophila jonesi symbiont	554	5
GC_00000282	Escarpia spicata symbiont	3317	5	T	COG3437|COG5001	Response regulator c-di-GMP phosphodiesterase, RpfG family, contains REC and HD-GYP domains|Predicted signal transduction protein containing a membrane domain, an EAL and a GGDEF domain
GC_00000282	Lamellibrachia barhami symbiont	2392	5	T	COG3437|COG5001	Response regulator c-di-GMP phosphodiesterase, RpfG family, contains REC and HD-GYP domains|Predicted signal transduction protein containing a membrane domain, an EAL and a GGDEF domain
GC_00000282	Lamellibrachia luymesi symbiont	1842	5
GC_00000282	Lamellibrachia luymesi symbiont	1843	5	T	COG3437|COG5001	Response regulator c-di-GMP phosphodiesterase, RpfG family, contains REC and HD-GYP domains|Predicted signal transduction protein containing a membrane domain, an EAL and a GGDEF domain
GC_00000282	Lamellibrachia luymesi symbiont	1844	5	K|T	COG3706	Two-component response regulator, PleD family, consists of two REC domains and a diguanylate cyclase (GGDEF) domain
GC_00000282	Paraescarpia echinospica symbiont	1965	5	T	COG3437|COG5001	Response regulator c-di-GMP phosphodiesterase, RpfG family, contains REC and HD-GYP domains|Predicted signal transduction protein containing a membrane domain, an EAL and a GGDEF domain
GC_00000282	Seepiophila jonesi symbiont	93	5
GC_00000282	Seepiophila jonesi symbiont	92	5	T	COG3437|COG5001	Response regulator c-di-GMP phosphodiesterase, RpfG family, contains REC and HD-GYP domains|Predicted signal transduction protein containing a membrane domain, an EAL and a GGDEF domain
GC_00000282	Seepiophila jonesi symbiont	91	5	T|K	COG3706	Two-component response regulator, PleD family, consists of two REC domains and a diguanylate cyclase (GGDEF) domain
GC_00000283	Escarpia spicata symbiont	3274	5	M|D	COG1196|COG3264	Chromosome segregation ATPase|Small-conductance mechanosensitive channel
GC_00000283	Lamellibrachia barhami symbiont	2440	5	M|D	COG1196|COG3264	Chromosome segregation ATPase|Small-conductance mechanosensitive channel
GC_00000283	Lamellibrachia luymesi symbiont	246	5	D|M	COG1196|COG3264	Chromosome segregation ATPase|Small-conductance mechanosensitive channel
GC_00000283	Lamellibrachia luymesi symbiont	1108	5	D|M	COG1196|COG3264	Chromosome segregation ATPase|Small-conductance mechanosensitive channel
GC_00000283	Lamellibrachia luymesi symbiont	1107	5	D|M	COG1196|COG3264	Chromosome segregation ATPase|Small-conductance mechanosensitive channel
GC_00000283	Paraescarpia echinospica symbiont	292	5	M|D	COG1196|COG3264	Chromosome segregation ATPase|Small-conductance mechanosensitive channel
GC_00000283	Seepiophila jonesi symbiont	832	5	M|D	COG1196|COG3264	Chromosome segregation ATPase|Small-conductance mechanosensitive channel
GC_00000283	Seepiophila jonesi symbiont	2328	5	M|D	COG1196|COG3264	Chromosome segregation ATPase|Small-conductance mechanosensitive channel
GC_00000283	Seepiophila jonesi symbiont	2327	5	M|D	COG1196|COG3264	Chromosome segregation ATPase|Small-conductance mechanosensitive channel
GC_00000380	Escarpia spicata symbiont	606	5	S	COG1361	Uncharacterized conserved protein
GC_00000380	Escarpia spicata symbiont	607	5	S	COG1361	Uncharacterized conserved protein
GC_00000380	Lamellibrachia barhami symbiont	1733	5	S	COG1361	Uncharacterized conserved protein
GC_00000380	Lamellibrachia barhami symbiont	1731	5	S	COG1361	Uncharacterized conserved protein
GC_00000380	Lamellibrachia luymesi symbiont	289	5	S	COG1361	Uncharacterized conserved protein
GC_00000380	Lamellibrachia luymesi symbiont	290	5	S	COG1361	Uncharacterized conserved protein
GC_00000380	Paraescarpia echinospica symbiont	554	5	S	COG1361	Uncharacterized conserved protein
GC_00000380	Seepiophila jonesi symbiont	50	5	S	COG1361	Uncharacterized conserved protein
GC_00000380	Seepiophila jonesi symbiont	51	5	S	COG1361	Uncharacterized conserved protein
GC_00000415	Escarpia spicata symbiont	2322	5	L|S	COG0419|COG3291	DNA repair exonuclease SbcCD ATPase subunit|PKD repeat
GC_00000415	Lamellibrachia barhami symbiont	1516	5	S|L	COG0419|COG3291	DNA repair exonuclease SbcCD ATPase subunit|PKD repeat
GC_00000415	Lamellibrachia luymesi symbiont	133	5	L|S	COG0419|COG3291	DNA repair exonuclease SbcCD ATPase subunit|PKD repeat
GC_00000415	Lamellibrachia luymesi symbiont	134	5	L|S	COG0419|COG3291	DNA repair exonuclease SbcCD ATPase subunit|PKD repeat
GC_00000415	Lamellibrachia luymesi symbiont	132	5	L|S	COG0419|COG3291	DNA repair exonuclease SbcCD ATPase subunit|PKD repeat
GC_00000415	Paraescarpia echinospica symbiont	2748	5	L|S	COG0419|COG3291	DNA repair exonuclease SbcCD ATPase subunit|PKD repeat
GC_00000415	Seepiophila jonesi symbiont	1857	5	L|S	COG0419|COG3291	DNA repair exonuclease SbcCD ATPase subunit|PKD repeat
GC_00000415	Seepiophila jonesi symbiont	1858	5	L|S	COG0419|COG3291	DNA repair exonuclease SbcCD ATPase subunit|PKD repeat
GC_00000415	Seepiophila jonesi symbiont	1856	5	L|S	COG0419|COG3291	DNA repair exonuclease SbcCD ATPase subunit|PKD repeat
GC_00000466	Escarpia spicata symbiont	3385	5	M	COG2982	Uncharacterized protein involved in outer membrane biogenesis
GC_00000466	Lamellibrachia barhami symbiont	2323	5	M	COG2982	Uncharacterized protein involved in outer membrane biogenesis
GC_00000466	Lamellibrachia luymesi symbiont	796	5
GC_00000466	Lamellibrachia luymesi symbiont	766	5	M	COG2885|COG2982	Outer membrane protein OmpA and related peptidoglycan-associated (lipo)proteins|Uncharacterized protein involved in outer membrane biogenesis
GC_00000466	Lamellibrachia luymesi symbiont	795	5	M	COG2982	Uncharacterized protein involved in outer membrane biogenesis
GC_00000466	Paraescarpia echinospica symbiont	2022	5	M	COG2982	Uncharacterized protein involved in outer membrane biogenesis
GC_00000466	Seepiophila jonesi symbiont	2126	5
GC_00000466	Seepiophila jonesi symbiont	3272	5	M	COG2885|COG2982	Outer membrane protein OmpA and related peptidoglycan-associated (lipo)proteins|Uncharacterized protein involved in outer membrane biogenesis
GC_00000466	Seepiophila jonesi symbiont	2125	5	M	COG2982	Uncharacterized protein involved in outer membrane biogenesis
GC_00000494	Escarpia spicata symbiont	1375	5	P	COG4771	Outer membrane receptor for ferrienterochelin and colicins
GC_00000494	Lamellibrachia barhami symbiont	3809	5	P	COG4771	Outer membrane receptor for ferrienterochelin and colicins
GC_00000494	Lamellibrachia luymesi symbiont	3880	5	P	COG4771	Outer membrane receptor for ferrienterochelin and colicins
GC_00000494	Lamellibrachia luymesi symbiont	3879	5	P	COG4771	Outer membrane receptor for ferrienterochelin and colicins
GC_00000494	Lamellibrachia luymesi symbiont	2454	5	P	COG4771	Outer membrane receptor for ferrienterochelin and colicins
GC_00000494	Paraescarpia echinospica symbiont	991	5	P	COG4771	Outer membrane receptor for ferrienterochelin and colicins
GC_00000494	Seepiophila jonesi symbiont	2662	5	P	COG4771	Outer membrane receptor for ferrienterochelin and colicins
GC_00000494	Seepiophila jonesi symbiont	2661	5	P	COG4771	Outer membrane receptor for ferrienterochelin and colicins
GC_00000494	Seepiophila jonesi symbiont	981	5	P	COG4771	Outer membrane receptor for ferrienterochelin and colicins
GC_00000755	Escarpia spicata symbiont	2468	5	C	COG1249	Pyruvate/2-oxoglutarate dehydrogenase complex, dihydrolipoamide dehydrogenase (E3) component or related enzyme
GC_00000755	Escarpia spicata symbiont	2467	5	C	COG1249	Pyruvate/2-oxoglutarate dehydrogenase complex, dihydrolipoamide dehydrogenase (E3) component or related enzyme
GC_00000755	Lamellibrachia barhami symbiont	1112	5	C	COG1249	Pyruvate/2-oxoglutarate dehydrogenase complex, dihydrolipoamide dehydrogenase (E3) component or related enzyme
GC_00000755	Lamellibrachia luymesi symbiont	1620	5	C	COG1249	Pyruvate/2-oxoglutarate dehydrogenase complex, dihydrolipoamide dehydrogenase (E3) component or related enzyme
GC_00000755	Lamellibrachia luymesi symbiont	1621	5	C	COG1249	Pyruvate/2-oxoglutarate dehydrogenase complex, dihydrolipoamide dehydrogenase (E3) component or related enzyme
GC_00000755	Paraescarpia echinospica symbiont	2483	5	C	COG1249	Pyruvate/2-oxoglutarate dehydrogenase complex, dihydrolipoamide dehydrogenase (E3) component or related enzyme
GC_00000755	Seepiophila jonesi symbiont	84	5	C	COG1249	Pyruvate/2-oxoglutarate dehydrogenase complex, dihydrolipoamide dehydrogenase (E3) component or related enzyme
GC_00000755	Seepiophila jonesi symbiont	85	5	C	COG1249	Pyruvate/2-oxoglutarate dehydrogenase complex, dihydrolipoamide dehydrogenase (E3) component or related enzyme
GC_00000792	Escarpia spicata symbiont	1370	5
GC_00000792	Lamellibrachia barhami symbiont	3813	5
GC_00000792	Lamellibrachia barhami symbiont	3816	5
GC_00000792	Lamellibrachia luymesi symbiont	2458	5
GC_00000792	Lamellibrachia luymesi symbiont	1528	5
GC_00000792	Paraescarpia echinospica symbiont	987	5
GC_00000792	Seepiophila jonesi symbiont	985	5
GC_00000792	Seepiophila jonesi symbiont	233	5
GC_00000794	Escarpia spicata symbiont	2321	5	S	COG3422	Uncharacterized conserved protein YegP, UPF0339 family
GC_00000794	Escarpia spicata symbiont	2320	5	S	COG3422	Uncharacterized conserved protein YegP, UPF0339 family
GC_00000794	Lamellibrachia barhami symbiont	1517	5	S	COG3422	Uncharacterized conserved protein YegP, UPF0339 family
GC_00000794	Lamellibrachia luymesi symbiont	1077	5	S	COG3422	Uncharacterized conserved protein YegP, UPF0339 family
GC_00000794	Lamellibrachia luymesi symbiont	131	5
GC_00000794	Paraescarpia echinospica symbiont	2747	5	S	COG3422	Uncharacterized conserved protein YegP, UPF0339 family
GC_00000794	Seepiophila jonesi symbiont	1712	5	S	COG3422	Uncharacterized conserved protein YegP, UPF0339 family
GC_00000794	Seepiophila jonesi symbiont	1855	5
GC_00000802	Escarpia spicata symbiont	1889	5	R	COG0658|COG2333	Predicted membrane metal-binding protein|Metal-dependent hydrolase, beta-lactamase superfamily II
GC_00000802	Escarpia spicata symbiont	1888	5	R	COG0658|COG2333	Predicted membrane metal-binding protein|Metal-dependent hydrolase, beta-lactamase superfamily II
GC_00000802	Lamellibrachia barhami symbiont	3157	5	R	COG0658|COG2333	Predicted membrane metal-binding protein|Metal-dependent hydrolase, beta-lactamase superfamily II
GC_00000802	Lamellibrachia luymesi symbiont	2684	5	R	COG0658|COG2333	Predicted membrane metal-binding protein|Metal-dependent hydrolase, beta-lactamase superfamily II
GC_00000802	Lamellibrachia luymesi symbiont	3228	5	R	COG0658|COG2333	Predicted membrane metal-binding protein|Metal-dependent hydrolase, beta-lactamase superfamily II
GC_00000802	Paraescarpia echinospica symbiont	3234	5	R	COG0658|COG2333	Predicted membrane metal-binding protein|Metal-dependent hydrolase, beta-lactamase superfamily II
GC_00000802	Seepiophila jonesi symbiont	1472	5	R	COG0658|COG2333	Predicted membrane metal-binding protein|Metal-dependent hydrolase, beta-lactamase superfamily II
GC_00000802	Seepiophila jonesi symbiont	2852	5	R	COG0658|COG2333	Predicted membrane metal-binding protein|Metal-dependent hydrolase, beta-lactamase superfamily II
GC_00000812	Escarpia spicata symbiont	1107	5	N|T|D	COG0835|COG3266	Chemotaxis signal transduction protein|Cell division protein DamX, binds to the septal ring, contains C-terminal SPOR domain
GC_00000812	Lamellibrachia barhami symbiont	3238	5	T|N	COG0835	Chemotaxis signal transduction protein
GC_00000812	Lamellibrachia barhami symbiont	3237	5
GC_00000812	Lamellibrachia luymesi symbiont	2864	5	N|T	COG0835	Chemotaxis signal transduction protein
GC_00000812	Lamellibrachia luymesi symbiont	2865	5	N|T	COG0835	Chemotaxis signal transduction protein
GC_00000812	Paraescarpia echinospica symbiont	1335	5	T|N|D	COG0835|COG3266	Chemotaxis signal transduction protein|Cell division protein DamX, binds to the septal ring, contains C-terminal SPOR domain
GC_00000812	Seepiophila jonesi symbiont	280	5	N|T	COG0835	Chemotaxis signal transduction protein
GC_00000812	Seepiophila jonesi symbiont	281	5	N|T	COG0835	Chemotaxis signal transduction protein
GC_00000861	Escarpia spicata symbiont	3744	5	M	COG0399	dTDP-4-amino-4,6-dideoxygalactose transaminase
GC_00000861	Escarpia spicata symbiont	1572	5	M	COG0399	dTDP-4-amino-4,6-dideoxygalactose transaminase
GC_00000861	Lamellibrachia barhami symbiont	128	5	M	COG0399	dTDP-4-amino-4,6-dideoxygalactose transaminase
GC_00000861	Lamellibrachia luymesi symbiont	2640	5	M	COG0399	dTDP-4-amino-4,6-dideoxygalactose transaminase
GC_00000861	Lamellibrachia luymesi symbiont	2738	5
GC_00000861	Paraescarpia echinospica symbiont	1926	5	M	COG0399	dTDP-4-amino-4,6-dideoxygalactose transaminase
GC_00000861	Seepiophila jonesi symbiont	1449	5	M	COG0399	dTDP-4-amino-4,6-dideoxygalactose transaminase
GC_00000861	Seepiophila jonesi symbiont	2096	5
GC_00000897	Escarpia spicata symbiont	2655	5
GC_00000897	Lamellibrachia barhami symbiont	1229	5
GC_00000897	Lamellibrachia barhami symbiont	1230	5
GC_00000897	Lamellibrachia luymesi symbiont	2883	5
GC_00000897	Lamellibrachia luymesi symbiont	1155	5
GC_00000897	Paraescarpia echinospica symbiont	3658	5
GC_00000897	Seepiophila jonesi symbiont	3888	5
GC_00000897	Seepiophila jonesi symbiont	3891	5
GC_00001100	Escarpia spicata symbiont	2509	5	N	COG1345	Flagellar capping protein FliD
GC_00001100	Escarpia spicata symbiont	2510	5	N	COG1345	Flagellar capping protein FliD
GC_00001100	Lamellibrachia barhami symbiont	3870	5	N	COG1345	Flagellar capping protein FliD
GC_00001100	Lamellibrachia luymesi symbiont	1762	5	N	COG1345	Flagellar capping protein FliD
GC_00001100	Lamellibrachia luymesi symbiont	1763	5	N	COG1345	Flagellar capping protein FliD
GC_00001100	Paraescarpia echinospica symbiont	2443	5	N	COG1345	Flagellar capping protein FliD
GC_00001100	Seepiophila jonesi symbiont	1553	5	N	COG1345	Flagellar capping protein FliD
GC_00001100	Seepiophila jonesi symbiont	1554	5	N	COG1345	Flagellar capping protein FliD
GC_00001150	Escarpia spicata symbiont	2977	5	G	COG2301	Citrate lyase beta subunit
GC_00001150	Escarpia spicata symbiont	2976	5	G	COG2301	Citrate lyase beta subunit
GC_00001150	Lamellibrachia barhami symbiont	1623	5	G	COG2301	Citrate lyase beta subunit
GC_00001150	Lamellibrachia luymesi symbiont	1151	5	G	COG2301	Citrate lyase beta subunit
GC_00001150	Lamellibrachia luymesi symbiont	1201	5	G	COG2301	Citrate lyase beta subunit
GC_00001150	Paraescarpia echinospica symbiont	3327	5	G	COG2301	Citrate lyase beta subunit
GC_00001150	Seepiophila jonesi symbiont	949	5	G	COG2301	Citrate lyase beta subunit
GC_00001150	Seepiophila jonesi symbiont	1733	5	G	COG2301	Citrate lyase beta subunit
GC_00001222	Escarpia spicata symbiont	1210	5	K|T	COG3706	Two-component response regulator, PleD family, consists of two REC domains and a diguanylate cyclase (GGDEF) domain
GC_00001222	Lamellibrachia barhami symbiont	1813	5	T	COG0784	CheY chemotaxis protein or a CheY-like REC (receiver) domain
GC_00001222	Lamellibrachia barhami symbiont	1814	5
GC_00001222	Lamellibrachia luymesi symbiont	3511	5	K|T	COG3706	Two-component response regulator, PleD family, consists of two REC domains and a diguanylate cyclase (GGDEF) domain
GC_00001222	Lamellibrachia luymesi symbiont	3510	5
GC_00001222	Paraescarpia echinospica symbiont	612	5	T|K	COG3706	Two-component response regulator, PleD family, consists of two REC domains and a diguanylate cyclase (GGDEF) domain
GC_00001222	Seepiophila jonesi symbiont	2932	5	T|K	COG3706	Two-component response regulator, PleD family, consists of two REC domains and a diguanylate cyclase (GGDEF) domain
GC_00001222	Seepiophila jonesi symbiont	2931	5
GC_00001256	Escarpia spicata symbiont	2953	5	K|T	COG3706	Two-component response regulator, PleD family, consists of two REC domains and a diguanylate cyclase (GGDEF) domain
GC_00001256	Escarpia spicata symbiont	2952	5
GC_00001256	Escarpia spicata symbiont	2954	5
GC_00001256	Lamellibrachia barhami symbiont	2227	5	T|K	COG3706	Two-component response regulator, PleD family, consists of two REC domains and a diguanylate cyclase (GGDEF) domain
GC_00001256	Lamellibrachia luymesi symbiont	47	5	K|T	COG3706	Two-component response regulator, PleD family, consists of two REC domains and a diguanylate cyclase (GGDEF) domain
GC_00001256	Lamellibrachia luymesi symbiont	48	5
GC_00001256	Paraescarpia echinospica symbiont	3346	5	T|K	COG3706	Two-component response regulator, PleD family, consists of two REC domains and a diguanylate cyclase (GGDEF) domain
GC_00001256	Seepiophila jonesi symbiont	2826	5	T|K	COG3706	Two-component response regulator, PleD family, consists of two REC domains and a diguanylate cyclase (GGDEF) domain
GC_00001267	Escarpia spicata symbiont	3716	5	R	COG3945	Hemerythrin-like domain
GC_00001267	Lamellibrachia barhami symbiont	3734	5	R	COG3945	Hemerythrin-like domain
GC_00001267	Lamellibrachia barhami symbiont	3738	5	R	COG3945	Hemerythrin-like domain
GC_00001267	Lamellibrachia luymesi symbiont	348	5	R	COG3945	Hemerythrin-like domain
GC_00001267	Lamellibrachia luymesi symbiont	2319	5	R	COG3945	Hemerythrin-like domain
GC_00001267	Paraescarpia echinospica symbiont	948	5	R	COG3945	Hemerythrin-like domain
GC_00001267	Seepiophila jonesi symbiont	3857	5	R	COG3945	Hemerythrin-like domain
GC_00001267	Seepiophila jonesi symbiont	2571	5	R	COG3945	Hemerythrin-like domain
GC_00001269	Escarpia spicata symbiont	167	5	R|I|Q	COG1028	NAD(P)-dependent dehydrogenase, short-chain alcohol dehydrogenase family
GC_00001269	Escarpia spicata symbiont	168	5	I	COG4706	Predicted 3-hydroxylacyl-ACP dehydratase, HotDog domain
GC_00001269	Lamellibrachia barhami symbiont	2916	5	I|R|Q	COG1028	NAD(P)-dependent dehydrogenase, short-chain alcohol dehydrogenase family
GC_00001269	Lamellibrachia barhami symbiont	2917	5	I	COG4706	Predicted 3-hydroxylacyl-ACP dehydratase, HotDog domain
GC_00001269	Lamellibrachia luymesi symbiont	85	5	I|Q|R	COG1028	NAD(P)-dependent dehydrogenase, short-chain alcohol dehydrogenase family
GC_00001269	Paraescarpia echinospica symbiont	255	5	R|I|Q	COG1028	NAD(P)-dependent dehydrogenase, short-chain alcohol dehydrogenase family
GC_00001269	Paraescarpia echinospica symbiont	254	5	I	COG4706	Predicted 3-hydroxylacyl-ACP dehydratase, HotDog domain
GC_00001269	Seepiophila jonesi symbiont	3398	5	R|I|Q	COG1028	NAD(P)-dependent dehydrogenase, short-chain alcohol dehydrogenase family
GC_00001337	Escarpia spicata symbiont	2318	5	X	COG3299	Uncharacterized phage protein gp47/JayE
GC_00001337	Escarpia spicata symbiont	2319	5	X	COG3299	Uncharacterized phage protein gp47/JayE
GC_00001337	Lamellibrachia barhami symbiont	1518	5	X	COG3299	Uncharacterized phage protein gp47/JayE
GC_00001337	Lamellibrachia luymesi symbiont	1075	5	X	COG3299	Uncharacterized phage protein gp47/JayE
GC_00001337	Lamellibrachia luymesi symbiont	1076	5	X	COG3299	Uncharacterized phage protein gp47/JayE
GC_00001337	Paraescarpia echinospica symbiont	2746	5	X	COG3299	Uncharacterized phage protein gp47/JayE
GC_00001337	Seepiophila jonesi symbiont	1710	5	X	COG3299	Uncharacterized phage protein gp47/JayE
GC_00001337	Seepiophila jonesi symbiont	1711	5	X	COG3299	Uncharacterized phage protein gp47/JayE
GC_00001512	Escarpia spicata symbiont	488	5	P	COG0369	Sulfite reductase, alpha subunit (flavoprotein)
GC_00001512	Lamellibrachia barhami symbiont	1409	5	P	COG0369	Sulfite reductase, alpha subunit (flavoprotein)
GC_00001512	Lamellibrachia barhami symbiont	1406	5	P	COG0369	Sulfite reductase, alpha subunit (flavoprotein)
GC_00001512	Lamellibrachia luymesi symbiont	931	5	P	COG0369	Sulfite reductase, alpha subunit (flavoprotein)
GC_00001512	Lamellibrachia luymesi symbiont	932	5	P	COG0369	Sulfite reductase, alpha subunit (flavoprotein)
GC_00001512	Paraescarpia echinospica symbiont	1248	5	P	COG0369	Sulfite reductase, alpha subunit (flavoprotein)
GC_00001512	Seepiophila jonesi symbiont	3359	5	P	COG0369	Sulfite reductase, alpha subunit (flavoprotein)
GC_00001512	Seepiophila jonesi symbiont	3360	5	P	COG0369	Sulfite reductase, alpha subunit (flavoprotein)
GC_00001534	Escarpia spicata symbiont	2837	5	P	COG1283	Na+/phosphate symporter
GC_00001534	Escarpia spicata symbiont	1149	5	P	COG1283	Na+/phosphate symporter
GC_00001534	Lamellibrachia barhami symbiont	3972	5	P	COG1283	Na+/phosphate symporter
GC_00001534	Lamellibrachia barhami symbiont	297	5	P	COG1283	Na+/phosphate symporter
GC_00001534	Lamellibrachia luymesi symbiont	3250	5	P	COG1283	Na+/phosphate symporter
GC_00001534	Paraescarpia echinospica symbiont	3461	5	P	COG1283	Na+/phosphate symporter
GC_00001534	Paraescarpia echinospica symbiont	1402	5	P	COG1283	Na+/phosphate symporter
GC_00001534	Seepiophila jonesi symbiont	1230	5	P	COG1283	Na+/phosphate symporter
GC_00001789	Escarpia spicata symbiont	859	5	P	COG4771	Outer membrane receptor for ferrienterochelin and colicins
GC_00001789	Lamellibrachia barhami symbiont	584	5	P	COG4771	Outer membrane receptor for ferrienterochelin and colicins
GC_00001789	Lamellibrachia barhami symbiont	4132	5	P	COG4771	Outer membrane receptor for ferrienterochelin and colicins
GC_00001789	Lamellibrachia luymesi symbiont	425	5	P	COG4771	Outer membrane receptor for ferrienterochelin and colicins
GC_00001789	Lamellibrachia luymesi symbiont	426	5	P	COG4771	Outer membrane receptor for ferrienterochelin and colicins
GC_00001789	Paraescarpia echinospica symbiont	713	5	P	COG4771	Outer membrane receptor for ferrienterochelin and colicins
GC_00001789	Seepiophila jonesi symbiont	562	5	P	COG4771	Outer membrane receptor for ferrienterochelin and colicins
GC_00001789	Seepiophila jonesi symbiont	563	5	P	COG4771	Outer membrane receptor for ferrienterochelin and colicins
GC_00001793	Escarpia spicata symbiont	671	5
GC_00001793	Escarpia spicata symbiont	672	5	K|T	COG0745	DNA-binding response regulator, OmpR family, contains REC and winged-helix (wHTH) domain
GC_00001793	Lamellibrachia barhami symbiont	1302	5	T|K	COG0745	DNA-binding response regulator, OmpR family, contains REC and winged-helix (wHTH) domain
GC_00001793	Lamellibrachia luymesi symbiont	2545	5
GC_00001793	Lamellibrachia luymesi symbiont	2546	5	K|T	COG0745	DNA-binding response regulator, OmpR family, contains REC and winged-helix (wHTH) domain
GC_00001793	Paraescarpia echinospica symbiont	643	5	T|K	COG0745	DNA-binding response regulator, OmpR family, contains REC and winged-helix (wHTH) domain
GC_00001793	Seepiophila jonesi symbiont	2920	5
GC_00001793	Seepiophila jonesi symbiont	2921	5	T|K	COG0745	DNA-binding response regulator, OmpR family, contains REC and winged-helix (wHTH) domain
GC_00001832	Escarpia spicata symbiont	2309	5
GC_00001832	Escarpia spicata symbiont	2308	5
GC_00001832	Lamellibrachia barhami symbiont	650	5
GC_00001832	Lamellibrachia luymesi symbiont	1064	5
GC_00001832	Lamellibrachia luymesi symbiont	1065	5
GC_00001832	Paraescarpia echinospica symbiont	2736	5
GC_00001832	Seepiophila jonesi symbiont	1699	5
GC_00001832	Seepiophila jonesi symbiont	1700	5
GC_00001848	Escarpia spicata symbiont	2324	5	X	COG5412	Phage-related protein
GC_00001848	Escarpia spicata symbiont	2325	5	X	COG5412	Phage-related protein
GC_00001848	Lamellibrachia barhami symbiont	1511	5	M|X	COG3064|COG5412	Membrane protein involved in colicin uptake|Phage-related protein
GC_00001848	Lamellibrachia barhami symbiont	1513	5	X	COG5412	Phage-related protein
GC_00001848	Lamellibrachia barhami symbiont	1514	5	S	COG4372	Uncharacterized conserved protein, contains DUF3084 domain
GC_00001848	Lamellibrachia luymesi symbiont	136	5	X	COG5412	Phage-related protein
GC_00001848	Paraescarpia echinospica symbiont	2750	5	X	COG5412	Phage-related protein
GC_00001848	Seepiophila jonesi symbiont	1860	5	X	COG5412	Phage-related protein
GC_00001902	Escarpia spicata symbiont	2623	5	N	COG3144	Flagellar hook-length control protein FliK
GC_00001902	Lamellibrachia barhami symbiont	381	5	N	COG3144	Flagellar hook-length control protein FliK
GC_00001902	Lamellibrachia luymesi symbiont	229	5
GC_00001902	Lamellibrachia luymesi symbiont	230	5	N	COG3144	Flagellar hook-length control protein FliK
GC_00001902	Paraescarpia echinospica symbiont	2972	5	N	COG3144	Flagellar hook-length control protein FliK
GC_00001902	Seepiophila jonesi symbiont	3079	5
GC_00001902	Seepiophila jonesi symbiont	3080	5	N	COG3144	Flagellar hook-length control protein FliK
GC_00001904	Escarpia spicata symbiont	520	5	N|T	COG0840	Methyl-accepting chemotaxis protein
GC_00001904	Lamellibrachia barhami symbiont	162	5	T|N	COG0840	Methyl-accepting chemotaxis protein
GC_00001904	Lamellibrachia luymesi symbiont	39	5	N|T	COG0840	Methyl-accepting chemotaxis protein
GC_00001904	Lamellibrachia luymesi symbiont	38	5	N|T	COG0840	Methyl-accepting chemotaxis protein
GC_00001904	Paraescarpia echinospica symbiont	467	5	T|N	COG0840	Methyl-accepting chemotaxis protein
GC_00001904	Seepiophila jonesi symbiont	3350	5	N|T	COG0840	Methyl-accepting chemotaxis protein
GC_00001904	Seepiophila jonesi symbiont	3349	5	N|T	COG0840	Methyl-accepting chemotaxis protein
GC_00001907	Escarpia spicata symbiont	1756	5	K	COG2207	AraC-type DNA-binding domain and AraC-containing proteins
GC_00001907	Lamellibrachia barhami symbiont	1060	5	K	COG2207	AraC-type DNA-binding domain and AraC-containing proteins
GC_00001907	Lamellibrachia luymesi symbiont	3319	5	K	COG2207	AraC-type DNA-binding domain and AraC-containing proteins
GC_00001907	Lamellibrachia luymesi symbiont	3320	5	K	COG2207	AraC-type DNA-binding domain and AraC-containing proteins
GC_00001907	Paraescarpia echinospica symbiont	3105	5	K	COG2207	AraC-type DNA-binding domain and AraC-containing proteins
GC_00001907	Seepiophila jonesi symbiont	1368	5	K	COG2207	AraC-type DNA-binding domain and AraC-containing proteins
GC_00001907	Seepiophila jonesi symbiont	1369	5	K	COG2207	AraC-type DNA-binding domain and AraC-containing proteins
GC_00001909	Escarpia spicata symbiont	724	5	K	COG1846	DNA-binding transcriptional regulator, MarR family
GC_00001909	Lamellibrachia barhami symbiont	2508	5	K	COG1846	DNA-binding transcriptional regulator, MarR family
GC_00001909	Lamellibrachia barhami symbiont	2952	5	K	COG1846	DNA-binding transcriptional regulator, MarR family
GC_00001909	Lamellibrachia luymesi symbiont	1271	5	K	COG1846	DNA-binding transcriptional regulator, MarR family
GC_00001909	Paraescarpia echinospica symbiont	693	5	K	COG1846	DNA-binding transcriptional regulator, MarR family
GC_00001909	Paraescarpia echinospica symbiont	112	5	K	COG1846	DNA-binding transcriptional regulator, MarR family
GC_00001909	Seepiophila jonesi symbiont	2506	5	K	COG1846	DNA-binding transcriptional regulator, MarR family
GC_00001911	Escarpia spicata symbiont	1735	5
GC_00001911	Lamellibrachia barhami symbiont	1042	5
GC_00001911	Lamellibrachia luymesi symbiont	3266	5
GC_00001911	Lamellibrachia luymesi symbiont	3267	5
GC_00001911	Paraescarpia echinospica symbiont	3087	5
GC_00001911	Seepiophila jonesi symbiont	305	5
GC_00001911	Seepiophila jonesi symbiont	306	5
GC_00001914	Escarpia spicata symbiont	304	5	M	COG3064	Membrane protein involved in colicin uptake
GC_00001914	Lamellibrachia barhami symbiont	3411	5	M	COG3064	Membrane protein involved in colicin uptake
GC_00001914	Lamellibrachia luymesi symbiont	474	5
GC_00001914	Lamellibrachia luymesi symbiont	475	5
GC_00001914	Paraescarpia echinospica symbiont	136	5	M	COG3064	Membrane protein involved in colicin uptake
GC_00001914	Seepiophila jonesi symbiont	2374	5
GC_00001914	Seepiophila jonesi symbiont	2373	5
GC_00001915	Escarpia spicata symbiont	1204	5	I	COG1502	Phosphatidylserine/phosphatidylglycerophosphate/cardiolipin synthase or related enzyme
GC_00001915	Lamellibrachia barhami symbiont	1808	5	I	COG1502	Phosphatidylserine/phosphatidylglycerophosphate/cardiolipin synthase or related enzyme
GC_00001915	Lamellibrachia barhami symbiont	1809	5	I	COG1502	Phosphatidylserine/phosphatidylglycerophosphate/cardiolipin synthase or related enzyme
GC_00001915	Lamellibrachia barhami symbiont	1810	5	I|L	COG1502|COG1555	Phosphatidylserine/phosphatidylglycerophosphate/cardiolipin synthase or related enzyme|DNA uptake protein ComE and related DNA-binding proteins
GC_00001915	Lamellibrachia luymesi symbiont	3514	5	I	COG1502	Phosphatidylserine/phosphatidylglycerophosphate/cardiolipin synthase or related enzyme
GC_00001915	Paraescarpia echinospica symbiont	608	5	I	COG1502	Phosphatidylserine/phosphatidylglycerophosphate/cardiolipin synthase or related enzyme
GC_00001915	Seepiophila jonesi symbiont	2935	5	I	COG1502	Phosphatidylserine/phosphatidylglycerophosphate/cardiolipin synthase or related enzyme
GC_00001916	Escarpia spicata symbiont	3316	5	K|T	COG0745|COG0784|COG2198|COG2205|COG3850	DNA-binding response regulator, OmpR family, contains REC and winged-helix (wHTH) domain|CheY chemotaxis protein or a CheY-like REC (receiver) domain|HPt (histidine-containing phosphotransfer) domain|K+-sensing histidine kinase KdpD|Signal transduction histidine kinase, nitrate/nitrite-specific
GC_00001916	Lamellibrachia barhami symbiont	2393	5	T|K	COG0745|COG0784|COG2198|COG2205|COG3850	DNA-binding response regulator, OmpR family, contains REC and winged-helix (wHTH) domain|CheY chemotaxis protein or a CheY-like REC (receiver) domain|HPt (histidine-containing phosphotransfer) domain|K+-sensing histidine kinase KdpD|Signal transduction histidine kinase, nitrate/nitrite-specific
GC_00001916	Lamellibrachia luymesi symbiont	1845	5	K|T	COG0745|COG0784|COG2198|COG2205|COG3850	DNA-binding response regulator, OmpR family, contains REC and winged-helix (wHTH) domain|CheY chemotaxis protein or a CheY-like REC (receiver) domain|HPt (histidine-containing phosphotransfer) domain|K+-sensing histidine kinase KdpD|Signal transduction histidine kinase, nitrate/nitrite-specific
GC_00001916	Lamellibrachia luymesi symbiont	1920	5
GC_00001916	Paraescarpia echinospica symbiont	1964	5	T|K	COG0745|COG0784|COG2198|COG2205|COG3850	DNA-binding response regulator, OmpR family, contains REC and winged-helix (wHTH) domain|CheY chemotaxis protein or a CheY-like REC (receiver) domain|HPt (histidine-containing phosphotransfer) domain|K+-sensing histidine kinase KdpD|Signal transduction histidine kinase, nitrate/nitrite-specific
GC_00001916	Seepiophila jonesi symbiont	90	5	T|K	COG0745|COG0784|COG2198|COG2205|COG3850	DNA-binding response regulator, OmpR family, contains REC and winged-helix (wHTH) domain|CheY chemotaxis protein or a CheY-like REC (receiver) domain|HPt (histidine-containing phosphotransfer) domain|K+-sensing histidine kinase KdpD|Signal transduction histidine kinase, nitrate/nitrite-specific
GC_00001916	Seepiophila jonesi symbiont	429	5
GC_00001920	Escarpia spicata symbiont	1456	5	T	COG0517	CBS domain
GC_00001920	Lamellibrachia barhami symbiont	612	5	T	COG0517	CBS domain
GC_00001920	Lamellibrachia luymesi symbiont	909	5	T	COG0517	CBS domain
GC_00001920	Lamellibrachia luymesi symbiont	908	5
GC_00001920	Paraescarpia echinospica symbiont	1077	5	T	COG0517	CBS domain
GC_00001920	Seepiophila jonesi symbiont	3956	5	T	COG0517	CBS domain
GC_00001920	Seepiophila jonesi symbiont	3955	5
GC_00001924	Escarpia spicata symbiont	2306	5	M|D|T	COG0464	AAA+-type ATPase, SpoVK/Ycf46/Vps4 family
GC_00001924	Lamellibrachia barhami symbiont	648	5	M|T|D	COG0464	AAA+-type ATPase, SpoVK/Ycf46/Vps4 family
GC_00001924	Lamellibrachia luymesi symbiont	1061	5	D|T|M	COG0464	AAA+-type ATPase, SpoVK/Ycf46/Vps4 family
GC_00001924	Lamellibrachia luymesi symbiont	1060	5	D|T|M	COG0464	AAA+-type ATPase, SpoVK/Ycf46/Vps4 family
GC_00001924	Paraescarpia echinospica symbiont	2734	5	T|D|M	COG0464	AAA+-type ATPase, SpoVK/Ycf46/Vps4 family
GC_00001924	Seepiophila jonesi symbiont	1696	5	T|M|D	COG0464	AAA+-type ATPase, SpoVK/Ycf46/Vps4 family
GC_00001924	Seepiophila jonesi symbiont	1695	5	T|M|D	COG0464	AAA+-type ATPase, SpoVK/Ycf46/Vps4 family
GC_00001925	Escarpia spicata symbiont	649	5	T	COG1639	HD-like signal output (HDOD) domain, no enzymatic activity
GC_00001925	Lamellibrachia barhami symbiont	1327	5	T	COG1639	HD-like signal output (HDOD) domain, no enzymatic activity
GC_00001925	Lamellibrachia luymesi symbiont	3163	5
GC_00001925	Lamellibrachia luymesi symbiont	3805	5	T	COG1639	HD-like signal output (HDOD) domain, no enzymatic activity
GC_00001925	Paraescarpia echinospica symbiont	626	5	T	COG1639	HD-like signal output (HDOD) domain, no enzymatic activity
GC_00001925	Seepiophila jonesi symbiont	3337	5
GC_00001925	Seepiophila jonesi symbiont	3181	5	T	COG1639	HD-like signal output (HDOD) domain, no enzymatic activity
GC_00001926	Escarpia spicata symbiont	1041	5	T	COG0639	Diadenosine tetraphosphatase ApaH/serine/threonine protein phosphatase, PP2A family
GC_00001926	Lamellibrachia barhami symbiont	1467	5	T	COG0639	Diadenosine tetraphosphatase ApaH/serine/threonine protein phosphatase, PP2A family
GC_00001926	Lamellibrachia luymesi symbiont	2431	5	T	COG0639	Diadenosine tetraphosphatase ApaH/serine/threonine protein phosphatase, PP2A family
GC_00001926	Lamellibrachia luymesi symbiont	2155	5	T	COG0639	Diadenosine tetraphosphatase ApaH/serine/threonine protein phosphatase, PP2A family
GC_00001926	Paraescarpia echinospica symbiont	912	5	T	COG0639	Diadenosine tetraphosphatase ApaH/serine/threonine protein phosphatase, PP2A family
GC_00001926	Seepiophila jonesi symbiont	2121	5	T	COG0639	Diadenosine tetraphosphatase ApaH/serine/threonine protein phosphatase, PP2A family
GC_00001926	Seepiophila jonesi symbiont	3794	5	T	COG0639	Diadenosine tetraphosphatase ApaH/serine/threonine protein phosphatase, PP2A family
GC_00001927	Escarpia spicata symbiont	3464	5
GC_00001927	Escarpia spicata symbiont	3465	5
GC_00001927	Lamellibrachia barhami symbiont	23	5
GC_00001927	Lamellibrachia barhami symbiont	20	5
GC_00001927	Lamellibrachia luymesi symbiont	515	5
GC_00001927	Paraescarpia echinospica symbiont	2087	5
GC_00001927	Seepiophila jonesi symbiont	2469	5
GC_00001930	Escarpia spicata symbiont	1259	5	M|V	COG0845	Multidrug efflux pump subunit AcrA (membrane-fusion protein)
GC_00001930	Lamellibrachia barhami symbiont	783	5	M|V	COG0845	Multidrug efflux pump subunit AcrA (membrane-fusion protein)
GC_00001930	Lamellibrachia luymesi symbiont	2186	5	V|M	COG0845	Multidrug efflux pump subunit AcrA (membrane-fusion protein)
GC_00001930	Lamellibrachia luymesi symbiont	2185	5	V|M	COG0845	Multidrug efflux pump subunit AcrA (membrane-fusion protein)
GC_00001930	Paraescarpia echinospica symbiont	743	5	V|M	COG0845	Multidrug efflux pump subunit AcrA (membrane-fusion protein)
GC_00001930	Seepiophila jonesi symbiont	837	5	M|V	COG0845	Multidrug efflux pump subunit AcrA (membrane-fusion protein)
GC_00001930	Seepiophila jonesi symbiont	836	5	M|V	COG0845	Multidrug efflux pump subunit AcrA (membrane-fusion protein)
GC_00001934	Escarpia spicata symbiont	689	5	K|T	COG0745|COG2200|COG3706	DNA-binding response regulator, OmpR family, contains REC and winged-helix (wHTH) domain|EAL domain, c-di-GMP-specific phosphodiesterase class I (or its enzymatically inactive variant)|Two-component response regulator, PleD family, consists of two REC domains and a diguanylate cyclase (GGDEF) domain
GC_00001934	Lamellibrachia barhami symbiont	1275	5	T|K	COG0745|COG2200|COG3706	DNA-binding response regulator, OmpR family, contains REC and winged-helix (wHTH) domain|EAL domain, c-di-GMP-specific phosphodiesterase class I (or its enzymatically inactive variant)|Two-component response regulator, PleD family, consists of two REC domains and a diguanylate cyclase (GGDEF) domain
GC_00001934	Lamellibrachia luymesi symbiont	3036	5
GC_00001934	Lamellibrachia luymesi symbiont	3035	5	K|T	COG0745|COG2200|COG3706	DNA-binding response regulator, OmpR family, contains REC and winged-helix (wHTH) domain|EAL domain, c-di-GMP-specific phosphodiesterase class I (or its enzymatically inactive variant)|Two-component response regulator, PleD family, consists of two REC domains and a diguanylate cyclase (GGDEF) domain
GC_00001934	Paraescarpia echinospica symbiont	661	5	T|K	COG0745|COG2200|COG3706	DNA-binding response regulator, OmpR family, contains REC and winged-helix (wHTH) domain|EAL domain, c-di-GMP-specific phosphodiesterase class I (or its enzymatically inactive variant)|Two-component response regulator, PleD family, consists of two REC domains and a diguanylate cyclase (GGDEF) domain
GC_00001934	Seepiophila jonesi symbiont	2346	5
GC_00001934	Seepiophila jonesi symbiont	2345	5	T|K	COG0745|COG2200|COG3706	DNA-binding response regulator, OmpR family, contains REC and winged-helix (wHTH) domain|EAL domain, c-di-GMP-specific phosphodiesterase class I (or its enzymatically inactive variant)|Two-component response regulator, PleD family, consists of two REC domains and a diguanylate cyclase (GGDEF) domain
GC_00001935	Escarpia spicata symbiont	638	5	N|T	COG0840|COG3850	Methyl-accepting chemotaxis protein|Signal transduction histidine kinase, nitrate/nitrite-specific
GC_00001935	Lamellibrachia barhami symbiont	1341	5	T|N	COG0840	Methyl-accepting chemotaxis protein
GC_00001935	Lamellibrachia luymesi symbiont	3231	5	N|T	COG0840	Methyl-accepting chemotaxis protein
GC_00001935	Lamellibrachia luymesi symbiont	871	5	N|T	COG0840|COG4564	Methyl-accepting chemotaxis protein|Signal transduction histidine kinase
GC_00001935	Paraescarpia echinospica symbiont	616	5	T|N	COG0840|COG3850	Methyl-accepting chemotaxis protein|Signal transduction histidine kinase, nitrate/nitrite-specific
GC_00001935	Seepiophila jonesi symbiont	2337	5	N|T	COG0840	Methyl-accepting chemotaxis protein
GC_00001935	Seepiophila jonesi symbiont	1848	5	N|T	COG0840|COG4564	Methyl-accepting chemotaxis protein|Signal transduction histidine kinase
GC_00001936	Escarpia spicata symbiont	2016	5	M	COG1596|COG1596	Periplasmic protein involved in polysaccharide export, contains SLBB domain of the beta-grasp fold|Periplasmic protein involved in polysaccharide export, contains SLBB domain of the beta-grasp fold
GC_00001936	Lamellibrachia barhami symbiont	3665	5	M	COG1596	Periplasmic protein involved in polysaccharide export, contains SLBB domain of the beta-grasp fold
GC_00001936	Lamellibrachia luymesi symbiont	2915	5	M	COG1596|COG1596	Periplasmic protein involved in polysaccharide export, contains SLBB domain of the beta-grasp fold|Periplasmic protein involved in polysaccharide export, contains SLBB domain of the beta-grasp fold
GC_00001936	Lamellibrachia luymesi symbiont	2914	5	M	COG1596	Periplasmic protein involved in polysaccharide export, contains SLBB domain of the beta-grasp fold
GC_00001936	Paraescarpia echinospica symbiont	3643	5	M	COG1596|COG1596	Periplasmic protein involved in polysaccharide export, contains SLBB domain of the beta-grasp fold|Periplasmic protein involved in polysaccharide export, contains SLBB domain of the beta-grasp fold
GC_00001936	Seepiophila jonesi symbiont	1144	5	M	COG1596|COG1596	Periplasmic protein involved in polysaccharide export, contains SLBB domain of the beta-grasp fold|Periplasmic protein involved in polysaccharide export, contains SLBB domain of the beta-grasp fold
GC_00001936	Seepiophila jonesi symbiont	1143	5	M	COG1596	Periplasmic protein involved in polysaccharide export, contains SLBB domain of the beta-grasp fold
GC_00001937	Escarpia spicata symbiont	286	5	R	COG0488	ATPase components of ABC transporters with duplicated ATPase domains
GC_00001937	Lamellibrachia barhami symbiont	3424	5	R	COG0488	ATPase components of ABC transporters with duplicated ATPase domains
GC_00001937	Lamellibrachia barhami symbiont	3426	5	R	COG0488	ATPase components of ABC transporters with duplicated ATPase domains
GC_00001937	Lamellibrachia barhami symbiont	3425	5	R	COG0488	ATPase components of ABC transporters with duplicated ATPase domains
GC_00001937	Lamellibrachia luymesi symbiont	3971	5	R	COG0488	ATPase components of ABC transporters with duplicated ATPase domains
GC_00001937	Paraescarpia echinospica symbiont	148	5	R	COG0488	ATPase components of ABC transporters with duplicated ATPase domains
GC_00001937	Seepiophila jonesi symbiont	1226	5	R	COG0488	ATPase components of ABC transporters with duplicated ATPase domains
GC_00001938	Escarpia spicata symbiont	2167	5	R	COG2304	Secreted protein containing bacterial Ig-like domain and vWFA domain
GC_00001938	Lamellibrachia barhami symbiont	961	5	R	COG2304	Secreted protein containing bacterial Ig-like domain and vWFA domain
GC_00001938	Lamellibrachia luymesi symbiont	3436	5	R	COG2304	Secreted protein containing bacterial Ig-like domain and vWFA domain
GC_00001938	Lamellibrachia luymesi symbiont	3435	5	R	COG2304|COG3209	Secreted protein containing bacterial Ig-like domain and vWFA domain|Uncharacterized conserved protein RhaS, contains 28 RHS repeats
GC_00001938	Paraescarpia echinospica symbiont	2552	5	R	COG2304	Secreted protein containing bacterial Ig-like domain and vWFA domain
GC_00001938	Seepiophila jonesi symbiont	2625	5	R	COG2304	Secreted protein containing bacterial Ig-like domain and vWFA domain
GC_00001938	Seepiophila jonesi symbiont	2624	5	R	COG2304|COG3209	Secreted protein containing bacterial Ig-like domain and vWFA domain|Uncharacterized conserved protein RhaS, contains 28 RHS repeats
GC_00001940	Escarpia spicata symbiont	1753	5	T	COG3437	Response regulator c-di-GMP phosphodiesterase, RpfG family, contains REC and HD-GYP domains
GC_00001940	Lamellibrachia barhami symbiont	1056	5	T	COG3437	Response regulator c-di-GMP phosphodiesterase, RpfG family, contains REC and HD-GYP domains
GC_00001940	Lamellibrachia luymesi symbiont	3323	5	T	COG3437	Response regulator c-di-GMP phosphodiesterase, RpfG family, contains REC and HD-GYP domains
GC_00001940	Lamellibrachia luymesi symbiont	3701	5	T	COG3437	Response regulator c-di-GMP phosphodiesterase, RpfG family, contains REC and HD-GYP domains
GC_00001940	Paraescarpia echinospica symbiont	3101	5	T	COG3437	Response regulator c-di-GMP phosphodiesterase, RpfG family, contains REC and HD-GYP domains
GC_00001940	Seepiophila jonesi symbiont	1372	5	T	COG3437	Response regulator c-di-GMP phosphodiesterase, RpfG family, contains REC and HD-GYP domains
GC_00001940	Seepiophila jonesi symbiont	3171	5	T	COG3437	Response regulator c-di-GMP phosphodiesterase, RpfG family, contains REC and HD-GYP domains
GC_00001943	Escarpia spicata symbiont	1	5	T	COG2202|COG5001	PAS domain|Predicted signal transduction protein containing a membrane domain, an EAL and a GGDEF domain
GC_00001943	Escarpia spicata symbiont	1155	5	T	COG0784|COG0784|COG2198|COG2202|COG5002	CheY chemotaxis protein or a CheY-like REC (receiver) domain|CheY chemotaxis protein or a CheY-like REC (receiver) domain|HPt (histidine-containing phosphotransfer) domain|PAS domain|Signal transduction histidine kinase
GC_00001943	Lamellibrachia barhami symbiont	289	5	T	COG0784|COG0784|COG2198|COG2202|COG5002	CheY chemotaxis protein or a CheY-like REC (receiver) domain|CheY chemotaxis protein or a CheY-like REC (receiver) domain|HPt (histidine-containing phosphotransfer) domain|PAS domain|Signal transduction histidine kinase
GC_00001943	Lamellibrachia luymesi symbiont	3128	5	K|T	COG0745|COG2202|COG2202|COG3829|COG3829|COG3852|COG5000	DNA-binding response regulator, OmpR family, contains REC and winged-helix (wHTH) domain|PAS domain|PAS domain|Transcriptional regulator containing PAS, AAA-type ATPase, and DNA-binding Fis domains|Transcriptional regulator containing PAS, AAA-type ATPase, and DNA-binding Fis domains|Signal transduction histidine kinase, nitrogen specific|Signal transduction histidine kinase involved in nitrogen …
GC_00001943	Lamellibrachia luymesi symbiont	1195	5	T	COG0784|COG2202|COG2202|COG2203|COG4191	CheY chemotaxis protein or a CheY-like REC (receiver) domain|PAS domain|PAS domain|GAF domain|Signal transduction histidine kinase regulating C4-dicarboxylate transport system
GC_00001943	Paraescarpia echinospica symbiont	1407	5	T	COG0784|COG0784|COG2198|COG2202|COG5002	CheY chemotaxis protein or a CheY-like REC (receiver) domain|CheY chemotaxis protein or a CheY-like REC (receiver) domain|HPt (histidine-containing phosphotransfer) domain|PAS domain|Signal transduction histidine kinase
GC_00001943	Seepiophila jonesi symbiont	1388	5	T|K	COG0745|COG2202|COG2202|COG3829|COG3829|COG3852|COG5000	DNA-binding response regulator, OmpR family, contains REC and winged-helix (wHTH) domain|PAS domain|PAS domain|Transcriptional regulator containing PAS, AAA-type ATPase, and DNA-binding Fis domains|Transcriptional regulator containing PAS, AAA-type ATPase, and DNA-binding Fis domains|Signal transduction histidine kinase, nitrogen specific|Signal transduction histidine kinase involved in nitrogen …
GC_00001944	Escarpia spicata symbiont	1203	5	K|T	COG3706	Two-component response regulator, PleD family, consists of two REC domains and a diguanylate cyclase (GGDEF) domain
GC_00001944	Lamellibrachia barhami symbiont	1807	5	T|K	COG3706	Two-component response regulator, PleD family, consists of two REC domains and a diguanylate cyclase (GGDEF) domain
GC_00001944	Lamellibrachia luymesi symbiont	3515	5	K|T	COG3706	Two-component response regulator, PleD family, consists of two REC domains and a diguanylate cyclase (GGDEF) domain
GC_00001944	Lamellibrachia luymesi symbiont	3516	5	K|T	COG3706	Two-component response regulator, PleD family, consists of two REC domains and a diguanylate cyclase (GGDEF) domain
GC_00001944	Paraescarpia echinospica symbiont	607	5	T|K	COG3706	Two-component response regulator, PleD family, consists of two REC domains and a diguanylate cyclase (GGDEF) domain
GC_00001944	Seepiophila jonesi symbiont	2936	5	T|K	COG3706	Two-component response regulator, PleD family, consists of two REC domains and a diguanylate cyclase (GGDEF) domain
GC_00001944	Seepiophila jonesi symbiont	2937	5	T|K	COG3706	Two-component response regulator, PleD family, consists of two REC domains and a diguanylate cyclase (GGDEF) domain
GC_00001945	Escarpia spicata symbiont	2934	5
GC_00001945	Lamellibrachia barhami symbiont	4081	5
GC_00001945	Lamellibrachia luymesi symbiont	3408	5
GC_00001945	Lamellibrachia luymesi symbiont	3407	5
GC_00001945	Paraescarpia echinospica symbiont	3371	5
GC_00001945	Seepiophila jonesi symbiont	915	5
GC_00001945	Seepiophila jonesi symbiont	914	5
GC_00001946	Escarpia spicata symbiont	1112	5	R|I	COG3240	Phospholipase/lecithinase/hemolysin
GC_00001946	Lamellibrachia barhami symbiont	3243	5	I|R	COG3240	Phospholipase/lecithinase/hemolysin
GC_00001946	Lamellibrachia luymesi symbiont	3288	5	I|R	COG3240	Phospholipase/lecithinase/hemolysin
GC_00001946	Lamellibrachia luymesi symbiont	2870	5	I|R	COG3240	Phospholipase/lecithinase/hemolysin
GC_00001946	Paraescarpia echinospica symbiont	1340	5	R|I	COG3240	Phospholipase/lecithinase/hemolysin
GC_00001946	Seepiophila jonesi symbiont	3167	5	R|I	COG3240	Phospholipase/lecithinase/hemolysin
GC_00001946	Seepiophila jonesi symbiont	286	5	R|I	COG3240	Phospholipase/lecithinase/hemolysin
GC_00001948	Escarpia spicata symbiont	1462	5	K|T	COG0745|COG2703	DNA-binding response regulator, OmpR family, contains REC and winged-helix (wHTH) domain|Hemerythrin
GC_00001948	Lamellibrachia barhami symbiont	577	5	T|K	COG0745|COG2703	DNA-binding response regulator, OmpR family, contains REC and winged-helix (wHTH) domain|Hemerythrin
GC_00001948	Lamellibrachia luymesi symbiont	191	5
GC_00001948	Lamellibrachia luymesi symbiont	917	5	T	COG2703	Hemerythrin
GC_00001948	Paraescarpia echinospica symbiont	1085	5	T|K	COG0745|COG2703	DNA-binding response regulator, OmpR family, contains REC and winged-helix (wHTH) domain|Hemerythrin
GC_00001948	Seepiophila jonesi symbiont	2998	5
GC_00001948	Seepiophila jonesi symbiont	3964	5	T	COG2703	Hemerythrin
GC_00001951	Escarpia spicata symbiont	716	5	R	COG1032	Radical SAM superfamily enzyme YgiQ, UPF0313 family
GC_00001951	Lamellibrachia barhami symbiont	2501	5	R	COG1032	Radical SAM superfamily enzyme YgiQ, UPF0313 family
GC_00001951	Lamellibrachia luymesi symbiont	1944	5	R	COG1032	Radical SAM superfamily enzyme YgiQ, UPF0313 family
GC_00001951	Lamellibrachia luymesi symbiont	1945	5
GC_00001951	Paraescarpia echinospica symbiont	685	5	R	COG1032	Radical SAM superfamily enzyme YgiQ, UPF0313 family
GC_00001951	Seepiophila jonesi symbiont	648	5	R	COG1032	Radical SAM superfamily enzyme YgiQ, UPF0313 family
GC_00001951	Seepiophila jonesi symbiont	649	5
GC_00001955	Escarpia spicata symbiont	2148	5	S	COG3291|COG3656	PKD repeat|Predicted periplasmic protein
GC_00001955	Escarpia spicata symbiont	2147	5	M	COG2885|COG3637	Outer membrane protein OmpA and related peptidoglycan-associated (lipo)proteins|Opacity protein and related surface antigens
GC_00001955	Lamellibrachia barhami symbiont	3044	5	M	COG2885|COG3637	Outer membrane protein OmpA and related peptidoglycan-associated (lipo)proteins|Opacity protein and related surface antigens
GC_00001955	Lamellibrachia barhami symbiont	3043	5	M	COG2885|COG3637	Outer membrane protein OmpA and related peptidoglycan-associated (lipo)proteins|Opacity protein and related surface antigens
GC_00001955	Lamellibrachia luymesi symbiont	3093	5	S	COG3291|COG3656	PKD repeat|Predicted periplasmic protein
GC_00001955	Paraescarpia echinospica symbiont	2534	5	S	COG3291	PKD repeat
GC_00001955	Seepiophila jonesi symbiont	3545	5	S	COG3291|COG3656	PKD repeat|Predicted periplasmic protein
GC_00001957	Escarpia spicata symbiont	2910	5	S	COG2340	Uncharacterized conserved protein YkwD, contains CAP (CSP/antigen 5/PR1) domain
GC_00001957	Lamellibrachia barhami symbiont	4060	5	S	COG2340	Uncharacterized conserved protein YkwD, contains CAP (CSP/antigen 5/PR1) domain
GC_00001957	Lamellibrachia luymesi symbiont	3382	5	S	COG2340	Uncharacterized conserved protein YkwD, contains CAP (CSP/antigen 5/PR1) domain
GC_00001957	Lamellibrachia luymesi symbiont	3383	5	S	COG2340	Uncharacterized conserved protein YkwD, contains CAP (CSP/antigen 5/PR1) domain
GC_00001957	Paraescarpia echinospica symbiont	3386	5	S	COG2340	Uncharacterized conserved protein YkwD, contains CAP (CSP/antigen 5/PR1) domain
GC_00001957	Seepiophila jonesi symbiont	889	5	S	COG2340	Uncharacterized conserved protein YkwD, contains CAP (CSP/antigen 5/PR1) domain
GC_00001957	Seepiophila jonesi symbiont	890	5	S	COG2340	Uncharacterized conserved protein YkwD, contains CAP (CSP/antigen 5/PR1) domain
GC_00001959	Escarpia spicata symbiont	1684	5	T	COG2202|COG4251	PAS domain|Bacteriophytochrome (light-regulated signal transduction histidine kinase)
GC_00001959	Lamellibrachia barhami symbiont	1683	5	T	COG2202|COG2202|COG4251	PAS domain|PAS domain|Bacteriophytochrome (light-regulated signal transduction histidine kinase)
GC_00001959	Lamellibrachia barhami symbiont	1686	5	T|K	COG3614|COG3706	Extracellular (periplasmic) sensor domain CHASE1 (specificity unknown)|Two-component response regulator, PleD family, consists of two REC domains and a diguanylate cyclase (GGDEF) domain
GC_00001959	Lamellibrachia barhami symbiont	1685	5	T	COG4251	Bacteriophytochrome (light-regulated signal transduction histidine kinase)
GC_00001959	Lamellibrachia luymesi symbiont	1309	5	T	COG2202|COG4251	PAS domain|Bacteriophytochrome (light-regulated signal transduction histidine kinase)
GC_00001959	Paraescarpia echinospica symbiont	2622	5	T	COG2202|COG2202|COG4251	PAS domain|PAS domain|Bacteriophytochrome (light-regulated signal transduction histidine kinase)
GC_00001959	Seepiophila jonesi symbiont	2985	5	T	COG2202|COG4251	PAS domain|Bacteriophytochrome (light-regulated signal transduction histidine kinase)
GC_00001960	Escarpia spicata symbiont	2307	5
GC_00001960	Lamellibrachia barhami symbiont	649	5
GC_00001960	Lamellibrachia luymesi symbiont	1063	5
GC_00001960	Lamellibrachia luymesi symbiont	1062	5
GC_00001960	Paraescarpia echinospica symbiont	2735	5
GC_00001960	Seepiophila jonesi symbiont	1698	5
GC_00001960	Seepiophila jonesi symbiont	1697	5
GC_00001961	Escarpia spicata symbiont	2015	5	M	COG0438	Glycosyltransferase involved in cell wall bisynthesis
GC_00001961	Lamellibrachia barhami symbiont	3664	5	M	COG0438	Glycosyltransferase involved in cell wall bisynthesis
GC_00001961	Lamellibrachia luymesi symbiont	2913	5	M	COG0438	Glycosyltransferase involved in cell wall bisynthesis
GC_00001961	Lamellibrachia luymesi symbiont	2912	5
GC_00001961	Paraescarpia echinospica symbiont	3642	5	M	COG0438	Glycosyltransferase involved in cell wall bisynthesis
GC_00001961	Seepiophila jonesi symbiont	1142	5	M	COG0438	Glycosyltransferase involved in cell wall bisynthesis
GC_00001961	Seepiophila jonesi symbiont	1141	5
GC_00001964	Escarpia spicata symbiont	447	5
GC_00001964	Lamellibrachia barhami symbiont	3399	5
GC_00001964	Lamellibrachia luymesi symbiont	3932	5
GC_00001964	Lamellibrachia luymesi symbiont	3789	5
GC_00001964	Paraescarpia echinospica symbiont	3530	5
GC_00001964	Seepiophila jonesi symbiont	2797	5
GC_00001964	Seepiophila jonesi symbiont	47	5
GC_00001968	Escarpia spicata symbiont	3683	5	T	COG3437	Response regulator c-di-GMP phosphodiesterase, RpfG family, contains REC and HD-GYP domains
GC_00001968	Lamellibrachia barhami symbiont	67	5	T	COG3437	Response regulator c-di-GMP phosphodiesterase, RpfG family, contains REC and HD-GYP domains
GC_00001968	Lamellibrachia barhami symbiont	71	5	T	COG3437	Response regulator c-di-GMP phosphodiesterase, RpfG family, contains REC and HD-GYP domains
GC_00001968	Lamellibrachia barhami symbiont	76	5
GC_00001968	Lamellibrachia luymesi symbiont	2656	5	T	COG3437	Response regulator c-di-GMP phosphodiesterase, RpfG family, contains REC and HD-GYP domains
GC_00001968	Paraescarpia echinospica symbiont	2325	5	T	COG3437	Response regulator c-di-GMP phosphodiesterase, RpfG family, contains REC and HD-GYP domains
GC_00001968	Seepiophila jonesi symbiont	769	5	T	COG3437	Response regulator c-di-GMP phosphodiesterase, RpfG family, contains REC and HD-GYP domains
GC_00001969	Escarpia spicata symbiont	2379	5
GC_00001969	Lamellibrachia barhami symbiont	1479	5
GC_00001969	Lamellibrachia luymesi symbiont	1133	5
GC_00001969	Lamellibrachia luymesi symbiont	1132	5
GC_00001969	Paraescarpia echinospica symbiont	2797	5
GC_00001969	Seepiophila jonesi symbiont	2559	5
GC_00001969	Seepiophila jonesi symbiont	2558	5
GC_00001974	Escarpia spicata symbiont	3201	5	S	COG2959	Uncharacterized conserved protein HemX (no evidence of involvement in heme biosynthesis)
GC_00001974	Lamellibrachia barhami symbiont	3773	5	S	COG2959	Uncharacterized conserved protein HemX (no evidence of involvement in heme biosynthesis)
GC_00001974	Lamellibrachia luymesi symbiont	2591	5
GC_00001974	Lamellibrachia luymesi symbiont	2590	5	S	COG2959	Uncharacterized conserved protein HemX (no evidence of involvement in heme biosynthesis)
GC_00001974	Paraescarpia echinospica symbiont	1768	5	S	COG2959	Uncharacterized conserved protein HemX (no evidence of involvement in heme biosynthesis)
GC_00001974	Seepiophila jonesi symbiont	522	5
GC_00001974	Seepiophila jonesi symbiont	521	5	S	COG2959	Uncharacterized conserved protein HemX (no evidence of involvement in heme biosynthesis)
GC_00001976	Escarpia spicata symbiont	2122	5
GC_00001976	Lamellibrachia barhami symbiont	1088	5
GC_00001976	Lamellibrachia luymesi symbiont	3463	5
GC_00001976	Lamellibrachia luymesi symbiont	3462	5
GC_00001976	Paraescarpia echinospica symbiont	3064	5
GC_00001976	Seepiophila jonesi symbiont	1037	5
GC_00001976	Seepiophila jonesi symbiont	1036	5
GC_00001977	Escarpia spicata symbiont	3483	5	R	COG1752	Predicted acylesterase/phospholipase RssA, containd patatin domain
GC_00001977	Lamellibrachia barhami symbiont	1596	5	R	COG1752	Predicted acylesterase/phospholipase RssA, containd patatin domain
GC_00001977	Lamellibrachia luymesi symbiont	814	5	R	COG1752	Predicted acylesterase/phospholipase RssA, containd patatin domain
GC_00001977	Lamellibrachia luymesi symbiont	815	5	R	COG1752|COG3153	Predicted acylesterase/phospholipase RssA, containd patatin domain|Predicted N-acetyltransferase YhbS
GC_00001977	Paraescarpia echinospica symbiont	2102	5	R	COG1752	Predicted acylesterase/phospholipase RssA, containd patatin domain
GC_00001977	Seepiophila jonesi symbiont	323	5	R	COG1752	Predicted acylesterase/phospholipase RssA, containd patatin domain
GC_00001977	Seepiophila jonesi symbiont	324	5	R	COG1752|COG3153	Predicted acylesterase/phospholipase RssA, containd patatin domain|Predicted N-acetyltransferase YhbS
GC_00001979	Escarpia spicata symbiont	155	5
GC_00001979	Lamellibrachia barhami symbiont	2904	5
GC_00001979	Lamellibrachia luymesi symbiont	75	5
GC_00001979	Lamellibrachia luymesi symbiont	74	5
GC_00001979	Paraescarpia echinospica symbiont	1552	5
GC_00001979	Seepiophila jonesi symbiont	3407	5
GC_00001979	Seepiophila jonesi symbiont	3408	5
GC_00001980	Escarpia spicata symbiont	3390	5	P	COG1226	Voltage-gated potassium channel Kch
GC_00001980	Lamellibrachia barhami symbiont	2317	5
GC_00001980	Lamellibrachia luymesi symbiont	1445	5
GC_00001980	Lamellibrachia luymesi symbiont	1446	5
GC_00001980	Paraescarpia echinospica symbiont	2026	5
GC_00001980	Seepiophila jonesi symbiont	764	5
GC_00001980	Seepiophila jonesi symbiont	765	5
GC_00001982	Escarpia spicata symbiont	3000	5	E	COG0421	Spermidine synthase
GC_00001982	Lamellibrachia barhami symbiont	1602	5	R	COG4262|COG4262	Predicted spermidine synthase with an N-terminal membrane domain|Predicted spermidine synthase with an N-terminal membrane domain
GC_00001982	Lamellibrachia luymesi symbiont	2780	5	C	COG0348	Polyferredoxin
GC_00001982	Lamellibrachia luymesi symbiont	2779	5	R	COG4262|COG4262	Predicted spermidine synthase with an N-terminal membrane domain|Predicted spermidine synthase with an N-terminal membrane domain
GC_00001982	Paraescarpia echinospica symbiont	3306	5	R	COG4262|COG4262	Predicted spermidine synthase with an N-terminal membrane domain|Predicted spermidine synthase with an N-terminal membrane domain
GC_00001982	Seepiophila jonesi symbiont	589	5	C	COG0348	Polyferredoxin
GC_00001982	Seepiophila jonesi symbiont	588	5	R	COG4262|COG4262	Predicted spermidine synthase with an N-terminal membrane domain|Predicted spermidine synthase with an N-terminal membrane domain
GC_00001988	Escarpia spicata symbiont	2310	5	X	COG3497	Phage tail sheath protein FI
GC_00001988	Lamellibrachia barhami symbiont	651	5	X	COG3497	Phage tail sheath protein FI
GC_00001988	Lamellibrachia luymesi symbiont	1067	5	X	COG3497	Phage tail sheath protein FI
GC_00001988	Lamellibrachia luymesi symbiont	1066	5	X	COG3497	Phage tail sheath protein FI
GC_00001988	Paraescarpia echinospica symbiont	2737	5	X	COG3497	Phage tail sheath protein FI
GC_00001988	Seepiophila jonesi symbiont	1702	5	X	COG3497	Phage tail sheath protein FI
GC_00001988	Seepiophila jonesi symbiont	1701	5	X	COG3497	Phage tail sheath protein FI
GC_00001995	Escarpia spicata symbiont	2652	5	M	COG0463	Glycosyltransferase involved in cell wall bisynthesis
GC_00001995	Lamellibrachia barhami symbiont	1233	5	M	COG0463	Glycosyltransferase involved in cell wall bisynthesis
GC_00001995	Lamellibrachia luymesi symbiont	198	5
GC_00001995	Lamellibrachia luymesi symbiont	3501	5	M	COG0463	Glycosyltransferase involved in cell wall bisynthesis
GC_00001995	Paraescarpia echinospica symbiont	3655	5	M	COG0463	Glycosyltransferase involved in cell wall bisynthesis
GC_00001995	Seepiophila jonesi symbiont	2910	5
GC_00001995	Seepiophila jonesi symbiont	2005	5	M	COG0463	Glycosyltransferase involved in cell wall bisynthesis
GC_00001999	Escarpia spicata symbiont	3586	5	M	COG3409	Peptidoglycan-binding (PGRP) domain of peptidoglycan hydrolases
GC_00001999	Lamellibrachia barhami symbiont	1943	5	M	COG3409	Peptidoglycan-binding (PGRP) domain of peptidoglycan hydrolases
GC_00001999	Lamellibrachia luymesi symbiont	176	5	M	COG3409	Peptidoglycan-binding (PGRP) domain of peptidoglycan hydrolases
GC_00001999	Lamellibrachia luymesi symbiont	177	5
GC_00001999	Paraescarpia echinospica symbiont	2206	5	M	COG3409	Peptidoglycan-binding (PGRP) domain of peptidoglycan hydrolases
GC_00001999	Seepiophila jonesi symbiont	3836	5	M	COG3409	Peptidoglycan-binding (PGRP) domain of peptidoglycan hydrolases
GC_00001999	Seepiophila jonesi symbiont	3837	5
GC_00002000	Escarpia spicata symbiont	3004	5	R|S	COG1355|COG2078	Predicted class III extradiol dioxygenase, MEMO1 family|Uncharacterized conserved protein, AMMECR1 domain
GC_00002000	Lamellibrachia barhami symbiont	1598	5	S|R	COG1355|COG2078	Predicted class III extradiol dioxygenase, MEMO1 family|Uncharacterized conserved protein, AMMECR1 domain
GC_00002000	Lamellibrachia luymesi symbiont	2784	5	R|S	COG1355|COG2078	Predicted class III extradiol dioxygenase, MEMO1 family|Uncharacterized conserved protein, AMMECR1 domain
GC_00002000	Lamellibrachia luymesi symbiont	2783	5	R|S	COG1355|COG2078	Predicted class III extradiol dioxygenase, MEMO1 family|Uncharacterized conserved protein, AMMECR1 domain
GC_00002000	Paraescarpia echinospica symbiont	3302	5	R|S	COG1355|COG2078	Predicted class III extradiol dioxygenase, MEMO1 family|Uncharacterized conserved protein, AMMECR1 domain
GC_00002000	Seepiophila jonesi symbiont	593	5	R|S	COG1355|COG2078	Predicted class III extradiol dioxygenase, MEMO1 family|Uncharacterized conserved protein, AMMECR1 domain
GC_00002000	Seepiophila jonesi symbiont	592	5	R|S	COG1355|COG2078	Predicted class III extradiol dioxygenase, MEMO1 family|Uncharacterized conserved protein, AMMECR1 domain
GC_00002001	Escarpia spicata symbiont	3754	5	T	COG1639	HD-like signal output (HDOD) domain, no enzymatic activity
GC_00002001	Lamellibrachia barhami symbiont	2216	5	T	COG1639	HD-like signal output (HDOD) domain, no enzymatic activity
GC_00002001	Lamellibrachia luymesi symbiont	3942	5	T	COG1639	HD-like signal output (HDOD) domain, no enzymatic activity
GC_00002001	Lamellibrachia luymesi symbiont	444	5	T	COG1639	HD-like signal output (HDOD) domain, no enzymatic activity
GC_00002001	Paraescarpia echinospica symbiont	1916	5	T	COG1639	HD-like signal output (HDOD) domain, no enzymatic activity
GC_00002001	Seepiophila jonesi symbiont	253	5	T	COG1639	HD-like signal output (HDOD) domain, no enzymatic activity
GC_00002001	Seepiophila jonesi symbiont	1076	5	T	COG1639	HD-like signal output (HDOD) domain, no enzymatic activity
GC_00002005	Escarpia spicata symbiont	3834	5	O	COG1858	Cytochrome c peroxidase
GC_00002005	Lamellibrachia barhami symbiont	2128	5	O	COG1858	Cytochrome c peroxidase
GC_00002005	Lamellibrachia luymesi symbiont	2086	5	O	COG1858	Cytochrome c peroxidase
GC_00002005	Lamellibrachia luymesi symbiont	2085	5	O	COG1858	Cytochrome c peroxidase
GC_00002005	Paraescarpia echinospica symbiont	1841	5	O	COG1858	Cytochrome c peroxidase
GC_00002005	Seepiophila jonesi symbiont	1638	5	O	COG1858	Cytochrome c peroxidase
GC_00002005	Seepiophila jonesi symbiont	1637	5	O	COG1858	Cytochrome c peroxidase
GC_00002010	Escarpia spicata symbiont	1339	5	M	COG0815	Apolipoprotein N-acyltransferase
GC_00002010	Lamellibrachia barhami symbiont	2469	5	M	COG0815	Apolipoprotein N-acyltransferase
GC_00002010	Lamellibrachia luymesi symbiont	1378	5	M	COG0815	Apolipoprotein N-acyltransferase
GC_00002010	Lamellibrachia luymesi symbiont	1377	5	M	COG0815	Apolipoprotein N-acyltransferase
GC_00002010	Paraescarpia echinospica symbiont	315	5	M	COG0815	Apolipoprotein N-acyltransferase
GC_00002010	Seepiophila jonesi symbiont	825	5	M	COG0815	Apolipoprotein N-acyltransferase
GC_00002010	Seepiophila jonesi symbiont	824	5	M	COG0815	Apolipoprotein N-acyltransferase
GC_00002013	Escarpia spicata symbiont	515	5	P	COG0474	Magnesium-transporting ATPase (P-type)
GC_00002013	Lamellibrachia barhami symbiont	2964	5	P|S	COG0474|COG1652	Magnesium-transporting ATPase (P-type)|Nucleoid-associated protein YgaU, contains BON and LysM domains
GC_00002013	Lamellibrachia luymesi symbiont	33	5	P	COG0474	Magnesium-transporting ATPase (P-type)
GC_00002013	Lamellibrachia luymesi symbiont	34	5	P	COG0474	Magnesium-transporting ATPase (P-type)
GC_00002013	Paraescarpia echinospica symbiont	125	5	P|S	COG0474|COG1652	Magnesium-transporting ATPase (P-type)|Nucleoid-associated protein YgaU, contains BON and LysM domains
GC_00002013	Seepiophila jonesi symbiont	3345	5	P	COG0474	Magnesium-transporting ATPase (P-type)
GC_00002013	Seepiophila jonesi symbiont	3346	5	P	COG0474	Magnesium-transporting ATPase (P-type)
GC_00002018	Escarpia spicata symbiont	1527	5	K|T	COG0745|COG2205	DNA-binding response regulator, OmpR family, contains REC and winged-helix (wHTH) domain|K+-sensing histidine kinase KdpD
GC_00002018	Lamellibrachia barhami symbiont	523	5	T|K	COG0745|COG2205	DNA-binding response regulator, OmpR family, contains REC and winged-helix (wHTH) domain|K+-sensing histidine kinase KdpD
GC_00002018	Lamellibrachia luymesi symbiont	3817	5	K|T	COG0745|COG2205	DNA-binding response regulator, OmpR family, contains REC and winged-helix (wHTH) domain|K+-sensing histidine kinase KdpD
GC_00002018	Lamellibrachia luymesi symbiont	3816	5	T	COG2203|COG2205|COG3290|COG3437	GAF domain|K+-sensing histidine kinase KdpD|Sensor histidine kinase regulating citrate/malate metabolism|Response regulator c-di-GMP phosphodiesterase, RpfG family, contains REC and HD-GYP domains
GC_00002018	Paraescarpia echinospica symbiont	1155	5	T|K	COG0745|COG2205	DNA-binding response regulator, OmpR family, contains REC and winged-helix (wHTH) domain|K+-sensing histidine kinase KdpD
GC_00002018	Seepiophila jonesi symbiont	1942	5	T|K	COG0745|COG2205	DNA-binding response regulator, OmpR family, contains REC and winged-helix (wHTH) domain|K+-sensing histidine kinase KdpD
GC_00002018	Seepiophila jonesi symbiont	1941	5	T	COG2203|COG2205|COG3290|COG3437	GAF domain|K+-sensing histidine kinase KdpD|Sensor histidine kinase regulating citrate/malate metabolism|Response regulator c-di-GMP phosphodiesterase, RpfG family, contains REC and HD-GYP domains
GC_00002022	Escarpia spicata symbiont	2338	5
GC_00002022	Lamellibrachia barhami symbiont	1499	5
GC_00002022	Lamellibrachia luymesi symbiont	147	5
GC_00002022	Lamellibrachia luymesi symbiont	148	5
GC_00002022	Paraescarpia echinospica symbiont	2760	5
GC_00002022	Seepiophila jonesi symbiont	1871	5
GC_00002022	Seepiophila jonesi symbiont	1872	5
GC_00002026	Escarpia spicata symbiont	2017	5	M|D	COG0489|COG3206	Chromosome partitioning ATPase, Mrp family, contains Fe-S cluster|Uncharacterized protein involved in exopolysaccharide biosynthesis
GC_00002026	Lamellibrachia barhami symbiont	1246	5	M|D	COG0489|COG3206	Chromosome partitioning ATPase, Mrp family, contains Fe-S cluster|Uncharacterized protein involved in exopolysaccharide biosynthesis
GC_00002026	Lamellibrachia barhami symbiont	3666	5	M|D	COG0489|COG3206	Chromosome partitioning ATPase, Mrp family, contains Fe-S cluster|Uncharacterized protein involved in exopolysaccharide biosynthesis
GC_00002026	Lamellibrachia barhami symbiont	3667	5	M|D	COG0489|COG3206	Chromosome partitioning ATPase, Mrp family, contains Fe-S cluster|Uncharacterized protein involved in exopolysaccharide biosynthesis
GC_00002026	Lamellibrachia luymesi symbiont	2916	5	D|M	COG0489|COG3206	Chromosome partitioning ATPase, Mrp family, contains Fe-S cluster|Uncharacterized protein involved in exopolysaccharide biosynthesis
GC_00002026	Paraescarpia echinospica symbiont	3644	5	M|D	COG0489|COG3206	Chromosome partitioning ATPase, Mrp family, contains Fe-S cluster|Uncharacterized protein involved in exopolysaccharide biosynthesis
GC_00002026	Seepiophila jonesi symbiont	1145	5	M|D	COG0489|COG3206	Chromosome partitioning ATPase, Mrp family, contains Fe-S cluster|Uncharacterized protein involved in exopolysaccharide biosynthesis
GC_00002029	Escarpia spicata symbiont	1528	5	E	COG0683	ABC-type branched-chain amino acid transport system, periplasmic component
GC_00002029	Lamellibrachia barhami symbiont	524	5
GC_00002029	Lamellibrachia luymesi symbiont	3818	5	E	COG0683	ABC-type branched-chain amino acid transport system, periplasmic component
GC_00002029	Lamellibrachia luymesi symbiont	3819	5	E	COG0683	ABC-type branched-chain amino acid transport system, periplasmic component
GC_00002029	Paraescarpia echinospica symbiont	1156	5	E	COG0683	ABC-type branched-chain amino acid transport system, periplasmic component
GC_00002029	Seepiophila jonesi symbiont	1943	5	E	COG0683	ABC-type branched-chain amino acid transport system, periplasmic component
GC_00002029	Seepiophila jonesi symbiont	1944	5	E	COG0683	ABC-type branched-chain amino acid transport system, periplasmic component
GC_00002035	Escarpia spicata symbiont	2823	5	T	COG0639	Diadenosine tetraphosphatase ApaH/serine/threonine protein phosphatase, PP2A family
GC_00002035	Lamellibrachia barhami symbiont	3952	5	T	COG0639	Diadenosine tetraphosphatase ApaH/serine/threonine protein phosphatase, PP2A family
GC_00002035	Lamellibrachia luymesi symbiont	1572	5	T	COG0639	Diadenosine tetraphosphatase ApaH/serine/threonine protein phosphatase, PP2A family
GC_00002035	Lamellibrachia luymesi symbiont	1571	5	T	COG0639	Diadenosine tetraphosphatase ApaH/serine/threonine protein phosphatase, PP2A family
GC_00002035	Paraescarpia echinospica symbiont	3475	5	T	COG0639	Diadenosine tetraphosphatase ApaH/serine/threonine protein phosphatase, PP2A family
GC_00002035	Seepiophila jonesi symbiont	2152	5	T	COG0639	Diadenosine tetraphosphatase ApaH/serine/threonine protein phosphatase, PP2A family
GC_00002035	Seepiophila jonesi symbiont	2153	5	T	COG0639	Diadenosine tetraphosphatase ApaH/serine/threonine protein phosphatase, PP2A family
GC_00002042	Escarpia spicata symbiont	504	5	O	COG0719	Fe-S cluster assembly scaffold protein SufB
GC_00002042	Lamellibrachia barhami symbiont	1532	5	O	COG0719	Fe-S cluster assembly scaffold protein SufB
GC_00002042	Lamellibrachia luymesi symbiont	3911	5	O	COG0719	Fe-S cluster assembly scaffold protein SufB
GC_00002042	Lamellibrachia luymesi symbiont	3912	5	O	COG0719	Fe-S cluster assembly scaffold protein SufB
GC_00002042	Paraescarpia echinospica symbiont	452	5	O	COG0719	Fe-S cluster assembly scaffold protein SufB
GC_00002042	Seepiophila jonesi symbiont	1533	5	O	COG0719	Fe-S cluster assembly scaffold protein SufB
GC_00002042	Seepiophila jonesi symbiont	1534	5	O	COG0719	Fe-S cluster assembly scaffold protein SufB
GC_00002047	Escarpia spicata symbiont	1696	5	G	COG0406	Broad specificity phosphatase PhoE
GC_00002047	Lamellibrachia barhami symbiont	1670	5	G	COG0406	Broad specificity phosphatase PhoE
GC_00002047	Lamellibrachia luymesi symbiont	1297	5
GC_00002047	Lamellibrachia luymesi symbiont	1296	5	G	COG0406	Broad specificity phosphatase PhoE
GC_00002047	Paraescarpia echinospica symbiont	2609	5	G	COG0406	Broad specificity phosphatase PhoE
GC_00002047	Seepiophila jonesi symbiont	2973	5
GC_00002047	Seepiophila jonesi symbiont	2972	5	G	COG0406	Broad specificity phosphatase PhoE
GC_00002051	Escarpia spicata symbiont	1860	5	Q	COG2015	Alkyl sulfatase BDS1 and related hydrolases, metallo-beta-lactamase superfamily
GC_00002051	Lamellibrachia barhami symbiont	1690	5	Q	COG2015	Alkyl sulfatase BDS1 and related hydrolases, metallo-beta-lactamase superfamily
GC_00002051	Lamellibrachia luymesi symbiont	569	5	Q	COG2015	Alkyl sulfatase BDS1 and related hydrolases, metallo-beta-lactamase superfamily
GC_00002051	Lamellibrachia luymesi symbiont	570	5	Q	COG2015	Alkyl sulfatase BDS1 and related hydrolases, metallo-beta-lactamase superfamily
GC_00002051	Paraescarpia echinospica symbiont	2626	5	Q	COG2015	Alkyl sulfatase BDS1 and related hydrolases, metallo-beta-lactamase superfamily
GC_00002051	Seepiophila jonesi symbiont	1929	5	Q	COG2015	Alkyl sulfatase BDS1 and related hydrolases, metallo-beta-lactamase superfamily
GC_00002051	Seepiophila jonesi symbiont	1928	5	Q	COG2015	Alkyl sulfatase BDS1 and related hydrolases, metallo-beta-lactamase superfamily
GC_00002057	Escarpia spicata symbiont	1769	5	M	COG1835	Peptidoglycan/LPS O-acetylase OafA/YrhL, contains acyltransferase and SGNH-hydrolase domains
GC_00002057	Escarpia spicata symbiont	1768	5	M	COG1835	Peptidoglycan/LPS O-acetylase OafA/YrhL, contains acyltransferase and SGNH-hydrolase domains
GC_00002057	Lamellibrachia barhami symbiont	2559	5	M	COG1835	Peptidoglycan/LPS O-acetylase OafA/YrhL, contains acyltransferase and SGNH-hydrolase domains
GC_00002057	Lamellibrachia luymesi symbiont	3975	5	M	COG1835	Peptidoglycan/LPS O-acetylase OafA/YrhL, contains acyltransferase and SGNH-hydrolase domains
GC_00002057	Paraescarpia echinospica symbiont	3118	5	M	COG1835	Peptidoglycan/LPS O-acetylase OafA/YrhL, contains acyltransferase and SGNH-hydrolase domains
GC_00002057	Paraescarpia echinospica symbiont	3117	5	M	COG1835	Peptidoglycan/LPS O-acetylase OafA/YrhL, contains acyltransferase and SGNH-hydrolase domains
GC_00002057	Seepiophila jonesi symbiont	3436	5	M	COG1835	Peptidoglycan/LPS O-acetylase OafA/YrhL, contains acyltransferase and SGNH-hydrolase domains
GC_00002058	Escarpia spicata symbiont	3404	5	T	COG0666	Ankyrin repeat
GC_00002058	Escarpia spicata symbiont	3405	5	T	COG0666|COG0666|COG0666|COG5635	Ankyrin repeat|Ankyrin repeat|Ankyrin repeat|Predicted NTPase, NACHT family domain
GC_00002058	Lamellibrachia barhami symbiont	427	5	T	COG0666	Ankyrin repeat
GC_00002058	Lamellibrachia luymesi symbiont	1432	5	T	COG0666	Ankyrin repeat
GC_00002058	Lamellibrachia luymesi symbiont	1431	5
GC_00002058	Paraescarpia echinospica symbiont	2929	5	T	COG0666	Ankyrin repeat
GC_00002058	Seepiophila jonesi symbiont	751	5	T	COG0666	Ankyrin repeat
GC_00002062	Escarpia spicata symbiont	2894	5	M|R	COG4948	L-alanine-DL-glutamate epimerase or related enzyme of enolase superfamily
GC_00002062	Lamellibrachia barhami symbiont	4038	5	M|R	COG4948	L-alanine-DL-glutamate epimerase or related enzyme of enolase superfamily
GC_00002062	Lamellibrachia barhami symbiont	4042	5	M|R	COG4948	L-alanine-DL-glutamate epimerase or related enzyme of enolase superfamily
GC_00002062	Lamellibrachia barhami symbiont	4041	5
GC_00002062	Lamellibrachia luymesi symbiont	3365	5	R|M	COG4948	L-alanine-DL-glutamate epimerase or related enzyme of enolase superfamily
GC_00002062	Paraescarpia echinospica symbiont	3400	5	R|M	COG4948	L-alanine-DL-glutamate epimerase or related enzyme of enolase superfamily
GC_00002062	Seepiophila jonesi symbiont	872	5	R|M	COG4948	L-alanine-DL-glutamate epimerase or related enzyme of enolase superfamily
GC_00002063	Escarpia spicata symbiont	3312	5	T	COG1639|COG3852	HD-like signal output (HDOD) domain, no enzymatic activity|Signal transduction histidine kinase, nitrogen specific
GC_00002063	Lamellibrachia barhami symbiont	2397	5	T	COG1639|COG3852	HD-like signal output (HDOD) domain, no enzymatic activity|Signal transduction histidine kinase, nitrogen specific
GC_00002063	Lamellibrachia luymesi symbiont	954	5	T	COG1639|COG3852	HD-like signal output (HDOD) domain, no enzymatic activity|Signal transduction histidine kinase, nitrogen specific
GC_00002063	Lamellibrachia luymesi symbiont	1916	5	T	COG1639|COG3852	HD-like signal output (HDOD) domain, no enzymatic activity|Signal transduction histidine kinase, nitrogen specific
GC_00002063	Paraescarpia echinospica symbiont	1960	5	T	COG1639|COG3852	HD-like signal output (HDOD) domain, no enzymatic activity|Signal transduction histidine kinase, nitrogen specific
GC_00002063	Seepiophila jonesi symbiont	1091	5	T	COG1639|COG3852	HD-like signal output (HDOD) domain, no enzymatic activity|Signal transduction histidine kinase, nitrogen specific
GC_00002063	Seepiophila jonesi symbiont	425	5	T	COG1639|COG3852	HD-like signal output (HDOD) domain, no enzymatic activity|Signal transduction histidine kinase, nitrogen specific
GC_00002066	Escarpia spicata symbiont	2732	5	M|L|R|X	COG1372|COG1520|COG3209|COG3209|COG3209	Intein/homing endonuclease|Outer membrane protein assembly factor BamB, contains PQQ-like beta-propeller repeat|Uncharacterized conserved protein RhaS, contains 28 RHS repeats|Uncharacterized conserved protein RhaS, contains 28 RHS repeats|Uncharacterized conserved protein RhaS, contains 28 RHS repeats
GC_00002066	Lamellibrachia barhami symbiont	415	5	R	COG3209|COG3209	Uncharacterized conserved protein RhaS, contains 28 RHS repeats|Uncharacterized conserved protein RhaS, contains 28 RHS repeats
GC_00002066	Lamellibrachia barhami symbiont	417	5	S	COG3291|COG3656	PKD repeat|Predicted periplasmic protein
GC_00002066	Lamellibrachia barhami symbiont	414	5	R|D	COG3209|COG3209|COG3209|COG3266|COG3827	Uncharacterized conserved protein RhaS, contains 28 RHS repeats|Uncharacterized conserved protein RhaS, contains 28 RHS repeats|Uncharacterized conserved protein RhaS, contains 28 RHS repeats|Cell division protein DamX, binds to the septal ring, contains C-terminal SPOR domain|Cell pole-organizing protein PopZ
GC_00002066	Lamellibrachia luymesi symbiont	2146	5
GC_00002066	Paraescarpia echinospica symbiont	2939	5	R|X|L|M	COG1372|COG1520|COG3209|COG3209|COG3209	Intein/homing endonuclease|Outer membrane protein assembly factor BamB, contains PQQ-like beta-propeller repeat|Uncharacterized conserved protein RhaS, contains 28 RHS repeats|Uncharacterized conserved protein RhaS, contains 28 RHS repeats|Uncharacterized conserved protein RhaS, contains 28 RHS repeats
GC_00002066	Seepiophila jonesi symbiont	3982	5
GC_00002068	Escarpia spicata symbiont	3130	5
GC_00002068	Lamellibrachia barhami symbiont	1865	5	T|N	COG1352	Methylase of chemotaxis methyl-accepting proteins
GC_00002068	Lamellibrachia luymesi symbiont	167	5
GC_00002068	Lamellibrachia luymesi symbiont	168	5
GC_00002068	Paraescarpia echinospica symbiont	1699	5	T|N	COG1352	Methylase of chemotaxis methyl-accepting proteins
GC_00002068	Seepiophila jonesi symbiont	551	5
GC_00002068	Seepiophila jonesi symbiont	552	5
GC_00002088	Escarpia spicata symbiont	2530	5
GC_00002088	Lamellibrachia barhami symbiont	3842	5
GC_00002088	Lamellibrachia barhami symbiont	3991	5
GC_00002088	Lamellibrachia luymesi symbiont	1780	5
GC_00002088	Paraescarpia echinospica symbiont	2417	5
GC_00002088	Seepiophila jonesi symbiont	1571	5
GC_00002091	Escarpia spicata symbiont	2100	5
GC_00002091	Lamellibrachia barhami symbiont	2590	5
GC_00002091	Lamellibrachia luymesi symbiont	1704	5
GC_00002091	Paraescarpia echinospica symbiont	3041	5
GC_00002091	Paraescarpia echinospica symbiont	3019	5
GC_00002091	Seepiophila jonesi symbiont	1268	5
GC_00002097	Escarpia spicata symbiont	3566	5	T	COG1409	3',5'-cyclic AMP phosphodiesterase CpdA
GC_00002097	Escarpia spicata symbiont	1714	5	T	COG1409	3',5'-cyclic AMP phosphodiesterase CpdA
GC_00002097	Lamellibrachia barhami symbiont	1962	5	T	COG1409	3',5'-cyclic AMP phosphodiesterase CpdA
GC_00002097	Lamellibrachia luymesi symbiont	1218	5	T	COG1409	3',5'-cyclic AMP phosphodiesterase CpdA
GC_00002097	Paraescarpia echinospica symbiont	2184	5	T	COG1409	3',5'-cyclic AMP phosphodiesterase CpdA
GC_00002097	Seepiophila jonesi symbiont	3742	5	T	COG1409	3',5'-cyclic AMP phosphodiesterase CpdA
GC_00002098	Escarpia spicata symbiont	2609	5	T	COG2018	Predicted regulator of Ras-like GTPase activity, Roadblock/LC7/MglB family
GC_00002098	Escarpia spicata symbiont	2610	5
GC_00002098	Lamellibrachia barhami symbiont	397	5	T	COG2018	Predicted regulator of Ras-like GTPase activity, Roadblock/LC7/MglB family
GC_00002098	Lamellibrachia luymesi symbiont	215	5	T	COG2018	Predicted regulator of Ras-like GTPase activity, Roadblock/LC7/MglB family
GC_00002098	Paraescarpia echinospica symbiont	2959	5	T	COG2018	Predicted regulator of Ras-like GTPase activity, Roadblock/LC7/MglB family
GC_00002098	Seepiophila jonesi symbiont	3065	5	T	COG2018	Predicted regulator of Ras-like GTPase activity, Roadblock/LC7/MglB family
GC_00002101	Escarpia spicata symbiont	1033	5	P	COG1283	Na+/phosphate symporter
GC_00002101	Escarpia spicata symbiont	1034	5	P	COG1283	Na+/phosphate symporter
GC_00002101	Lamellibrachia barhami symbiont	3300	5	P	COG1283	Na+/phosphate symporter
GC_00002101	Lamellibrachia luymesi symbiont	327	5	P	COG1283	Na+/phosphate symporter
GC_00002101	Paraescarpia echinospica symbiont	902	5	P	COG1283	Na+/phosphate symporter
GC_00002101	Seepiophila jonesi symbiont	1828	5	P	COG1283	Na+/phosphate symporter
GC_00002102	Escarpia spicata symbiont	2946	5	N|W	COG4970	Tfp pilus assembly protein FimT
GC_00002102	Lamellibrachia barhami symbiont	4101	5	W|N	COG4970	Tfp pilus assembly protein FimT
GC_00002102	Lamellibrachia barhami symbiont	4098	5	W|N	COG4970	Tfp pilus assembly protein FimT
GC_00002102	Lamellibrachia luymesi symbiont	2242	5	N|W	COG4970	Tfp pilus assembly protein FimT
GC_00002102	Paraescarpia echinospica symbiont	3354	5	W|N	COG4970	Tfp pilus assembly protein FimT
GC_00002102	Seepiophila jonesi symbiont	3671	5	N|W	COG4970	Tfp pilus assembly protein FimT
GC_00002103	Escarpia spicata symbiont	1013	5	R	COG0457	Tetratricopeptide (TPR) repeat
GC_00002103	Lamellibrachia barhami symbiont	3320	5	R	COG0457	Tetratricopeptide (TPR) repeat
GC_00002103	Lamellibrachia barhami symbiont	3321	5	R	COG0457	Tetratricopeptide (TPR) repeat
GC_00002103	Lamellibrachia luymesi symbiont	595	5	R	COG0457	Tetratricopeptide (TPR) repeat
GC_00002103	Paraescarpia echinospica symbiont	882	5	R	COG0457	Tetratricopeptide (TPR) repeat
GC_00002103	Seepiophila jonesi symbiont	1080	5	R	COG0457	Tetratricopeptide (TPR) repeat
GC_00002107	Escarpia spicata symbiont	3032	5	D|U	COG3266|COG3267	Cell division protein DamX, binds to the septal ring, contains C-terminal SPOR domain|Type II secretory pathway, component ExeA (predicted ATPase)
GC_00002107	Lamellibrachia barhami symbiont	3717	5	U|D	COG3266|COG3267	Cell division protein DamX, binds to the septal ring, contains C-terminal SPOR domain|Type II secretory pathway, component ExeA (predicted ATPase)
GC_00002107	Lamellibrachia luymesi symbiont	1733	5	U|D	COG3266|COG3267	Cell division protein DamX, binds to the septal ring, contains C-terminal SPOR domain|Type II secretory pathway, component ExeA (predicted ATPase)
GC_00002107	Paraescarpia echinospica symbiont	28	5	U|D	COG3266|COG3267	Cell division protein DamX, binds to the septal ring, contains C-terminal SPOR domain|Type II secretory pathway, component ExeA (predicted ATPase)
GC_00002107	Paraescarpia echinospica symbiont	960	5	U|D	COG3266|COG3267	Cell division protein DamX, binds to the septal ring, contains C-terminal SPOR domain|Type II secretory pathway, component ExeA (predicted ATPase)
GC_00002107	Seepiophila jonesi symbiont	3701	5	U|D	COG3266|COG3267	Cell division protein DamX, binds to the septal ring, contains C-terminal SPOR domain|Type II secretory pathway, component ExeA (predicted ATPase)
GC_00002108	Escarpia spicata symbiont	2653	5	J	COG0456	Ribosomal protein S18 acetylase RimI and related acetyltransferases
GC_00002108	Lamellibrachia barhami symbiont	1232	5	J	COG0456	Ribosomal protein S18 acetylase RimI and related acetyltransferases
GC_00002108	Lamellibrachia luymesi symbiont	2881	5
GC_00002108	Paraescarpia echinospica symbiont	3656	5	J	COG0456	Ribosomal protein S18 acetylase RimI and related acetyltransferases
GC_00002108	Seepiophila jonesi symbiont	3886	5
GC_00002108	Seepiophila jonesi symbiont	2004	5
GC_00002109	Escarpia spicata symbiont	2831	5	R	COG1253	Hemolysin or related protein, contains CBS domains
GC_00002109	Lamellibrachia barhami symbiont	3963	5	R	COG1253	Hemolysin or related protein, contains CBS domains
GC_00002109	Lamellibrachia barhami symbiont	3962	5	R	COG1253	Hemolysin or related protein, contains CBS domains
GC_00002109	Lamellibrachia luymesi symbiont	1954	5	R	COG1253	Hemolysin or related protein, contains CBS domains
GC_00002109	Paraescarpia echinospica symbiont	3467	5	R	COG1253	Hemolysin or related protein, contains CBS domains
GC_00002109	Seepiophila jonesi symbiont	2702	5	R	COG1253	Hemolysin or related protein, contains CBS domains
GC_00002112	Escarpia spicata symbiont	1211	5	P	COG4771	Outer membrane receptor for ferrienterochelin and colicins
GC_00002112	Lamellibrachia barhami symbiont	2522	5	P	COG4771	Outer membrane receptor for ferrienterochelin and colicins
GC_00002112	Lamellibrachia barhami symbiont	2520	5	P	COG4771	Outer membrane receptor for ferrienterochelin and colicins
GC_00002112	Lamellibrachia luymesi symbiont	3509	5	P	COG4771	Outer membrane receptor for ferrienterochelin and colicins
GC_00002112	Paraescarpia echinospica symbiont	703	5	P	COG4771	Outer membrane receptor for ferrienterochelin and colicins
GC_00002112	Seepiophila jonesi symbiont	2930	5	P	COG4771	Outer membrane receptor for ferrienterochelin and colicins
GC_00002113	Escarpia spicata symbiont	162	5	R	COG2159	Predicted metal-dependent hydrolase, TIM-barrel fold
GC_00002113	Lamellibrachia barhami symbiont	2910	5	R	COG2159	Predicted metal-dependent hydrolase, TIM-barrel fold
GC_00002113	Lamellibrachia luymesi symbiont	81	5	R	COG2159	Predicted metal-dependent hydrolase, TIM-barrel fold
GC_00002113	Paraescarpia echinospica symbiont	1558	5	R	COG2159	Predicted metal-dependent hydrolase, TIM-barrel fold
GC_00002113	Paraescarpia echinospica symbiont	1559	5
GC_00002113	Seepiophila jonesi symbiont	3402	5	R	COG2159	Predicted metal-dependent hydrolase, TIM-barrel fold
GC_00002116	Escarpia spicata symbiont	2833	5	T	COG0517	CBS domain
GC_00002116	Lamellibrachia barhami symbiont	3965	5	T	COG0517	CBS domain
GC_00002116	Lamellibrachia barhami symbiont	3968	5	T	COG0517	CBS domain
GC_00002116	Lamellibrachia luymesi symbiont	1952	5	T	COG0517	CBS domain
GC_00002116	Paraescarpia echinospica symbiont	3465	5	T	COG0517	CBS domain
GC_00002116	Seepiophila jonesi symbiont	2700	5	T	COG0517	CBS domain
GC_00002117	Escarpia spicata symbiont	1625	5
GC_00002117	Lamellibrachia barhami symbiont	758	5
GC_00002117	Lamellibrachia luymesi symbiont	2446	5
GC_00002117	Paraescarpia echinospica symbiont	2670	5
GC_00002117	Seepiophila jonesi symbiont	1376	5
GC_00002117	Seepiophila jonesi symbiont	78	5
GC_00002120	Escarpia spicata symbiont	2543	5
GC_00002120	Lamellibrachia barhami symbiont	3826	5
GC_00002120	Lamellibrachia barhami symbiont	3825	5
GC_00002120	Lamellibrachia luymesi symbiont	1613	5
GC_00002120	Paraescarpia echinospica symbiont	2398	5
GC_00002120	Seepiophila jonesi symbiont	643	5
GC_00002124	Escarpia spicata symbiont	2917	5	G	COG1023	6-phosphogluconate dehydrogenase (decarboxylating)
GC_00002124	Lamellibrachia barhami symbiont	4067	5	G	COG1023	6-phosphogluconate dehydrogenase (decarboxylating)
GC_00002124	Lamellibrachia barhami symbiont	4071	5	G	COG1023	6-phosphogluconate dehydrogenase (decarboxylating)
GC_00002124	Lamellibrachia luymesi symbiont	3390	5	G	COG1023	6-phosphogluconate dehydrogenase (decarboxylating)
GC_00002124	Paraescarpia echinospica symbiont	3379	5	G	COG1023	6-phosphogluconate dehydrogenase (decarboxylating)
GC_00002124	Seepiophila jonesi symbiont	897	5	G	COG1023	6-phosphogluconate dehydrogenase (decarboxylating)
GC_00002127	Escarpia spicata symbiont	852	5	T	COG0394	Protein-tyrosine-phosphatase
GC_00002127	Lamellibrachia barhami symbiont	2024	5	T	COG0394	Protein-tyrosine-phosphatase
GC_00002127	Lamellibrachia barhami symbiont	2028	5	T	COG0394	Protein-tyrosine-phosphatase
GC_00002127	Lamellibrachia luymesi symbiont	1880	5	T	COG0394	Protein-tyrosine-phosphatase
GC_00002127	Paraescarpia echinospica symbiont	1	5	T	COG0394	Protein-tyrosine-phosphatase
GC_00002127	Seepiophila jonesi symbiont	955	5	T	COG0394	Protein-tyrosine-phosphatase
GC_00002128	Escarpia spicata symbiont	2839	5
GC_00002128	Lamellibrachia barhami symbiont	3974	5
GC_00002128	Lamellibrachia luymesi symbiont	3248	5
GC_00002128	Paraescarpia echinospica symbiont	3459	5
GC_00002128	Seepiophila jonesi symbiont	1228	5
GC_00002128	Seepiophila jonesi symbiont	3003	5
GC_00002129	Escarpia spicata symbiont	3101	5
GC_00002129	Lamellibrachia barhami symbiont	1898	5
GC_00002129	Lamellibrachia luymesi symbiont	2986	5
GC_00002129	Paraescarpia echinospica symbiont	1670	5
GC_00002129	Seepiophila jonesi symbiont	385	5
GC_00002129	Seepiophila jonesi symbiont	384	5
GC_00002132	Escarpia spicata symbiont	2073	5	M	COG3524	Capsule polysaccharide export protein KpsE/RkpR
GC_00002132	Lamellibrachia barhami symbiont	1552	5	M	COG3524	Capsule polysaccharide export protein KpsE/RkpR
GC_00002132	Lamellibrachia luymesi symbiont	1113	5	M	COG3524	Capsule polysaccharide export protein KpsE/RkpR
GC_00002132	Lamellibrachia luymesi symbiont	1122	5
GC_00002132	Paraescarpia echinospica symbiont	438	5	M	COG3524	Capsule polysaccharide export protein KpsE/RkpR
GC_00002132	Seepiophila jonesi symbiont	2105	5	M	COG3524	Capsule polysaccharide export protein KpsE/RkpR
GC_00002133	Escarpia spicata symbiont	1540	5	O	COG4935	Regulatory P domain of the subtilisin-like proprotein convertases and other proteases
GC_00002133	Escarpia spicata symbiont	1539	5	O|S	COG1470|COG4935	Uncharacterized membrane protein|Regulatory P domain of the subtilisin-like proprotein convertases and other proteases
GC_00002133	Lamellibrachia barhami symbiont	3610	5	O	COG4935	Regulatory P domain of the subtilisin-like proprotein convertases and other proteases
GC_00002133	Lamellibrachia luymesi symbiont	3832	5	O	COG4935	Regulatory P domain of the subtilisin-like proprotein convertases and other proteases
GC_00002133	Paraescarpia echinospica symbiont	1166	5	O	COG4935	Regulatory P domain of the subtilisin-like proprotein convertases and other proteases
GC_00002133	Seepiophila jonesi symbiont	1956	5	O	COG4935	Regulatory P domain of the subtilisin-like proprotein convertases and other proteases
GC_00002136	Escarpia spicata symbiont	548	5	O	COG4870	Cysteine protease, C1A family
GC_00002136	Lamellibrachia barhami symbiont	196	5	O	COG4870	Cysteine protease, C1A family
GC_00002136	Lamellibrachia luymesi symbiont	3896	5	O	COG4870	Cysteine protease, C1A family
GC_00002136	Paraescarpia echinospica symbiont	496	5	O	COG4870	Cysteine protease, C1A family
GC_00002136	Paraescarpia echinospica symbiont	497	5	O	COG4870	Cysteine protease, C1A family
GC_00002136	Seepiophila jonesi symbiont	1772	5	O	COG4870	Cysteine protease, C1A family
GC_00002137	Escarpia spicata symbiont	3731	5	T	COG3550	Serine/threonine protein kinase HipA, toxin component of the HipAB toxin-antitoxin module
GC_00002137	Lamellibrachia barhami symbiont	3690	5	T	COG3550	Serine/threonine protein kinase HipA, toxin component of the HipAB toxin-antitoxin module
GC_00002137	Lamellibrachia barhami symbiont	3686	5	T	COG3550	Serine/threonine protein kinase HipA, toxin component of the HipAB toxin-antitoxin module
GC_00002137	Lamellibrachia luymesi symbiont	2626	5	T	COG3550	Serine/threonine protein kinase HipA, toxin component of the HipAB toxin-antitoxin module
GC_00002137	Paraescarpia echinospica symbiont	1939	5	T	COG3550	Serine/threonine protein kinase HipA, toxin component of the HipAB toxin-antitoxin module
GC_00002137	Seepiophila jonesi symbiont	1435	5	T	COG3550	Serine/threonine protein kinase HipA, toxin component of the HipAB toxin-antitoxin module
GC_00002138	Escarpia spicata symbiont	1230	5
GC_00002138	Lamellibrachia barhami symbiont	668	5
GC_00002138	Lamellibrachia barhami symbiont	673	5
GC_00002138	Lamellibrachia luymesi symbiont	1673	5
GC_00002138	Paraescarpia echinospica symbiont	409	5
GC_00002138	Seepiophila jonesi symbiont	1301	5
GC_00002143	Escarpia spicata symbiont	2828	5	R	COG3173	Predicted kinase, aminoglycoside phosphotransferase (APT) family
GC_00002143	Lamellibrachia barhami symbiont	3958	5	R	COG3173	Predicted kinase, aminoglycoside phosphotransferase (APT) family
GC_00002143	Lamellibrachia barhami symbiont	3959	5	P|R	COG0704|COG3173	Phosphate uptake regulator|Predicted kinase, aminoglycoside phosphotransferase (APT) family
GC_00002143	Lamellibrachia luymesi symbiont	1957	5	R	COG3173	Predicted kinase, aminoglycoside phosphotransferase (APT) family
GC_00002143	Paraescarpia echinospica symbiont	3470	5	R	COG3173	Predicted kinase, aminoglycoside phosphotransferase (APT) family
GC_00002143	Seepiophila jonesi symbiont	2705	5	R	COG3173	Predicted kinase, aminoglycoside phosphotransferase (APT) family
GC_00002144	Escarpia spicata symbiont	3494	5
GC_00002144	Lamellibrachia barhami symbiont	1580	5
GC_00002144	Lamellibrachia barhami symbiont	1584	5
GC_00002144	Lamellibrachia luymesi symbiont	825	5
GC_00002144	Paraescarpia echinospica symbiont	2112	5
GC_00002144	Seepiophila jonesi symbiont	334	5
GC_00002146	Escarpia spicata symbiont	1767	5	M	COG0438	Glycosyltransferase involved in cell wall bisynthesis
GC_00002146	Lamellibrachia barhami symbiont	2556	5	M	COG0438	Glycosyltransferase involved in cell wall bisynthesis
GC_00002146	Lamellibrachia barhami symbiont	2558	5	M	COG0438	Glycosyltransferase involved in cell wall bisynthesis
GC_00002146	Lamellibrachia luymesi symbiont	3974	5	M	COG0438	Glycosyltransferase involved in cell wall bisynthesis
GC_00002146	Paraescarpia echinospica symbiont	3116	5	M	COG0438	Glycosyltransferase involved in cell wall bisynthesis
GC_00002146	Seepiophila jonesi symbiont	3435	5	M	COG0438	Glycosyltransferase involved in cell wall bisynthesis
GC_00002149	Escarpia spicata symbiont	3361	5	T	COG2703	Hemerythrin
GC_00002149	Lamellibrachia barhami symbiont	930	5	T	COG2703	Hemerythrin
GC_00002149	Lamellibrachia barhami symbiont	4113	5
GC_00002149	Lamellibrachia luymesi symbiont	1803	5	T	COG2703	Hemerythrin
GC_00002149	Paraescarpia echinospica symbiont	3349	5	T	COG2703	Hemerythrin
GC_00002149	Seepiophila jonesi symbiont	132	5	T	COG2703	Hemerythrin
GC_00002150	Escarpia spicata symbiont	963	5
GC_00002150	Lamellibrachia barhami symbiont	341	5
GC_00002150	Lamellibrachia barhami symbiont	338	5
GC_00002150	Lamellibrachia luymesi symbiont	2507	5
GC_00002150	Paraescarpia echinospica symbiont	832	5
GC_00002150	Seepiophila jonesi symbiont	971	5
GC_00002151	Escarpia spicata symbiont	2019	5	M	COG4424	LPS sulfotransferase NodH
GC_00002151	Lamellibrachia barhami symbiont	1242	5	M	COG4424	LPS sulfotransferase NodH
GC_00002151	Lamellibrachia barhami symbiont	1244	5	R	COG0457	Tetratricopeptide (TPR) repeat
GC_00002151	Lamellibrachia luymesi symbiont	2918	5	M	COG4424	LPS sulfotransferase NodH
GC_00002151	Paraescarpia echinospica symbiont	3646	5	M	COG4424	LPS sulfotransferase NodH
GC_00002151	Seepiophila jonesi symbiont	1147	5	M	COG4424	LPS sulfotransferase NodH
GC_00002152	Escarpia spicata symbiont	2242	5	H	COG1521	Pantothenate kinase type III
GC_00002152	Lamellibrachia barhami symbiont	751	5	H	COG1521	Pantothenate kinase type III
GC_00002152	Lamellibrachia barhami symbiont	753	5
GC_00002152	Lamellibrachia luymesi symbiont	611	5	H	COG1521	Pantothenate kinase type III
GC_00002152	Paraescarpia echinospica symbiont	2674	5	H	COG1521	Pantothenate kinase type III
GC_00002152	Seepiophila jonesi symbiont	1790	5	H	COG1521	Pantothenate kinase type III
GC_00002156	Escarpia spicata symbiont	2326	5	X	COG1943	REP element-mobilizing transposase RayT
GC_00002156	Escarpia spicata symbiont	3476	5	X	COG1943	REP element-mobilizing transposase RayT
GC_00002156	Lamellibrachia barhami symbiont	1510	5	X	COG1943	REP element-mobilizing transposase RayT
GC_00002156	Lamellibrachia luymesi symbiont	137	5	X	COG1943	REP element-mobilizing transposase RayT
GC_00002156	Paraescarpia echinospica symbiont	2751	5	X	COG1943	REP element-mobilizing transposase RayT
GC_00002156	Seepiophila jonesi symbiont	1861	5	X	COG1943	REP element-mobilizing transposase RayT
GC_00002159	Escarpia spicata symbiont	140	5
GC_00002159	Escarpia spicata symbiont	139	5
GC_00002159	Lamellibrachia barhami symbiont	2886	5
GC_00002159	Lamellibrachia luymesi symbiont	3192	5
GC_00002159	Paraescarpia echinospica symbiont	1538	5
GC_00002159	Seepiophila jonesi symbiont	2814	5
GC_00002160	Escarpia spicata symbiont	3248	5	J	COG1236	RNA processing exonuclease, beta-lactamase fold, Cft2 family
GC_00002160	Escarpia spicata symbiont	3249	5	J	COG1236	RNA processing exonuclease, beta-lactamase fold, Cft2 family
GC_00002160	Lamellibrachia barhami symbiont	2102	5	J	COG1236	RNA processing exonuclease, beta-lactamase fold, Cft2 family
GC_00002160	Lamellibrachia luymesi symbiont	2064	5	J	COG1236	RNA processing exonuclease, beta-lactamase fold, Cft2 family
GC_00002160	Paraescarpia echinospica symbiont	1816	5	J	COG1236	RNA processing exonuclease, beta-lactamase fold, Cft2 family
GC_00002160	Seepiophila jonesi symbiont	1616	5	J	COG1236	RNA processing exonuclease, beta-lactamase fold, Cft2 family
GC_00002164	Escarpia spicata symbiont	1750	5	T	COG2202|COG2205	PAS domain|K+-sensing histidine kinase KdpD
GC_00002164	Escarpia spicata symbiont	1748	5	T	COG2205	K+-sensing histidine kinase KdpD
GC_00002164	Lamellibrachia barhami symbiont	1053	5	T|K	COG0745|COG0784|COG2198|COG2205|COG3850	DNA-binding response regulator, OmpR family, contains REC and winged-helix (wHTH) domain|CheY chemotaxis protein or a CheY-like REC (receiver) domain|HPt (histidine-containing phosphotransfer) domain|K+-sensing histidine kinase KdpD|Signal transduction histidine kinase, nitrate/nitrite-specific
GC_00002164	Lamellibrachia luymesi symbiont	3326	5	T	COG2202|COG2205	PAS domain|K+-sensing histidine kinase KdpD
GC_00002164	Paraescarpia echinospica symbiont	3098	5	T|K	COG0745|COG0784|COG2198|COG2205|COG3850	DNA-binding response regulator, OmpR family, contains REC and winged-helix (wHTH) domain|CheY chemotaxis protein or a CheY-like REC (receiver) domain|HPt (histidine-containing phosphotransfer) domain|K+-sensing histidine kinase KdpD|Signal transduction histidine kinase, nitrate/nitrite-specific
GC_00002164	Seepiophila jonesi symbiont	1375	5	T	COG2202|COG2205	PAS domain|K+-sensing histidine kinase KdpD
GC_00002167	Escarpia spicata symbiont	387	5	J	COG2813	16S rRNA G1207 methylase RsmC
GC_00002167	Lamellibrachia barhami symbiont	3341	5	J	COG2813	16S rRNA G1207 methylase RsmC
GC_00002167	Lamellibrachia barhami symbiont	3338	5	J	COG2813	16S rRNA G1207 methylase RsmC
GC_00002167	Lamellibrachia luymesi symbiont	363	5	J	COG2813	16S rRNA G1207 methylase RsmC
GC_00002167	Paraescarpia echinospica symbiont	3585	5	J	COG2813	16S rRNA G1207 methylase RsmC
GC_00002167	Seepiophila jonesi symbiont	3424	5	J	COG2813	16S rRNA G1207 methylase RsmC
GC_00002168	Escarpia spicata symbiont	2867	5	C	COG0644	Dehydrogenase (flavoprotein)
GC_00002168	Lamellibrachia barhami symbiont	4010	5	C	COG0644	Dehydrogenase (flavoprotein)
GC_00002168	Lamellibrachia luymesi symbiont	3496	5	C	COG0644	Dehydrogenase (flavoprotein)
GC_00002168	Lamellibrachia luymesi symbiont	919	5	C	COG0644	Dehydrogenase (flavoprotein)
GC_00002168	Paraescarpia echinospica symbiont	3429	5	C	COG0644	Dehydrogenase (flavoprotein)
GC_00002168	Seepiophila jonesi symbiont	3881	5	C	COG0644	Dehydrogenase (flavoprotein)
GC_00002169	Escarpia spicata symbiont	1845	5	T	COG0790|COG0790	TPR repeat|TPR repeat
GC_00002169	Escarpia spicata symbiont	1846	5	R|S	COG3103|COG4991	Uncharacterized conserved protein YgiM, contains N-terminal SH3 domain, DUF1202 family|Uncharacterized conserved protein YraI
GC_00002169	Lamellibrachia barhami symbiont	2684	5	T	COG0790|COG0790	TPR repeat|TPR repeat
GC_00002169	Lamellibrachia luymesi symbiont	2365	5	T	COG0790|COG0790	TPR repeat|TPR repeat
GC_00002169	Paraescarpia echinospica symbiont	3193	5	T	COG0790|COG0790	TPR repeat|TPR repeat
GC_00002169	Seepiophila jonesi symbiont	2175	5	T	COG0790|COG0790	TPR repeat|TPR repeat
GC_00002170	Escarpia spicata symbiont	2472	5	J	COG0564	Pseudouridylate synthase, 23S rRNA- or tRNA-specific
GC_00002170	Lamellibrachia barhami symbiont	1118	5	J	COG0564	Pseudouridylate synthase, 23S rRNA- or tRNA-specific
GC_00002170	Lamellibrachia barhami symbiont	1121	5	J	COG0564	Pseudouridylate synthase, 23S rRNA- or tRNA-specific
GC_00002170	Lamellibrachia luymesi symbiont	1616	5	J	COG0564	Pseudouridylate synthase, 23S rRNA- or tRNA-specific
GC_00002170	Paraescarpia echinospica symbiont	2480	5	J	COG0564	Pseudouridylate synthase, 23S rRNA- or tRNA-specific
GC_00002170	Seepiophila jonesi symbiont	80	5	J	COG0564	Pseudouridylate synthase, 23S rRNA- or tRNA-specific
GC_00002171	Escarpia spicata symbiont	120	5	P	COG3420	Nitrous oxidase accessory protein NosD, contains tandem CASH domains
GC_00002171	Lamellibrachia barhami symbiont	896	5	G	COG5434	Polygalacturonase
GC_00002171	Lamellibrachia luymesi symbiont	1051	5	P	COG3420	Nitrous oxidase accessory protein NosD, contains tandem CASH domains
GC_00002171	Paraescarpia echinospica symbiont	1517	5	G	COG5434	Polygalacturonase
GC_00002171	Paraescarpia echinospica symbiont	1518	5
GC_00002171	Seepiophila jonesi symbiont	194	5	P	COG3420	Nitrous oxidase accessory protein NosD, contains tandem CASH domains
GC_00002173	Escarpia spicata symbiont	1830	5	U	COG2911	Autotransporter translocation and assembly factor TamB
GC_00002173	Lamellibrachia barhami symbiont	2698	5	U	COG2911	Autotransporter translocation and assembly factor TamB
GC_00002173	Lamellibrachia barhami symbiont	2699	5
GC_00002173	Lamellibrachia luymesi symbiont	1745	5	U	COG2911	Autotransporter translocation and assembly factor TamB
GC_00002173	Paraescarpia echinospica symbiont	3177	5	U	COG2911	Autotransporter translocation and assembly factor TamB
GC_00002173	Seepiophila jonesi symbiont	243	5	U	COG2911	Autotransporter translocation and assembly factor TamB
GC_00002177	Escarpia spicata symbiont	3829	5
GC_00002177	Lamellibrachia barhami symbiont	2137	5	L	COG0497	DNA repair ATPase RecN
GC_00002177	Lamellibrachia barhami symbiont	2133	5
GC_00002177	Lamellibrachia luymesi symbiont	2091	5
GC_00002177	Paraescarpia echinospica symbiont	1846	5	L	COG0497	DNA repair ATPase RecN
GC_00002177	Seepiophila jonesi symbiont	1643	5
GC_00002178	Escarpia spicata symbiont	2305	5	C	COG2864	Cytochrome b subunit of formate dehydrogenase
GC_00002178	Lamellibrachia barhami symbiont	647	5	C	COG2864	Cytochrome b subunit of formate dehydrogenase
GC_00002178	Lamellibrachia barhami symbiont	645	5
GC_00002178	Lamellibrachia luymesi symbiont	1059	5	C	COG2864	Cytochrome b subunit of formate dehydrogenase
GC_00002178	Paraescarpia echinospica symbiont	2733	5	C	COG2864	Cytochrome b subunit of formate dehydrogenase
GC_00002178	Seepiophila jonesi symbiont	1694	5	C	COG2864	Cytochrome b subunit of formate dehydrogenase
GC_00002179	Escarpia spicata symbiont	2457	5	T	COG2172|COG3437	Anti-sigma regulatory factor (Ser/Thr protein kinase)|Response regulator c-di-GMP phosphodiesterase, RpfG family, contains REC and HD-GYP domains
GC_00002179	Lamellibrachia barhami symbiont	1049	5	T	COG2172|COG3437	Anti-sigma regulatory factor (Ser/Thr protein kinase)|Response regulator c-di-GMP phosphodiesterase, RpfG family, contains REC and HD-GYP domains
GC_00002179	Lamellibrachia luymesi symbiont	270	5	T	COG2172|COG3437	Anti-sigma regulatory factor (Ser/Thr protein kinase)|Response regulator c-di-GMP phosphodiesterase, RpfG family, contains REC and HD-GYP domains
GC_00002179	Paraescarpia echinospica symbiont	2497	5	T	COG2172|COG3437	Anti-sigma regulatory factor (Ser/Thr protein kinase)|Response regulator c-di-GMP phosphodiesterase, RpfG family, contains REC and HD-GYP domains
GC_00002179	Paraescarpia echinospica symbiont	3094	5	T	COG2172|COG3437	Anti-sigma regulatory factor (Ser/Thr protein kinase)|Response regulator c-di-GMP phosphodiesterase, RpfG family, contains REC and HD-GYP domains
GC_00002179	Seepiophila jonesi symbiont	731	5	T	COG2172|COG3437	Anti-sigma regulatory factor (Ser/Thr protein kinase)|Response regulator c-di-GMP phosphodiesterase, RpfG family, contains REC and HD-GYP domains
GC_00002181	Escarpia spicata symbiont	2241	5
GC_00002181	Lamellibrachia barhami symbiont	754	5
GC_00002181	Lamellibrachia barhami symbiont	752	5
GC_00002181	Lamellibrachia luymesi symbiont	610	5
GC_00002181	Paraescarpia echinospica symbiont	2673	5
GC_00002181	Seepiophila jonesi symbiont	1789	5
GC_00002184	Escarpia spicata symbiont	3332	5	K|T	COG0784|COG3829|COG5001|COG5002	CheY chemotaxis protein or a CheY-like REC (receiver) domain|Transcriptional regulator containing PAS, AAA-type ATPase, and DNA-binding Fis domains|Predicted signal transduction protein containing a membrane domain, an EAL and a GGDEF domain|Signal transduction histidine kinase
GC_00002184	Escarpia spicata symbiont	3331	5	T	COG4251	Bacteriophytochrome (light-regulated signal transduction histidine kinase)
GC_00002184	Lamellibrachia barhami symbiont	2374	5	T|K	COG0784|COG3829|COG5001|COG5002	CheY chemotaxis protein or a CheY-like REC (receiver) domain|Transcriptional regulator containing PAS, AAA-type ATPase, and DNA-binding Fis domains|Predicted signal transduction protein containing a membrane domain, an EAL and a GGDEF domain|Signal transduction histidine kinase
GC_00002184	Lamellibrachia luymesi symbiont	1827	5	K|T	COG0784|COG3829|COG5001|COG5002	CheY chemotaxis protein or a CheY-like REC (receiver) domain|Transcriptional regulator containing PAS, AAA-type ATPase, and DNA-binding Fis domains|Predicted signal transduction protein containing a membrane domain, an EAL and a GGDEF domain|Signal transduction histidine kinase
GC_00002184	Paraescarpia echinospica symbiont	1976	5	T|K	COG0784|COG3829|COG5001|COG5002	CheY chemotaxis protein or a CheY-like REC (receiver) domain|Transcriptional regulator containing PAS, AAA-type ATPase, and DNA-binding Fis domains|Predicted signal transduction protein containing a membrane domain, an EAL and a GGDEF domain|Signal transduction histidine kinase
GC_00002184	Seepiophila jonesi symbiont	108	5	T|K	COG0784|COG3829|COG5001|COG5002	CheY chemotaxis protein or a CheY-like REC (receiver) domain|Transcriptional regulator containing PAS, AAA-type ATPase, and DNA-binding Fis domains|Predicted signal transduction protein containing a membrane domain, an EAL and a GGDEF domain|Signal transduction histidine kinase
GC_00002185	Escarpia spicata symbiont	1145	5	P	COG0573	ABC-type phosphate transport system, permease component
GC_00002185	Lamellibrachia barhami symbiont	302	5	P	COG0573	ABC-type phosphate transport system, permease component
GC_00002185	Lamellibrachia barhami symbiont	303	5	P	COG0573	ABC-type phosphate transport system, permease component
GC_00002185	Lamellibrachia luymesi symbiont	3148	5	P	COG0573	ABC-type phosphate transport system, permease component
GC_00002185	Paraescarpia echinospica symbiont	1397	5	P	COG0573	ABC-type phosphate transport system, permease component
GC_00002185	Seepiophila jonesi symbiont	3293	5	P	COG0573	ABC-type phosphate transport system, permease component
GC_00002186	Escarpia spicata symbiont	1685	5	T	COG0784	CheY chemotaxis protein or a CheY-like REC (receiver) domain
GC_00002186	Lamellibrachia barhami symbiont	1682	5	T	COG0784	CheY chemotaxis protein or a CheY-like REC (receiver) domain
GC_00002186	Lamellibrachia barhami symbiont	1684	5	T|K	COG0745	DNA-binding response regulator, OmpR family, contains REC and winged-helix (wHTH) domain
GC_00002186	Lamellibrachia luymesi symbiont	1308	5	T	COG0784	CheY chemotaxis protein or a CheY-like REC (receiver) domain
GC_00002186	Paraescarpia echinospica symbiont	2621	5	T|K	COG0745	DNA-binding response regulator, OmpR family, contains REC and winged-helix (wHTH) domain
GC_00002186	Seepiophila jonesi symbiont	2984	5	T	COG0784	CheY chemotaxis protein or a CheY-like REC (receiver) domain
GC_00002187	Escarpia spicata symbiont	2151	5	M	COG3137	Putative salt-induced outer membrane protein YdiY
GC_00002187	Lamellibrachia barhami symbiont	2049	5	M	COG3137	Putative salt-induced outer membrane protein YdiY
GC_00002187	Lamellibrachia barhami symbiont	2046	5	M	COG3137	Putative salt-induced outer membrane protein YdiY
GC_00002187	Lamellibrachia luymesi symbiont	1935	5	M	COG3137	Putative salt-induced outer membrane protein YdiY
GC_00002187	Paraescarpia echinospica symbiont	2535	5	M	COG3137	Putative salt-induced outer membrane protein YdiY
GC_00002187	Seepiophila jonesi symbiont	2788	5	M	COG3137	Putative salt-induced outer membrane protein YdiY
GC_00002188	Escarpia spicata symbiont	513	5	R	COG3391|COG3391	DNA-binding beta-propeller fold protein YncE|DNA-binding beta-propeller fold protein YncE
GC_00002188	Lamellibrachia barhami symbiont	1521	5
GC_00002188	Lamellibrachia barhami symbiont	1520	5
GC_00002188	Lamellibrachia luymesi symbiont	3132	5
GC_00002188	Paraescarpia echinospica symbiont	461	5	R	COG3391|COG3391	DNA-binding beta-propeller fold protein YncE|DNA-binding beta-propeller fold protein YncE
GC_00002188	Seepiophila jonesi symbiont	1325	5
GC_00002189	Escarpia spicata symbiont	2018	5	M	COG2244	Membrane protein involved in the export of O-antigen and teichoic acid
GC_00002189	Lamellibrachia barhami symbiont	1245	5	M	COG2244	Membrane protein involved in the export of O-antigen and teichoic acid
GC_00002189	Lamellibrachia barhami symbiont	1243	5	M	COG2244	Membrane protein involved in the export of O-antigen and teichoic acid
GC_00002189	Lamellibrachia luymesi symbiont	2917	5	M	COG2244	Membrane protein involved in the export of O-antigen and teichoic acid
GC_00002189	Paraescarpia echinospica symbiont	3645	5	M	COG2244	Membrane protein involved in the export of O-antigen and teichoic acid
GC_00002189	Seepiophila jonesi symbiont	1146	5	M	COG2244	Membrane protein involved in the export of O-antigen and teichoic acid
GC_00002190	Escarpia spicata symbiont	1037	5	P	COG0306|COG0306	Phosphate/sulfate permease|Phosphate/sulfate permease
GC_00002190	Lamellibrachia barhami symbiont	1472	5	P	COG0306|COG0306	Phosphate/sulfate permease|Phosphate/sulfate permease
GC_00002190	Lamellibrachia barhami symbiont	3297	5	P	COG0306|COG0306	Phosphate/sulfate permease|Phosphate/sulfate permease
GC_00002190	Lamellibrachia luymesi symbiont	330	5	P	COG0306|COG0306	Phosphate/sulfate permease|Phosphate/sulfate permease
GC_00002190	Paraescarpia echinospica symbiont	906	5	P	COG0306|COG0306	Phosphate/sulfate permease|Phosphate/sulfate permease
GC_00002190	Seepiophila jonesi symbiont	1832	5	P	COG0306|COG0306	Phosphate/sulfate permease|Phosphate/sulfate permease
GC_00002192	Escarpia spicata symbiont	2159	5
GC_00002192	Lamellibrachia barhami symbiont	2748	5	D	COG4942	Septal ring factor EnvC, activator of murein hydrolases AmiA and AmiB
GC_00002192	Lamellibrachia barhami symbiont	2746	5
GC_00002192	Lamellibrachia luymesi symbiont	1926	5
GC_00002192	Paraescarpia echinospica symbiont	2544	5	D	COG4942	Septal ring factor EnvC, activator of murein hydrolases AmiA and AmiB
GC_00002192	Seepiophila jonesi symbiont	2779	5
GC_00002199	Escarpia spicata symbiont	1943	5	U	COG1450	Type II secretory pathway component GspD/PulD (secretin)
GC_00002199	Lamellibrachia barhami symbiont	3104	5	U	COG1450	Type II secretory pathway component GspD/PulD (secretin)
GC_00002199	Lamellibrachia barhami symbiont	3101	5	U	COG1450	Type II secretory pathway component GspD/PulD (secretin)
GC_00002199	Lamellibrachia luymesi symbiont	3297	5	U	COG1450	Type II secretory pathway component GspD/PulD (secretin)
GC_00002199	Paraescarpia echinospica symbiont	3287	5	U	COG1450	Type II secretory pathway component GspD/PulD (secretin)
GC_00002199	Seepiophila jonesi symbiont	1742	5	U	COG1450	Type II secretory pathway component GspD/PulD (secretin)
GC_00002201	Escarpia spicata symbiont	1942	5	R	COG2153	Predicted N-acyltransferase, GNAT family
GC_00002201	Lamellibrachia barhami symbiont	3102	5
GC_00002201	Lamellibrachia barhami symbiont	3105	5	R	COG2153	Predicted N-acyltransferase, GNAT family
GC_00002201	Lamellibrachia luymesi symbiont	3329	5
GC_00002201	Paraescarpia echinospica symbiont	3286	5	R	COG2153	Predicted N-acyltransferase, GNAT family
GC_00002201	Seepiophila jonesi symbiont	1988	5
GC_00002204	Escarpia spicata symbiont	3647	5
GC_00002204	Lamellibrachia barhami symbiont	2844	5
GC_00002204	Lamellibrachia barhami symbiont	2842	5
GC_00002204	Lamellibrachia luymesi symbiont	3624	5
GC_00002204	Paraescarpia echinospica symbiont	2284	5
GC_00002204	Seepiophila jonesi symbiont	3725	5
GC_00002206	Escarpia spicata symbiont	3627	5	E	COG3842	ABC-type Fe3+/spermidine/putrescine transport systems, ATPase components
GC_00002206	Lamellibrachia barhami symbiont	2869	5	E	COG3842	ABC-type Fe3+/spermidine/putrescine transport systems, ATPase components
GC_00002206	Lamellibrachia barhami symbiont	2867	5	E	COG3842	ABC-type Fe3+/spermidine/putrescine transport systems, ATPase components
GC_00002206	Lamellibrachia luymesi symbiont	995	5	E	COG3842	ABC-type Fe3+/spermidine/putrescine transport systems, ATPase components
GC_00002206	Paraescarpia echinospica symbiont	2264	5	E	COG3842	ABC-type Fe3+/spermidine/putrescine transport systems, ATPase components
GC_00002206	Seepiophila jonesi symbiont	3522	5	E	COG3842	ABC-type Fe3+/spermidine/putrescine transport systems, ATPase components
GC_00002208	Escarpia spicata symbiont	3466	5
GC_00002208	Lamellibrachia barhami symbiont	19	5
GC_00002208	Lamellibrachia barhami symbiont	22	5
GC_00002208	Lamellibrachia luymesi symbiont	1281	5
GC_00002208	Paraescarpia echinospica symbiont	2088	5
GC_00002208	Seepiophila jonesi symbiont	202	5
GC_00002211	Escarpia spicata symbiont	1321	5	R	COG2304	Secreted protein containing bacterial Ig-like domain and vWFA domain
GC_00002211	Lamellibrachia barhami symbiont	2674	5
GC_00002211	Lamellibrachia barhami symbiont	2675	5
GC_00002211	Lamellibrachia luymesi symbiont	1976	5	M	COG2982	Uncharacterized protein involved in outer membrane biogenesis
GC_00002211	Paraescarpia echinospica symbiont	330	5	R	COG2304	Secreted protein containing bacterial Ig-like domain and vWFA domain
GC_00002211	Seepiophila jonesi symbiont	5	5	M	COG2982	Uncharacterized protein involved in outer membrane biogenesis
GC_00002217	Escarpia spicata symbiont	1477	5
GC_00002217	Lamellibrachia barhami symbiont	552	5
GC_00002217	Lamellibrachia barhami symbiont	1160	5
GC_00002217	Lamellibrachia luymesi symbiont	2839	5
GC_00002217	Paraescarpia echinospica symbiont	1110	5
GC_00002217	Seepiophila jonesi symbiont	2528	5
GC_00002218	Escarpia spicata symbiont	2508	5	R	COG1334	Uncharacterized conserved protein, FlaG/YvyC family
GC_00002218	Lamellibrachia barhami symbiont	3871	5	R	COG1334	Uncharacterized conserved protein, FlaG/YvyC family
GC_00002218	Lamellibrachia barhami symbiont	3876	5	R	COG1334	Uncharacterized conserved protein, FlaG/YvyC family
GC_00002218	Lamellibrachia luymesi symbiont	1761	5	R	COG1334	Uncharacterized conserved protein, FlaG/YvyC family
GC_00002218	Paraescarpia echinospica symbiont	2444	5	R	COG1334	Uncharacterized conserved protein, FlaG/YvyC family
GC_00002218	Seepiophila jonesi symbiont	1552	5	R	COG1334	Uncharacterized conserved protein, FlaG/YvyC family
GC_00002219	Escarpia spicata symbiont	3732	5	D	COG1426	Cytoskeletal protein RodZ, contains Xre-like HTH and DUF4115 domains
GC_00002219	Lamellibrachia barhami symbiont	3689	5	D	COG1426	Cytoskeletal protein RodZ, contains Xre-like HTH and DUF4115 domains
GC_00002219	Lamellibrachia barhami symbiont	3685	5	D	COG1426	Cytoskeletal protein RodZ, contains Xre-like HTH and DUF4115 domains
GC_00002219	Lamellibrachia luymesi symbiont	2627	5	D	COG1426	Cytoskeletal protein RodZ, contains Xre-like HTH and DUF4115 domains
GC_00002219	Paraescarpia echinospica symbiont	1938	5	D	COG1426	Cytoskeletal protein RodZ, contains Xre-like HTH and DUF4115 domains
GC_00002219	Seepiophila jonesi symbiont	1436	5	D	COG1426	Cytoskeletal protein RodZ, contains Xre-like HTH and DUF4115 domains
GC_00002222	Escarpia spicata symbiont	2380	5	O	COG2020	Protein-S-isoprenylcysteine O-methyltransferase Ste14
GC_00002222	Lamellibrachia barhami symbiont	1478	5
GC_00002222	Lamellibrachia barhami symbiont	1476	5	O	COG2020	Protein-S-isoprenylcysteine O-methyltransferase Ste14
GC_00002222	Lamellibrachia luymesi symbiont	1131	5	O	COG2020	Protein-S-isoprenylcysteine O-methyltransferase Ste14
GC_00002222	Paraescarpia echinospica symbiont	2798	5	O	COG2020	Protein-S-isoprenylcysteine O-methyltransferase Ste14
GC_00002222	Seepiophila jonesi symbiont	2557	5	O	COG2020	Protein-S-isoprenylcysteine O-methyltransferase Ste14
GC_00002224	Escarpia spicata symbiont	2916	5	L	COG1555	DNA uptake protein ComE and related DNA-binding proteins
GC_00002224	Lamellibrachia barhami symbiont	4066	5	L	COG1555	DNA uptake protein ComE and related DNA-binding proteins
GC_00002224	Lamellibrachia barhami symbiont	4070	5	L	COG1555	DNA uptake protein ComE and related DNA-binding proteins
GC_00002224	Lamellibrachia luymesi symbiont	3389	5	L	COG1555	DNA uptake protein ComE and related DNA-binding proteins
GC_00002224	Paraescarpia echinospica symbiont	3380	5	L	COG1555	DNA uptake protein ComE and related DNA-binding proteins
GC_00002224	Seepiophila jonesi symbiont	896	5	L	COG1555	DNA uptake protein ComE and related DNA-binding proteins
GC_00002226	Escarpia spicata symbiont	386	5	J	COG0742	16S rRNA G966 N2-methylase RsmD
GC_00002226	Lamellibrachia barhami symbiont	3337	5	J	COG0742	16S rRNA G966 N2-methylase RsmD
GC_00002226	Lamellibrachia barhami symbiont	3340	5	J	COG0742	16S rRNA G966 N2-methylase RsmD
GC_00002226	Lamellibrachia luymesi symbiont	362	5	J	COG0742	16S rRNA G966 N2-methylase RsmD
GC_00002226	Paraescarpia echinospica symbiont	3586	5	J	COG0742	16S rRNA G966 N2-methylase RsmD
GC_00002226	Seepiophila jonesi symbiont	3423	5	J	COG0742	16S rRNA G966 N2-methylase RsmD
GC_00002265	Escarpia spicata symbiont	3211	5	S	COG5567	Predicted small periplasmic lipoprotein YifL (function unknown0
GC_00002265	Lamellibrachia barhami symbiont	3783	5	S	COG5567	Predicted small periplasmic lipoprotein YifL (function unknown0
GC_00002265	Lamellibrachia luymesi symbiont	3740	5	S	COG5567	Predicted small periplasmic lipoprotein YifL (function unknown0
GC_00002265	Paraescarpia echinospica symbiont	1778	5	S	COG5567	Predicted small periplasmic lipoprotein YifL (function unknown0
GC_00002265	Seepiophila jonesi symbiont	2314	5	S	COG5567	Predicted small periplasmic lipoprotein YifL (function unknown0
GC_00002268	Escarpia spicata symbiont	1426	5	Q	COG4181	Predicted ABC-type transport system involved in lysophospholipase L1 biosynthesis, ATPase component
GC_00002268	Lamellibrachia barhami symbiont	2260	5	Q	COG4181	Predicted ABC-type transport system involved in lysophospholipase L1 biosynthesis, ATPase component
GC_00002268	Lamellibrachia luymesi symbiont	3028	5	Q	COG4181	Predicted ABC-type transport system involved in lysophospholipase L1 biosynthesis, ATPase component
GC_00002268	Paraescarpia echinospica symbiont	1046	5	Q	COG4181	Predicted ABC-type transport system involved in lysophospholipase L1 biosynthesis, ATPase component
GC_00002268	Seepiophila jonesi symbiont	3504	5	Q	COG4181	Predicted ABC-type transport system involved in lysophospholipase L1 biosynthesis, ATPase component
GC_00002269	Escarpia spicata symbiont	2311	5
GC_00002269	Lamellibrachia barhami symbiont	652	5
GC_00002269	Lamellibrachia luymesi symbiont	1068	5
GC_00002269	Paraescarpia echinospica symbiont	2738	5
GC_00002269	Seepiophila jonesi symbiont	1703	5
GC_00002270	Escarpia spicata symbiont	2687	5	S	COG3242	Uncharacterized conserved protein YjeT, DUF2065 family
GC_00002270	Lamellibrachia barhami symbiont	1378	5	S	COG3242	Uncharacterized conserved protein YjeT, DUF2065 family
GC_00002270	Lamellibrachia luymesi symbiont	2012	5	S	COG3242	Uncharacterized conserved protein YjeT, DUF2065 family
GC_00002270	Paraescarpia echinospica symbiont	1272	5	S	COG3242	Uncharacterized conserved protein YjeT, DUF2065 family
GC_00002270	Seepiophila jonesi symbiont	2198	5	S	COG3242	Uncharacterized conserved protein YjeT, DUF2065 family
GC_00002271	Escarpia spicata symbiont	862	5	I|Q	COG0304	3-oxoacyl-(acyl-carrier-protein) synthase
GC_00002271	Lamellibrachia barhami symbiont	1004	5	I|Q	COG0304	3-oxoacyl-(acyl-carrier-protein) synthase
GC_00002271	Lamellibrachia luymesi symbiont	694	5	I|Q	COG0304	3-oxoacyl-(acyl-carrier-protein) synthase
GC_00002271	Paraescarpia echinospica symbiont	717	5	I|Q	COG0304	3-oxoacyl-(acyl-carrier-protein) synthase
GC_00002271	Seepiophila jonesi symbiont	3632	5	I|Q	COG0304	3-oxoacyl-(acyl-carrier-protein) synthase
GC_00002273	Escarpia spicata symbiont	666	5	K|T	COG0745	DNA-binding response regulator, OmpR family, contains REC and winged-helix (wHTH) domain
GC_00002273	Lamellibrachia barhami symbiont	1308	5	T|K	COG0745	DNA-binding response regulator, OmpR family, contains REC and winged-helix (wHTH) domain
GC_00002273	Lamellibrachia luymesi symbiont	2541	5	K|T	COG0745	DNA-binding response regulator, OmpR family, contains REC and winged-helix (wHTH) domain
GC_00002273	Paraescarpia echinospica symbiont	638	5	T|K	COG0745	DNA-binding response regulator, OmpR family, contains REC and winged-helix (wHTH) domain
GC_00002273	Seepiophila jonesi symbiont	2916	5	T|K	COG0745	DNA-binding response regulator, OmpR family, contains REC and winged-helix (wHTH) domain
GC_00002274	Escarpia spicata symbiont	153	5	S	COG0398	Uncharacterized membrane protein YdjX, TVP38/TMEM64 family, SNARE-associated domain
GC_00002274	Lamellibrachia barhami symbiont	2902	5	S	COG0398	Uncharacterized membrane protein YdjX, TVP38/TMEM64 family, SNARE-associated domain
GC_00002274	Lamellibrachia luymesi symbiont	72	5	S	COG0398	Uncharacterized membrane protein YdjX, TVP38/TMEM64 family, SNARE-associated domain
GC_00002274	Paraescarpia echinospica symbiont	1550	5	S	COG0398	Uncharacterized membrane protein YdjX, TVP38/TMEM64 family, SNARE-associated domain
GC_00002274	Seepiophila jonesi symbiont	3410	5	S	COG0398	Uncharacterized membrane protein YdjX, TVP38/TMEM64 family, SNARE-associated domain
GC_00002275	Escarpia spicata symbiont	1741	5	S	COG1432	Uncharacterized conserved protein, LabA/DUF88 family
GC_00002275	Lamellibrachia barhami symbiont	1048	5	S	COG1432	Uncharacterized conserved protein, LabA/DUF88 family
GC_00002275	Lamellibrachia luymesi symbiont	1967	5	S	COG1432	Uncharacterized conserved protein, LabA/DUF88 family
GC_00002275	Paraescarpia echinospica symbiont	3093	5	S	COG1432	Uncharacterized conserved protein, LabA/DUF88 family
GC_00002275	Seepiophila jonesi symbiont	703	5	S	COG1432	Uncharacterized conserved protein, LabA/DUF88 family
GC_00002276	Escarpia spicata symbiont	1475	5
GC_00002276	Lamellibrachia barhami symbiont	554	5
GC_00002276	Lamellibrachia luymesi symbiont	2841	5
GC_00002276	Paraescarpia echinospica symbiont	1108	5
GC_00002276	Seepiophila jonesi symbiont	2530	5
GC_00002277	Escarpia spicata symbiont	2407	5	H	COG1912	S-adenosylmethionine hydrolase (SAM-hydroxide adenosyltransferase)
GC_00002277	Lamellibrachia barhami symbiont	2768	5	H	COG1912	S-adenosylmethionine hydrolase (SAM-hydroxide adenosyltransferase)
GC_00002277	Lamellibrachia luymesi symbiont	2400	5	H	COG1912	S-adenosylmethionine hydrolase (SAM-hydroxide adenosyltransferase)
GC_00002277	Paraescarpia echinospica symbiont	1571	5	H	COG1912	S-adenosylmethionine hydrolase (SAM-hydroxide adenosyltransferase)
GC_00002277	Seepiophila jonesi symbiont	3757	5	H	COG1912	S-adenosylmethionine hydrolase (SAM-hydroxide adenosyltransferase)
GC_00002278	Escarpia spicata symbiont	3631	5
GC_00002278	Lamellibrachia barhami symbiont	2860	5
GC_00002278	Lamellibrachia luymesi symbiont	590	5
GC_00002278	Paraescarpia echinospica symbiont	2268	5
GC_00002278	Seepiophila jonesi symbiont	2500	5
GC_00002279	Escarpia spicata symbiont	204	5
GC_00002279	Lamellibrachia barhami symbiont	3502	5
GC_00002279	Lamellibrachia luymesi symbiont	3992	5
GC_00002279	Paraescarpia echinospica symbiont	219	5
GC_00002279	Seepiophila jonesi symbiont	1107	5
GC_00002280	Escarpia spicata symbiont	2542	5
GC_00002280	Lamellibrachia barhami symbiont	3828	5
GC_00002280	Lamellibrachia luymesi symbiont	3209	5
GC_00002280	Paraescarpia echinospica symbiont	2400	5
GC_00002280	Seepiophila jonesi symbiont	3123	5
GC_00002281	Escarpia spicata symbiont	412	5	U	COG3297	Type II secretory pathway, component PulL
GC_00002281	Lamellibrachia barhami symbiont	3367	5	U	COG3297	Type II secretory pathway, component PulL
GC_00002281	Lamellibrachia luymesi symbiont	2041	5	U	COG3297	Type II secretory pathway, component PulL
GC_00002281	Paraescarpia echinospica symbiont	3561	5	U	COG3297	Type II secretory pathway, component PulL
GC_00002281	Seepiophila jonesi symbiont	3832	5	U	COG3297	Type II secretory pathway, component PulL
GC_00002282	Escarpia spicata symbiont	1224	5	R	COG4254	Uncharacterized conserved protein, contains LysM and FecR domains
GC_00002282	Lamellibrachia barhami symbiont	662	5	R	COG4254	Uncharacterized conserved protein, contains LysM and FecR domains
GC_00002282	Lamellibrachia luymesi symbiont	2816	5	R	COG4254	Uncharacterized conserved protein, contains LysM and FecR domains
GC_00002282	Paraescarpia echinospica symbiont	414	5	R	COG4254	Uncharacterized conserved protein, contains LysM and FecR domains
GC_00002282	Seepiophila jonesi symbiont	1402	5	R	COG4254	Uncharacterized conserved protein, contains LysM and FecR domains
GC_00002283	Escarpia spicata symbiont	3379	5
GC_00002283	Lamellibrachia barhami symbiont	2328	5
GC_00002283	Lamellibrachia luymesi symbiont	760	5
GC_00002283	Paraescarpia echinospica symbiont	2017	5
GC_00002283	Seepiophila jonesi symbiont	3266	5
GC_00002285	Escarpia spicata symbiont	2906	5	K	COG1309	DNA-binding transcriptional regulator, AcrR family
GC_00002285	Lamellibrachia barhami symbiont	4055	5	K	COG1309	DNA-binding transcriptional regulator, AcrR family
GC_00002285	Lamellibrachia luymesi symbiont	3378	5	K	COG1309	DNA-binding transcriptional regulator, AcrR family
GC_00002285	Paraescarpia echinospica symbiont	3390	5	K	COG1309	DNA-binding transcriptional regulator, AcrR family
GC_00002285	Seepiophila jonesi symbiont	885	5	K	COG1309	DNA-binding transcriptional regulator, AcrR family
GC_00002286	Escarpia spicata symbiont	1939	5
GC_00002286	Lamellibrachia barhami symbiont	3108	5
GC_00002286	Lamellibrachia luymesi symbiont	3332	5
GC_00002286	Paraescarpia echinospica symbiont	3283	5
GC_00002286	Seepiophila jonesi symbiont	1991	5
GC_00002287	Escarpia spicata symbiont	2979	5	D	COG1196	Chromosome segregation ATPase
GC_00002287	Lamellibrachia barhami symbiont	1622	5	D	COG1196	Chromosome segregation ATPase
GC_00002287	Lamellibrachia luymesi symbiont	1149	5	D	COG1196	Chromosome segregation ATPase
GC_00002287	Paraescarpia echinospica symbiont	3326	5	D	COG1196	Chromosome segregation ATPase
GC_00002287	Seepiophila jonesi symbiont	947	5	D	COG1196	Chromosome segregation ATPase
GC_00002288	Escarpia spicata symbiont	2818	5	E	COG0421	Spermidine synthase
GC_00002288	Lamellibrachia barhami symbiont	3945	5	E	COG0421	Spermidine synthase
GC_00002288	Lamellibrachia luymesi symbiont	1575	5	E	COG0421	Spermidine synthase
GC_00002288	Paraescarpia echinospica symbiont	3485	5	E	COG0421	Spermidine synthase
GC_00002288	Seepiophila jonesi symbiont	2150	5	E	COG0421	Spermidine synthase
GC_00002289	Escarpia spicata symbiont	2853	5	R	COG3223	Phosphate starvation-inducible membrane PsiE (function unknown)
GC_00002289	Lamellibrachia barhami symbiont	3996	5	R	COG3223	Phosphate starvation-inducible membrane PsiE (function unknown)
GC_00002289	Lamellibrachia luymesi symbiont	2298	5	R	COG3223	Phosphate starvation-inducible membrane PsiE (function unknown)
GC_00002289	Paraescarpia echinospica symbiont	3443	5	R	COG3223	Phosphate starvation-inducible membrane PsiE (function unknown)
GC_00002289	Seepiophila jonesi symbiont	855	5	R	COG3223	Phosphate starvation-inducible membrane PsiE (function unknown)
GC_00002290	Escarpia spicata symbiont	56	5
GC_00002290	Lamellibrachia barhami symbiont	828	5
GC_00002290	Lamellibrachia luymesi symbiont	2650	5
GC_00002290	Paraescarpia echinospica symbiont	1453	5
GC_00002290	Seepiophila jonesi symbiont	2281	5
GC_00002291	Escarpia spicata symbiont	2750	5
GC_00002291	Lamellibrachia barhami symbiont	435	5
GC_00002291	Lamellibrachia luymesi symbiont	1327	5
GC_00002291	Paraescarpia echinospica symbiont	2920	5
GC_00002291	Seepiophila jonesi symbiont	1177	5
GC_00002292	Escarpia spicata symbiont	1161	5	C	COG1902	2,4-dienoyl-CoA reductase or related NADH-dependent reductase, Old Yellow Enzyme (OYE) family
GC_00002292	Lamellibrachia barhami symbiont	1756	5	C	COG1902	2,4-dienoyl-CoA reductase or related NADH-dependent reductase, Old Yellow Enzyme (OYE) family
GC_00002292	Lamellibrachia luymesi symbiont	2851	5	C	COG1902	2,4-dienoyl-CoA reductase or related NADH-dependent reductase, Old Yellow Enzyme (OYE) family
GC_00002292	Paraescarpia echinospica symbiont	571	5	C	COG1902	2,4-dienoyl-CoA reductase or related NADH-dependent reductase, Old Yellow Enzyme (OYE) family
GC_00002292	Seepiophila jonesi symbiont	2058	5	C	COG1902	2,4-dienoyl-CoA reductase or related NADH-dependent reductase, Old Yellow Enzyme (OYE) family
GC_00002293	Escarpia spicata symbiont	2987	5
GC_00002293	Lamellibrachia barhami symbiont	1615	5
GC_00002293	Lamellibrachia luymesi symbiont	2767	5	I	COG3000	Sterol desaturase/sphingolipid hydroxylase, fatty acid hydroxylase superfamily
GC_00002293	Paraescarpia echinospica symbiont	3319	5
GC_00002293	Seepiophila jonesi symbiont	576	5	I	COG3000	Sterol desaturase/sphingolipid hydroxylase, fatty acid hydroxylase superfamily
GC_00002294	Escarpia spicata symbiont	3584	5	M	COG0668	Small-conductance mechanosensitive channel
GC_00002294	Lamellibrachia barhami symbiont	1945	5	M	COG0668	Small-conductance mechanosensitive channel
GC_00002294	Lamellibrachia luymesi symbiont	179	5	M	COG0668	Small-conductance mechanosensitive channel
GC_00002294	Paraescarpia echinospica symbiont	2204	5	M	COG0668	Small-conductance mechanosensitive channel
GC_00002294	Seepiophila jonesi symbiont	3839	5	M	COG0668	Small-conductance mechanosensitive channel
GC_00002295	Escarpia spicata symbiont	3766	5	L	COG1525	Endonuclease YncB, thermonuclease family
GC_00002295	Lamellibrachia barhami symbiont	2204	5	L	COG1525	Endonuclease YncB, thermonuclease family
GC_00002295	Lamellibrachia luymesi symbiont	3954	5	L	COG1525	Endonuclease YncB, thermonuclease family
GC_00002295	Paraescarpia echinospica symbiont	1905	5	L	COG1525	Endonuclease YncB, thermonuclease family
GC_00002295	Seepiophila jonesi symbiont	265	5	L	COG1525	Endonuclease YncB, thermonuclease family
GC_00002296	Escarpia spicata symbiont	3190	5	M	COG3409	Peptidoglycan-binding (PGRP) domain of peptidoglycan hydrolases
GC_00002296	Lamellibrachia barhami symbiont	3765	5	M	COG3409	Peptidoglycan-binding (PGRP) domain of peptidoglycan hydrolases
GC_00002296	Lamellibrachia luymesi symbiont	2581	5	M	COG3409	Peptidoglycan-binding (PGRP) domain of peptidoglycan hydrolases
GC_00002296	Paraescarpia echinospica symbiont	1760	5	M	COG3409	Peptidoglycan-binding (PGRP) domain of peptidoglycan hydrolases
GC_00002296	Seepiophila jonesi symbiont	512	5	M	COG3409	Peptidoglycan-binding (PGRP) domain of peptidoglycan hydrolases
GC_00002297	Escarpia spicata symbiont	2114	5	S	COG1357	Uncharacterized protein YjbI, contains pentapeptide repeats
GC_00002297	Lamellibrachia barhami symbiont	1096	5	S	COG1357	Uncharacterized protein YjbI, contains pentapeptide repeats
GC_00002297	Lamellibrachia luymesi symbiont	3713	5	S	COG1357	Uncharacterized protein YjbI, contains pentapeptide repeats
GC_00002297	Paraescarpia echinospica symbiont	3056	5	S	COG1357	Uncharacterized protein YjbI, contains pentapeptide repeats
GC_00002297	Seepiophila jonesi symbiont	2416	5	S	COG1357	Uncharacterized protein YjbI, contains pentapeptide repeats
GC_00002298	Escarpia spicata symbiont	3377	5	P	COG2836	Sulfite exporter TauE/SafE
GC_00002298	Lamellibrachia barhami symbiont	2330	5	P	COG2836	Sulfite exporter TauE/SafE
GC_00002298	Lamellibrachia luymesi symbiont	758	5	P	COG2836	Sulfite exporter TauE/SafE
GC_00002298	Paraescarpia echinospica symbiont	2015	5	P	COG2836	Sulfite exporter TauE/SafE
GC_00002298	Seepiophila jonesi symbiont	3264	5	P	COG2836	Sulfite exporter TauE/SafE
GC_00002299	Escarpia spicata symbiont	2314	5	S	COG1652	Nucleoid-associated protein YgaU, contains BON and LysM domains
GC_00002299	Lamellibrachia barhami symbiont	655	5	S	COG1652	Nucleoid-associated protein YgaU, contains BON and LysM domains
GC_00002299	Lamellibrachia luymesi symbiont	1071	5	S	COG1652	Nucleoid-associated protein YgaU, contains BON and LysM domains
GC_00002299	Paraescarpia echinospica symbiont	2741	5	S	COG1652	Nucleoid-associated protein YgaU, contains BON and LysM domains
GC_00002299	Seepiophila jonesi symbiont	1706	5	S	COG1652	Nucleoid-associated protein YgaU, contains BON and LysM domains
GC_00002300	Escarpia spicata symbiont	3804	5	J	COG0594	RNase P protein component
GC_00002300	Lamellibrachia barhami symbiont	2167	5	J	COG0594	RNase P protein component
GC_00002300	Lamellibrachia luymesi symbiont	1504	5	J	COG0594	RNase P protein component
GC_00002300	Paraescarpia echinospica symbiont	1871	5	J	COG0594	RNase P protein component
GC_00002300	Seepiophila jonesi symbiont	2433	5	J	COG0594	RNase P protein component
GC_00002301	Escarpia spicata symbiont	541	5	M	COG0451	Nucleoside-diphosphate-sugar epimerase
GC_00002301	Lamellibrachia barhami symbiont	187	5	M	COG0451	Nucleoside-diphosphate-sugar epimerase
GC_00002301	Lamellibrachia luymesi symbiont	3903	5	M	COG0451	Nucleoside-diphosphate-sugar epimerase
GC_00002301	Paraescarpia echinospica symbiont	487	5	M	COG0451	Nucleoside-diphosphate-sugar epimerase
GC_00002301	Seepiophila jonesi symbiont	1779	5	M	COG0451	Nucleoside-diphosphate-sugar epimerase
GC_00002303	Escarpia spicata symbiont	931	5
GC_00002303	Lamellibrachia barhami symbiont	280	5
GC_00002303	Lamellibrachia luymesi symbiont	843	5
GC_00002303	Paraescarpia echinospica symbiont	795	5
GC_00002303	Seepiophila jonesi symbiont	481	5
GC_00002304	Escarpia spicata symbiont	1473	5
GC_00002304	Lamellibrachia barhami symbiont	558	5
GC_00002304	Lamellibrachia luymesi symbiont	2843	5
GC_00002304	Paraescarpia echinospica symbiont	1104	5
GC_00002304	Seepiophila jonesi symbiont	2532	5
GC_00002305	Escarpia spicata symbiont	1147	5	P	COG0226	ABC-type phosphate transport system, periplasmic component
GC_00002305	Lamellibrachia barhami symbiont	299	5	P	COG0226	ABC-type phosphate transport system, periplasmic component
GC_00002305	Lamellibrachia luymesi symbiont	3150	5	P	COG0226	ABC-type phosphate transport system, periplasmic component
GC_00002305	Paraescarpia echinospica symbiont	1400	5	P	COG0226	ABC-type phosphate transport system, periplasmic component
GC_00002305	Seepiophila jonesi symbiont	3291	5	P	COG0226	ABC-type phosphate transport system, periplasmic component
GC_00002306	Escarpia spicata symbiont	558	5	S	COG4255	Uncharacterized protein
GC_00002306	Lamellibrachia barhami symbiont	207	5	S	COG4255	Uncharacterized protein
GC_00002306	Lamellibrachia luymesi symbiont	3887	5	S	COG4255	Uncharacterized protein
GC_00002306	Paraescarpia echinospica symbiont	506	5	S	COG4255	Uncharacterized protein
GC_00002306	Seepiophila jonesi symbiont	1763	5	S	COG4255	Uncharacterized protein
GC_00002308	Escarpia spicata symbiont	3074	5	T	COG5001	Predicted signal transduction protein containing a membrane domain, an EAL and a GGDEF domain
GC_00002308	Lamellibrachia barhami symbiont	1775	5	T	COG5001	Predicted signal transduction protein containing a membrane domain, an EAL and a GGDEF domain
GC_00002308	Lamellibrachia luymesi symbiont	2957	5	T	COG5001	Predicted signal transduction protein containing a membrane domain, an EAL and a GGDEF domain
GC_00002308	Paraescarpia echinospica symbiont	1643	5	T|E	COG0834|COG5001	ABC-type amino acid transport/signal transduction system, periplasmic component/domain|Predicted signal transduction protein containing a membrane domain, an EAL and a GGDEF domain
GC_00002308	Seepiophila jonesi symbiont	355	5	T	COG5001	Predicted signal transduction protein containing a membrane domain, an EAL and a GGDEF domain
GC_00002309	Escarpia spicata symbiont	2879	5
GC_00002309	Lamellibrachia barhami symbiont	4021	5
GC_00002309	Lamellibrachia luymesi symbiont	2790	5
GC_00002309	Paraescarpia echinospica symbiont	3418	5
GC_00002309	Seepiophila jonesi symbiont	3118	5
GC_00002310	Escarpia spicata symbiont	3578	5	P|R|Q	COG0599|COG2146	Uncharacterized conserved protein YurZ, alkylhydroperoxidase/carboxymuconolactone decarboxylase family|Ferredoxin subunit of nitrite reductase or a ring-hydroxylating dioxygenase
GC_00002310	Lamellibrachia barhami symbiont	1951	5	P|R|Q	COG0599|COG2146	Uncharacterized conserved protein YurZ, alkylhydroperoxidase/carboxymuconolactone decarboxylase family|Ferredoxin subunit of nitrite reductase or a ring-hydroxylating dioxygenase
GC_00002310	Lamellibrachia luymesi symbiont	186	5	P|Q|R	COG0599|COG2146	Uncharacterized conserved protein YurZ, alkylhydroperoxidase/carboxymuconolactone decarboxylase family|Ferredoxin subunit of nitrite reductase or a ring-hydroxylating dioxygenase
GC_00002310	Paraescarpia echinospica symbiont	2197	5	R|P|Q	COG0599|COG2146	Uncharacterized conserved protein YurZ, alkylhydroperoxidase/carboxymuconolactone decarboxylase family|Ferredoxin subunit of nitrite reductase or a ring-hydroxylating dioxygenase
GC_00002310	Seepiophila jonesi symbiont	3846	5	R|Q|P	COG0599|COG2146	Uncharacterized conserved protein YurZ, alkylhydroperoxidase/carboxymuconolactone decarboxylase family|Ferredoxin subunit of nitrite reductase or a ring-hydroxylating dioxygenase
GC_00002311	Escarpia spicata symbiont	152	5
GC_00002311	Lamellibrachia barhami symbiont	2901	5
GC_00002311	Lamellibrachia luymesi symbiont	71	5
GC_00002311	Paraescarpia echinospica symbiont	1549	5
GC_00002311	Seepiophila jonesi symbiont	3411	5
GC_00002312	Escarpia spicata symbiont	1493	5
GC_00002312	Lamellibrachia barhami symbiont	531	5
GC_00002312	Lamellibrachia luymesi symbiont	1023	5
GC_00002312	Paraescarpia echinospica symbiont	1126	5
GC_00002312	Seepiophila jonesi symbiont	669	5
GC_00002313	Escarpia spicata symbiont	3541	5
GC_00002313	Lamellibrachia barhami symbiont	100	5
GC_00002313	Lamellibrachia luymesi symbiont	3668	5
GC_00002313	Paraescarpia echinospica symbiont	2155	5
GC_00002313	Seepiophila jonesi symbiont	149	5
GC_00002315	Escarpia spicata symbiont	194	5
GC_00002315	Lamellibrachia barhami symbiont	3513	5
GC_00002315	Lamellibrachia luymesi symbiont	3218	5
GC_00002315	Paraescarpia echinospica symbiont	229	5
GC_00002315	Seepiophila jonesi symbiont	1647	5
GC_00002316	Escarpia spicata symbiont	550	5	R	COG2304	Secreted protein containing bacterial Ig-like domain and vWFA domain
GC_00002316	Lamellibrachia barhami symbiont	198	5	R	COG2304	Secreted protein containing bacterial Ig-like domain and vWFA domain
GC_00002316	Lamellibrachia luymesi symbiont	3894	5	R	COG2304	Secreted protein containing bacterial Ig-like domain and vWFA domain
GC_00002316	Paraescarpia echinospica symbiont	499	5	R	COG2304	Secreted protein containing bacterial Ig-like domain and vWFA domain
GC_00002316	Seepiophila jonesi symbiont	1770	5	R	COG2304	Secreted protein containing bacterial Ig-like domain and vWFA domain
GC_00002317	Escarpia spicata symbiont	1397	5
GC_00002317	Lamellibrachia barhami symbiont	2288	5
GC_00002317	Lamellibrachia luymesi symbiont	3855	5
GC_00002317	Paraescarpia echinospica symbiont	1014	5
GC_00002317	Seepiophila jonesi symbiont	2637	5
GC_00002318	Escarpia spicata symbiont	3752	5
GC_00002318	Lamellibrachia barhami symbiont	120	5
GC_00002318	Lamellibrachia luymesi symbiont	442	5
GC_00002318	Paraescarpia echinospica symbiont	1918	5
GC_00002318	Seepiophila jonesi symbiont	1074	5
GC_00002319	Escarpia spicata symbiont	525	5
GC_00002319	Lamellibrachia barhami symbiont	167	5
GC_00002319	Lamellibrachia luymesi symbiont	44	5
GC_00002319	Paraescarpia echinospica symbiont	470	5
GC_00002319	Seepiophila jonesi symbiont	3355	5
GC_00002320	Escarpia spicata symbiont	3183	5	P|H	COG1120	ABC-type cobalamin/Fe3+-siderophores transport system, ATPase component
GC_00002320	Lamellibrachia barhami symbiont	3755	5	P|H	COG1120	ABC-type cobalamin/Fe3+-siderophores transport system, ATPase component
GC_00002320	Lamellibrachia luymesi symbiont	2575	5	P|H	COG1120	ABC-type cobalamin/Fe3+-siderophores transport system, ATPase component
GC_00002320	Paraescarpia echinospica symbiont	1753	5	P|H	COG1120	ABC-type cobalamin/Fe3+-siderophores transport system, ATPase component
GC_00002320	Seepiophila jonesi symbiont	506	5	H|P	COG1120	ABC-type cobalamin/Fe3+-siderophores transport system, ATPase component
GC_00002321	Escarpia spicata symbiont	2029	5	K|T	COG3829|COG4585	Transcriptional regulator containing PAS, AAA-type ATPase, and DNA-binding Fis domains|Signal transduction histidine kinase
GC_00002321	Lamellibrachia barhami symbiont	1227	5	T|K	COG3829|COG4585	Transcriptional regulator containing PAS, AAA-type ATPase, and DNA-binding Fis domains|Signal transduction histidine kinase
GC_00002321	Lamellibrachia luymesi symbiont	2922	5	K|T	COG3829|COG4585	Transcriptional regulator containing PAS, AAA-type ATPase, and DNA-binding Fis domains|Signal transduction histidine kinase
GC_00002321	Paraescarpia echinospica symbiont	3660	5	K|T	COG3829|COG4585	Transcriptional regulator containing PAS, AAA-type ATPase, and DNA-binding Fis domains|Signal transduction histidine kinase
GC_00002321	Seepiophila jonesi symbiont	1151	5	T|K	COG3829|COG4585	Transcriptional regulator containing PAS, AAA-type ATPase, and DNA-binding Fis domains|Signal transduction histidine kinase
GC_00002322	Escarpia spicata symbiont	3693	5	S	COG5373	Uncharacterized membrane protein
GC_00002322	Lamellibrachia barhami symbiont	55	5	S	COG5373	Uncharacterized membrane protein
GC_00002322	Lamellibrachia luymesi symbiont	2668	5
GC_00002322	Paraescarpia echinospica symbiont	2336	5	S	COG5373	Uncharacterized membrane protein
GC_00002322	Seepiophila jonesi symbiont	781	5
GC_00002323	Escarpia spicata symbiont	117	5	M	COG3307	O-antigen ligase
GC_00002323	Lamellibrachia barhami symbiont	893	5	M	COG3307	O-antigen ligase
GC_00002323	Lamellibrachia luymesi symbiont	1054	5	M	COG3307	O-antigen ligase
GC_00002323	Paraescarpia echinospica symbiont	1514	5	M	COG3307	O-antigen ligase
GC_00002323	Seepiophila jonesi symbiont	197	5	M	COG3307	O-antigen ligase
GC_00002324	Escarpia spicata symbiont	3503	5	N|W	COG4970	Tfp pilus assembly protein FimT
GC_00002324	Lamellibrachia barhami symbiont	1571	5
GC_00002324	Lamellibrachia luymesi symbiont	835	5	N|W	COG4970	Tfp pilus assembly protein FimT
GC_00002324	Paraescarpia echinospica symbiont	2121	5	W|N	COG4970	Tfp pilus assembly protein FimT
GC_00002324	Seepiophila jonesi symbiont	344	5	N|W	COG4970	Tfp pilus assembly protein FimT
GC_00002325	Escarpia spicata symbiont	186	5	V	COG2076	Multidrug transporter EmrE and related cation transporters
GC_00002325	Lamellibrachia barhami symbiont	2936	5	V	COG2076	Multidrug transporter EmrE and related cation transporters
GC_00002325	Lamellibrachia luymesi symbiont	103	5	V	COG2076	Multidrug transporter EmrE and related cation transporters
GC_00002325	Paraescarpia echinospica symbiont	236	5	V	COG2076	Multidrug transporter EmrE and related cation transporters
GC_00002325	Seepiophila jonesi symbiont	3380	5	V	COG2076	Multidrug transporter EmrE and related cation transporters
GC_00002327	Escarpia spicata symbiont	3546	5
GC_00002327	Lamellibrachia barhami symbiont	95	5
GC_00002327	Lamellibrachia luymesi symbiont	3663	5
GC_00002327	Paraescarpia echinospica symbiont	2160	5
GC_00002327	Seepiophila jonesi symbiont	144	5
GC_00002329	Escarpia spicata symbiont	190	5	M	COG0451	Nucleoside-diphosphate-sugar epimerase
GC_00002329	Lamellibrachia barhami symbiont	2940	5	M	COG0451	Nucleoside-diphosphate-sugar epimerase
GC_00002329	Lamellibrachia luymesi symbiont	107	5	M	COG0451	Nucleoside-diphosphate-sugar epimerase
GC_00002329	Paraescarpia echinospica symbiont	232	5	M	COG0451	Nucleoside-diphosphate-sugar epimerase
GC_00002329	Seepiophila jonesi symbiont	3376	5	M	COG0451	Nucleoside-diphosphate-sugar epimerase
GC_00002330	Escarpia spicata symbiont	2302	5	T	COG0666	Ankyrin repeat
GC_00002330	Lamellibrachia barhami symbiont	643	5	T	COG0666	Ankyrin repeat
GC_00002330	Lamellibrachia luymesi symbiont	1854	5	T	COG0666	Ankyrin repeat
GC_00002330	Paraescarpia echinospica symbiont	2731	5	T	COG0666	Ankyrin repeat
GC_00002330	Seepiophila jonesi symbiont	1046	5	T	COG0666	Ankyrin repeat
GC_00002331	Escarpia spicata symbiont	1410	5	C	COG2010|COG2010	Cytochrome c, mono- and diheme variants|Cytochrome c, mono- and diheme variants
GC_00002331	Lamellibrachia barhami symbiont	2275	5	C	COG2010|COG2010	Cytochrome c, mono- and diheme variants|Cytochrome c, mono- and diheme variants
GC_00002331	Lamellibrachia luymesi symbiont	957	5	C	COG2010|COG2010	Cytochrome c, mono- and diheme variants|Cytochrome c, mono- and diheme variants
GC_00002331	Paraescarpia echinospica symbiont	1027	5	C	COG2010|COG2010	Cytochrome c, mono- and diheme variants|Cytochrome c, mono- and diheme variants
GC_00002331	Seepiophila jonesi symbiont	1652	5	C	COG2010|COG2010	Cytochrome c, mono- and diheme variants|Cytochrome c, mono- and diheme variants
GC_00002332	Escarpia spicata symbiont	2438	5
GC_00002332	Lamellibrachia barhami symbiont	3018	5
GC_00002332	Lamellibrachia luymesi symbiont	2391	5
GC_00002332	Paraescarpia echinospica symbiont	2511	5
GC_00002332	Seepiophila jonesi symbiont	3131	5
GC_00002333	Escarpia spicata symbiont	3499	5	N|W	COG3419	Tfp pilus assembly protein, tip-associated adhesin PilY1
GC_00002333	Lamellibrachia barhami symbiont	1575	5	W|N	COG3419	Tfp pilus assembly protein, tip-associated adhesin PilY1
GC_00002333	Lamellibrachia luymesi symbiont	830	5	N|W	COG3419	Tfp pilus assembly protein, tip-associated adhesin PilY1
GC_00002333	Paraescarpia echinospica symbiont	2117	5	W|N	COG3419	Tfp pilus assembly protein, tip-associated adhesin PilY1
GC_00002333	Seepiophila jonesi symbiont	339	5	N|W	COG3419	Tfp pilus assembly protein, tip-associated adhesin PilY1
GC_00002334	Escarpia spicata symbiont	3808	5	L	COG1195	Recombinational DNA repair ATPase RecF
GC_00002334	Lamellibrachia barhami symbiont	2162	5	L	COG1195	Recombinational DNA repair ATPase RecF
GC_00002334	Lamellibrachia luymesi symbiont	1500	5	L	COG1195	Recombinational DNA repair ATPase RecF
GC_00002334	Paraescarpia echinospica symbiont	1867	5	L	COG1195	Recombinational DNA repair ATPase RecF
GC_00002334	Seepiophila jonesi symbiont	2430	5	L	COG1195	Recombinational DNA repair ATPase RecF
GC_00002335	Escarpia spicata symbiont	173	5	I|Q	COG0318|COG0764	Acyl-CoA synthetase (AMP-forming)/AMP-acid ligase II|3-hydroxymyristoyl/3-hydroxydecanoyl-(acyl carrier protein) dehydratase
GC_00002335	Lamellibrachia barhami symbiont	2922	5	I|Q	COG0318|COG0764	Acyl-CoA synthetase (AMP-forming)/AMP-acid ligase II|3-hydroxymyristoyl/3-hydroxydecanoyl-(acyl carrier protein) dehydratase
GC_00002335	Lamellibrachia luymesi symbiont	90	5	I|Q	COG0318|COG0764	Acyl-CoA synthetase (AMP-forming)/AMP-acid ligase II|3-hydroxymyristoyl/3-hydroxydecanoyl-(acyl carrier protein) dehydratase
GC_00002335	Paraescarpia echinospica symbiont	249	5	I|Q	COG0318|COG0764	Acyl-CoA synthetase (AMP-forming)/AMP-acid ligase II|3-hydroxymyristoyl/3-hydroxydecanoyl-(acyl carrier protein) dehydratase
GC_00002335	Seepiophila jonesi symbiont	3393	5	I|Q	COG0318|COG0764	Acyl-CoA synthetase (AMP-forming)/AMP-acid ligase II|3-hydroxymyristoyl/3-hydroxydecanoyl-(acyl carrier protein) dehydratase
GC_00002336	Escarpia spicata symbiont	2323	5	D	COG1196|COG4942	Chromosome segregation ATPase|Septal ring factor EnvC, activator of murein hydrolases AmiA and AmiB
GC_00002336	Lamellibrachia barhami symbiont	1515	5	D	COG1196|COG4942	Chromosome segregation ATPase|Septal ring factor EnvC, activator of murein hydrolases AmiA and AmiB
GC_00002336	Lamellibrachia luymesi symbiont	135	5	D	COG1196|COG4942	Chromosome segregation ATPase|Septal ring factor EnvC, activator of murein hydrolases AmiA and AmiB
GC_00002336	Paraescarpia echinospica symbiont	2749	5	D	COG1196|COG4942	Chromosome segregation ATPase|Septal ring factor EnvC, activator of murein hydrolases AmiA and AmiB
GC_00002336	Seepiophila jonesi symbiont	1859	5	D	COG1196|COG4942	Chromosome segregation ATPase|Septal ring factor EnvC, activator of murein hydrolases AmiA and AmiB
GC_00002337	Escarpia spicata symbiont	2166	5	T	COG3026	Negative regulator of sigma E activity
GC_00002337	Lamellibrachia barhami symbiont	962	5	T	COG3026	Negative regulator of sigma E activity
GC_00002337	Lamellibrachia luymesi symbiont	3434	5	T	COG3026	Negative regulator of sigma E activity
GC_00002337	Paraescarpia echinospica symbiont	2551	5	T	COG3026	Negative regulator of sigma E activity
GC_00002337	Seepiophila jonesi symbiont	2623	5	T	COG3026	Negative regulator of sigma E activity
GC_00002338	Escarpia spicata symbiont	1651	5	O	COG0526	Thiol-disulfide isomerase or thioredoxin
GC_00002338	Lamellibrachia barhami symbiont	1726	5	O	COG0526	Thiol-disulfide isomerase or thioredoxin
GC_00002338	Lamellibrachia luymesi symbiont	2225	5	O	COG0526	Thiol-disulfide isomerase or thioredoxin
GC_00002338	Paraescarpia echinospica symbiont	2653	5	O	COG0526	Thiol-disulfide isomerase or thioredoxin
GC_00002338	Seepiophila jonesi symbiont	455	5	O	COG0526	Thiol-disulfide isomerase or thioredoxin
GC_00002339	Escarpia spicata symbiont	210	5
GC_00002339	Lamellibrachia barhami symbiont	3494	5
GC_00002339	Lamellibrachia luymesi symbiont	2356	5
GC_00002339	Paraescarpia echinospica symbiont	214	5
GC_00002339	Seepiophila jonesi symbiont	2615	5
GC_00002341	Escarpia spicata symbiont	646	5	G	COG2379	Glycerate-2-kinase
GC_00002341	Lamellibrachia barhami symbiont	1330	5	G	COG2379	Glycerate-2-kinase
GC_00002341	Lamellibrachia luymesi symbiont	3160	5	G	COG2379	Glycerate-2-kinase
GC_00002341	Paraescarpia echinospica symbiont	623	5	G	COG2379	Glycerate-2-kinase
GC_00002341	Seepiophila jonesi symbiont	3334	5	G	COG2379	Glycerate-2-kinase
GC_00002342	Escarpia spicata symbiont	3152	5	K	COG2378	Predicted DNA-binding transcriptional regulator YafY, contains an HTH and WYL domains
GC_00002342	Lamellibrachia barhami symbiont	1838	5	K	COG2378	Predicted DNA-binding transcriptional regulator YafY, contains an HTH and WYL domains
GC_00002342	Lamellibrachia luymesi symbiont	2379	5	K	COG2378	Predicted DNA-binding transcriptional regulator YafY, contains an HTH and WYL domains
GC_00002342	Paraescarpia echinospica symbiont	1722	5	K	COG2378	Predicted DNA-binding transcriptional regulator YafY, contains an HTH and WYL domains
GC_00002342	Seepiophila jonesi symbiont	3139	5	K	COG2378	Predicted DNA-binding transcriptional regulator YafY, contains an HTH and WYL domains
GC_00002343	Escarpia spicata symbiont	1904	5	T	COG0664	cAMP-binding domain of CRP or a regulatory subunit of cAMP-dependent protein kinases
GC_00002343	Lamellibrachia barhami symbiont	3140	5	T	COG0664	cAMP-binding domain of CRP or a regulatory subunit of cAMP-dependent protein kinases
GC_00002343	Lamellibrachia luymesi symbiont	1646	5	T	COG0664	cAMP-binding domain of CRP or a regulatory subunit of cAMP-dependent protein kinases
GC_00002343	Paraescarpia echinospica symbiont	3250	5	T	COG0664	cAMP-binding domain of CRP or a regulatory subunit of cAMP-dependent protein kinases
GC_00002343	Seepiophila jonesi symbiont	1274	5	T	COG0664	cAMP-binding domain of CRP or a regulatory subunit of cAMP-dependent protein kinases
GC_00002344	Escarpia spicata symbiont	2672	5
GC_00002344	Lamellibrachia barhami symbiont	1396	5
GC_00002344	Lamellibrachia luymesi symbiont	1997	5
GC_00002344	Paraescarpia echinospica symbiont	1258	5
GC_00002344	Seepiophila jonesi symbiont	2183	5
GC_00002345	Escarpia spicata symbiont	143	5	I	COG1260	Myo-inositol-1-phosphate synthase
GC_00002345	Lamellibrachia barhami symbiont	2889	5	I	COG1260	Myo-inositol-1-phosphate synthase
GC_00002345	Lamellibrachia luymesi symbiont	3196	5	I	COG1260	Myo-inositol-1-phosphate synthase
GC_00002345	Paraescarpia echinospica symbiont	1541	5	I	COG1260	Myo-inositol-1-phosphate synthase
GC_00002345	Seepiophila jonesi symbiont	2818	5	I	COG1260	Myo-inositol-1-phosphate synthase
GC_00002346	Escarpia spicata symbiont	333	5	T	COG0664	cAMP-binding domain of CRP or a regulatory subunit of cAMP-dependent protein kinases
GC_00002346	Lamellibrachia barhami symbiont	3656	5	T	COG0664	cAMP-binding domain of CRP or a regulatory subunit of cAMP-dependent protein kinases
GC_00002346	Lamellibrachia luymesi symbiont	2906	5	T	COG0664	cAMP-binding domain of CRP or a regulatory subunit of cAMP-dependent protein kinases
GC_00002346	Paraescarpia echinospica symbiont	3634	5	T	COG0664	cAMP-binding domain of CRP or a regulatory subunit of cAMP-dependent protein kinases
GC_00002346	Seepiophila jonesi symbiont	1135	5	T	COG0664	cAMP-binding domain of CRP or a regulatory subunit of cAMP-dependent protein kinases
GC_00002347	Escarpia spicata symbiont	174	5	I|Q	COG0318	Acyl-CoA synthetase (AMP-forming)/AMP-acid ligase II
GC_00002347	Lamellibrachia barhami symbiont	2923	5	I|Q	COG0318	Acyl-CoA synthetase (AMP-forming)/AMP-acid ligase II
GC_00002347	Lamellibrachia luymesi symbiont	91	5	I|Q	COG0318	Acyl-CoA synthetase (AMP-forming)/AMP-acid ligase II
GC_00002347	Paraescarpia echinospica symbiont	248	5	I|Q	COG0318	Acyl-CoA synthetase (AMP-forming)/AMP-acid ligase II
GC_00002347	Seepiophila jonesi symbiont	3392	5	I|Q	COG0318	Acyl-CoA synthetase (AMP-forming)/AMP-acid ligase II
GC_00002348	Escarpia spicata symbiont	2935	5
GC_00002348	Lamellibrachia barhami symbiont	4082	5
GC_00002348	Lamellibrachia luymesi symbiont	3409	5
GC_00002348	Paraescarpia echinospica symbiont	3370	5
GC_00002348	Seepiophila jonesi symbiont	916	5
GC_00002349	Escarpia spicata symbiont	721	5	M	COG2885	Outer membrane protein OmpA and related peptidoglycan-associated (lipo)proteins
GC_00002349	Lamellibrachia barhami symbiont	2505	5	M	COG2885	Outer membrane protein OmpA and related peptidoglycan-associated (lipo)proteins
GC_00002349	Lamellibrachia luymesi symbiont	1316	5	M	COG2885	Outer membrane protein OmpA and related peptidoglycan-associated (lipo)proteins
GC_00002349	Paraescarpia echinospica symbiont	690	5	M	COG2885	Outer membrane protein OmpA and related peptidoglycan-associated (lipo)proteins
GC_00002349	Seepiophila jonesi symbiont	2377	5	M	COG2885	Outer membrane protein OmpA and related peptidoglycan-associated (lipo)proteins
GC_00002350	Escarpia spicata symbiont	1318	5	H|E	COG0115	Branched-chain amino acid aminotransferase/4-amino-4-deoxychorismate lyase
GC_00002350	Lamellibrachia barhami symbiont	2671	5	E|H	COG0115	Branched-chain amino acid aminotransferase/4-amino-4-deoxychorismate lyase
GC_00002350	Lamellibrachia luymesi symbiont	1979	5	H|E	COG0115	Branched-chain amino acid aminotransferase/4-amino-4-deoxychorismate lyase
GC_00002350	Paraescarpia echinospica symbiont	333	5	E|H	COG0115	Branched-chain amino acid aminotransferase/4-amino-4-deoxychorismate lyase
GC_00002350	Seepiophila jonesi symbiont	9	5	H|E	COG0115	Branched-chain amino acid aminotransferase/4-amino-4-deoxychorismate lyase
GC_00002352	Escarpia spicata symbiont	3833	5	T	COG2199|COG2200	GGDEF domain, diguanylate cyclase (c-di-GMP synthetase) or its enzymatically inactive variants|EAL domain, c-di-GMP-specific phosphodiesterase class I (or its enzymatically inactive variant)
GC_00002352	Lamellibrachia barhami symbiont	2129	5	T	COG2199|COG2200	GGDEF domain, diguanylate cyclase (c-di-GMP synthetase) or its enzymatically inactive variants|EAL domain, c-di-GMP-specific phosphodiesterase class I (or its enzymatically inactive variant)
GC_00002352	Lamellibrachia luymesi symbiont	2087	5	T	COG2199|COG2200	GGDEF domain, diguanylate cyclase (c-di-GMP synthetase) or its enzymatically inactive variants|EAL domain, c-di-GMP-specific phosphodiesterase class I (or its enzymatically inactive variant)
GC_00002352	Paraescarpia echinospica symbiont	1842	5	T	COG2199|COG2200	GGDEF domain, diguanylate cyclase (c-di-GMP synthetase) or its enzymatically inactive variants|EAL domain, c-di-GMP-specific phosphodiesterase class I (or its enzymatically inactive variant)
GC_00002352	Seepiophila jonesi symbiont	1639	5	T	COG2199|COG2200	GGDEF domain, diguanylate cyclase (c-di-GMP synthetase) or its enzymatically inactive variants|EAL domain, c-di-GMP-specific phosphodiesterase class I (or its enzymatically inactive variant)
GC_00002353	Escarpia spicata symbiont	1936	5
GC_00002353	Lamellibrachia barhami symbiont	3111	5
GC_00002353	Lamellibrachia luymesi symbiont	3334	5
GC_00002353	Paraescarpia echinospica symbiont	3280	5
GC_00002353	Seepiophila jonesi symbiont	1993	5
GC_00002354	Escarpia spicata symbiont	2861	5
GC_00002354	Lamellibrachia barhami symbiont	4004	5
GC_00002354	Lamellibrachia luymesi symbiont	2306	5
GC_00002354	Paraescarpia echinospica symbiont	3435	5
GC_00002354	Seepiophila jonesi symbiont	863	5
GC_00002355	Escarpia spicata symbiont	881	5	M|R	COG1181	D-alanine-D-alanine ligase and related ATP-grasp enzymes
GC_00002355	Lamellibrachia barhami symbiont	776	5	M|R	COG1181	D-alanine-D-alanine ligase and related ATP-grasp enzymes
GC_00002355	Lamellibrachia luymesi symbiont	674	5	R|M	COG1181	D-alanine-D-alanine ligase and related ATP-grasp enzymes
GC_00002355	Paraescarpia echinospica symbiont	736	5	R|M	COG1181	D-alanine-D-alanine ligase and related ATP-grasp enzymes
GC_00002355	Seepiophila jonesi symbiont	3612	5	R|M	COG1181	D-alanine-D-alanine ligase and related ATP-grasp enzymes
GC_00002356	Escarpia spicata symbiont	3129	5
GC_00002356	Lamellibrachia barhami symbiont	1866	5
GC_00002356	Lamellibrachia luymesi symbiont	166	5
GC_00002356	Paraescarpia echinospica symbiont	1698	5
GC_00002356	Seepiophila jonesi symbiont	550	5
GC_00002357	Escarpia spicata symbiont	336	5	P	COG1633	Rubrerythrin
GC_00002357	Lamellibrachia barhami symbiont	3653	5	P	COG1633	Rubrerythrin
GC_00002357	Lamellibrachia luymesi symbiont	2903	5	P	COG1633	Rubrerythrin
GC_00002357	Paraescarpia echinospica symbiont	3630	5	P	COG1633	Rubrerythrin
GC_00002357	Seepiophila jonesi symbiont	1132	5	P	COG1633	Rubrerythrin
GC_00002358	Escarpia spicata symbiont	261	5	M	COG2885	Outer membrane protein OmpA and related peptidoglycan-associated (lipo)proteins
GC_00002358	Lamellibrachia barhami symbiont	3445	5	M	COG2885	Outer membrane protein OmpA and related peptidoglycan-associated (lipo)proteins
GC_00002358	Lamellibrachia luymesi symbiont	741	5	M	COG2885	Outer membrane protein OmpA and related peptidoglycan-associated (lipo)proteins
GC_00002358	Paraescarpia echinospica symbiont	166	5	M	COG2885	Outer membrane protein OmpA and related peptidoglycan-associated (lipo)proteins
GC_00002358	Seepiophila jonesi symbiont	176	5	M	COG2885	Outer membrane protein OmpA and related peptidoglycan-associated (lipo)proteins
GC_00002359	Escarpia spicata symbiont	2751	5	M	COG3637	Opacity protein and related surface antigens
GC_00002359	Lamellibrachia barhami symbiont	436	5	M	COG3047	Outer membrane protein W
GC_00002359	Lamellibrachia luymesi symbiont	1329	5	M	COG3637	Opacity protein and related surface antigens
GC_00002359	Paraescarpia echinospica symbiont	2918	5	M	COG3637	Opacity protein and related surface antigens
GC_00002359	Seepiophila jonesi symbiont	1179	5	M	COG3637	Opacity protein and related surface antigens
GC_00002360	Escarpia spicata symbiont	2984	5	R	COG0457	Tetratricopeptide (TPR) repeat
GC_00002360	Lamellibrachia barhami symbiont	1617	5	R	COG0457	Tetratricopeptide (TPR) repeat
GC_00002360	Lamellibrachia luymesi symbiont	1144	5	R	COG0457	Tetratricopeptide (TPR) repeat
GC_00002360	Paraescarpia echinospica symbiont	3321	5	R	COG0457	Tetratricopeptide (TPR) repeat
GC_00002360	Seepiophila jonesi symbiont	942	5	R	COG0457	Tetratricopeptide (TPR) repeat
GC_00002361	Escarpia spicata symbiont	3769	5	K	COG4568	Transcriptional antiterminator Rof (Rho-off)
GC_00002361	Lamellibrachia barhami symbiont	2201	5	K	COG4568	Transcriptional antiterminator Rof (Rho-off)
GC_00002361	Lamellibrachia luymesi symbiont	3957	5	K	COG4568	Transcriptional antiterminator Rof (Rho-off)
GC_00002361	Paraescarpia echinospica symbiont	1902	5	K	COG4568	Transcriptional antiterminator Rof (Rho-off)
GC_00002361	Seepiophila jonesi symbiont	268	5	K	COG4568	Transcriptional antiterminator Rof (Rho-off)
GC_00002363	Escarpia spicata symbiont	3462	5
GC_00002363	Lamellibrachia barhami symbiont	25	5
GC_00002363	Lamellibrachia luymesi symbiont	513	5
GC_00002363	Paraescarpia echinospica symbiont	2085	5
GC_00002363	Seepiophila jonesi symbiont	2467	5
GC_00002364	Escarpia spicata symbiont	2488	5	T|N	COG0784|COG0835	CheY chemotaxis protein or a CheY-like REC (receiver) domain|Chemotaxis signal transduction protein
GC_00002364	Lamellibrachia barhami symbiont	1139	5	T|N	COG0784|COG0835	CheY chemotaxis protein or a CheY-like REC (receiver) domain|Chemotaxis signal transduction protein
GC_00002364	Lamellibrachia luymesi symbiont	3558	5	N|T	COG0784|COG0835	CheY chemotaxis protein or a CheY-like REC (receiver) domain|Chemotaxis signal transduction protein
GC_00002364	Paraescarpia echinospica symbiont	2462	5	T|N	COG0784|COG0835	CheY chemotaxis protein or a CheY-like REC (receiver) domain|Chemotaxis signal transduction protein
GC_00002364	Seepiophila jonesi symbiont	1424	5	N|T	COG0784|COG0835	CheY chemotaxis protein or a CheY-like REC (receiver) domain|Chemotaxis signal transduction protein
GC_00002365	Escarpia spicata symbiont	1273	5
GC_00002365	Lamellibrachia barhami symbiont	2619	5
GC_00002365	Lamellibrachia luymesi symbiont	1266	5
GC_00002365	Paraescarpia echinospica symbiont	382	5
GC_00002365	Seepiophila jonesi symbiont	3053	5
GC_00002366	Escarpia spicata symbiont	2118	5	M	COG0451	Nucleoside-diphosphate-sugar epimerase
GC_00002366	Lamellibrachia barhami symbiont	1092	5	M	COG0451	Nucleoside-diphosphate-sugar epimerase
GC_00002366	Lamellibrachia luymesi symbiont	3458	5	M	COG0451	Nucleoside-diphosphate-sugar epimerase
GC_00002366	Paraescarpia echinospica symbiont	3060	5	M	COG0451	Nucleoside-diphosphate-sugar epimerase
GC_00002366	Seepiophila jonesi symbiont	1032	5	M	COG0451	Nucleoside-diphosphate-sugar epimerase
GC_00002367	Escarpia spicata symbiont	1731	5	D	COG3115	Cell division protein ZipA, interacts with FtsZ
GC_00002367	Lamellibrachia barhami symbiont	1069	5	D	COG3115	Cell division protein ZipA, interacts with FtsZ
GC_00002367	Lamellibrachia luymesi symbiont	3271	5	D	COG3115	Cell division protein ZipA, interacts with FtsZ
GC_00002367	Paraescarpia echinospica symbiont	3084	5	D	COG3115	Cell division protein ZipA, interacts with FtsZ
GC_00002367	Seepiophila jonesi symbiont	310	5	D	COG3115	Cell division protein ZipA, interacts with FtsZ
GC_00002368	Escarpia spicata symbiont	77	5	K	COG1309	DNA-binding transcriptional regulator, AcrR family
GC_00002368	Lamellibrachia barhami symbiont	855	5	K	COG1309	DNA-binding transcriptional regulator, AcrR family
GC_00002368	Lamellibrachia luymesi symbiont	2108	5	K	COG1309	DNA-binding transcriptional regulator, AcrR family
GC_00002368	Paraescarpia echinospica symbiont	1476	5	K	COG1309	DNA-binding transcriptional regulator, AcrR family
GC_00002368	Seepiophila jonesi symbiont	3453	5	K	COG1309	DNA-binding transcriptional regulator, AcrR family
GC_00002369	Escarpia spicata symbiont	124	5	H	COG0259	Pyridoxine/pyridoxamine 5'-phosphate oxidase
GC_00002369	Lamellibrachia barhami symbiont	902	5	H	COG0259	Pyridoxine/pyridoxamine 5'-phosphate oxidase
GC_00002369	Lamellibrachia luymesi symbiont	583	5	H	COG0259	Pyridoxine/pyridoxamine 5'-phosphate oxidase
GC_00002369	Paraescarpia echinospica symbiont	1523	5	H	COG0259	Pyridoxine/pyridoxamine 5'-phosphate oxidase
GC_00002369	Seepiophila jonesi symbiont	2802	5	H	COG0259	Pyridoxine/pyridoxamine 5'-phosphate oxidase
GC_00002370	Escarpia spicata symbiont	396	5	E	COG0136	Aspartate-semialdehyde dehydrogenase
GC_00002370	Lamellibrachia barhami symbiont	3348	5	E	COG0136	Aspartate-semialdehyde dehydrogenase
GC_00002370	Lamellibrachia luymesi symbiont	2024	5	E	COG0136	Aspartate-semialdehyde dehydrogenase
GC_00002370	Paraescarpia echinospica symbiont	3579	5	E	COG0136	Aspartate-semialdehyde dehydrogenase
GC_00002370	Seepiophila jonesi symbiont	3815	5	E	COG0136	Aspartate-semialdehyde dehydrogenase
GC_00002371	Escarpia spicata symbiont	2469	5	O	COG0678|COG0695	Peroxiredoxin|Glutaredoxin
GC_00002371	Lamellibrachia barhami symbiont	1116	5	O	COG0678|COG0695	Peroxiredoxin|Glutaredoxin
GC_00002371	Lamellibrachia luymesi symbiont	1619	5	O	COG0678|COG0695	Peroxiredoxin|Glutaredoxin
GC_00002371	Paraescarpia echinospica symbiont	2482	5	O	COG0678|COG0695	Peroxiredoxin|Glutaredoxin
GC_00002371	Seepiophila jonesi symbiont	83	5	O	COG0678|COG0695	Peroxiredoxin|Glutaredoxin
GC_00002373	Escarpia spicata symbiont	118	5	M	COG4424	LPS sulfotransferase NodH
GC_00002373	Lamellibrachia barhami symbiont	894	5	M	COG4424	LPS sulfotransferase NodH
GC_00002373	Lamellibrachia luymesi symbiont	1053	5	M	COG4424	LPS sulfotransferase NodH
GC_00002373	Paraescarpia echinospica symbiont	1515	5	M	COG4424	LPS sulfotransferase NodH
GC_00002373	Seepiophila jonesi symbiont	196	5	M	COG4424	LPS sulfotransferase NodH
GC_00002374	Escarpia spicata symbiont	142	5
GC_00002374	Lamellibrachia barhami symbiont	2888	5
GC_00002374	Lamellibrachia luymesi symbiont	3195	5
GC_00002374	Paraescarpia echinospica symbiont	1540	5
GC_00002374	Seepiophila jonesi symbiont	2817	5
GC_00002375	Escarpia spicata symbiont	422	5	C	COG1269	Archaeal/vacuolar-type H+-ATPase subunit I/STV1
GC_00002375	Lamellibrachia barhami symbiont	3375	5	C	COG1269	Archaeal/vacuolar-type H+-ATPase subunit I/STV1
GC_00002375	Lamellibrachia luymesi symbiont	3763	5	C	COG1269	Archaeal/vacuolar-type H+-ATPase subunit I/STV1
GC_00002375	Paraescarpia echinospica symbiont	3553	5	C	COG1269	Archaeal/vacuolar-type H+-ATPase subunit I/STV1
GC_00002375	Seepiophila jonesi symbiont	21	5	C	COG1269	Archaeal/vacuolar-type H+-ATPase subunit I/STV1
GC_00002376	Escarpia spicata symbiont	1228	5	K|T	COG0745|COG2199|COG2200|COG3829	DNA-binding response regulator, OmpR family, contains REC and winged-helix (wHTH) domain|GGDEF domain, diguanylate cyclase (c-di-GMP synthetase) or its enzymatically inactive variants|EAL domain, c-di-GMP-specific phosphodiesterase class I (or its enzymatically inactive variant)|Transcriptional regulator containing PAS, AAA-type ATPase, and DNA-binding Fis domains
GC_00002376	Lamellibrachia barhami symbiont	667	5	T	COG5001|COG5002	Predicted signal transduction protein containing a membrane domain, an EAL and a GGDEF domain|Signal transduction histidine kinase
GC_00002376	Lamellibrachia luymesi symbiont	1671	5	T	COG0784|COG2202|COG4191|COG4191	CheY chemotaxis protein or a CheY-like REC (receiver) domain|PAS domain|Signal transduction histidine kinase regulating C4-dicarboxylate transport system|Signal transduction histidine kinase regulating C4-dicarboxylate transport system
GC_00002376	Paraescarpia echinospica symbiont	410	5	T	COG5001|COG5002	Predicted signal transduction protein containing a membrane domain, an EAL and a GGDEF domain|Signal transduction histidine kinase
GC_00002376	Seepiophila jonesi symbiont	1299	5	T	COG0784|COG2202|COG4191|COG4191	CheY chemotaxis protein or a CheY-like REC (receiver) domain|PAS domain|Signal transduction histidine kinase regulating C4-dicarboxylate transport system|Signal transduction histidine kinase regulating C4-dicarboxylate transport system
GC_00002377	Escarpia spicata symbiont	1447	5	K|T|E	COG0834|COG2202|COG3706|COG3829	ABC-type amino acid transport/signal transduction system, periplasmic component/domain|PAS domain|Two-component response regulator, PleD family, consists of two REC domains and a diguanylate cyclase (GGDEF) domain|Transcriptional regulator containing PAS, AAA-type ATPase, and DNA-binding Fis domains
GC_00002377	Lamellibrachia barhami symbiont	602	5	T|E|K	COG0834|COG2202|COG3706|COG3829	ABC-type amino acid transport/signal transduction system, periplasmic component/domain|PAS domain|Two-component response regulator, PleD family, consists of two REC domains and a diguanylate cyclase (GGDEF) domain|Transcriptional regulator containing PAS, AAA-type ATPase, and DNA-binding Fis domains
GC_00002377	Lamellibrachia luymesi symbiont	897	5	P|E|T	COG0715|COG0834|COG2199|COG2202	ABC-type nitrate/sulfonate/bicarbonate transport system, periplasmic component|ABC-type amino acid transport/signal transduction system, periplasmic component/domain|GGDEF domain, diguanylate cyclase (c-di-GMP synthetase) or its enzymatically inactive variants|PAS domain
GC_00002377	Paraescarpia echinospica symbiont	1066	5	T|K|E	COG0834|COG2202|COG3706|COG3829	ABC-type amino acid transport/signal transduction system, periplasmic component/domain|PAS domain|Two-component response regulator, PleD family, consists of two REC domains and a diguanylate cyclase (GGDEF) domain|Transcriptional regulator containing PAS, AAA-type ATPase, and DNA-binding Fis domains
GC_00002377	Seepiophila jonesi symbiont	3945	5	T|P|E	COG0715|COG0834|COG2199|COG2202	ABC-type nitrate/sulfonate/bicarbonate transport system, periplasmic component|ABC-type amino acid transport/signal transduction system, periplasmic component/domain|GGDEF domain, diguanylate cyclase (c-di-GMP synthetase) or its enzymatically inactive variants|PAS domain
GC_00002378	Escarpia spicata symbiont	3003	5
GC_00002378	Lamellibrachia barhami symbiont	1599	5
GC_00002378	Lamellibrachia luymesi symbiont	2782	5
GC_00002378	Paraescarpia echinospica symbiont	3303	5
GC_00002378	Seepiophila jonesi symbiont	591	5
GC_00002379	Escarpia spicata symbiont	2174	5	K	COG1309	DNA-binding transcriptional regulator, AcrR family
GC_00002379	Lamellibrachia barhami symbiont	953	5	K	COG1309	DNA-binding transcriptional regulator, AcrR family
GC_00002379	Lamellibrachia luymesi symbiont	3415	5	K	COG1309	DNA-binding transcriptional regulator, AcrR family
GC_00002379	Paraescarpia echinospica symbiont	2559	5
GC_00002379	Seepiophila jonesi symbiont	1905	5	K	COG1309	DNA-binding transcriptional regulator, AcrR family
GC_00002380	Escarpia spicata symbiont	65	5	J	COG0590	tRNA(Arg) A34 adenosine deaminase TadA
GC_00002380	Lamellibrachia barhami symbiont	840	5	J	COG0590	tRNA(Arg) A34 adenosine deaminase TadA
GC_00002380	Lamellibrachia luymesi symbiont	2122	5	J	COG0590	tRNA(Arg) A34 adenosine deaminase TadA
GC_00002380	Paraescarpia echinospica symbiont	1462	5	J	COG0590	tRNA(Arg) A34 adenosine deaminase TadA
GC_00002380	Seepiophila jonesi symbiont	3467	5	J	COG0590	tRNA(Arg) A34 adenosine deaminase TadA
GC_00002381	Escarpia spicata symbiont	1146	5	T|P	COG0394|COG0704	Protein-tyrosine-phosphatase|Phosphate uptake regulator
GC_00002381	Lamellibrachia barhami symbiont	301	5	P|T	COG0394|COG0704	Protein-tyrosine-phosphatase|Phosphate uptake regulator
GC_00002381	Lamellibrachia luymesi symbiont	3149	5	P|T	COG0394|COG0704	Protein-tyrosine-phosphatase|Phosphate uptake regulator
GC_00002381	Paraescarpia echinospica symbiont	1398	5	T|P	COG0394|COG0704	Protein-tyrosine-phosphatase|Phosphate uptake regulator
GC_00002381	Seepiophila jonesi symbiont	3292	5	T|P	COG0394|COG0704	Protein-tyrosine-phosphatase|Phosphate uptake regulator
GC_00002382	Escarpia spicata symbiont	3447	5
GC_00002382	Lamellibrachia barhami symbiont	40	5
GC_00002382	Lamellibrachia luymesi symbiont	498	5
GC_00002382	Paraescarpia echinospica symbiont	2070	5
GC_00002382	Seepiophila jonesi symbiont	2452	5
GC_00002383	Escarpia spicata symbiont	104	5	M	COG4520	Surface antigen
GC_00002383	Lamellibrachia barhami symbiont	878	5	M	COG4520	Surface antigen
GC_00002383	Lamellibrachia luymesi symbiont	530	5	M	COG4520	Surface antigen
GC_00002383	Paraescarpia echinospica symbiont	1500	5	M	COG4520	Surface antigen
GC_00002383	Seepiophila jonesi symbiont	2034	5	M	COG4520	Surface antigen
GC_00002384	Escarpia spicata symbiont	170	5	I|Q	COG0304	3-oxoacyl-(acyl-carrier-protein) synthase
GC_00002384	Lamellibrachia barhami symbiont	2919	5	I|Q	COG0304	3-oxoacyl-(acyl-carrier-protein) synthase
GC_00002384	Lamellibrachia luymesi symbiont	87	5	I|Q	COG0304	3-oxoacyl-(acyl-carrier-protein) synthase
GC_00002384	Paraescarpia echinospica symbiont	252	5	I|Q	COG0304	3-oxoacyl-(acyl-carrier-protein) synthase
GC_00002384	Seepiophila jonesi symbiont	3396	5	I|Q	COG0304	3-oxoacyl-(acyl-carrier-protein) synthase
GC_00002386	Escarpia spicata symbiont	1946	5	M|V	COG0845	Multidrug efflux pump subunit AcrA (membrane-fusion protein)
GC_00002386	Lamellibrachia barhami symbiont	3099	5	M|V	COG0845	Multidrug efflux pump subunit AcrA (membrane-fusion protein)
GC_00002386	Lamellibrachia luymesi symbiont	3299	5	V|M	COG0845	Multidrug efflux pump subunit AcrA (membrane-fusion protein)
GC_00002386	Paraescarpia echinospica symbiont	3289	5	V|M	COG0845	Multidrug efflux pump subunit AcrA (membrane-fusion protein)
GC_00002386	Seepiophila jonesi symbiont	1744	5	M|V	COG0845	Multidrug efflux pump subunit AcrA (membrane-fusion protein)
GC_00002387	Escarpia spicata symbiont	1387	5	P	COG4531	ABC-type Zn2+ transport system, periplasmic component/surface adhesin
GC_00002387	Lamellibrachia barhami symbiont	2298	5	P	COG4531	ABC-type Zn2+ transport system, periplasmic component/surface adhesin
GC_00002387	Lamellibrachia luymesi symbiont	3866	5	P	COG4531	ABC-type Zn2+ transport system, periplasmic component/surface adhesin
GC_00002387	Paraescarpia echinospica symbiont	1003	5	P	COG4531	ABC-type Zn2+ transport system, periplasmic component/surface adhesin
GC_00002387	Seepiophila jonesi symbiont	2648	5	P	COG4531	ABC-type Zn2+ transport system, periplasmic component/surface adhesin
GC_00002389	Escarpia spicata symbiont	128	5	G	COG1082	Sugar phosphate isomerase/epimerase
GC_00002389	Lamellibrachia barhami symbiont	906	5	G	COG1082	Sugar phosphate isomerase/epimerase
GC_00002389	Lamellibrachia luymesi symbiont	579	5	G	COG1082	Sugar phosphate isomerase/epimerase
GC_00002389	Paraescarpia echinospica symbiont	1527	5	G	COG1082	Sugar phosphate isomerase/epimerase
GC_00002389	Seepiophila jonesi symbiont	2806	5	G	COG1082	Sugar phosphate isomerase/epimerase
GC_00002390	Escarpia spicata symbiont	2670	5	X	COG3415	Transposase
GC_00002390	Lamellibrachia barhami symbiont	1398	5	X	COG3415	Transposase
GC_00002390	Lamellibrachia luymesi symbiont	1995	5	X	COG3415	Transposase
GC_00002390	Paraescarpia echinospica symbiont	1256	5	X	COG3415	Transposase
GC_00002390	Seepiophila jonesi symbiont	2181	5	X	COG3415	Transposase
GC_00002391	Escarpia spicata symbiont	2489	5	N|T	COG1352	Methylase of chemotaxis methyl-accepting proteins
GC_00002391	Lamellibrachia barhami symbiont	1138	5	T|N	COG1352	Methylase of chemotaxis methyl-accepting proteins
GC_00002391	Lamellibrachia luymesi symbiont	3557	5	N|T	COG1352	Methylase of chemotaxis methyl-accepting proteins
GC_00002391	Paraescarpia echinospica symbiont	2461	5	T|N	COG1352	Methylase of chemotaxis methyl-accepting proteins
GC_00002391	Seepiophila jonesi symbiont	1423	5	N|T	COG1352	Methylase of chemotaxis methyl-accepting proteins
GC_00002392	Escarpia spicata symbiont	1415	5	B|Q	COG0123	Acetoin utilization deacetylase AcuC or a related deacetylase
GC_00002392	Lamellibrachia barhami symbiont	2270	5	Q|B	COG0123	Acetoin utilization deacetylase AcuC or a related deacetylase
GC_00002392	Lamellibrachia luymesi symbiont	3017	5	B|Q	COG0123	Acetoin utilization deacetylase AcuC or a related deacetylase
GC_00002392	Paraescarpia echinospica symbiont	1036	5	B|Q	COG0123	Acetoin utilization deacetylase AcuC or a related deacetylase
GC_00002392	Seepiophila jonesi symbiont	3493	5	B|Q	COG0123	Acetoin utilization deacetylase AcuC or a related deacetylase
GC_00002393	Escarpia spicata symbiont	2989	5	J	COG0486	tRNA U34 5-carboxymethylaminomethyl modifying GTPase MnmE/TrmE
GC_00002393	Lamellibrachia barhami symbiont	1613	5	J	COG0486	tRNA U34 5-carboxymethylaminomethyl modifying GTPase MnmE/TrmE
GC_00002393	Lamellibrachia luymesi symbiont	2769	5	J	COG0486	tRNA U34 5-carboxymethylaminomethyl modifying GTPase MnmE/TrmE
GC_00002393	Paraescarpia echinospica symbiont	3317	5	J	COG0486	tRNA U34 5-carboxymethylaminomethyl modifying GTPase MnmE/TrmE
GC_00002393	Seepiophila jonesi symbiont	578	5	J	COG0486	tRNA U34 5-carboxymethylaminomethyl modifying GTPase MnmE/TrmE
GC_00002394	Escarpia spicata symbiont	2844	5	M	COG0438	Glycosyltransferase involved in cell wall bisynthesis
GC_00002394	Lamellibrachia barhami symbiont	3984	5	M	COG0438	Glycosyltransferase involved in cell wall bisynthesis
GC_00002394	Lamellibrachia luymesi symbiont	2289	5	M	COG0438	Glycosyltransferase involved in cell wall bisynthesis
GC_00002394	Paraescarpia echinospica symbiont	3452	5	M	COG0438	Glycosyltransferase involved in cell wall bisynthesis
GC_00002394	Seepiophila jonesi symbiont	846	5	M	COG0438	Glycosyltransferase involved in cell wall bisynthesis
GC_00002395	Escarpia spicata symbiont	1042	5	K|T	COG0745|COG2204|COG2205	DNA-binding response regulator, OmpR family, contains REC and winged-helix (wHTH) domain|DNA-binding transcriptional response regulator, NtrC family, contains REC, AAA-type ATPase, and a Fis-type DNA-binding domains|K+-sensing histidine kinase KdpD
GC_00002395	Lamellibrachia barhami symbiont	1466	5	R	COG3919	Predicted ATP-dependent carboligase, ATP-grasp superfamily
GC_00002395	Lamellibrachia luymesi symbiont	2156	5	R	COG3919	Predicted ATP-dependent carboligase, ATP-grasp superfamily
GC_00002395	Paraescarpia echinospica symbiont	913	5	R	COG3919	Predicted ATP-dependent carboligase, ATP-grasp superfamily
GC_00002395	Seepiophila jonesi symbiont	3795	5	R	COG3919	Predicted ATP-dependent carboligase, ATP-grasp superfamily
GC_00002396	Escarpia spicata symbiont	147	5
GC_00002396	Lamellibrachia barhami symbiont	2892	5
GC_00002396	Lamellibrachia luymesi symbiont	3199	5
GC_00002396	Paraescarpia echinospica symbiont	1544	5
GC_00002396	Seepiophila jonesi symbiont	2821	5
GC_00002397	Escarpia spicata symbiont	127	5	R	COG1099	Predicted metal-dependent hydrolase, TIM-barrel fold
GC_00002397	Lamellibrachia barhami symbiont	905	5	R	COG1099	Predicted metal-dependent hydrolase, TIM-barrel fold
GC_00002397	Lamellibrachia luymesi symbiont	580	5	R	COG1099	Predicted metal-dependent hydrolase, TIM-barrel fold
GC_00002397	Paraescarpia echinospica symbiont	1526	5	R	COG1099	Predicted metal-dependent hydrolase, TIM-barrel fold
GC_00002397	Seepiophila jonesi symbiont	2805	5	R	COG1099	Predicted metal-dependent hydrolase, TIM-barrel fold
GC_00002398	Escarpia spicata symbiont	2312	5
GC_00002398	Lamellibrachia barhami symbiont	653	5
GC_00002398	Lamellibrachia luymesi symbiont	1069	5
GC_00002398	Paraescarpia echinospica symbiont	2739	5
GC_00002398	Seepiophila jonesi symbiont	1704	5
GC_00002399	Escarpia spicata symbiont	929	5	M|L|R|X	COG1372|COG1520|COG3209|COG3209|COG3209	Intein/homing endonuclease|Outer membrane protein assembly factor BamB, contains PQQ-like beta-propeller repeat|Uncharacterized conserved protein RhaS, contains 28 RHS repeats|Uncharacterized conserved protein RhaS, contains 28 RHS repeats|Uncharacterized conserved protein RhaS, contains 28 RHS repeats
GC_00002399	Lamellibrachia barhami symbiont	282	5	L|R|X|M	COG1372|COG1520|COG3209|COG3209|COG3209	Intein/homing endonuclease|Outer membrane protein assembly factor BamB, contains PQQ-like beta-propeller repeat|Uncharacterized conserved protein RhaS, contains 28 RHS repeats|Uncharacterized conserved protein RhaS, contains 28 RHS repeats|Uncharacterized conserved protein RhaS, contains 28 RHS repeats
GC_00002399	Lamellibrachia luymesi symbiont	3681	5	R	COG3209|COG3209|COG3209	Uncharacterized conserved protein RhaS, contains 28 RHS repeats|Uncharacterized conserved protein RhaS, contains 28 RHS repeats|Uncharacterized conserved protein RhaS, contains 28 RHS repeats
GC_00002399	Paraescarpia echinospica symbiont	793	5	R|X|L|M	COG1372|COG1520|COG3209|COG3209|COG3209	Intein/homing endonuclease|Outer membrane protein assembly factor BamB, contains PQQ-like beta-propeller repeat|Uncharacterized conserved protein RhaS, contains 28 RHS repeats|Uncharacterized conserved protein RhaS, contains 28 RHS repeats|Uncharacterized conserved protein RhaS, contains 28 RHS repeats
GC_00002399	Seepiophila jonesi symbiont	3433	5	R	COG3209|COG3209|COG3209	Uncharacterized conserved protein RhaS, contains 28 RHS repeats|Uncharacterized conserved protein RhaS, contains 28 RHS repeats|Uncharacterized conserved protein RhaS, contains 28 RHS repeats
GC_00002401	Escarpia spicata symbiont	1584	5
GC_00002401	Lamellibrachia barhami symbiont	3552	5
GC_00002401	Lamellibrachia luymesi symbiont	2724	5
GC_00002401	Paraescarpia echinospica symbiont	1213	5
GC_00002401	Seepiophila jonesi symbiont	2265	5
GC_00002402	Escarpia spicata symbiont	1343	5
GC_00002402	Lamellibrachia barhami symbiont	2461	5
GC_00002402	Lamellibrachia luymesi symbiont	1372	5
GC_00002402	Paraescarpia echinospica symbiont	311	5
GC_00002402	Seepiophila jonesi symbiont	819	5
GC_00002403	Escarpia spicata symbiont	2076	5	M	COG1596	Periplasmic protein involved in polysaccharide export, contains SLBB domain of the beta-grasp fold
GC_00002403	Lamellibrachia barhami symbiont	1551	5	M	COG1596	Periplasmic protein involved in polysaccharide export, contains SLBB domain of the beta-grasp fold
GC_00002403	Lamellibrachia luymesi symbiont	1116	5	M	COG1596	Periplasmic protein involved in polysaccharide export, contains SLBB domain of the beta-grasp fold
GC_00002403	Paraescarpia echinospica symbiont	441	5	M	COG1596	Periplasmic protein involved in polysaccharide export, contains SLBB domain of the beta-grasp fold
GC_00002403	Seepiophila jonesi symbiont	2108	5	M	COG1596	Periplasmic protein involved in polysaccharide export, contains SLBB domain of the beta-grasp fold
GC_00002404	Escarpia spicata symbiont	145	5	T	COG2204	DNA-binding transcriptional response regulator, NtrC family, contains REC, AAA-type ATPase, and a Fis-type DNA-binding domains
GC_00002404	Lamellibrachia barhami symbiont	2890	5	T	COG2204	DNA-binding transcriptional response regulator, NtrC family, contains REC, AAA-type ATPase, and a Fis-type DNA-binding domains
GC_00002404	Lamellibrachia luymesi symbiont	3197	5	T	COG2204	DNA-binding transcriptional response regulator, NtrC family, contains REC, AAA-type ATPase, and a Fis-type DNA-binding domains
GC_00002404	Paraescarpia echinospica symbiont	1542	5	T	COG2204	DNA-binding transcriptional response regulator, NtrC family, contains REC, AAA-type ATPase, and a Fis-type DNA-binding domains
GC_00002404	Seepiophila jonesi symbiont	2819	5	T	COG2204	DNA-binding transcriptional response regulator, NtrC family, contains REC, AAA-type ATPase, and a Fis-type DNA-binding domains
GC_00002405	Escarpia spicata symbiont	119	5	M	COG0438	Glycosyltransferase involved in cell wall bisynthesis
GC_00002405	Lamellibrachia barhami symbiont	895	5	M	COG0438	Glycosyltransferase involved in cell wall bisynthesis
GC_00002405	Lamellibrachia luymesi symbiont	1052	5	M	COG0438	Glycosyltransferase involved in cell wall bisynthesis
GC_00002405	Paraescarpia echinospica symbiont	1516	5	M	COG0438	Glycosyltransferase involved in cell wall bisynthesis
GC_00002405	Seepiophila jonesi symbiont	195	5	M	COG0438	Glycosyltransferase involved in cell wall bisynthesis
GC_00002406	Escarpia spicata symbiont	154	5	R|Q	COG0500	SAM-dependent methyltransferase
GC_00002406	Lamellibrachia barhami symbiont	2903	5	R|Q	COG0500	SAM-dependent methyltransferase
GC_00002406	Lamellibrachia luymesi symbiont	73	5	Q|R	COG0500	SAM-dependent methyltransferase
GC_00002406	Paraescarpia echinospica symbiont	1551	5	R|Q	COG0500	SAM-dependent methyltransferase
GC_00002406	Seepiophila jonesi symbiont	3409	5	R|Q	COG0500	SAM-dependent methyltransferase
GC_00002407	Escarpia spicata symbiont	1035	5	T	COG0639	Diadenosine tetraphosphatase ApaH/serine/threonine protein phosphatase, PP2A family
GC_00002407	Lamellibrachia barhami symbiont	3299	5	T	COG0639	Diadenosine tetraphosphatase ApaH/serine/threonine protein phosphatase, PP2A family
GC_00002407	Lamellibrachia luymesi symbiont	328	5	T	COG0639	Diadenosine tetraphosphatase ApaH/serine/threonine protein phosphatase, PP2A family
GC_00002407	Paraescarpia echinospica symbiont	903	5	T	COG0639	Diadenosine tetraphosphatase ApaH/serine/threonine protein phosphatase, PP2A family
GC_00002407	Seepiophila jonesi symbiont	1829	5	T	COG0639	Diadenosine tetraphosphatase ApaH/serine/threonine protein phosphatase, PP2A family
GC_00002408	Escarpia spicata symbiont	2763	5
GC_00002408	Lamellibrachia barhami symbiont	448	5
GC_00002408	Lamellibrachia luymesi symbiont	3506	5
GC_00002408	Paraescarpia echinospica symbiont	2901	5
GC_00002408	Seepiophila jonesi symbiont	2159	5
GC_00002409	Escarpia spicata symbiont	1552	5	S	COG3164	Uncharacterized conserved protein YhdP, contains DUF3971 and AsmA2 domains
GC_00002409	Lamellibrachia barhami symbiont	3595	5	S	COG3164	Uncharacterized conserved protein YhdP, contains DUF3971 and AsmA2 domains
GC_00002409	Lamellibrachia luymesi symbiont	3848	5	S	COG3164	Uncharacterized conserved protein YhdP, contains DUF3971 and AsmA2 domains
GC_00002409	Paraescarpia echinospica symbiont	1182	5	S	COG3164	Uncharacterized conserved protein YhdP, contains DUF3971 and AsmA2 domains
GC_00002409	Seepiophila jonesi symbiont	1972	5	S	COG3164	Uncharacterized conserved protein YhdP, contains DUF3971 and AsmA2 domains
GC_00002410	Escarpia spicata symbiont	528	5	T	COG2199	GGDEF domain, diguanylate cyclase (c-di-GMP synthetase) or its enzymatically inactive variants
GC_00002410	Lamellibrachia barhami symbiont	170	5	T	COG2199	GGDEF domain, diguanylate cyclase (c-di-GMP synthetase) or its enzymatically inactive variants
GC_00002410	Lamellibrachia luymesi symbiont	2610	5	T	COG2199	GGDEF domain, diguanylate cyclase (c-di-GMP synthetase) or its enzymatically inactive variants
GC_00002410	Paraescarpia echinospica symbiont	473	5	T	COG2199	GGDEF domain, diguanylate cyclase (c-di-GMP synthetase) or its enzymatically inactive variants
GC_00002410	Seepiophila jonesi symbiont	1888	5	T	COG2199	GGDEF domain, diguanylate cyclase (c-di-GMP synthetase) or its enzymatically inactive variants
GC_00002411	Escarpia spicata symbiont	863	5	I|Q	COG0236	Acyl carrier protein
GC_00002411	Lamellibrachia barhami symbiont	1003	5	I|Q	COG0236	Acyl carrier protein
GC_00002411	Lamellibrachia luymesi symbiont	693	5	I|Q	COG0236	Acyl carrier protein
GC_00002411	Paraescarpia echinospica symbiont	718	5	I|Q	COG0236	Acyl carrier protein
GC_00002411	Seepiophila jonesi symbiont	3631	5	I|Q	COG0236	Acyl carrier protein
GC_00002412	Escarpia spicata symbiont	1032	5
GC_00002412	Lamellibrachia barhami symbiont	3301	5
GC_00002412	Lamellibrachia luymesi symbiont	326	5
GC_00002412	Paraescarpia echinospica symbiont	901	5
GC_00002412	Seepiophila jonesi symbiont	1827	5
GC_00002413	Escarpia spicata symbiont	3652	5	T	COG1366	Anti-anti-sigma regulatory factor (antagonist of anti-sigma factor)
GC_00002413	Lamellibrachia barhami symbiont	3002	5	T	COG1366	Anti-anti-sigma regulatory factor (antagonist of anti-sigma factor)
GC_00002413	Lamellibrachia luymesi symbiont	751	5	T	COG1366	Anti-anti-sigma regulatory factor (antagonist of anti-sigma factor)
GC_00002413	Paraescarpia echinospica symbiont	2291	5	T	COG1366	Anti-anti-sigma regulatory factor (antagonist of anti-sigma factor)
GC_00002413	Seepiophila jonesi symbiont	3974	5	T	COG1366	Anti-anti-sigma regulatory factor (antagonist of anti-sigma factor)
GC_00002414	Escarpia spicata symbiont	2824	5	G	COG0406	Broad specificity phosphatase PhoE
GC_00002414	Lamellibrachia barhami symbiont	3953	5	G	COG0406	Broad specificity phosphatase PhoE
GC_00002414	Lamellibrachia luymesi symbiont	1570	5	G	COG0406	Broad specificity phosphatase PhoE
GC_00002414	Paraescarpia echinospica symbiont	3474	5	G	COG0406	Broad specificity phosphatase PhoE
GC_00002414	Seepiophila jonesi symbiont	2154	5	G	COG0406	Broad specificity phosphatase PhoE
GC_00002415	Escarpia spicata symbiont	3272	5	F	COG2131	Deoxycytidylate deaminase
GC_00002415	Lamellibrachia barhami symbiont	2442	5	F	COG2131	Deoxycytidylate deaminase
GC_00002415	Lamellibrachia luymesi symbiont	1351	5	F	COG2131	Deoxycytidylate deaminase
GC_00002415	Paraescarpia echinospica symbiont	294	5	F	COG2131	Deoxycytidylate deaminase
GC_00002415	Seepiophila jonesi symbiont	798	5	F	COG2131	Deoxycytidylate deaminase
GC_00002416	Escarpia spicata symbiont	3382	5
GC_00002416	Lamellibrachia barhami symbiont	2325	5
GC_00002416	Lamellibrachia luymesi symbiont	763	5
GC_00002416	Paraescarpia echinospica symbiont	2020	5
GC_00002416	Seepiophila jonesi symbiont	3269	5
GC_00002417	Escarpia spicata symbiont	882	5	M	COG0770	UDP-N-acetylmuramyl pentapeptide synthase
GC_00002417	Lamellibrachia barhami symbiont	777	5	M	COG0770	UDP-N-acetylmuramyl pentapeptide synthase
GC_00002417	Lamellibrachia luymesi symbiont	672	5	M	COG0770	UDP-N-acetylmuramyl pentapeptide synthase
GC_00002417	Paraescarpia echinospica symbiont	737	5	M	COG0770	UDP-N-acetylmuramyl pentapeptide synthase
[truncated: 1,686 more rows]
