# Supplementary material for: High‐contiguity genome assembly of the chemosynthetic gammaproteobacterial endosymbiont of the cold seep tubeworm Lamellibrachia barhami
Source: Mol Ecol Resour. 2020 Jul 24;20(5):1432–44. doi: 10.1111/1755-0998.13220 (PMC7540712; doi:10.1111/1755-0998.13220)
Supplement: Supplementary file 1 — Supplementary Material [file MEN-20-1432-s001.zip › men13220-sup-0006-TableS6.xlsx]

## Sheet: Table_S6
Gene cluster ID	Genome	Gene caller ID	# Genomes gene cluster has hits	COG category	COG accession	COG function
GC_00000082	Ridgeia piscesae symbiont	658	3	V	COG4257	Streptogramin lyase
GC_00000082	Ridgeia piscesae symbiont	1870	3	V	COG4257	Streptogramin lyase
GC_00000082	Ridgeia piscesae symbiont	10	3	R	COG2304	Secreted protein containing bacterial Ig-like domain and vWFA domain
GC_00000082	Riftia pachyptila symbiont	466	3	S|M|G	COG0726|COG3291	Peptidoglycan/xylan/chitin deacetylase, PgdA/CDA1 family|PKD repeat
GC_00000082	Riftia pachyptila symbiont	1535	3	V	COG4257	Streptogramin lyase
GC_00000082	Riftia pachyptila symbiont	467	3	R	COG2304	Secreted protein containing bacterial Ig-like domain and vWFA domain
GC_00000082	Riftia pachyptila symbiont	3469	3	V	COG4257	Streptogramin lyase
GC_00000082	Riftia pachyptila symbiont	465	3	S|M|G	COG0726|COG3291	Peptidoglycan/xylan/chitin deacetylase, PgdA/CDA1 family|PKD repeat
GC_00000082	Tevnia jerichonana symbiont	3378	3	V	COG4257	Streptogramin lyase
GC_00000082	Tevnia jerichonana symbiont	2923	3	V	COG4257	Streptogramin lyase
GC_00000082	Tevnia jerichonana symbiont	2606	3	V	COG4257	Streptogramin lyase
GC_00000082	Tevnia jerichonana symbiont	3379	3	V	COG4257	Streptogramin lyase
GC_00000082	Tevnia jerichonana symbiont	2607	3	R	COG2304	Secreted protein containing bacterial Ig-like domain and vWFA domain
GC_00000102	Ridgeia piscesae symbiont	1964	3	G	COG0471|COG0471	Di- and tricarboxylate transporter|Di- and tricarboxylate transporter
GC_00000102	Ridgeia piscesae symbiont	1762	3	G	COG0471|COG0471	Di- and tricarboxylate transporter|Di- and tricarboxylate transporter
GC_00000102	Ridgeia piscesae symbiont	2253	3	G|S	COG0471|COG0471|COG3273	Di- and tricarboxylate transporter|Di- and tricarboxylate transporter|Uncharacterized conserved protein, contains PhoU and TrkA_C domains
GC_00000102	Ridgeia piscesae symbiont	1763	3	G	COG0471|COG0471	Di- and tricarboxylate transporter|Di- and tricarboxylate transporter
GC_00000102	Riftia pachyptila symbiont	279	3	G	COG0471|COG0471	Di- and tricarboxylate transporter|Di- and tricarboxylate transporter
GC_00000102	Riftia pachyptila symbiont	2822	3	G	COG0471|COG0471	Di- and tricarboxylate transporter|Di- and tricarboxylate transporter
GC_00000102	Riftia pachyptila symbiont	1363	3	S|G	COG0471|COG0471|COG3273	Di- and tricarboxylate transporter|Di- and tricarboxylate transporter|Uncharacterized conserved protein, contains PhoU and TrkA_C domains
GC_00000102	Riftia pachyptila symbiont	1364	3	G	COG0471|COG0471	Di- and tricarboxylate transporter|Di- and tricarboxylate transporter
GC_00000102	Tevnia jerichonana symbiont	302	3	G	COG0471|COG0471	Di- and tricarboxylate transporter|Di- and tricarboxylate transporter
GC_00000102	Tevnia jerichonana symbiont	184	3	G	COG0471|COG0471	Di- and tricarboxylate transporter|Di- and tricarboxylate transporter
GC_00000102	Tevnia jerichonana symbiont	1460	3	S|G	COG0471|COG0471|COG3273	Di- and tricarboxylate transporter|Di- and tricarboxylate transporter|Uncharacterized conserved protein, contains PhoU and TrkA_C domains
GC_00000102	Tevnia jerichonana symbiont	1461	3	G	COG0471|COG0471	Di- and tricarboxylate transporter|Di- and tricarboxylate transporter
GC_00000106	Ridgeia piscesae symbiont	322	3	G|S	COG2133|COG3291	Glucose/arabinose dehydrogenase, beta-propeller fold|PKD repeat
GC_00000106	Ridgeia piscesae symbiont	65	3	M	COG2982	Uncharacterized protein involved in outer membrane biogenesis
GC_00000106	Riftia pachyptila symbiont	2981	3	S|G	COG2133|COG3291	Glucose/arabinose dehydrogenase, beta-propeller fold|PKD repeat
GC_00000106	Riftia pachyptila symbiont	3539	3	S|G	COG2133|COG3291	Glucose/arabinose dehydrogenase, beta-propeller fold|PKD repeat
GC_00000106	Riftia pachyptila symbiont	3545	3	X	COG4733	Phage-related protein, tail component
GC_00000106	Riftia pachyptila symbiont	3481	3	M|R|G	COG4409|COG5492	Neuraminidase (sialidase)|Uncharacterized conserved protein YjdB, contains Ig-like domain
GC_00000106	Riftia pachyptila symbiont	3556	3	Q	COG2931	Ca2+-binding protein, RTX toxin-related
GC_00000106	Tevnia jerichonana symbiont	3450	3	S|M	COG3055|COG3291|COG3291|COG3291|COG3291	N-acetylneuraminic acid mutarotase|PKD repeat|PKD repeat|PKD repeat|PKD repeat
GC_00000106	Tevnia jerichonana symbiont	3223	3	M	COG2982	Uncharacterized protein involved in outer membrane biogenesis
GC_00000106	Tevnia jerichonana symbiont	3486	3	Q	COG2931	Ca2+-binding protein, RTX toxin-related
GC_00000106	Tevnia jerichonana symbiont	3224	3	G	COG4124	Beta-mannanase
GC_00000106	Tevnia jerichonana symbiont	3456	3	G	COG4124	Beta-mannanase
GC_00000150	Ridgeia piscesae symbiont	1873	3	V	COG4257	Streptogramin lyase
GC_00000150	Ridgeia piscesae symbiont	625	3	R|S	COG4254|COG4932	Uncharacterized conserved protein, contains LysM and FecR domains|Uncharacterized surface anchored protein
GC_00000150	Riftia pachyptila symbiont	1537	3	S|M	COG3055|COG3291|COG3291|COG3291	N-acetylneuraminic acid mutarotase|PKD repeat|PKD repeat|PKD repeat
GC_00000150	Riftia pachyptila symbiont	2571	3
GC_00000150	Riftia pachyptila symbiont	2722	3	S|R	COG4254|COG4932	Uncharacterized conserved protein, contains LysM and FecR domains|Uncharacterized surface anchored protein
GC_00000150	Riftia pachyptila symbiont	2721	3
GC_00000150	Tevnia jerichonana symbiont	3426	3	Q	COG2931	Ca2+-binding protein, RTX toxin-related
GC_00000150	Tevnia jerichonana symbiont	3086	3	R|S|K	COG3291|COG3391|COG4886|COG4886|COG5492|COG5492|COG5492|COG5492|COG5492|COG5492|COG5492|COG5492|COG5492|COG5492|COG5492	PKD repeat|DNA-binding beta-propeller fold protein YncE|Leucine-rich repeat (LRR) protein|Leucine-rich repeat (LRR) protein|Uncharacterized conserved protein YjdB, contains Ig-like domain|Uncharacterized conserved protein YjdB, contains Ig-like domain|Uncharacterized conserved protein YjdB, contains Ig-like domain|Uncharacterized conserved protein YjdB, contains Ig-like domain|Uncharacterized con…
GC_00000150	Tevnia jerichonana symbiont	2926	3	Q	COG2931	Ca2+-binding protein, RTX toxin-related
GC_00000150	Tevnia jerichonana symbiont	3085	3	L	COG0708	Exonuclease III
GC_00000150	Tevnia jerichonana symbiont	1339	3	R|S	COG4254|COG4932	Uncharacterized conserved protein, contains LysM and FecR domains|Uncharacterized surface anchored protein
GC_00002071	Ridgeia piscesae symbiont	2583	3	T|P	COG0607|COG0664|COG0664	Rhodanese-related sulfurtransferase|cAMP-binding domain of CRP or a regulatory subunit of cAMP-dependent protein kinases|cAMP-binding domain of CRP or a regulatory subunit of cAMP-dependent protein kinases
GC_00002071	Riftia pachyptila symbiont	631	3	P|D|T	COG0607|COG0664|COG0664|COG1196	Rhodanese-related sulfurtransferase|cAMP-binding domain of CRP or a regulatory subunit of cAMP-dependent protein kinases|cAMP-binding domain of CRP or a regulatory subunit of cAMP-dependent protein kinases|Chromosome segregation ATPase
GC_00002071	Riftia pachyptila symbiont	628	3
GC_00002071	Riftia pachyptila symbiont	629	3
GC_00002071	Tevnia jerichonana symbiont	1172	3
GC_00002071	Tevnia jerichonana symbiont	1171	3
GC_00002071	Tevnia jerichonana symbiont	1173	3	P|D|T	COG0607|COG0664|COG0664|COG1196	Rhodanese-related sulfurtransferase|cAMP-binding domain of CRP or a regulatory subunit of cAMP-dependent protein kinases|cAMP-binding domain of CRP or a regulatory subunit of cAMP-dependent protein kinases|Chromosome segregation ATPase
GC_00002094	Ridgeia piscesae symbiont	1554	3
GC_00002094	Ridgeia piscesae symbiont	2407	3
GC_00002094	Riftia pachyptila symbiont	1403	3
GC_00002094	Riftia pachyptila symbiont	3064	3
GC_00002094	Tevnia jerichonana symbiont	34	3
GC_00002094	Tevnia jerichonana symbiont	1872	3
GC_00002119	Ridgeia piscesae symbiont	168	3
GC_00002119	Ridgeia piscesae symbiont	20	3
GC_00002119	Riftia pachyptila symbiont	1472	3
GC_00002119	Riftia pachyptila symbiont	1475	3
GC_00002119	Tevnia jerichonana symbiont	994	3
GC_00002119	Tevnia jerichonana symbiont	990	3
GC_00002134	Ridgeia piscesae symbiont	3045	3	O	COG4935	Regulatory P domain of the subtilisin-like proprotein convertases and other proteases
GC_00002134	Riftia pachyptila symbiont	1967	3	S	COG3291	PKD repeat
GC_00002134	Riftia pachyptila symbiont	1966	3	O	COG4935	Regulatory P domain of the subtilisin-like proprotein convertases and other proteases
GC_00002134	Riftia pachyptila symbiont	1968	3	O	COG4935	Regulatory P domain of the subtilisin-like proprotein convertases and other proteases
GC_00002134	Tevnia jerichonana symbiont	2283	3	O	COG4935	Regulatory P domain of the subtilisin-like proprotein convertases and other proteases
GC_00002134	Tevnia jerichonana symbiont	2282	3	O	COG4935	Regulatory P domain of the subtilisin-like proprotein convertases and other proteases
GC_00002194	Ridgeia piscesae symbiont	2796	3	X	COG2801	Transposase InsO and inactivated derivatives
GC_00002194	Ridgeia piscesae symbiont	2799	3	X	COG2801	Transposase InsO and inactivated derivatives
GC_00002194	Riftia pachyptila symbiont	316	3	X	COG2801	Transposase InsO and inactivated derivatives
GC_00002194	Riftia pachyptila symbiont	317	3	X	COG2801	Transposase InsO and inactivated derivatives
GC_00002194	Tevnia jerichonana symbiont	2075	3	X	COG2801	Transposase InsO and inactivated derivatives
GC_00002194	Tevnia jerichonana symbiont	2076	3	X	COG2801	Transposase InsO and inactivated derivatives
GC_00002198	Ridgeia piscesae symbiont	1574	3	E	COG0069	Glutamate synthase domain 2
GC_00002198	Riftia pachyptila symbiont	2836	3	E	COG0069	Glutamate synthase domain 2
GC_00002198	Riftia pachyptila symbiont	2837	3	E	COG0069	Glutamate synthase domain 2
GC_00002198	Tevnia jerichonana symbiont	360	3	E	COG0069	Glutamate synthase domain 2
GC_00002198	Tevnia jerichonana symbiont	359	3	E	COG0069	Glutamate synthase domain 2
GC_00002198	Tevnia jerichonana symbiont	358	3	E	COG0069	Glutamate synthase domain 2
GC_00002200	Ridgeia piscesae symbiont	3142	3	P	COG3221	ABC-type phosphate/phosphonate transport system, periplasmic component
GC_00002200	Ridgeia piscesae symbiont	553	3	P	COG3221	ABC-type phosphate/phosphonate transport system, periplasmic component
GC_00002200	Riftia pachyptila symbiont	1581	3	P	COG3221	ABC-type phosphate/phosphonate transport system, periplasmic component
GC_00002200	Riftia pachyptila symbiont	9	3	P	COG3221	ABC-type phosphate/phosphonate transport system, periplasmic component
GC_00002200	Tevnia jerichonana symbiont	1048	3	P	COG3221	ABC-type phosphate/phosphonate transport system, periplasmic component
GC_00002200	Tevnia jerichonana symbiont	1545	3	P	COG3221	ABC-type phosphate/phosphonate transport system, periplasmic component
GC_00002214	Ridgeia piscesae symbiont	2177	3
GC_00002214	Ridgeia piscesae symbiont	1247	3
GC_00002214	Riftia pachyptila symbiont	1755	3
GC_00002214	Riftia pachyptila symbiont	3088	3
GC_00002214	Tevnia jerichonana symbiont	2419	3
GC_00002214	Tevnia jerichonana symbiont	1442	3
GC_00002220	Ridgeia piscesae symbiont	95	3	K|J	COG1278|COG1544	Cold shock protein, CspA family|Ribosome-associated translation inhibitor RaiA
GC_00002220	Ridgeia piscesae symbiont	116	3	K|J	COG1278|COG1544	Cold shock protein, CspA family|Ribosome-associated translation inhibitor RaiA
GC_00002220	Riftia pachyptila symbiont	3192	3	J|K	COG1278|COG1544	Cold shock protein, CspA family|Ribosome-associated translation inhibitor RaiA
GC_00002220	Riftia pachyptila symbiont	2560	3	J|K	COG1278|COG1544	Cold shock protein, CspA family|Ribosome-associated translation inhibitor RaiA
GC_00002220	Tevnia jerichonana symbiont	3058	3	K|J	COG1278|COG1544	Cold shock protein, CspA family|Ribosome-associated translation inhibitor RaiA
GC_00002220	Tevnia jerichonana symbiont	3076	3	K|J	COG1278|COG1544	Cold shock protein, CspA family|Ribosome-associated translation inhibitor RaiA
GC_00002229	Ridgeia piscesae symbiont	1713	3	M	COG2885	Outer membrane protein OmpA and related peptidoglycan-associated (lipo)proteins
GC_00002229	Riftia pachyptila symbiont	1253	3
GC_00002229	Riftia pachyptila symbiont	1255	3	R	COG2304	Secreted protein containing bacterial Ig-like domain and vWFA domain
GC_00002229	Riftia pachyptila symbiont	1254	3	O	COG0526|COG0652	Thiol-disulfide isomerase or thioredoxin|Peptidyl-prolyl cis-trans isomerase (rotamase) - cyclophilin family
GC_00002229	Tevnia jerichonana symbiont	1350	3	O	COG0526|COG0652	Thiol-disulfide isomerase or thioredoxin|Peptidyl-prolyl cis-trans isomerase (rotamase) - cyclophilin family
GC_00002229	Tevnia jerichonana symbiont	1351	3	R	COG2304	Secreted protein containing bacterial Ig-like domain and vWFA domain
GC_00002258	Ridgeia piscesae symbiont	67	3	E|M	COG0739|COG4413	Murein DD-endopeptidase MepM and murein hydrolase activator NlpD, contain LysM domain|Urea transporter
GC_00002258	Riftia pachyptila symbiont	1478	3	M|E	COG0739|COG4413	Murein DD-endopeptidase MepM and murein hydrolase activator NlpD, contain LysM domain|Urea transporter
GC_00002258	Riftia pachyptila symbiont	1479	3
GC_00002258	Tevnia jerichonana symbiont	985	3
GC_00002258	Tevnia jerichonana symbiont	987	3	E|M	COG0739|COG4413	Murein DD-endopeptidase MepM and murein hydrolase activator NlpD, contain LysM domain|Urea transporter
GC_00002258	Tevnia jerichonana symbiont	986	3	E|M	COG0739|COG4413	Murein DD-endopeptidase MepM and murein hydrolase activator NlpD, contain LysM domain|Urea transporter
GC_00002456	Ridgeia piscesae symbiont	1774	3	S	COG2995	Uncharacterized paraquat-inducible protein A
GC_00002456	Riftia pachyptila symbiont	268	3	S	COG2995	Uncharacterized paraquat-inducible protein A
GC_00002456	Riftia pachyptila symbiont	269	3	S	COG2995	Uncharacterized paraquat-inducible protein A
GC_00002456	Tevnia jerichonana symbiont	313	3	S	COG2995	Uncharacterized paraquat-inducible protein A
GC_00002456	Tevnia jerichonana symbiont	312	3	S	COG2995	Uncharacterized paraquat-inducible protein A
GC_00002500	Ridgeia piscesae symbiont	1358	3	L	COG0507	ATP-dependent exoDNAse (exonuclease V), alpha subunit, helicase superfamily I
GC_00002500	Riftia pachyptila symbiont	936	3	L	COG0507	ATP-dependent exoDNAse (exonuclease V), alpha subunit, helicase superfamily I
GC_00002500	Riftia pachyptila symbiont	935	3	L	COG0507	ATP-dependent exoDNAse (exonuclease V), alpha subunit, helicase superfamily I
GC_00002500	Tevnia jerichonana symbiont	1738	3	L	COG0507	ATP-dependent exoDNAse (exonuclease V), alpha subunit, helicase superfamily I
GC_00002500	Tevnia jerichonana symbiont	1737	3	L	COG0507	ATP-dependent exoDNAse (exonuclease V), alpha subunit, helicase superfamily I
GC_00002501	Ridgeia piscesae symbiont	2311	3
GC_00002501	Riftia pachyptila symbiont	2562	3	H	COG0499	S-adenosylhomocysteine hydrolase
GC_00002501	Riftia pachyptila symbiont	3425	3	H	COG0499	S-adenosylhomocysteine hydrolase
GC_00002501	Tevnia jerichonana symbiont	3078	3	H	COG0499	S-adenosylhomocysteine hydrolase
GC_00002501	Tevnia jerichonana symbiont	1995	3	H	COG0499	S-adenosylhomocysteine hydrolase
GC_00002575	Ridgeia piscesae symbiont	2795	3	X	COG2963	Transposase and inactivated derivatives
GC_00002575	Ridgeia piscesae symbiont	2797	3	X	COG2963	Transposase and inactivated derivatives
GC_00002575	Ridgeia piscesae symbiont	1606	3	X	COG2963	Transposase and inactivated derivatives
GC_00002575	Riftia pachyptila symbiont	315	3	X	COG2963	Transposase and inactivated derivatives
GC_00002575	Tevnia jerichonana symbiont	2074	3	X	COG2963	Transposase and inactivated derivatives
GC_00002617	Ridgeia piscesae symbiont	36	3
GC_00002617	Ridgeia piscesae symbiont	375	3
GC_00002617	Riftia pachyptila symbiont	1942	3
GC_00002617	Riftia pachyptila symbiont	1943	3
GC_00002617	Tevnia jerichonana symbiont	1432	3
GC_00002759	Ridgeia piscesae symbiont	1323	3	T|N	COG0840	Methyl-accepting chemotaxis protein
GC_00002759	Riftia pachyptila symbiont	673	3
GC_00002759	Riftia pachyptila symbiont	674	3
GC_00002759	Tevnia jerichonana symbiont	1639	3
GC_00002759	Tevnia jerichonana symbiont	1638	3
GC_00002795	Ridgeia piscesae symbiont	2134	3
GC_00002795	Ridgeia piscesae symbiont	2133	3
GC_00002795	Riftia pachyptila symbiont	1436	3	V	COG0610	Type I site-specific restriction-modification system, R (restriction) subunit and related helicases ...
GC_00002795	Riftia pachyptila symbiont	3516	3
GC_00002795	Tevnia jerichonana symbiont	673	3	V	COG0610	Type I site-specific restriction-modification system, R (restriction) subunit and related helicases ...
GC_00002798	Ridgeia piscesae symbiont	2370	3	R|X	COG3401|COG4733|COG4733	Fibronectin type 3 domain|Phage-related protein, tail component|Phage-related protein, tail component
GC_00002798	Riftia pachyptila symbiont	600	3	R|X	COG3401|COG4733|COG4733	Fibronectin type 3 domain|Phage-related protein, tail component|Phage-related protein, tail component
GC_00002798	Riftia pachyptila symbiont	3378	3
GC_00002798	Tevnia jerichonana symbiont	2689	3	R|X	COG3401|COG4733|COG4733	Fibronectin type 3 domain|Phage-related protein, tail component|Phage-related protein, tail component
GC_00002798	Tevnia jerichonana symbiont	3357	3	M	COG2982	Uncharacterized protein involved in outer membrane biogenesis
GC_00002799	Ridgeia piscesae symbiont	1374	3
GC_00002799	Riftia pachyptila symbiont	777	3
GC_00002799	Riftia pachyptila symbiont	778	3
GC_00002799	Tevnia jerichonana symbiont	1755	3
GC_00002799	Tevnia jerichonana symbiont	1756	3
GC_00002800	Ridgeia piscesae symbiont	2996	3	W|N	COG3188	Outer membrane usher protein FimD/PapC
GC_00002800	Riftia pachyptila symbiont	183	3	N|W	COG3188	Outer membrane usher protein FimD/PapC
GC_00002800	Riftia pachyptila symbiont	184	3	N|W	COG3188	Outer membrane usher protein FimD/PapC
GC_00002800	Riftia pachyptila symbiont	186	3	D|N|W	COG3087|COG3188	Cell division protein FtsN|Outer membrane usher protein FimD/PapC
GC_00002800	Tevnia jerichonana symbiont	1918	3	N|W	COG3188	Outer membrane usher protein FimD/PapC
GC_00002801	Ridgeia piscesae symbiont	1424	3	S	COG3291	PKD repeat
GC_00002801	Ridgeia piscesae symbiont	18	3
GC_00002801	Riftia pachyptila symbiont	1783	3	S	COG3291	PKD repeat
GC_00002801	Riftia pachyptila symbiont	1782	3	S	COG3291	PKD repeat
GC_00002801	Tevnia jerichonana symbiont	2204	3	S	COG3291	PKD repeat
GC_00002802	Ridgeia piscesae symbiont	2045	3	W|N	COG3170	Tfp pilus assembly protein FimV
GC_00002802	Riftia pachyptila symbiont	3390	3	N|W	COG3170	Tfp pilus assembly protein FimV
GC_00002802	Riftia pachyptila symbiont	3027	3	N|W	COG3170	Tfp pilus assembly protein FimV
GC_00002802	Tevnia jerichonana symbiont	2148	3	N|W	COG3170	Tfp pilus assembly protein FimV
GC_00002802	Tevnia jerichonana symbiont	2147	3	N|W	COG3170	Tfp pilus assembly protein FimV
GC_00002803	Ridgeia piscesae symbiont	1199	3	C	COG0247|COG0277	Fe-S oxidoreductase|FAD/FMN-containing dehydrogenase
GC_00002803	Riftia pachyptila symbiont	477	3	C	COG0247|COG0277	Fe-S oxidoreductase|FAD/FMN-containing dehydrogenase
GC_00002803	Tevnia jerichonana symbiont	2617	3	C	COG0247|COG0277	Fe-S oxidoreductase|FAD/FMN-containing dehydrogenase
GC_00002803	Tevnia jerichonana symbiont	2618	3	C	COG0247|COG0277	Fe-S oxidoreductase|FAD/FMN-containing dehydrogenase
GC_00002803	Tevnia jerichonana symbiont	2619	3	C	COG0247|COG0277	Fe-S oxidoreductase|FAD/FMN-containing dehydrogenase
GC_00002818	Ridgeia piscesae symbiont	677	3	G|P	COG0471|COG0471|COG0490|COG0569	Di- and tricarboxylate transporter|Di- and tricarboxylate transporter|K+/H+ antiporter YhaU, regulatory subunit KhtT|Trk K+ transport system, NAD-binding component
GC_00002818	Riftia pachyptila symbiont	2137	3	P|G	COG0471|COG0471|COG0490|COG0569	Di- and tricarboxylate transporter|Di- and tricarboxylate transporter|K+/H+ antiporter YhaU, regulatory subunit KhtT|Trk K+ transport system, NAD-binding component
GC_00002818	Riftia pachyptila symbiont	2139	3	P|G	COG0471|COG0471|COG0490|COG0569	Di- and tricarboxylate transporter|Di- and tricarboxylate transporter|K+/H+ antiporter YhaU, regulatory subunit KhtT|Trk K+ transport system, NAD-binding component
GC_00002818	Riftia pachyptila symbiont	2138	3	P|G	COG0471|COG0471|COG0490|COG0569	Di- and tricarboxylate transporter|Di- and tricarboxylate transporter|K+/H+ antiporter YhaU, regulatory subunit KhtT|Trk K+ transport system, NAD-binding component
GC_00002818	Tevnia jerichonana symbiont	1810	3	P|G	COG0471|COG0471|COG0490|COG0569	Di- and tricarboxylate transporter|Di- and tricarboxylate transporter|K+/H+ antiporter YhaU, regulatory subunit KhtT|Trk K+ transport system, NAD-binding component
GC_00002820	Ridgeia piscesae symbiont	60	3	C|P	COG1249|COG2608	Pyruvate/2-oxoglutarate dehydrogenase complex, dihydrolipoamide dehydrogenase (E3) component or related enzyme|Copper chaperone CopZ
GC_00002820	Ridgeia piscesae symbiont	24	3	C	COG1249	Pyruvate/2-oxoglutarate dehydrogenase complex, dihydrolipoamide dehydrogenase (E3) component or related enzyme
GC_00002820	Ridgeia piscesae symbiont	1	3	C|P	COG1249|COG2608	Pyruvate/2-oxoglutarate dehydrogenase complex, dihydrolipoamide dehydrogenase (E3) component or related enzyme|Copper chaperone CopZ
GC_00002820	Riftia pachyptila symbiont	1485	3	P|C	COG1249|COG2608	Pyruvate/2-oxoglutarate dehydrogenase complex, dihydrolipoamide dehydrogenase (E3) component or related enzyme|Copper chaperone CopZ
GC_00002820	Tevnia jerichonana symbiont	979	3	P|C	COG1249|COG2608	Pyruvate/2-oxoglutarate dehydrogenase complex, dihydrolipoamide dehydrogenase (E3) component or related enzyme|Copper chaperone CopZ
GC_00002822	Ridgeia piscesae symbiont	1364	3	W|N	COG3419	Tfp pilus assembly protein, tip-associated adhesin PilY1
GC_00002822	Riftia pachyptila symbiont	763	3	N|W	COG3419	Tfp pilus assembly protein, tip-associated adhesin PilY1
GC_00002822	Riftia pachyptila symbiont	765	3	N|W	COG3419	Tfp pilus assembly protein, tip-associated adhesin PilY1
GC_00002822	Riftia pachyptila symbiont	764	3	N|W	COG3419	Tfp pilus assembly protein, tip-associated adhesin PilY1
GC_00002822	Tevnia jerichonana symbiont	1745	3	N|W	COG3419	Tfp pilus assembly protein, tip-associated adhesin PilY1
GC_00002825	Ridgeia piscesae symbiont	2417	3	S	COG2979	Uncharacterized membrane protein YebE, DUF533 family
GC_00002825	Riftia pachyptila symbiont	3074	3	S	COG2979	Uncharacterized membrane protein YebE, DUF533 family
GC_00002825	Riftia pachyptila symbiont	2657	3
GC_00002825	Tevnia jerichonana symbiont	1882	3	S	COG2979	Uncharacterized membrane protein YebE, DUF533 family
GC_00002825	Tevnia jerichonana symbiont	3212	3
GC_00002827	Ridgeia piscesae symbiont	906	3	G	COG1216	Glycosyltransferase, GT2 family
GC_00002827	Riftia pachyptila symbiont	2408	3	G	COG1216	Glycosyltransferase, GT2 family
GC_00002827	Riftia pachyptila symbiont	3292	3	G	COG1216	Glycosyltransferase, GT2 family
GC_00002827	Riftia pachyptila symbiont	3486	3	G	COG1216	Glycosyltransferase, GT2 family
GC_00002827	Tevnia jerichonana symbiont	684	3	G	COG1216	Glycosyltransferase, GT2 family
GC_00002829	Ridgeia piscesae symbiont	3190	3	T|R	COG0664|COG1033|COG1033	cAMP-binding domain of CRP or a regulatory subunit of cAMP-dependent protein kinases|Predicted exporter protein, RND superfamily|Predicted exporter protein, RND superfamily
GC_00002829	Riftia pachyptila symbiont	2250	3	R|T	COG0664|COG1033|COG1033	cAMP-binding domain of CRP or a regulatory subunit of cAMP-dependent protein kinases|Predicted exporter protein, RND superfamily|Predicted exporter protein, RND superfamily
GC_00002829	Riftia pachyptila symbiont	1249	3	R|T	COG0664|COG1033|COG1033	cAMP-binding domain of CRP or a regulatory subunit of cAMP-dependent protein kinases|Predicted exporter protein, RND superfamily|Predicted exporter protein, RND superfamily
GC_00002829	Tevnia jerichonana symbiont	999	3	R|T	COG0664|COG1033|COG1033	cAMP-binding domain of CRP or a regulatory subunit of cAMP-dependent protein kinases|Predicted exporter protein, RND superfamily|Predicted exporter protein, RND superfamily
GC_00002829	Tevnia jerichonana symbiont	2605	3	R|T	COG0664|COG1033|COG1033	cAMP-binding domain of CRP or a regulatory subunit of cAMP-dependent protein kinases|Predicted exporter protein, RND superfamily|Predicted exporter protein, RND superfamily
GC_00002831	Ridgeia piscesae symbiont	3243	3	R	COG2373	Uncharacterized conserved protein YfaS, alpha-2-macroglobulin family
GC_00002831	Riftia pachyptila symbiont	3437	3	R	COG2373	Uncharacterized conserved protein YfaS, alpha-2-macroglobulin family
GC_00002831	Riftia pachyptila symbiont	3370	3	R	COG2373	Uncharacterized conserved protein YfaS, alpha-2-macroglobulin family
GC_00002831	Riftia pachyptila symbiont	3436	3	R	COG2373	Uncharacterized conserved protein YfaS, alpha-2-macroglobulin family
GC_00002831	Tevnia jerichonana symbiont	3354	3	R	COG2373	Uncharacterized conserved protein YfaS, alpha-2-macroglobulin family
GC_00002832	Ridgeia piscesae symbiont	3242	3	M	COG4953	Membrane carboxypeptidase/penicillin-binding protein PbpC
GC_00002832	Riftia pachyptila symbiont	3369	3	M	COG4953	Membrane carboxypeptidase/penicillin-binding protein PbpC
GC_00002832	Riftia pachyptila symbiont	3368	3	M	COG4953	Membrane carboxypeptidase/penicillin-binding protein PbpC
GC_00002832	Tevnia jerichonana symbiont	3355	3	M	COG4953	Membrane carboxypeptidase/penicillin-binding protein PbpC
GC_00002832	Tevnia jerichonana symbiont	2552	3	M	COG4953	Membrane carboxypeptidase/penicillin-binding protein PbpC
GC_00002833	Ridgeia piscesae symbiont	788	3
GC_00002833	Riftia pachyptila symbiont	2514	3
GC_00002833	Riftia pachyptila symbiont	2515	3
GC_00002833	Tevnia jerichonana symbiont	1657	3
GC_00002833	Tevnia jerichonana symbiont	1658	3
GC_00002836	Ridgeia piscesae symbiont	319	3	P	COG1116	ABC-type nitrate/sulfonate/bicarbonate transport system, ATPase component
GC_00002836	Ridgeia piscesae symbiont	318	3	P	COG1116	ABC-type nitrate/sulfonate/bicarbonate transport system, ATPase component
GC_00002836	Riftia pachyptila symbiont	1974	3	P	COG1116	ABC-type nitrate/sulfonate/bicarbonate transport system, ATPase component
GC_00002836	Tevnia jerichonana symbiont	147	3	P	COG1116	ABC-type nitrate/sulfonate/bicarbonate transport system, ATPase component
GC_00002836	Tevnia jerichonana symbiont	148	3	P	COG1116	ABC-type nitrate/sulfonate/bicarbonate transport system, ATPase component
GC_00002839	Ridgeia piscesae symbiont	1325	3	T|K	COG2197	DNA-binding response regulator, NarL/FixJ family, contains REC and HTH domains
GC_00002839	Ridgeia piscesae symbiont	772	3	T|K	COG2197	DNA-binding response regulator, NarL/FixJ family, contains REC and HTH domains
GC_00002839	Riftia pachyptila symbiont	671	3	K|T	COG2197	DNA-binding response regulator, NarL/FixJ family, contains REC and HTH domains
GC_00002839	Riftia pachyptila symbiont	670	3	K|T	COG2197	DNA-binding response regulator, NarL/FixJ family, contains REC and HTH domains
GC_00002839	Tevnia jerichonana symbiont	1641	3	K|T	COG2197	DNA-binding response regulator, NarL/FixJ family, contains REC and HTH domains
GC_00002844	Ridgeia piscesae symbiont	3143	3	T	COG0784|COG0784|COG2198|COG4564|COG5002	CheY chemotaxis protein or a CheY-like REC (receiver) domain|CheY chemotaxis protein or a CheY-like REC (receiver) domain|HPt (histidine-containing phosphotransfer) domain|Signal transduction histidine kinase|Signal transduction histidine kinase
GC_00002844	Riftia pachyptila symbiont	1582	3	T	COG0784|COG2205	CheY chemotaxis protein or a CheY-like REC (receiver) domain|K+-sensing histidine kinase KdpD
GC_00002844	Riftia pachyptila symbiont	1583	3	T	COG0784|COG0784|COG2198|COG4564|COG5002	CheY chemotaxis protein or a CheY-like REC (receiver) domain|CheY chemotaxis protein or a CheY-like REC (receiver) domain|HPt (histidine-containing phosphotransfer) domain|Signal transduction histidine kinase|Signal transduction histidine kinase
GC_00002844	Riftia pachyptila symbiont	1584	3	T	COG0784|COG0784|COG2198|COG4564|COG5002	CheY chemotaxis protein or a CheY-like REC (receiver) domain|CheY chemotaxis protein or a CheY-like REC (receiver) domain|HPt (histidine-containing phosphotransfer) domain|Signal transduction histidine kinase|Signal transduction histidine kinase
GC_00002844	Tevnia jerichonana symbiont	1047	3	T	COG0784|COG0784|COG2198|COG4564|COG5002	CheY chemotaxis protein or a CheY-like REC (receiver) domain|CheY chemotaxis protein or a CheY-like REC (receiver) domain|HPt (histidine-containing phosphotransfer) domain|Signal transduction histidine kinase|Signal transduction histidine kinase
GC_00002846	Ridgeia piscesae symbiont	1633	3
GC_00002846	Riftia pachyptila symbiont	1339	3
GC_00002846	Tevnia jerichonana symbiont	415	3
GC_00002846	Tevnia jerichonana symbiont	416	3
GC_00002846	Tevnia jerichonana symbiont	423	3
GC_00002849	Ridgeia piscesae symbiont	1962	3	T	COG4191	Signal transduction histidine kinase regulating C4-dicarboxylate transport system
GC_00002849	Riftia pachyptila symbiont	404	3	T	COG4191	Signal transduction histidine kinase regulating C4-dicarboxylate transport system
GC_00002849	Riftia pachyptila symbiont	402	3	T	COG0664|COG4191	cAMP-binding domain of CRP or a regulatory subunit of cAMP-dependent protein kinases|Signal transduction histidine kinase regulating C4-dicarboxylate transport system
GC_00002849	Riftia pachyptila symbiont	403	3	T	COG4191	Signal transduction histidine kinase regulating C4-dicarboxylate transport system
GC_00002849	Tevnia jerichonana symbiont	186	3	T	COG4191	Signal transduction histidine kinase regulating C4-dicarboxylate transport system
GC_00002850	Ridgeia piscesae symbiont	1029	3	P	COG0025	NhaP-type Na+/H+ or K+/H+ antiporter
GC_00002850	Ridgeia piscesae symbiont	1028	3	P	COG0475	Kef-type K+ transport system, membrane component KefB
GC_00002850	Ridgeia piscesae symbiont	1030	3	P	COG0475	Kef-type K+ transport system, membrane component KefB
GC_00002850	Riftia pachyptila symbiont	2698	3	P	COG0025	NhaP-type Na+/H+ or K+/H+ antiporter
GC_00002850	Tevnia jerichonana symbiont	787	3	P	COG0025	NhaP-type Na+/H+ or K+/H+ antiporter
GC_00002860	Ridgeia piscesae symbiont	849	3	T|K	COG0745|COG2203|COG3706|COG5001	DNA-binding response regulator, OmpR family, contains REC and winged-helix (wHTH) domain|GAF domain|Two-component response regulator, PleD family, consists of two REC domains and a diguanylate cyclase (GGDEF) domain|Predicted signal transduction protein containing a membrane domain, an EAL and a GGDEF domain
GC_00002860	Ridgeia piscesae symbiont	850	3	T|K	COG2203|COG3829|COG5001	GAF domain|Transcriptional regulator containing PAS, AAA-type ATPase, and DNA-binding Fis domains|Predicted signal transduction protein containing a membrane domain, an EAL and a GGDEF domain
GC_00002860	Riftia pachyptila symbiont	1691	3	K|T	COG2203|COG3829|COG5001	GAF domain|Transcriptional regulator containing PAS, AAA-type ATPase, and DNA-binding Fis domains|Predicted signal transduction protein containing a membrane domain, an EAL and a GGDEF domain
GC_00002860	Tevnia jerichonana symbiont	1092	3	K|T	COG2203|COG3829|COG5001	GAF domain|Transcriptional regulator containing PAS, AAA-type ATPase, and DNA-binding Fis domains|Predicted signal transduction protein containing a membrane domain, an EAL and a GGDEF domain
GC_00002875	Ridgeia piscesae symbiont	2464	3	T	COG2205|COG3850	K+-sensing histidine kinase KdpD|Signal transduction histidine kinase, nitrate/nitrite-specific
GC_00002875	Riftia pachyptila symbiont	3377	3	T	COG2205	K+-sensing histidine kinase KdpD
GC_00002875	Riftia pachyptila symbiont	3457	3	T	COG2205|COG3850	K+-sensing histidine kinase KdpD|Signal transduction histidine kinase, nitrate/nitrite-specific
GC_00002875	Tevnia jerichonana symbiont	2837	3	T	COG2205|COG3850	K+-sensing histidine kinase KdpD|Signal transduction histidine kinase, nitrate/nitrite-specific
GC_00002877	Ridgeia piscesae symbiont	161	3	R	COG4928	Predicted P-loop ATPase, KAP-like
GC_00002877	Ridgeia piscesae symbiont	162	3
GC_00002877	Riftia pachyptila symbiont	1636	3	R	COG4928	Predicted P-loop ATPase, KAP-like
GC_00002877	Tevnia jerichonana symbiont	2946	3	R	COG4928	Predicted P-loop ATPase, KAP-like
GC_00002879	Ridgeia piscesae symbiont	556	3	R	COG3150	Predicted esterase YcpF, UPF0227 family
GC_00002879	Ridgeia piscesae symbiont	2880	3	R	COG3150	Predicted esterase YcpF, UPF0227 family
GC_00002879	Riftia pachyptila symbiont	6	3	R	COG3150	Predicted esterase YcpF, UPF0227 family
GC_00002879	Tevnia jerichonana symbiont	1548	3	R	COG3150	Predicted esterase YcpF, UPF0227 family
GC_00002887	Ridgeia piscesae symbiont	483	3
GC_00002887	Riftia pachyptila symbiont	2276	3
GC_00002887	Tevnia jerichonana symbiont	715	3
GC_00002887	Tevnia jerichonana symbiont	716	3
GC_00002897	Ridgeia piscesae symbiont	663	3	T	COG1716	Forkhead associated (FHA) domain, binds pSer, pThr, pTyr
GC_00002897	Riftia pachyptila symbiont	3350	3
GC_00002897	Riftia pachyptila symbiont	3351	3	T	COG1716	Forkhead associated (FHA) domain, binds pSer, pThr, pTyr
GC_00002897	Tevnia jerichonana symbiont	3375	3	T	COG1716	Forkhead associated (FHA) domain, binds pSer, pThr, pTyr
GC_00002903	Ridgeia piscesae symbiont	1192	3	L	COG0699	Replication fork clamp-binding protein CrfC (dynamin-like GTPase family)
GC_00002903	Riftia pachyptila symbiont	485	3	L	COG0699	Replication fork clamp-binding protein CrfC (dynamin-like GTPase family)
GC_00002903	Tevnia jerichonana symbiont	2627	3	L	COG0699	Replication fork clamp-binding protein CrfC (dynamin-like GTPase family)
GC_00002903	Tevnia jerichonana symbiont	2626	3	L	COG0699	Replication fork clamp-binding protein CrfC (dynamin-like GTPase family)
GC_00002918	Ridgeia piscesae symbiont	497	3	T	COG0790|COG0790	TPR repeat|TPR repeat
GC_00002918	Ridgeia piscesae symbiont	587	3
GC_00002918	Riftia pachyptila symbiont	562	3	T	COG0790|COG0790|COG0790	TPR repeat|TPR repeat|TPR repeat
GC_00002918	Tevnia jerichonana symbiont	1289	3	T	COG0790|COG0790|COG0790	TPR repeat|TPR repeat|TPR repeat
GC_00002920	Ridgeia piscesae symbiont	2062	3	T	COG1639	HD-like signal output (HDOD) domain, no enzymatic activity
GC_00002920	Ridgeia piscesae symbiont	1268	3
GC_00002920	Riftia pachyptila symbiont	1894	3	T	COG1639	HD-like signal output (HDOD) domain, no enzymatic activity
GC_00002920	Tevnia jerichonana symbiont	604	3	T	COG1639	HD-like signal output (HDOD) domain, no enzymatic activity
GC_00002927	Ridgeia piscesae symbiont	1150	3	D|S	COG1511|COG3266	Uncharacterized membrane protein YhgE, phage infection protein (PIP) family|Cell division protein DamX, binds to the septal ring, contains C-terminal SPOR domain
GC_00002927	Ridgeia piscesae symbiont	1147	3
GC_00002927	Riftia pachyptila symbiont	2527	3	D|S	COG1511|COG3266	Uncharacterized membrane protein YhgE, phage infection protein (PIP) family|Cell division protein DamX, binds to the septal ring, contains C-terminal SPOR domain
GC_00002927	Tevnia jerichonana symbiont	3140	3	D|S	COG1511|COG3266	Uncharacterized membrane protein YhgE, phage infection protein (PIP) family|Cell division protein DamX, binds to the septal ring, contains C-terminal SPOR domain
GC_00002936	Ridgeia piscesae symbiont	44	3
GC_00002936	Ridgeia piscesae symbiont	68	3
GC_00002936	Riftia pachyptila symbiont	1480	3
GC_00002936	Tevnia jerichonana symbiont	984	3
GC_00002950	Ridgeia piscesae symbiont	689	3	O	COG1999	Cytochrome oxidase Cu insertion factor, SCO1/SenC/PrrC family
GC_00002950	Riftia pachyptila symbiont	2154	3
GC_00002950	Riftia pachyptila symbiont	3470	3	O	COG1999	Cytochrome oxidase Cu insertion factor, SCO1/SenC/PrrC family
GC_00002950	Tevnia jerichonana symbiont	1823	3	O	COG1999	Cytochrome oxidase Cu insertion factor, SCO1/SenC/PrrC family
GC_00002964	Ridgeia piscesae symbiont	33	3	O	COG0526	Thiol-disulfide isomerase or thioredoxin
GC_00002964	Ridgeia piscesae symbiont	54	3
GC_00002964	Riftia pachyptila symbiont	1492	3	O	COG0526	Thiol-disulfide isomerase or thioredoxin
GC_00002964	Tevnia jerichonana symbiont	972	3	O	COG0526	Thiol-disulfide isomerase or thioredoxin
GC_00002966	Ridgeia piscesae symbiont	1828	3	C	COG1436	Archaeal/vacuolar-type H+-ATPase subunit F/Vma7
GC_00002966	Riftia pachyptila symbiont	954	3	C	COG1436	Archaeal/vacuolar-type H+-ATPase subunit F/Vma7
GC_00002966	Riftia pachyptila symbiont	955	3
GC_00002966	Tevnia jerichonana symbiont	457	3	C	COG1436	Archaeal/vacuolar-type H+-ATPase subunit F/Vma7
GC_00002972	Ridgeia piscesae symbiont	52	3	T	COG4191	Signal transduction histidine kinase regulating C4-dicarboxylate transport system
GC_00002972	Riftia pachyptila symbiont	2922	3	N|T	COG0840|COG5000	Methyl-accepting chemotaxis protein|Signal transduction histidine kinase involved in nitrogen fixation and metabolism regulation
GC_00002972	Riftia pachyptila symbiont	2923	3	T	COG4191	Signal transduction histidine kinase regulating C4-dicarboxylate transport system
GC_00002972	Tevnia jerichonana symbiont	928	3	T	COG4191	Signal transduction histidine kinase regulating C4-dicarboxylate transport system
GC_00002973	Ridgeia piscesae symbiont	806	3	V	COG4257	Streptogramin lyase
GC_00002973	Riftia pachyptila symbiont	3511	3	V	COG4257	Streptogramin lyase
GC_00002973	Riftia pachyptila symbiont	3544	3	R	COG2304	Secreted protein containing bacterial Ig-like domain and vWFA domain
GC_00002973	Tevnia jerichonana symbiont	1677	3	V	COG4257	Streptogramin lyase
GC_00002974	Ridgeia piscesae symbiont	740	3	U	COG4796	Type II secretory pathway, component HofQ
GC_00002974	Riftia pachyptila symbiont	2181	3	U	COG1450	Type II secretory pathway component GspD/PulD (secretin)
GC_00002974	Riftia pachyptila symbiont	2388	3
GC_00002974	Tevnia jerichonana symbiont	818	3	U	COG1450	Type II secretory pathway component GspD/PulD (secretin)
GC_00002975	Ridgeia piscesae symbiont	1951	3	T	COG3026	Negative regulator of sigma E activity
GC_00002975	Riftia pachyptila symbiont	387	3
GC_00002975	Riftia pachyptila symbiont	388	3
GC_00002975	Tevnia jerichonana symbiont	198	3	T	COG3026	Negative regulator of sigma E activity
GC_00002976	Ridgeia piscesae symbiont	2641	3
GC_00002976	Riftia pachyptila symbiont	1815	3
GC_00002976	Tevnia jerichonana symbiont	3296	3
GC_00002976	Tevnia jerichonana symbiont	1112	3
GC_00002979	Ridgeia piscesae symbiont	3152	3	R	COG4666	TRAP-type uncharacterized transport system, fused permease components
GC_00002979	Riftia pachyptila symbiont	3223	3	R	COG4666	TRAP-type uncharacterized transport system, fused permease components
GC_00002979	Tevnia jerichonana symbiont	1036	3	R	COG4666	TRAP-type uncharacterized transport system, fused permease components
GC_00002979	Tevnia jerichonana symbiont	1035	3	R	COG4666	TRAP-type uncharacterized transport system, fused permease components
GC_00002980	Ridgeia piscesae symbiont	1863	3	T	COG2199	GGDEF domain, diguanylate cyclase (c-di-GMP synthetase) or its enzymatically inactive variants
GC_00002980	Ridgeia piscesae symbiont	1864	3	T|K	COG3706	Two-component response regulator, PleD family, consists of two REC domains and a diguanylate cyclase (GGDEF) domain
GC_00002980	Riftia pachyptila symbiont	1528	3	T	COG2199	GGDEF domain, diguanylate cyclase (c-di-GMP synthetase) or its enzymatically inactive variants
GC_00002980	Tevnia jerichonana symbiont	2916	3	T	COG2199	GGDEF domain, diguanylate cyclase (c-di-GMP synthetase) or its enzymatically inactive variants
GC_00002983	Ridgeia piscesae symbiont	589	3	T|K	COG3437|COG3829|COG4191|COG5001	Response regulator c-di-GMP phosphodiesterase, RpfG family, contains REC and HD-GYP domains|Transcriptional regulator containing PAS, AAA-type ATPase, and DNA-binding Fis domains|Signal transduction histidine kinase regulating C4-dicarboxylate transport system|Predicted signal transduction protein containing a membrane domain, an EAL and a GGDEF domain
GC_00002983	Riftia pachyptila symbiont	3489	3	K|T	COG3437|COG3829|COG4191|COG5001	Response regulator c-di-GMP phosphodiesterase, RpfG family, contains REC and HD-GYP domains|Transcriptional regulator containing PAS, AAA-type ATPase, and DNA-binding Fis domains|Signal transduction histidine kinase regulating C4-dicarboxylate transport system|Predicted signal transduction protein containing a membrane domain, an EAL and a GGDEF domain
GC_00002983	Riftia pachyptila symbiont	3488	3
GC_00002983	Tevnia jerichonana symbiont	1291	3	K|T	COG3437|COG3829|COG4191|COG5001	Response regulator c-di-GMP phosphodiesterase, RpfG family, contains REC and HD-GYP domains|Transcriptional regulator containing PAS, AAA-type ATPase, and DNA-binding Fis domains|Signal transduction histidine kinase regulating C4-dicarboxylate transport system|Predicted signal transduction protein containing a membrane domain, an EAL and a GGDEF domain
GC_00002984	Ridgeia piscesae symbiont	1317	3	T|K	COG0745|COG2202|COG2202|COG3275|COG3852	DNA-binding response regulator, OmpR family, contains REC and winged-helix (wHTH) domain|PAS domain|PAS domain|Sensor histidine kinase, LytS/YehU family|Signal transduction histidine kinase, nitrogen specific
GC_00002984	Riftia pachyptila symbiont	680	3	K|T	COG0745|COG2202|COG2202|COG3275|COG3852	DNA-binding response regulator, OmpR family, contains REC and winged-helix (wHTH) domain|PAS domain|PAS domain|Sensor histidine kinase, LytS/YehU family|Signal transduction histidine kinase, nitrogen specific
GC_00002984	Tevnia jerichonana symbiont	3237	3	K|T	COG0745|COG4191	DNA-binding response regulator, OmpR family, contains REC and winged-helix (wHTH) domain|Signal transduction histidine kinase regulating C4-dicarboxylate transport system
GC_00002984	Tevnia jerichonana symbiont	1632	3	K|T	COG0745|COG0784|COG2198|COG2202|COG2202|COG2205|COG3290|COG4191	DNA-binding response regulator, OmpR family, contains REC and winged-helix (wHTH) domain|CheY chemotaxis protein or a CheY-like REC (receiver) domain|HPt (histidine-containing phosphotransfer) domain|PAS domain|PAS domain|K+-sensing histidine kinase KdpD|Sensor histidine kinase regulating citrate/malate metabolism|Signal transduction histidine kinase regulating C4-dicarboxylate transport system
GC_00002986	Ridgeia piscesae symbiont	2653	3	M	COG1136	ABC-type lipoprotein export system, ATPase component
GC_00002986	Riftia pachyptila symbiont	1828	3
GC_00002986	Riftia pachyptila symbiont	1827	3	M	COG1136	ABC-type lipoprotein export system, ATPase component
GC_00002986	Tevnia jerichonana symbiont	3284	3	M	COG1136	ABC-type lipoprotein export system, ATPase component
GC_00002987	Ridgeia piscesae symbiont	2497	3	T	COG2199	GGDEF domain, diguanylate cyclase (c-di-GMP synthetase) or its enzymatically inactive variants
GC_00002987	Riftia pachyptila symbiont	2303	3	T	COG2199	GGDEF domain, diguanylate cyclase (c-di-GMP synthetase) or its enzymatically inactive variants
GC_00002987	Tevnia jerichonana symbiont	3016	3	T	COG2199	GGDEF domain, diguanylate cyclase (c-di-GMP synthetase) or its enzymatically inactive variants
GC_00002987	Tevnia jerichonana symbiont	3015	3	K|T	COG1716|COG3706	Forkhead associated (FHA) domain, binds pSer, pThr, pTyr|Two-component response regulator, PleD family, consists of two REC domains and a diguanylate cyclase (GGDEF) domain
GC_00002989	Ridgeia piscesae symbiont	246	3	G	COG3534	Alpha-L-arabinofuranosidase
GC_00002989	Riftia pachyptila symbiont	2940	3	G	COG3866	Pectate lyase
GC_00002989	Riftia pachyptila symbiont	809	3	G	COG3867	Arabinogalactan endo-1,4-beta-galactosidase
GC_00002989	Tevnia jerichonana symbiont	1788	3	G	COG3534	Alpha-L-arabinofuranosidase
GC_00002990	Ridgeia piscesae symbiont	1938	3	S	COG4715	Uncharacterized conserved protein, contains Zn finger domain
GC_00002990	Riftia pachyptila symbiont	372	3	S	COG4715	Uncharacterized conserved protein, contains Zn finger domain
GC_00002990	Riftia pachyptila symbiont	373	3	S	COG4715	Uncharacterized conserved protein, contains Zn finger domain
GC_00002990	Tevnia jerichonana symbiont	210	3	S	COG4715	Uncharacterized conserved protein, contains Zn finger domain
GC_00002991	Ridgeia piscesae symbiont	693	3	T	COG1073	Fermentation-respiration switch protein FrsA, has esterase activity, DUF1100 family
GC_00002991	Ridgeia piscesae symbiont	2401	3	T	COG1073	Fermentation-respiration switch protein FrsA, has esterase activity, DUF1100 family
GC_00002991	Riftia pachyptila symbiont	2223	3	T	COG1073	Fermentation-respiration switch protein FrsA, has esterase activity, DUF1100 family
GC_00002991	Tevnia jerichonana symbiont	1865	3	T	COG1073	Fermentation-respiration switch protein FrsA, has esterase activity, DUF1100 family
GC_00002992	Ridgeia piscesae symbiont	1585	3
GC_00002992	Riftia pachyptila symbiont	2824	3
GC_00002992	Riftia pachyptila symbiont	3098	3
GC_00002992	Tevnia jerichonana symbiont	371	3
GC_00002993	Ridgeia piscesae symbiont	1356	3	L	COG1330	Exonuclease V gamma subunit
GC_00002993	Riftia pachyptila symbiont	933	3	L	COG1330	Exonuclease V gamma subunit
GC_00002993	Tevnia jerichonana symbiont	1734	3	L	COG1330	Exonuclease V gamma subunit
GC_00002993	Tevnia jerichonana symbiont	1735	3	L	COG1330	Exonuclease V gamma subunit
GC_00002994	Ridgeia piscesae symbiont	292	3	T	COG0664	cAMP-binding domain of CRP or a regulatory subunit of cAMP-dependent protein kinases
GC_00002994	Riftia pachyptila symbiont	841	3	T	COG0664	cAMP-binding domain of CRP or a regulatory subunit of cAMP-dependent protein kinases
GC_00002994	Tevnia jerichonana symbiont	1708	3	T	COG0664	cAMP-binding domain of CRP or a regulatory subunit of cAMP-dependent protein kinases
GC_00002994	Tevnia jerichonana symbiont	862	3	T	COG0664	cAMP-binding domain of CRP or a regulatory subunit of cAMP-dependent protein kinases
GC_00002998	Ridgeia piscesae symbiont	611	3
GC_00002998	Riftia pachyptila symbiont	2706	3
GC_00002998	Riftia pachyptila symbiont	2707	3
GC_00002998	Tevnia jerichonana symbiont	1325	3
GC_00002999	Ridgeia piscesae symbiont	230	3
GC_00002999	Riftia pachyptila symbiont	1032	3
GC_00002999	Riftia pachyptila symbiont	1031	3
GC_00002999	Tevnia jerichonana symbiont	1501	3
GC_00003000	Ridgeia piscesae symbiont	3140	3	T	COG2199	GGDEF domain, diguanylate cyclase (c-di-GMP synthetase) or its enzymatically inactive variants
GC_00003000	Riftia pachyptila symbiont	1578	3	T	COG2199	GGDEF domain, diguanylate cyclase (c-di-GMP synthetase) or its enzymatically inactive variants
GC_00003000	Riftia pachyptila symbiont	1579	3
GC_00003000	Tevnia jerichonana symbiont	1051	3	T	COG2199	GGDEF domain, diguanylate cyclase (c-di-GMP synthetase) or its enzymatically inactive variants
GC_00003001	Ridgeia piscesae symbiont	308	3	G|M	COG0438|COG1216	Glycosyltransferase involved in cell wall bisynthesis|Glycosyltransferase, GT2 family
GC_00003001	Riftia pachyptila symbiont	3131	3	M|G	COG0438|COG1216	Glycosyltransferase involved in cell wall bisynthesis|Glycosyltransferase, GT2 family
GC_00003001	Tevnia jerichonana symbiont	160	3	R|J|G|M	COG0381|COG0438|COG0457|COG0457|COG1216|COG1216|COG1216|COG1216|COG1216|COG2519	UDP-N-acetylglucosamine 2-epimerase|Glycosyltransferase involved in cell wall bisynthesis|Tetratricopeptide (TPR) repeat|Tetratricopeptide (TPR) repeat|Glycosyltransferase, GT2 family|Glycosyltransferase, GT2 family|Glycosyltransferase, GT2 family|Glycosyltransferase, GT2 family|Glycosyltransferase, GT2 family|tRNA A58 N-methylase Trm61
GC_00003001	Tevnia jerichonana symbiont	161	3	G|M	COG0438|COG1216|COG1216	Glycosyltransferase involved in cell wall bisynthesis|Glycosyltransferase, GT2 family|Glycosyltransferase, GT2 family
GC_00003002	Ridgeia piscesae symbiont	582	3
GC_00003002	Ridgeia piscesae symbiont	581	3	R	COG3333	TctA family transporter
GC_00003002	Riftia pachyptila symbiont	1054	3	R	COG3333	TctA family transporter
GC_00003002	Tevnia jerichonana symbiont	1525	3	R	COG3333	TctA family transporter
GC_00003003	Ridgeia piscesae symbiont	779	3	T	COG2205	K+-sensing histidine kinase KdpD
GC_00003003	Riftia pachyptila symbiont	662	3	T	COG2205	K+-sensing histidine kinase KdpD
GC_00003003	Riftia pachyptila symbiont	663	3	T	COG2205	K+-sensing histidine kinase KdpD
GC_00003003	Tevnia jerichonana symbiont	1648	3	T	COG2205	K+-sensing histidine kinase KdpD
GC_00003004	Ridgeia piscesae symbiont	2091	3	K	COG1309	DNA-binding transcriptional regulator, AcrR family
GC_00003004	Riftia pachyptila symbiont	3078	3	K	COG1309	DNA-binding transcriptional regulator, AcrR family
GC_00003004	Riftia pachyptila symbiont	3079	3
GC_00003004	Tevnia jerichonana symbiont	633	3	K	COG1309	DNA-binding transcriptional regulator, AcrR family
GC_00003008	Ridgeia piscesae symbiont	1756	3
GC_00003008	Riftia pachyptila symbiont	285	3
GC_00003008	Tevnia jerichonana symbiont	296	3
GC_00003008	Tevnia jerichonana symbiont	295	3
GC_00003009	Ridgeia piscesae symbiont	834	3
GC_00003009	Riftia pachyptila symbiont	3361	3
GC_00003009	Riftia pachyptila symbiont	3362	3
GC_00003009	Tevnia jerichonana symbiont	1107	3
GC_00003010	Ridgeia piscesae symbiont	2135	3	V	COG0610	Type I site-specific restriction-modification system, R (restriction) subunit and related helicases ...
GC_00003010	Riftia pachyptila symbiont	3513	3	V	COG0610	Type I site-specific restriction-modification system, R (restriction) subunit and related helicases ...
GC_00003010	Riftia pachyptila symbiont	3512	3
GC_00003010	Tevnia jerichonana symbiont	674	3	V	COG0610	Type I site-specific restriction-modification system, R (restriction) subunit and related helicases ...
GC_00003013	Ridgeia piscesae symbiont	683	3
GC_00003013	Riftia pachyptila symbiont	2146	3
GC_00003013	Riftia pachyptila symbiont	2147	3
GC_00003013	Tevnia jerichonana symbiont	1817	3
GC_00003014	Ridgeia piscesae symbiont	1871	3	D|M	COG1196|COG3264	Chromosome segregation ATPase|Small-conductance mechanosensitive channel
GC_00003014	Riftia pachyptila symbiont	1536	3	D|M	COG1196|COG3264	Chromosome segregation ATPase|Small-conductance mechanosensitive channel
GC_00003014	Tevnia jerichonana symbiont	2925	3
GC_00003014	Tevnia jerichonana symbiont	2924	3	D|M	COG1196|COG3264	Chromosome segregation ATPase|Small-conductance mechanosensitive channel
GC_00003015	Ridgeia piscesae symbiont	835	3
GC_00003015	Riftia pachyptila symbiont	3360	3
GC_00003015	Riftia pachyptila symbiont	2941	3
GC_00003015	Tevnia jerichonana symbiont	1106	3
GC_00003016	Ridgeia piscesae symbiont	2476	3	T|N	COG0840	Methyl-accepting chemotaxis protein
GC_00003016	Riftia pachyptila symbiont	2071	3	N|T	COG0840|COG3290	Methyl-accepting chemotaxis protein|Sensor histidine kinase regulating citrate/malate metabolism
GC_00003016	Tevnia jerichonana symbiont	2824	3	N|T	COG0840	Methyl-accepting chemotaxis protein
GC_00003016	Tevnia jerichonana symbiont	2823	3
GC_00003017	Ridgeia piscesae symbiont	1397	3	T	COG0666|COG0666	Ankyrin repeat|Ankyrin repeat
GC_00003017	Riftia pachyptila symbiont	1540	3	T	COG0666|COG0666	Ankyrin repeat|Ankyrin repeat
GC_00003017	Tevnia jerichonana symbiont	2176	3	L|T	COG0666|COG0666|COG0666|COG5627	Ankyrin repeat|Ankyrin repeat|Ankyrin repeat|SUMO ligase MMS21, Smc5/6 complex, required for cell growth and DNA repair
GC_00003017	Tevnia jerichonana symbiont	2177	3	T	COG0666|COG0666	Ankyrin repeat|Ankyrin repeat
GC_00003019	Ridgeia piscesae symbiont	2933	3	P	COG2239	Mg/Co/Ni transporter MgtE (contains CBS domain)
GC_00003019	Riftia pachyptila symbiont	879	3	P	COG2239	Mg/Co/Ni transporter MgtE (contains CBS domain)
GC_00003019	Riftia pachyptila symbiont	878	3	P	COG2239	Mg/Co/Ni transporter MgtE (contains CBS domain)
GC_00003019	Tevnia jerichonana symbiont	1601	3	P	COG2239	Mg/Co/Ni transporter MgtE (contains CBS domain)
GC_00003020	Ridgeia piscesae symbiont	1587	3	U|W|N	COG2804	Type II secretory pathway ATPase GspE/PulE or T4P pilus assembly pathway ATPase PilB
GC_00003020	Riftia pachyptila symbiont	3100	3	U|N|W	COG2804	Type II secretory pathway ATPase GspE/PulE or T4P pilus assembly pathway ATPase PilB
GC_00003020	Riftia pachyptila symbiont	3101	3	U|N|W	COG2804	Type II secretory pathway ATPase GspE/PulE or T4P pilus assembly pathway ATPase PilB
GC_00003020	Tevnia jerichonana symbiont	373	3	N|U|W	COG2804	Type II secretory pathway ATPase GspE/PulE or T4P pilus assembly pathway ATPase PilB
GC_00003021	Ridgeia piscesae symbiont	452	3	P	COG1108	ABC-type Mn2+/Zn2+ transport system, permease component
GC_00003021	Riftia pachyptila symbiont	2060	3	P	COG1108	ABC-type Mn2+/Zn2+ transport system, permease component
GC_00003021	Riftia pachyptila symbiont	2059	3	P	COG1108	ABC-type Mn2+/Zn2+ transport system, permease component
GC_00003021	Tevnia jerichonana symbiont	2680	3	P	COG1108	ABC-type Mn2+/Zn2+ transport system, permease component
GC_00003023	Ridgeia piscesae symbiont	2778	3	L	COG1515	Deoxyinosine 3'endonuclease (endonuclease V)
GC_00003023	Riftia pachyptila symbiont	297	3	L	COG1515	Deoxyinosine 3'endonuclease (endonuclease V)
GC_00003023	Tevnia jerichonana symbiont	2053	3	L	COG1515	Deoxyinosine 3'endonuclease (endonuclease V)
GC_00003023	Tevnia jerichonana symbiont	2285	3	L	COG1515	Deoxyinosine 3'endonuclease (endonuclease V)
GC_00003024	Ridgeia piscesae symbiont	1591	3	D|U	COG3266|COG3267	Cell division protein DamX, binds to the septal ring, contains C-terminal SPOR domain|Type II secretory pathway, component ExeA (predicted ATPase)
GC_00003024	Riftia pachyptila symbiont	3106	3	D|U	COG3266|COG3267	Cell division protein DamX, binds to the septal ring, contains C-terminal SPOR domain|Type II secretory pathway, component ExeA (predicted ATPase)
GC_00003024	Riftia pachyptila symbiont	3105	3
GC_00003024	Tevnia jerichonana symbiont	376	3	D|U	COG3266|COG3267	Cell division protein DamX, binds to the septal ring, contains C-terminal SPOR domain|Type II secretory pathway, component ExeA (predicted ATPase)
GC_00003025	Ridgeia piscesae symbiont	3155	3	M	COG2982	Uncharacterized protein involved in outer membrane biogenesis
GC_00003025	Ridgeia piscesae symbiont	3154	3	M	COG2982	Uncharacterized protein involved in outer membrane biogenesis
GC_00003025	Riftia pachyptila symbiont	3225	3	M	COG2982	Uncharacterized protein involved in outer membrane biogenesis
GC_00003025	Tevnia jerichonana symbiont	1033	3	M	COG2982	Uncharacterized protein involved in outer membrane biogenesis
GC_00003026	Ridgeia piscesae symbiont	1418	3
GC_00003026	Riftia pachyptila symbiont	1791	3
GC_00003026	Riftia pachyptila symbiont	1790	3
GC_00003026	Tevnia jerichonana symbiont	2197	3
GC_00003027	Ridgeia piscesae symbiont	1191	3	J	COG0486	tRNA U34 5-carboxymethylaminomethyl modifying GTPase MnmE/TrmE
GC_00003027	Riftia pachyptila symbiont	486	3	J	COG0486	tRNA U34 5-carboxymethylaminomethyl modifying GTPase MnmE/TrmE
GC_00003027	Tevnia jerichonana symbiont	2628	3	J	COG0486	tRNA U34 5-carboxymethylaminomethyl modifying GTPase MnmE/TrmE
GC_00003027	Tevnia jerichonana symbiont	2629	3	J	COG0486	tRNA U34 5-carboxymethylaminomethyl modifying GTPase MnmE/TrmE
GC_00003029	Ridgeia piscesae symbiont	1007	3	C|E	COG0506|COG1012	Proline dehydrogenase|Acyl-CoA reductase or other NAD-dependent aldehyde dehydrogenase
GC_00003029	Riftia pachyptila symbiont	1154	3	C|E	COG0506|COG1012	Proline dehydrogenase|Acyl-CoA reductase or other NAD-dependent aldehyde dehydrogenase
GC_00003029	Tevnia jerichonana symbiont	764	3	E|C	COG0506|COG1012	Proline dehydrogenase|Acyl-CoA reductase or other NAD-dependent aldehyde dehydrogenase
GC_00003029	Tevnia jerichonana symbiont	765	3	E|C	COG0506|COG1012	Proline dehydrogenase|Acyl-CoA reductase or other NAD-dependent aldehyde dehydrogenase
GC_00003030	Ridgeia piscesae symbiont	3237	3	P	COG0573	ABC-type phosphate transport system, permease component
GC_00003030	Riftia pachyptila symbiont	3495	3	P	COG0573	ABC-type phosphate transport system, permease component
GC_00003030	Riftia pachyptila symbiont	3494	3	P	COG0573	ABC-type phosphate transport system, permease component
GC_00003030	Tevnia jerichonana symbiont	2557	3	P	COG0573	ABC-type phosphate transport system, permease component
GC_00003031	Ridgeia piscesae symbiont	1963	3
GC_00003031	Riftia pachyptila symbiont	2823	3
GC_00003031	Riftia pachyptila symbiont	405	3
GC_00003031	Tevnia jerichonana symbiont	185	3
GC_00003033	Ridgeia piscesae symbiont	2493	3	T	COG1073	Fermentation-respiration switch protein FrsA, has esterase activity, DUF1100 family
GC_00003033	Riftia pachyptila symbiont	2298	3	T	COG1073	Fermentation-respiration switch protein FrsA, has esterase activity, DUF1100 family
GC_00003033	Riftia pachyptila symbiont	2297	3	T	COG1073	Fermentation-respiration switch protein FrsA, has esterase activity, DUF1100 family
GC_00003033	Tevnia jerichonana symbiont	3019	3	T	COG1073	Fermentation-respiration switch protein FrsA, has esterase activity, DUF1100 family
GC_00003034	Ridgeia piscesae symbiont	1567	3	T|N	COG0840	Methyl-accepting chemotaxis protein
GC_00003034	Riftia pachyptila symbiont	232	3	N|T	COG0840	Methyl-accepting chemotaxis protein
GC_00003034	Riftia pachyptila symbiont	233	3	N|T	COG0840	Methyl-accepting chemotaxis protein
GC_00003034	Tevnia jerichonana symbiont	348	3	N|T	COG0840	Methyl-accepting chemotaxis protein
GC_00003036	Ridgeia piscesae symbiont	2928	3	S	COG3164	Uncharacterized conserved protein YhdP, contains DUF3971 and AsmA2 domains
GC_00003036	Riftia pachyptila symbiont	872	3	S	COG3164	Uncharacterized conserved protein YhdP, contains DUF3971 and AsmA2 domains
GC_00003036	Riftia pachyptila symbiont	873	3	S	COG3164	Uncharacterized conserved protein YhdP, contains DUF3971 and AsmA2 domains
GC_00003036	Tevnia jerichonana symbiont	1596	3	S	COG3164	Uncharacterized conserved protein YhdP, contains DUF3971 and AsmA2 domains
GC_00003037	Ridgeia piscesae symbiont	4	3	C	COG0243	Anaerobic selenocysteine-containing dehydrogenase
GC_00003037	Riftia pachyptila symbiont	2918	3	C	COG0243	Anaerobic selenocysteine-containing dehydrogenase
GC_00003037	Tevnia jerichonana symbiont	932	3	C	COG0243	Anaerobic selenocysteine-containing dehydrogenase
GC_00003037	Tevnia jerichonana symbiont	933	3	C	COG0243	Anaerobic selenocysteine-containing dehydrogenase
GC_00003038	Ridgeia piscesae symbiont	631	3	T	COG2334	Ser/Thr protein kinase RdoA involved in Cpx stress response, MazF antagonist
GC_00003038	Ridgeia piscesae symbiont	630	3	R	COG3173	Predicted kinase, aminoglycoside phosphotransferase (APT) family
GC_00003038	Riftia pachyptila symbiont	527	3	R	COG3173	Predicted kinase, aminoglycoside phosphotransferase (APT) family
GC_00003038	Tevnia jerichonana symbiont	1256	3	R	COG3173	Predicted kinase, aminoglycoside phosphotransferase (APT) family
GC_00003039	Ridgeia piscesae symbiont	3185	3	E	COG3842	ABC-type Fe3+/spermidine/putrescine transport systems, ATPase components
GC_00003039	Riftia pachyptila symbiont	2243	3	E	COG3842	ABC-type Fe3+/spermidine/putrescine transport systems, ATPase components
GC_00003039	Riftia pachyptila symbiont	2244	3	E	COG3842	ABC-type Fe3+/spermidine/putrescine transport systems, ATPase components
GC_00003039	Tevnia jerichonana symbiont	1005	3	E	COG3842	ABC-type Fe3+/spermidine/putrescine transport systems, ATPase components
GC_00003042	Ridgeia piscesae symbiont	28	3	R	COG1253	Hemolysin or related protein, contains CBS domains
GC_00003042	Riftia pachyptila symbiont	1199	3	R	COG1253	Hemolysin or related protein, contains CBS domains
GC_00003042	Tevnia jerichonana symbiont	2807	3	R	COG1253	Hemolysin or related protein, contains CBS domains
GC_00003042	Tevnia jerichonana symbiont	2806	3	R	COG1253	Hemolysin or related protein, contains CBS domains
GC_00003044	Ridgeia piscesae symbiont	152	3	V	COG0841	Multidrug efflux pump subunit AcrB
GC_00003044	Ridgeia piscesae symbiont	153	3	V	COG0841	Multidrug efflux pump subunit AcrB
GC_00003044	Riftia pachyptila symbiont	2037	3	V	COG0841	Multidrug efflux pump subunit AcrB
GC_00003044	Tevnia jerichonana symbiont	2960	3	V	COG0841	Multidrug efflux pump subunit AcrB
GC_00003045	Ridgeia piscesae symbiont	569	3	T	COG2199|COG2200	GGDEF domain, diguanylate cyclase (c-di-GMP synthetase) or its enzymatically inactive variants|EAL domain, c-di-GMP-specific phosphodiesterase class I (or its enzymatically inactive variant)
GC_00003045	Riftia pachyptila symbiont	1049	3	T	COG2199|COG2200	GGDEF domain, diguanylate cyclase (c-di-GMP synthetase) or its enzymatically inactive variants|EAL domain, c-di-GMP-specific phosphodiesterase class I (or its enzymatically inactive variant)
GC_00003045	Tevnia jerichonana symbiont	1518	3	T	COG2199|COG2200	GGDEF domain, diguanylate cyclase (c-di-GMP synthetase) or its enzymatically inactive variants|EAL domain, c-di-GMP-specific phosphodiesterase class I (or its enzymatically inactive variant)
GC_00003045	Tevnia jerichonana symbiont	1519	3	T	COG2199|COG2200	GGDEF domain, diguanylate cyclase (c-di-GMP synthetase) or its enzymatically inactive variants|EAL domain, c-di-GMP-specific phosphodiesterase class I (or its enzymatically inactive variant)
GC_00003047	Ridgeia piscesae symbiont	2060	3	V|M	COG0845	Multidrug efflux pump subunit AcrA (membrane-fusion protein)
GC_00003047	Riftia pachyptila symbiont	1551	3	V|M	COG0845	Multidrug efflux pump subunit AcrA (membrane-fusion protein)
GC_00003047	Tevnia jerichonana symbiont	2163	3	V|M	COG0845	Multidrug efflux pump subunit AcrA (membrane-fusion protein)
GC_00003047	Tevnia jerichonana symbiont	2162	3	V|M	COG0845	Multidrug efflux pump subunit AcrA (membrane-fusion protein)
GC_00003048	Ridgeia piscesae symbiont	1800	3	T	COG0642	Signal transduction histidine kinase
GC_00003048	Riftia pachyptila symbiont	242	3	T	COG0642	Signal transduction histidine kinase
GC_00003048	Riftia pachyptila symbiont	241	3	T	COG0642	Signal transduction histidine kinase
GC_00003048	Tevnia jerichonana symbiont	338	3	T	COG0642	Signal transduction histidine kinase
GC_00003049	Ridgeia piscesae symbiont	1589	3	U	COG1450	Type II secretory pathway component GspD/PulD (secretin)
GC_00003049	Ridgeia piscesae symbiont	1590	3	U	COG1450	Type II secretory pathway component GspD/PulD (secretin)
GC_00003049	Riftia pachyptila symbiont	3104	3	U	COG1450	Type II secretory pathway component GspD/PulD (secretin)
GC_00003049	Tevnia jerichonana symbiont	375	3	U	COG1450	Type II secretory pathway component GspD/PulD (secretin)
GC_00003052	Ridgeia piscesae symbiont	1588	3	R	COG0457	Tetratricopeptide (TPR) repeat
GC_00003052	Riftia pachyptila symbiont	3102	3	R	COG0457	Tetratricopeptide (TPR) repeat
GC_00003052	Riftia pachyptila symbiont	3103	3
GC_00003052	Tevnia jerichonana symbiont	374	3	R	COG0457	Tetratricopeptide (TPR) repeat
GC_00003055	Ridgeia piscesae symbiont	47	3
GC_00003055	Ridgeia piscesae symbiont	22	3
GC_00003055	Riftia pachyptila symbiont	1483	3	M	COG3659	Carbohydrate-selective porin OprB
GC_00003055	Tevnia jerichonana symbiont	981	3	M	COG3659	Carbohydrate-selective porin OprB
GC_00003057	Ridgeia piscesae symbiont	2782	3
GC_00003057	Riftia pachyptila symbiont	303	3
GC_00003057	Riftia pachyptila symbiont	302	3
GC_00003057	Tevnia jerichonana symbiont	2057	3
GC_00003062	Ridgeia piscesae symbiont	2061	3	V	COG0841	Multidrug efflux pump subunit AcrB
GC_00003062	Riftia pachyptila symbiont	1550	3	V	COG0841	Multidrug efflux pump subunit AcrB
GC_00003062	Tevnia jerichonana symbiont	2165	3	V	COG0841	Multidrug efflux pump subunit AcrB
GC_00003062	Tevnia jerichonana symbiont	2164	3	V	COG0841	Multidrug efflux pump subunit AcrB
GC_00003064	Ridgeia piscesae symbiont	1936	3	R	COG4262	Predicted spermidine synthase with an N-terminal membrane domain
GC_00003064	Riftia pachyptila symbiont	370	3	R	COG4262	Predicted spermidine synthase with an N-terminal membrane domain
GC_00003064	Tevnia jerichonana symbiont	213	3	R	COG4262	Predicted spermidine synthase with an N-terminal membrane domain
GC_00003064	Tevnia jerichonana symbiont	212	3	E|G	COG0421|COG2814	Spermidine synthase|Predicted arabinose efflux permease, MFS family
GC_00003065	Ridgeia piscesae symbiont	588	3
GC_00003065	Riftia pachyptila symbiont	3487	3
GC_00003065	Riftia pachyptila symbiont	563	3
GC_00003065	Tevnia jerichonana symbiont	1290	3
GC_00003068	Ridgeia piscesae symbiont	35	3
GC_00003068	Ridgeia piscesae symbiont	51	3
GC_00003068	Riftia pachyptila symbiont	3190	3
GC_00003068	Tevnia jerichonana symbiont	3060	3
GC_00003070	Ridgeia piscesae symbiont	2747	3	M	COG2244	Membrane protein involved in the export of O-antigen and teichoic acid
GC_00003070	Riftia pachyptila symbiont	2347	3	M	COG2244	Membrane protein involved in the export of O-antigen and teichoic acid
GC_00003070	Riftia pachyptila symbiont	2348	3	M	COG2244	Membrane protein involved in the export of O-antigen and teichoic acid
GC_00003070	Tevnia jerichonana symbiont	2316	3	M	COG2244	Membrane protein involved in the export of O-antigen and teichoic acid
GC_00003071	Ridgeia piscesae symbiont	2910	3	G	COG1638	TRAP-type C4-dicarboxylate transport system, periplasmic component
GC_00003071	Riftia pachyptila symbiont	3240	3
GC_00003071	Riftia pachyptila symbiont	3462	3	G	COG1638	TRAP-type C4-dicarboxylate transport system, periplasmic component
GC_00003071	Tevnia jerichonana symbiont	1578	3	G	COG1638	TRAP-type C4-dicarboxylate transport system, periplasmic component
GC_00003073	Ridgeia piscesae symbiont	1399	3	V|M	COG0845	Multidrug efflux pump subunit AcrA (membrane-fusion protein)
GC_00003073	Riftia pachyptila symbiont	1810	3	V|M	COG0845	Multidrug efflux pump subunit AcrA (membrane-fusion protein)
GC_00003073	Riftia pachyptila symbiont	1538	3	V|M	COG0845	Multidrug efflux pump subunit AcrA (membrane-fusion protein)
GC_00003073	Tevnia jerichonana symbiont	2179	3	V|M	COG0845	Multidrug efflux pump subunit AcrA (membrane-fusion protein)
GC_00003074	Ridgeia piscesae symbiont	1383	3	T	COG4191	Signal transduction histidine kinase regulating C4-dicarboxylate transport system
GC_00003074	Ridgeia piscesae symbiont	1382	3	T	COG4191	Signal transduction histidine kinase regulating C4-dicarboxylate transport system
GC_00003074	Riftia pachyptila symbiont	786	3	T	COG0784|COG2198|COG5002	CheY chemotaxis protein or a CheY-like REC (receiver) domain|HPt (histidine-containing phosphotransfer) domain|Signal transduction histidine kinase
GC_00003074	Tevnia jerichonana symbiont	1764	3	T	COG0784|COG2198|COG5002	CheY chemotaxis protein or a CheY-like REC (receiver) domain|HPt (histidine-containing phosphotransfer) domain|Signal transduction histidine kinase
GC_00003075	Ridgeia piscesae symbiont	1423	3	E	COG0367	Asparagine synthetase B (glutamine-hydrolyzing)
GC_00003075	Riftia pachyptila symbiont	1784	3	E	COG0367	Asparagine synthetase B (glutamine-hydrolyzing)
GC_00003075	Riftia pachyptila symbiont	1785	3	E	COG0367	Asparagine synthetase B (glutamine-hydrolyzing)
GC_00003075	Tevnia jerichonana symbiont	2203	3	E	COG0367	Asparagine synthetase B (glutamine-hydrolyzing)
GC_00003077	Ridgeia piscesae symbiont	2830	3	T	COG1639	HD-like signal output (HDOD) domain, no enzymatic activity
GC_00003077	Riftia pachyptila symbiont	87	3	T	COG1639	HD-like signal output (HDOD) domain, no enzymatic activity
GC_00003077	Tevnia jerichonana symbiont	2109	3	T	COG1639	HD-like signal output (HDOD) domain, no enzymatic activity
GC_00003077	Tevnia jerichonana symbiont	2110	3
GC_00003078	Ridgeia piscesae symbiont	760	3	T|K	COG0745|COG0784|COG2198|COG2205|COG3850	DNA-binding response regulator, OmpR family, contains REC and winged-helix (wHTH) domain|CheY chemotaxis protein or a CheY-like REC (receiver) domain|HPt (histidine-containing phosphotransfer) domain|K+-sensing histidine kinase KdpD|Signal transduction histidine kinase, nitrate/nitrite-specific
GC_00003078	Riftia pachyptila symbiont	3253	3	T	COG0784|COG0784|COG2198|COG2202|COG2205	CheY chemotaxis protein or a CheY-like REC (receiver) domain|CheY chemotaxis protein or a CheY-like REC (receiver) domain|HPt (histidine-containing phosphotransfer) domain|PAS domain|K+-sensing histidine kinase KdpD
GC_00003078	Riftia pachyptila symbiont	2202	3	K|T	COG0745|COG0784|COG2198|COG2205|COG3850	DNA-binding response regulator, OmpR family, contains REC and winged-helix (wHTH) domain|CheY chemotaxis protein or a CheY-like REC (receiver) domain|HPt (histidine-containing phosphotransfer) domain|K+-sensing histidine kinase KdpD|Signal transduction histidine kinase, nitrate/nitrite-specific
GC_00003078	Tevnia jerichonana symbiont	840	3	K|T	COG0745|COG0784|COG2198|COG2205|COG3850	DNA-binding response regulator, OmpR family, contains REC and winged-helix (wHTH) domain|CheY chemotaxis protein or a CheY-like REC (receiver) domain|HPt (histidine-containing phosphotransfer) domain|K+-sensing histidine kinase KdpD|Signal transduction histidine kinase, nitrate/nitrite-specific
GC_00003079	Ridgeia piscesae symbiont	167	3
GC_00003079	Riftia pachyptila symbiont	1473	3	P|D|M|R	COG2132|COG4454	Multicopper oxidase with three cupredoxin domains (includes cell division protein FtsP and spore coat protein CotA)|Uncharacterized copper-binding protein, cupredoxin-like subfamily
GC_00003079	Tevnia jerichonana symbiont	993	3	P|D|M	COG2132|COG2132	Multicopper oxidase with three cupredoxin domains (includes cell division protein FtsP and spore coat protein CotA)|Multicopper oxidase with three cupredoxin domains (includes cell division protein FtsP and spore coat protein CotA)
GC_00003079	Tevnia jerichonana symbiont	992	3	P|D|M	COG2132|COG2132	Multicopper oxidase with three cupredoxin domains (includes cell division protein FtsP and spore coat protein CotA)|Multicopper oxidase with three cupredoxin domains (includes cell division protein FtsP and spore coat protein CotA)
GC_00003080	Ridgeia piscesae symbiont	2088	3	R	COG0457	Tetratricopeptide (TPR) repeat
GC_00003080	Riftia pachyptila symbiont	3450	3	R	COG0457	Tetratricopeptide (TPR) repeat
GC_00003080	Riftia pachyptila symbiont	3075	3
GC_00003080	Tevnia jerichonana symbiont	630	3	R	COG0457	Tetratricopeptide (TPR) repeat
GC_00003084	Ridgeia piscesae symbiont	827	3	R|I|Q	COG1028	NAD(P)-dependent dehydrogenase, short-chain alcohol dehydrogenase family
GC_00003084	Riftia pachyptila symbiont	3229	3	Q|R|I	COG1028	NAD(P)-dependent dehydrogenase, short-chain alcohol dehydrogenase family
GC_00003084	Tevnia jerichonana symbiont	1111	3	R|I|Q	COG1028	NAD(P)-dependent dehydrogenase, short-chain alcohol dehydrogenase family
GC_00003084	Tevnia jerichonana symbiont	3366	3	G	COG5297	Cellulase/cellobiase CelA1
GC_00003086	Ridgeia piscesae symbiont	839	3
GC_00003086	Riftia pachyptila symbiont	2945	3
GC_00003086	Riftia pachyptila symbiont	2946	3
GC_00003086	Tevnia jerichonana symbiont	1102	3
GC_00003087	Ridgeia piscesae symbiont	822	3	E	COG0547	Anthranilate phosphoribosyltransferase
GC_00003087	Riftia pachyptila symbiont	825	3	E	COG0547	Anthranilate phosphoribosyltransferase
GC_00003087	Tevnia jerichonana symbiont	1694	3	E	COG0547	Anthranilate phosphoribosyltransferase
GC_00003087	Tevnia jerichonana symbiont	1693	3	E	COG0547	Anthranilate phosphoribosyltransferase
GC_00003091	Ridgeia piscesae symbiont	2	3
GC_00003091	Riftia pachyptila symbiont	3504	3	P|S	COG0398|COG0607	Uncharacterized membrane protein YdjX, TVP38/TMEM64 family, SNARE-associated domain|Rhodanese-related sulfurtransferase
GC_00003091	Riftia pachyptila symbiont	3505	3	P|S	COG0398|COG0607	Uncharacterized membrane protein YdjX, TVP38/TMEM64 family, SNARE-associated domain|Rhodanese-related sulfurtransferase
GC_00003091	Tevnia jerichonana symbiont	938	3	P|S	COG0398|COG0607	Uncharacterized membrane protein YdjX, TVP38/TMEM64 family, SNARE-associated domain|Rhodanese-related sulfurtransferase
GC_00003093	Ridgeia piscesae symbiont	2552	3	R	COG0523	GTPase, G3E family
GC_00003093	Riftia pachyptila symbiont	3152	3	R	COG0523	GTPase, G3E family
GC_00003093	Tevnia jerichonana symbiont	1205	3	R	COG0523	GTPase, G3E family
GC_00003093	Tevnia jerichonana symbiont	1204	3
GC_00003095	Ridgeia piscesae symbiont	2462	3	C	COG3038	Cytochrome b561
GC_00003095	Riftia pachyptila symbiont	3375	3	C	COG3038	Cytochrome b561
GC_00003095	Tevnia jerichonana symbiont	2839	3	C	COG3038	Cytochrome b561
GC_00003095	Tevnia jerichonana symbiont	2840	3	C	COG3038	Cytochrome b561
GC_00003096	Ridgeia piscesae symbiont	1472	3	G	COG1523	Pullulanase/glycogen debranching enzyme
GC_00003096	Riftia pachyptila symbiont	412	3	G	COG1523	Pullulanase/glycogen debranching enzyme
GC_00003096	Riftia pachyptila symbiont	413	3	G	COG1523	Pullulanase/glycogen debranching enzyme
GC_00003096	Tevnia jerichonana symbiont	517	3	G	COG1523	Pullulanase/glycogen debranching enzyme
GC_00003097	Ridgeia piscesae symbiont	2546	3	T|K	COG0745|COG3706	DNA-binding response regulator, OmpR family, contains REC and winged-helix (wHTH) domain|Two-component response regulator, PleD family, consists of two REC domains and a diguanylate cyclase (GGDEF) domain
GC_00003097	Riftia pachyptila symbiont	3145	3	K|T	COG0745|COG3706	DNA-binding response regulator, OmpR family, contains REC and winged-helix (wHTH) domain|Two-component response regulator, PleD family, consists of two REC domains and a diguanylate cyclase (GGDEF) domain
GC_00003097	Riftia pachyptila symbiont	2387	3
GC_00003097	Tevnia jerichonana symbiont	1211	3	K|T	COG0745|COG3706	DNA-binding response regulator, OmpR family, contains REC and winged-helix (wHTH) domain|Two-component response regulator, PleD family, consists of two REC domains and a diguanylate cyclase (GGDEF) domain
GC_00003098	Ridgeia piscesae symbiont	845	3	T	COG5001|COG5002	Predicted signal transduction protein containing a membrane domain, an EAL and a GGDEF domain|Signal transduction histidine kinase
GC_00003098	Riftia pachyptila symbiont	2953	3	T	COG5001|COG5002	Predicted signal transduction protein containing a membrane domain, an EAL and a GGDEF domain|Signal transduction histidine kinase
GC_00003098	Riftia pachyptila symbiont	1688	3
GC_00003098	Tevnia jerichonana symbiont	1095	3	T	COG5001|COG5002	Predicted signal transduction protein containing a membrane domain, an EAL and a GGDEF domain|Signal transduction histidine kinase
GC_00003102	Ridgeia piscesae symbiont	3018	3
GC_00003102	Riftia pachyptila symbiont	3349	3
GC_00003102	Riftia pachyptila symbiont	161	3
GC_00003102	Tevnia jerichonana symbiont	1940	3
GC_00003106	Ridgeia piscesae symbiont	2468	3
GC_00003106	Riftia pachyptila symbiont	3451	3
GC_00003106	Riftia pachyptila symbiont	3452	3
GC_00003106	Tevnia jerichonana symbiont	2832	3
GC_00003107	Ridgeia piscesae symbiont	1632	3	S	COG5373	Uncharacterized membrane protein
GC_00003107	Riftia pachyptila symbiont	1340	3	S	COG5373	Uncharacterized membrane protein
GC_00003107	Tevnia jerichonana symbiont	414	3	S	COG5373|COG5373	Uncharacterized membrane protein|Uncharacterized membrane protein
GC_00003107	Tevnia jerichonana symbiont	413	3	S	COG5373	Uncharacterized membrane protein
GC_00003109	Ridgeia piscesae symbiont	1011	3
GC_00003109	Ridgeia piscesae symbiont	1010	3
GC_00003109	Riftia pachyptila symbiont	1157	3	D	COG1077	Actin-like ATPase involved in cell morphogenesis
GC_00003109	Tevnia jerichonana symbiont	768	3	D	COG1077	Actin-like ATPase involved in cell morphogenesis
GC_00003110	Ridgeia piscesae symbiont	1802	3	S	COG3212	Uncharacterized membrane protein YkoI
GC_00003110	Riftia pachyptila symbiont	239	3	S	COG3212	Uncharacterized membrane protein YkoI
GC_00003110	Tevnia jerichonana symbiont	340	3	S	COG3212	Uncharacterized membrane protein YkoI
GC_00003111	Ridgeia piscesae symbiont	3183	3
GC_00003111	Riftia pachyptila symbiont	2241	3
GC_00003111	Tevnia jerichonana symbiont	1007	3
GC_00003112	Ridgeia piscesae symbiont	2175	3
GC_00003112	Riftia pachyptila symbiont	1753	3
GC_00003112	Tevnia jerichonana symbiont	2422	3
GC_00003113	Ridgeia piscesae symbiont	1772	3	O	COG0501	Zn-dependent protease with chaperone function
GC_00003113	Riftia pachyptila symbiont	271	3	O	COG0501	Zn-dependent protease with chaperone function
GC_00003113	Tevnia jerichonana symbiont	310	3	O	COG0501	Zn-dependent protease with chaperone function
GC_00003114	Ridgeia piscesae symbiont	851	3	F	COG0717	Deoxycytidine triphosphate deaminase
GC_00003114	Riftia pachyptila symbiont	1692	3	F	COG0717	Deoxycytidine triphosphate deaminase
GC_00003114	Tevnia jerichonana symbiont	1091	3	F	COG0717	Deoxycytidine triphosphate deaminase
GC_00003116	Ridgeia piscesae symbiont	2197	3
GC_00003116	Riftia pachyptila symbiont	1776	3
GC_00003116	Tevnia jerichonana symbiont	2399	3
GC_00003117	Ridgeia piscesae symbiont	2654	3	M	COG0767	ABC-type transporter Mla maintaining outer membrane lipid asymmetry, permease component MlaE
GC_00003117	Riftia pachyptila symbiont	1829	3	M	COG0767	ABC-type transporter Mla maintaining outer membrane lipid asymmetry, permease component MlaE
GC_00003117	Tevnia jerichonana symbiont	3283	3	M	COG0767	ABC-type transporter Mla maintaining outer membrane lipid asymmetry, permease component MlaE
GC_00003118	Ridgeia piscesae symbiont	2488	3	T|K	COG3707	Two-component response regulator, AmiR/NasT family, consists of REC and RNA-binding antiterminator (ANTAR) domains
GC_00003118	Riftia pachyptila symbiont	2082	3	K|T	COG3707	Two-component response regulator, AmiR/NasT family, consists of REC and RNA-binding antiterminator (ANTAR) domains
GC_00003118	Tevnia jerichonana symbiont	3023	3	K|T	COG3707	Two-component response regulator, AmiR/NasT family, consists of REC and RNA-binding antiterminator (ANTAR) domains
GC_00003119	Ridgeia piscesae symbiont	321	3
GC_00003119	Riftia pachyptila symbiont	1976	3
GC_00003119	Tevnia jerichonana symbiont	145	3
GC_00003120	Ridgeia piscesae symbiont	684	3	O	COG0229	Peptide methionine sulfoxide reductase MsrB
GC_00003120	Riftia pachyptila symbiont	2148	3	O	COG0229	Peptide methionine sulfoxide reductase MsrB
GC_00003120	Tevnia jerichonana symbiont	1818	3	O	COG0229	Peptide methionine sulfoxide reductase MsrB
GC_00003121	Ridgeia piscesae symbiont	1653	3	M	COG0451	Nucleoside-diphosphate-sugar epimerase
GC_00003121	Riftia pachyptila symbiont	1923	3	M	COG0451	Nucleoside-diphosphate-sugar epimerase
GC_00003121	Tevnia jerichonana symbiont	1415	3	M	COG0451	Nucleoside-diphosphate-sugar epimerase
GC_00003122	Ridgeia piscesae symbiont	2662	3	O	COG0526	Thiol-disulfide isomerase or thioredoxin
GC_00003122	Riftia pachyptila symbiont	1836	3	O	COG0526	Thiol-disulfide isomerase or thioredoxin
GC_00003122	Tevnia jerichonana symbiont	3349	3	O	COG0526	Thiol-disulfide isomerase or thioredoxin
GC_00003123	Ridgeia piscesae symbiont	1189	3
GC_00003123	Riftia pachyptila symbiont	488	3
GC_00003123	Tevnia jerichonana symbiont	2631	3
GC_00003124	Ridgeia piscesae symbiont	1752	3	M	COG0463	Glycosyltransferase involved in cell wall bisynthesis
GC_00003124	Riftia pachyptila symbiont	291	3	M	COG0463	Glycosyltransferase involved in cell wall bisynthesis
GC_00003124	Tevnia jerichonana symbiont	291	3	M	COG0463	Glycosyltransferase involved in cell wall bisynthesis
GC_00003125	Ridgeia piscesae symbiont	71	3	T	COG1366	Anti-anti-sigma regulatory factor (antagonist of anti-sigma factor)
GC_00003125	Riftia pachyptila symbiont	158	3	T	COG1366	Anti-anti-sigma regulatory factor (antagonist of anti-sigma factor)
GC_00003125	Tevnia jerichonana symbiont	112	3	T	COG1366	Anti-anti-sigma regulatory factor (antagonist of anti-sigma factor)
GC_00003126	Ridgeia piscesae symbiont	3082	3
GC_00003126	Riftia pachyptila symbiont	989	3
GC_00003126	Tevnia jerichonana symbiont	2243	3
GC_00003127	Ridgeia piscesae symbiont	2983	3
GC_00003127	Riftia pachyptila symbiont	201	3
GC_00003127	Tevnia jerichonana symbiont	1905	3
GC_00003128	Ridgeia piscesae symbiont	1795	3
GC_00003128	Riftia pachyptila symbiont	247	3
GC_00003128	Tevnia jerichonana symbiont	333	3
GC_00003129	Ridgeia piscesae symbiont	2106	3	M	COG0767	ABC-type transporter Mla maintaining outer membrane lipid asymmetry, permease component MlaE
GC_00003129	Riftia pachyptila symbiont	1464	3	M	COG0767	ABC-type transporter Mla maintaining outer membrane lipid asymmetry, permease component MlaE
GC_00003129	Tevnia jerichonana symbiont	647	3	M	COG0767	ABC-type transporter Mla maintaining outer membrane lipid asymmetry, permease component MlaE
GC_00003130	Ridgeia piscesae symbiont	428	3	C	COG0437	Fe-S-cluster-containing dehydrogenase component
GC_00003130	Riftia pachyptila symbiont	1909	3	C	COG0437	Fe-S-cluster-containing dehydrogenase component
GC_00003130	Tevnia jerichonana symbiont	2653	3	C	COG0437	Fe-S-cluster-containing dehydrogenase component
GC_00003131	Ridgeia piscesae symbiont	2001	3	S	COG3212	Uncharacterized membrane protein YkoI
GC_00003131	Riftia pachyptila symbiont	1621	3	S	COG3212	Uncharacterized membrane protein YkoI
GC_00003131	Tevnia jerichonana symbiont	2890	3	S	COG3212	Uncharacterized membrane protein YkoI
GC_00003132	Ridgeia piscesae symbiont	1979	3	S	COG4704	Uncharacterized conserved protein, DUF2141 family
GC_00003132	Riftia pachyptila symbiont	1596	3	S	COG4704	Uncharacterized conserved protein, DUF2141 family
GC_00003132	Tevnia jerichonana symbiont	3102	3	S	COG4704	Uncharacterized conserved protein, DUF2141 family
GC_00003133	Ridgeia piscesae symbiont	384	3	U	COG4795	Type II secretory pathway, component PulJ
GC_00003133	Riftia pachyptila symbiont	1649	3	U	COG4795	Type II secretory pathway, component PulJ
GC_00003133	Tevnia jerichonana symbiont	2932	3	U	COG4795	Type II secretory pathway, component PulJ
GC_00003134	Ridgeia piscesae symbiont	1322	3	C	COG1773	Rubredoxin
GC_00003134	Riftia pachyptila symbiont	675	3	C	COG1773	Rubredoxin
GC_00003134	Tevnia jerichonana symbiont	1637	3	C	COG1773	Rubredoxin
GC_00003137	Ridgeia piscesae symbiont	1681	3	P	COG2920	Sulfur relay (sulfurtransferase) protein, DsrC/TusE family
GC_00003137	Riftia pachyptila symbiont	2574	3	P	COG2920	Sulfur relay (sulfurtransferase) protein, DsrC/TusE family
GC_00003137	Tevnia jerichonana symbiont	1386	3	P	COG2920	Sulfur relay (sulfurtransferase) protein, DsrC/TusE family
GC_00003138	Ridgeia piscesae symbiont	1381	3	T	COG2204	DNA-binding transcriptional response regulator, NtrC family, contains REC, AAA-type ATPase, and a Fis-type DNA-binding domains
GC_00003138	Riftia pachyptila symbiont	785	3	T	COG2204	DNA-binding transcriptional response regulator, NtrC family, contains REC, AAA-type ATPase, and a Fis-type DNA-binding domains
GC_00003138	Tevnia jerichonana symbiont	1763	3	T	COG2204	DNA-binding transcriptional response regulator, NtrC family, contains REC, AAA-type ATPase, and a Fis-type DNA-binding domains
GC_00003139	Ridgeia piscesae symbiont	2855	3
GC_00003139	Riftia pachyptila symbiont	60	3
GC_00003139	Tevnia jerichonana symbiont	2730	3
GC_00003140	Ridgeia piscesae symbiont	347	3
GC_00003140	Riftia pachyptila symbiont	802	3
GC_00003140	Tevnia jerichonana symbiont	1781	3
GC_00003141	Ridgeia piscesae symbiont	1586	3	U|W|N	COG1459	Type II secretory pathway, component PulF
GC_00003141	Riftia pachyptila symbiont	3099	3	U|N|W	COG1459	Type II secretory pathway, component PulF
GC_00003141	Tevnia jerichonana symbiont	372	3	N|U|W	COG1459	Type II secretory pathway, component PulF
GC_00003142	Ridgeia piscesae symbiont	1743	3
GC_00003142	Riftia pachyptila symbiont	2173	3
GC_00003142	Tevnia jerichonana symbiont	281	3
GC_00003143	Ridgeia piscesae symbiont	1377	3
GC_00003143	Riftia pachyptila symbiont	781	3
GC_00003143	Tevnia jerichonana symbiont	1759	3
GC_00003144	Ridgeia piscesae symbiont	1125	3
GC_00003144	Riftia pachyptila symbiont	715	3
GC_00003144	Tevnia jerichonana symbiont	2530	3
GC_00003145	Ridgeia piscesae symbiont	1838	3	K	COG1595	DNA-directed RNA polymerase specialized sigma subunit, sigma24 family
GC_00003145	Riftia pachyptila symbiont	943	3	K	COG1595	DNA-directed RNA polymerase specialized sigma subunit, sigma24 family
GC_00003145	Tevnia jerichonana symbiont	467	3	K	COG1595	DNA-directed RNA polymerase specialized sigma subunit, sigma24 family
GC_00003146	Ridgeia piscesae symbiont	716	3
GC_00003146	Riftia pachyptila symbiont	2910	3
GC_00003146	Tevnia jerichonana symbiont	1843	3
GC_00003147	Ridgeia piscesae symbiont	420	3	S	COG1285	Uncharacterized membrane protein YhiD, involved in acid resistance
GC_00003147	Riftia pachyptila symbiont	1915	3	S	COG1285	Uncharacterized membrane protein YhiD, involved in acid resistance
GC_00003147	Tevnia jerichonana symbiont	2647	3	S	COG1285	Uncharacterized membrane protein YhiD, involved in acid resistance
GC_00003149	Ridgeia piscesae symbiont	2651	3	L|R	COG0457|COG1484	Tetratricopeptide (TPR) repeat|DNA replication protein DnaC
GC_00003149	Riftia pachyptila symbiont	1825	3	L|R	COG0457|COG1484	Tetratricopeptide (TPR) repeat|DNA replication protein DnaC
GC_00003149	Tevnia jerichonana symbiont	3286	3	R|L	COG0457|COG1484	Tetratricopeptide (TPR) repeat|DNA replication protein DnaC
GC_00003150	Ridgeia piscesae symbiont	3144	3	T|K	COG3706	Two-component response regulator, PleD family, consists of two REC domains and a diguanylate cyclase (GGDEF) domain
GC_00003150	Riftia pachyptila symbiont	1585	3	K|T	COG3706	Two-component response regulator, PleD family, consists of two REC domains and a diguanylate cyclase (GGDEF) domain
GC_00003150	Tevnia jerichonana symbiont	1046	3	K|T	COG3706	Two-component response regulator, PleD family, consists of two REC domains and a diguanylate cyclase (GGDEF) domain
GC_00003151	Ridgeia piscesae symbiont	2389	3	H	COG2226	Ubiquinone/menaquinone biosynthesis C-methylase UbiE
GC_00003151	Riftia pachyptila symbiont	582	3	H	COG2226	Ubiquinone/menaquinone biosynthesis C-methylase UbiE
GC_00003151	Tevnia jerichonana symbiont	2709	3	H	COG2226	Ubiquinone/menaquinone biosynthesis C-methylase UbiE
GC_00003152	Ridgeia piscesae symbiont	2202	3	K	COG3655	DNA-binding transcriptional regulator, XRE family
GC_00003152	Riftia pachyptila symbiont	1781	3	K	COG3655	DNA-binding transcriptional regulator, XRE family
GC_00003152	Tevnia jerichonana symbiont	2394	3	K	COG3655	DNA-binding transcriptional regulator, XRE family
GC_00003154	Ridgeia piscesae symbiont	1895	3
GC_00003154	Riftia pachyptila symbiont	2955	3
GC_00003154	Tevnia jerichonana symbiont	251	3
GC_00003155	Ridgeia piscesae symbiont	2759	3	M	COG0438	Glycosyltransferase involved in cell wall bisynthesis
GC_00003155	Riftia pachyptila symbiont	2360	3	M	COG0438	Glycosyltransferase involved in cell wall bisynthesis
GC_00003155	Tevnia jerichonana symbiont	2304	3	M	COG0438	Glycosyltransferase involved in cell wall bisynthesis
GC_00003159	Ridgeia piscesae symbiont	1759	3	P	COG0659	Sulfate permease or related transporter, MFS superfamily
GC_00003159	Riftia pachyptila symbiont	282	3	P	COG0659	Sulfate permease or related transporter, MFS superfamily
GC_00003159	Tevnia jerichonana symbiont	299	3	P	COG0659	Sulfate permease or related transporter, MFS superfamily
GC_00003160	Ridgeia piscesae symbiont	1231	3
GC_00003160	Riftia pachyptila symbiont	2786	3
GC_00003160	Tevnia jerichonana symbiont	567	3
GC_00003161	Ridgeia piscesae symbiont	2418	3
GC_00003161	Riftia pachyptila symbiont	2656	3
GC_00003161	Tevnia jerichonana symbiont	3211	3
GC_00003163	Ridgeia piscesae symbiont	3175	3	O	COG0484	DnaJ-class molecular chaperone with C-terminal Zn finger domain
GC_00003163	Riftia pachyptila symbiont	2233	3	O	COG0484	DnaJ-class molecular chaperone with C-terminal Zn finger domain
GC_00003163	Tevnia jerichonana symbiont	1015	3	O	COG0484	DnaJ-class molecular chaperone with C-terminal Zn finger domain
GC_00003164	Ridgeia piscesae symbiont	2498	3	S	COG1511	Uncharacterized membrane protein YhgE, phage infection protein (PIP) family
GC_00003164	Riftia pachyptila symbiont	2304	3	S	COG1511	Uncharacterized membrane protein YhgE, phage infection protein (PIP) family
GC_00003164	Tevnia jerichonana symbiont	3014	3	S	COG1511	Uncharacterized membrane protein YhgE, phage infection protein (PIP) family
GC_00003165	Ridgeia piscesae symbiont	2285	3
GC_00003165	Riftia pachyptila symbiont	3337	3
GC_00003165	Tevnia jerichonana symbiont	1493	3
GC_00003166	Ridgeia piscesae symbiont	3210	3	T|K	COG0745	DNA-binding response regulator, OmpR family, contains REC and winged-helix (wHTH) domain
GC_00003166	Riftia pachyptila symbiont	1225	3	K|T	COG0745	DNA-binding response regulator, OmpR family, contains REC and winged-helix (wHTH) domain
GC_00003166	Tevnia jerichonana symbiont	2583	3	K|T	COG0745	DNA-binding response regulator, OmpR family, contains REC and winged-helix (wHTH) domain
GC_00003167	Ridgeia piscesae symbiont	358	3	T|K	COG2202|COG3829|COG5001	PAS domain|Transcriptional regulator containing PAS, AAA-type ATPase, and DNA-binding Fis domains|Predicted signal transduction protein containing a membrane domain, an EAL and a GGDEF domain
GC_00003167	Riftia pachyptila symbiont	791	3	K|T	COG2202|COG3829|COG5001	PAS domain|Transcriptional regulator containing PAS, AAA-type ATPase, and DNA-binding Fis domains|Predicted signal transduction protein containing a membrane domain, an EAL and a GGDEF domain
GC_00003167	Tevnia jerichonana symbiont	1770	3	K|T	COG2202|COG3829|COG5001	PAS domain|Transcriptional regulator containing PAS, AAA-type ATPase, and DNA-binding Fis domains|Predicted signal transduction protein containing a membrane domain, an EAL and a GGDEF domain
GC_00003168	Ridgeia piscesae symbiont	1318	3	T|K	COG3437|COG3829|COG4191|COG5001	Response regulator c-di-GMP phosphodiesterase, RpfG family, contains REC and HD-GYP domains|Transcriptional regulator containing PAS, AAA-type ATPase, and DNA-binding Fis domains|Signal transduction histidine kinase regulating C4-dicarboxylate transport system|Predicted signal transduction protein containing a membrane domain, an EAL and a GGDEF domain
GC_00003168	Riftia pachyptila symbiont	679	3	K|T	COG3437|COG3829|COG4191|COG5001	Response regulator c-di-GMP phosphodiesterase, RpfG family, contains REC and HD-GYP domains|Transcriptional regulator containing PAS, AAA-type ATPase, and DNA-binding Fis domains|Signal transduction histidine kinase regulating C4-dicarboxylate transport system|Predicted signal transduction protein containing a membrane domain, an EAL and a GGDEF domain
GC_00003168	Tevnia jerichonana symbiont	1633	3	K|T	COG3437|COG3829|COG4191|COG5001	Response regulator c-di-GMP phosphodiesterase, RpfG family, contains REC and HD-GYP domains|Transcriptional regulator containing PAS, AAA-type ATPase, and DNA-binding Fis domains|Signal transduction histidine kinase regulating C4-dicarboxylate transport system|Predicted signal transduction protein containing a membrane domain, an EAL and a GGDEF domain
GC_00003170	Ridgeia piscesae symbiont	3072	3	T	COG2062	Phosphohistidine phosphatase SixA
GC_00003170	Riftia pachyptila symbiont	998	3	T	COG2062	Phosphohistidine phosphatase SixA
GC_00003170	Tevnia jerichonana symbiont	2252	3	T	COG2062	Phosphohistidine phosphatase SixA
GC_00003171	Ridgeia piscesae symbiont	423	3	U|P	COG5036	SPX domain-containing protein involved in vacuolar polyphosphate accumulation
GC_00003171	Riftia pachyptila symbiont	1912	3	P|U	COG5036	SPX domain-containing protein involved in vacuolar polyphosphate accumulation
GC_00003171	Tevnia jerichonana symbiont	2650	3	P|U	COG5036	SPX domain-containing protein involved in vacuolar polyphosphate accumulation
GC_00003172	Ridgeia piscesae symbiont	2909	3	I	COG2854	ABC-type transporter Mla maintaining outer membrane lipid asymmetry, periplasmic MlaC component
GC_00003172	Riftia pachyptila symbiont	3239	3	I	COG2854	ABC-type transporter Mla maintaining outer membrane lipid asymmetry, periplasmic MlaC component
GC_00003172	Tevnia jerichonana symbiont	1577	3	I	COG2854	ABC-type transporter Mla maintaining outer membrane lipid asymmetry, periplasmic MlaC component
GC_00003173	Ridgeia piscesae symbiont	454	3	M	COG2885	Outer membrane protein OmpA and related peptidoglycan-associated (lipo)proteins
GC_00003173	Riftia pachyptila symbiont	2875	3	M	COG2885|COG3637	Outer membrane protein OmpA and related peptidoglycan-associated (lipo)proteins|Opacity protein and related surface antigens
GC_00003173	Tevnia jerichonana symbiont	2678	3	M	COG2885|COG3637	Outer membrane protein OmpA and related peptidoglycan-associated (lipo)proteins|Opacity protein and related surface antigens
GC_00003174	Ridgeia piscesae symbiont	3179	3
GC_00003174	Riftia pachyptila symbiont	2237	3
GC_00003174	Tevnia jerichonana symbiont	1011	3
GC_00003176	Ridgeia piscesae symbiont	865	3	V|M	COG0845	Multidrug efflux pump subunit AcrA (membrane-fusion protein)
GC_00003176	Riftia pachyptila symbiont	1706	3	V|M	COG0845	Multidrug efflux pump subunit AcrA (membrane-fusion protein)
GC_00003176	Tevnia jerichonana symbiont	1077	3	V|M	COG0845	Multidrug efflux pump subunit AcrA (membrane-fusion protein)
GC_00003178	Ridgeia piscesae symbiont	2449	3	C	COG0680	Ni,Fe-hydrogenase maturation factor
GC_00003178	Riftia pachyptila symbiont	3054	3	C	COG0680	Ni,Fe-hydrogenase maturation factor
GC_00003178	Tevnia jerichonana symbiont	2853	3	C	COG0680	Ni,Fe-hydrogenase maturation factor
GC_00003179	Ridgeia piscesae symbiont	3236	3	P	COG0581	ABC-type phosphate transport system, permease component
GC_00003179	Riftia pachyptila symbiont	3493	3	P	COG0581	ABC-type phosphate transport system, permease component
GC_00003179	Tevnia jerichonana symbiont	2558	3	P	COG0581	ABC-type phosphate transport system, permease component
GC_00003180	Ridgeia piscesae symbiont	227	3
GC_00003180	Riftia pachyptila symbiont	1028	3
GC_00003180	Tevnia jerichonana symbiont	1498	3
GC_00003181	Ridgeia piscesae symbiont	1650	3	M|J	COG1208	NDP-sugar pyrophosphorylase, includes eIF-2Bgamma, eIF-2Bepsilon, and LPS biosynthesis proteins
GC_00003181	Riftia pachyptila symbiont	1926	3	J|M	COG1208	NDP-sugar pyrophosphorylase, includes eIF-2Bgamma, eIF-2Bepsilon, and LPS biosynthesis proteins
GC_00003181	Tevnia jerichonana symbiont	1418	3	J|M	COG1208	NDP-sugar pyrophosphorylase, includes eIF-2Bgamma, eIF-2Bepsilon, and LPS biosynthesis proteins
GC_00003182	Ridgeia piscesae symbiont	350	3	R|I|Q	COG1028	NAD(P)-dependent dehydrogenase, short-chain alcohol dehydrogenase family
GC_00003182	Riftia pachyptila symbiont	799	3	Q|R|I	COG1028	NAD(P)-dependent dehydrogenase, short-chain alcohol dehydrogenase family
GC_00003182	Tevnia jerichonana symbiont	1778	3	R|I|Q	COG1028	NAD(P)-dependent dehydrogenase, short-chain alcohol dehydrogenase family
GC_00003183	Ridgeia piscesae symbiont	447	3	N	COG1192	Cellulose biosynthesis protein BcsQ
GC_00003183	Riftia pachyptila symbiont	2054	3	N	COG1192	Cellulose biosynthesis protein BcsQ
GC_00003183	Tevnia jerichonana symbiont	2685	3	N	COG1192	Cellulose biosynthesis protein BcsQ
GC_00003184	Ridgeia piscesae symbiont	1121	3	T|N	COG0835	Chemotaxis signal transduction protein
GC_00003184	Riftia pachyptila symbiont	719	3	N|T	COG0835	Chemotaxis signal transduction protein
GC_00003184	Tevnia jerichonana symbiont	2526	3	N|T	COG0835	Chemotaxis signal transduction protein
GC_00003185	Ridgeia piscesae symbiont	1454	3
GC_00003185	Riftia pachyptila symbiont	432	3
GC_00003185	Tevnia jerichonana symbiont	499	3
GC_00003186	Ridgeia piscesae symbiont	1558	3	M	COG3307	O-antigen ligase
GC_00003186	Riftia pachyptila symbiont	1407	3	M	COG3307	O-antigen ligase
GC_00003186	Tevnia jerichonana symbiont	29	3	M	COG3307	O-antigen ligase
GC_00003188	Ridgeia piscesae symbiont	3235	3	P	COG1117	ABC-type phosphate transport system, ATPase component
GC_00003188	Riftia pachyptila symbiont	3492	3	P	COG1117	ABC-type phosphate transport system, ATPase component
GC_00003188	Tevnia jerichonana symbiont	2559	3	P	COG1117	ABC-type phosphate transport system, ATPase component
GC_00003189	Ridgeia piscesae symbiont	1057	3	R|H	COG1335	Nicotinamidase-related amidase
GC_00003189	Riftia pachyptila symbiont	1297	3	H|R	COG1335	Nicotinamidase-related amidase
GC_00003189	Tevnia jerichonana symbiont	3267	3	R|H	COG1335	Nicotinamidase-related amidase
GC_00003190	Ridgeia piscesae symbiont	3013	3
GC_00003190	Riftia pachyptila symbiont	167	3
GC_00003190	Tevnia jerichonana symbiont	1935	3
GC_00003191	Ridgeia piscesae symbiont	2911	3	O	COG2020	Protein-S-isoprenylcysteine O-methyltransferase Ste14
GC_00003191	Riftia pachyptila symbiont	3461	3	O	COG2020	Protein-S-isoprenylcysteine O-methyltransferase Ste14
GC_00003191	Tevnia jerichonana symbiont	1579	3	O	COG2020	Protein-S-isoprenylcysteine O-methyltransferase Ste14
GC_00003193	Ridgeia piscesae symbiont	1320	3
GC_00003193	Riftia pachyptila symbiont	677	3
GC_00003193	Tevnia jerichonana symbiont	1635	3
GC_00003201	Ridgeia piscesae symbiont	1694	3
GC_00003201	Riftia pachyptila symbiont	1274	3
GC_00003201	Tevnia jerichonana symbiont	1372	3
GC_00003203	Ridgeia piscesae symbiont	745	3	I	COG1562	Phytoene/squalene synthetase
GC_00003203	Riftia pachyptila symbiont	2186	3	I	COG1562	Phytoene/squalene synthetase
GC_00003203	Tevnia jerichonana symbiont	823	3	I	COG1562	Phytoene/squalene synthetase
GC_00003204	Ridgeia piscesae symbiont	1365	3
GC_00003204	Riftia pachyptila symbiont	766	3
GC_00003204	Tevnia jerichonana symbiont	1746	3
GC_00003205	Ridgeia piscesae symbiont	1385	3	T|K|E	COG0834|COG2202|COG2202|COG3829|COG5001	ABC-type amino acid transport/signal transduction system, periplasmic component/domain|PAS domain|PAS domain|Transcriptional regulator containing PAS, AAA-type ATPase, and DNA-binding Fis domains|Predicted signal transduction protein containing a membrane domain, an EAL and a GGDEF domain
GC_00003205	Riftia pachyptila symbiont	788	3	E|T|K	COG0834|COG2202|COG2202|COG3829|COG5001	ABC-type amino acid transport/signal transduction system, periplasmic component/domain|PAS domain|PAS domain|Transcriptional regulator containing PAS, AAA-type ATPase, and DNA-binding Fis domains|Predicted signal transduction protein containing a membrane domain, an EAL and a GGDEF domain
GC_00003205	Tevnia jerichonana symbiont	1766	3	E|K|T	COG0834|COG2202|COG2202|COG3829|COG5001	ABC-type amino acid transport/signal transduction system, periplasmic component/domain|PAS domain|PAS domain|Transcriptional regulator containing PAS, AAA-type ATPase, and DNA-binding Fis domains|Predicted signal transduction protein containing a membrane domain, an EAL and a GGDEF domain
GC_00003207	Ridgeia piscesae symbiont	950	3	C	COG1269	Archaeal/vacuolar-type H+-ATPase subunit I/STV1
GC_00003207	Riftia pachyptila symbiont	1109	3	C	COG1269	Archaeal/vacuolar-type H+-ATPase subunit I/STV1
GC_00003207	Tevnia jerichonana symbiont	2452	3	C	COG1269	Archaeal/vacuolar-type H+-ATPase subunit I/STV1
GC_00003208	Ridgeia piscesae symbiont	3026	3	E	COG2071	Gamma-glutamyl-gamma-aminobutyrate hydrolase PuuD (putrescine degradation), contains GATase1-like domain
GC_00003208	Riftia pachyptila symbiont	1947	3	E	COG2071	Gamma-glutamyl-gamma-aminobutyrate hydrolase PuuD (putrescine degradation), contains GATase1-like domain
GC_00003208	Tevnia jerichonana symbiont	1948	3	E	COG2071	Gamma-glutamyl-gamma-aminobutyrate hydrolase PuuD (putrescine degradation), contains GATase1-like domain
GC_00003209	Ridgeia piscesae symbiont	3216	3	T|K	COG0745|COG2200|COG3706	DNA-binding response regulator, OmpR family, contains REC and winged-helix (wHTH) domain|EAL domain, c-di-GMP-specific phosphodiesterase class I (or its enzymatically inactive variant)|Two-component response regulator, PleD family, consists of two REC domains and a diguanylate cyclase (GGDEF) domain
GC_00003209	Riftia pachyptila symbiont	1219	3	K|T	COG0745|COG2200|COG3706	DNA-binding response regulator, OmpR family, contains REC and winged-helix (wHTH) domain|EAL domain, c-di-GMP-specific phosphodiesterase class I (or its enzymatically inactive variant)|Two-component response regulator, PleD family, consists of two REC domains and a diguanylate cyclase (GGDEF) domain
GC_00003209	Tevnia jerichonana symbiont	2577	3	K|T	COG0745|COG2200|COG3706	DNA-binding response regulator, OmpR family, contains REC and winged-helix (wHTH) domain|EAL domain, c-di-GMP-specific phosphodiesterase class I (or its enzymatically inactive variant)|Two-component response regulator, PleD family, consists of two REC domains and a diguanylate cyclase (GGDEF) domain
GC_00003210	Ridgeia piscesae symbiont	1380	3	T	COG4251	Bacteriophytochrome (light-regulated signal transduction histidine kinase)
GC_00003210	Riftia pachyptila symbiont	784	3	T	COG4251	Bacteriophytochrome (light-regulated signal transduction histidine kinase)
GC_00003210	Tevnia jerichonana symbiont	1762	3	T	COG4251	Bacteriophytochrome (light-regulated signal transduction histidine kinase)
GC_00003212	Ridgeia piscesae symbiont	2805	3	S	COG1721	Uncharacterized conserved protein, DUF58 family, contains vWF domain
GC_00003212	Riftia pachyptila symbiont	323	3	S	COG1721	Uncharacterized conserved protein, DUF58 family, contains vWF domain
GC_00003212	Tevnia jerichonana symbiont	2083	3	S	COG1721	Uncharacterized conserved protein, DUF58 family, contains vWF domain
GC_00003214	Ridgeia piscesae symbiont	2105	3	M	COG1463	ABC-type transporter Mla maintaining outer membrane lipid asymmetry, periplasmic component MlaD
GC_00003214	Riftia pachyptila symbiont	1465	3	M	COG1463	ABC-type transporter Mla maintaining outer membrane lipid asymmetry, periplasmic component MlaD
GC_00003214	Tevnia jerichonana symbiont	646	3	M	COG1463	ABC-type transporter Mla maintaining outer membrane lipid asymmetry, periplasmic component MlaD
GC_00003215	Ridgeia piscesae symbiont	1652	3	M	COG0438	Glycosyltransferase involved in cell wall bisynthesis
GC_00003215	Riftia pachyptila symbiont	1924	3	M	COG0438	Glycosyltransferase involved in cell wall bisynthesis
GC_00003215	Tevnia jerichonana symbiont	1416	3	M	COG0438	Glycosyltransferase involved in cell wall bisynthesis
GC_00003217	Ridgeia piscesae symbiont	3203	3
GC_00003217	Riftia pachyptila symbiont	1234	3
GC_00003217	Tevnia jerichonana symbiont	2592	3
GC_00003218	Ridgeia piscesae symbiont	654	3
GC_00003218	Riftia pachyptila symbiont	504	3
GC_00003218	Tevnia jerichonana symbiont	1232	3
GC_00003219	Ridgeia piscesae symbiont	1968	3	V	COG1343	CRISPR/Cas system-associated endoribonuclease Cas2
GC_00003219	Riftia pachyptila symbiont	3212	3	V	COG1343	CRISPR/Cas system-associated endoribonuclease Cas2
GC_00003219	Tevnia jerichonana symbiont	3087	3	V	COG1343	CRISPR/Cas system-associated endoribonuclease Cas2
GC_00003220	Ridgeia piscesae symbiont	2825	3
GC_00003220	Riftia pachyptila symbiont	344	3
GC_00003220	Tevnia jerichonana symbiont	2104	3
GC_00003221	Ridgeia piscesae symbiont	1395	3	C	COG1142	Fe-S-cluster-containing hydrogenase component 2
GC_00003221	Riftia pachyptila symbiont	1542	3	C	COG1142	Fe-S-cluster-containing hydrogenase component 2
GC_00003221	Tevnia jerichonana symbiont	2174	3	C	COG1142	Fe-S-cluster-containing hydrogenase component 2
GC_00003222	Ridgeia piscesae symbiont	151	3
GC_00003222	Riftia pachyptila symbiont	2038	3
GC_00003222	Tevnia jerichonana symbiont	2959	3
GC_00003225	Ridgeia piscesae symbiont	656	3
GC_00003225	Riftia pachyptila symbiont	3499	3
GC_00003225	Tevnia jerichonana symbiont	1230	3
GC_00003226	Ridgeia piscesae symbiont	2676	3
GC_00003226	Riftia pachyptila symbiont	2451	3
GC_00003226	Tevnia jerichonana symbiont	3171	3
GC_00003228	Ridgeia piscesae symbiont	2743	3	M	COG0438	Glycosyltransferase involved in cell wall bisynthesis
GC_00003228	Riftia pachyptila symbiont	3278	3	M	COG0438	Glycosyltransferase involved in cell wall bisynthesis
GC_00003228	Tevnia jerichonana symbiont	2320	3	M	COG0438	Glycosyltransferase involved in cell wall bisynthesis
GC_00003229	Ridgeia piscesae symbiont	1005	3	T	COG2062	Phosphohistidine phosphatase SixA
GC_00003229	Riftia pachyptila symbiont	1151	3	T	COG2062	Phosphohistidine phosphatase SixA
GC_00003229	Tevnia jerichonana symbiont	762	3	T	COG2062	Phosphohistidine phosphatase SixA
GC_00003230	Ridgeia piscesae symbiont	1803	3
GC_00003230	Riftia pachyptila symbiont	238	3
GC_00003230	Tevnia jerichonana symbiont	341	3
GC_00003232	Ridgeia piscesae symbiont	1201	3	G	COG3836	2-keto-3-deoxy-L-rhamnonate aldolase RhmA
GC_00003232	Riftia pachyptila symbiont	475	3	G	COG3836	2-keto-3-deoxy-L-rhamnonate aldolase RhmA
GC_00003232	Tevnia jerichonana symbiont	2615	3	G	COG3836	2-keto-3-deoxy-L-rhamnonate aldolase RhmA
GC_00003234	Ridgeia piscesae symbiont	2908	3	T|E	COG0834	ABC-type amino acid transport/signal transduction system, periplasmic component/domain
GC_00003234	Riftia pachyptila symbiont	3238	3	E|T	COG0834	ABC-type amino acid transport/signal transduction system, periplasmic component/domain
GC_00003234	Tevnia jerichonana symbiont	1576	3	E|T	COG0834	ABC-type amino acid transport/signal transduction system, periplasmic component/domain
GC_00003235	Ridgeia piscesae symbiont	2849	3
GC_00003235	Riftia pachyptila symbiont	66	3
GC_00003235	Tevnia jerichonana symbiont	2130	3
GC_00003236	Ridgeia piscesae symbiont	368	3
GC_00003236	Riftia pachyptila symbiont	3091	3
GC_00003236	Tevnia jerichonana symbiont	1439	3
GC_00003237	Ridgeia piscesae symbiont	1153	3
GC_00003237	Riftia pachyptila symbiont	2529	3
GC_00003237	Tevnia jerichonana symbiont	3138	3
GC_00003238	Ridgeia piscesae symbiont	1776	3	R|Q	COG0500	SAM-dependent methyltransferase
GC_00003238	Riftia pachyptila symbiont	265	3	C	COG4106	Trans-aconitate methyltransferase
GC_00003238	Tevnia jerichonana symbiont	315	3	C	COG4106	Trans-aconitate methyltransferase
GC_00003239	Ridgeia piscesae symbiont	2258	3	S	COG4701	Uncharacterized protein
GC_00003239	Riftia pachyptila symbiont	1369	3	S	COG4701	Uncharacterized protein
GC_00003239	Tevnia jerichonana symbiont	1466	3	S	COG4701	Uncharacterized protein
GC_00003240	Ridgeia piscesae symbiont	765	3	S	COG3009	Uncharacterized lipoprotein YmbA
GC_00003240	Riftia pachyptila symbiont	3248	3	S	COG3009	Uncharacterized lipoprotein YmbA
GC_00003240	Tevnia jerichonana symbiont	845	3	S	COG3009	Uncharacterized lipoprotein YmbA
GC_00003242	Ridgeia piscesae symbiont	1771	3	R	COG1574	Predicted amidohydrolase YtcJ
GC_00003242	Riftia pachyptila symbiont	272	3	R	COG1574	Predicted amidohydrolase YtcJ
GC_00003242	Tevnia jerichonana symbiont	309	3	R	COG1574	Predicted amidohydrolase YtcJ
GC_00003243	Ridgeia piscesae symbiont	2921	3
GC_00003243	Riftia pachyptila symbiont	865	3
GC_00003243	Tevnia jerichonana symbiont	1589	3
GC_00003244	Ridgeia piscesae symbiont	1690	3	O	COG0425	TusA-related sulfurtransferase
GC_00003244	Riftia pachyptila symbiont	1279	3	O	COG0425	TusA-related sulfurtransferase
GC_00003244	Tevnia jerichonana symbiont	1376	3	O	COG0425	TusA-related sulfurtransferase
GC_00003245	Ridgeia piscesae symbiont	2640	3	T|N	COG0840	Methyl-accepting chemotaxis protein
GC_00003245	Riftia pachyptila symbiont	1814	3	N|T	COG0840	Methyl-accepting chemotaxis protein
GC_00003245	Tevnia jerichonana symbiont	1113	3	N|T	COG0840	Methyl-accepting chemotaxis protein
GC_00003246	Ridgeia piscesae symbiont	2809	3
GC_00003246	Riftia pachyptila symbiont	327	3
GC_00003246	Tevnia jerichonana symbiont	2087	3
GC_00003247	Ridgeia piscesae symbiont	166	3	U|W|N	COG2165	Type II secretory pathway, pseudopilin PulG
GC_00003247	Riftia pachyptila symbiont	1640	3	U|N|W	COG2165	Type II secretory pathway, pseudopilin PulG
GC_00003247	Tevnia jerichonana symbiont	2941	3	N|U|W	COG2165	Type II secretory pathway, pseudopilin PulG
GC_00003248	Ridgeia piscesae symbiont	3232	3	E	COG1350	Predicted alternative tryptophan synthase beta-subunit (paralog of TrpB)
GC_00003248	Riftia pachyptila symbiont	3041	3	E	COG1350	Predicted alternative tryptophan synthase beta-subunit (paralog of TrpB)
GC_00003248	Tevnia jerichonana symbiont	2562	3	E	COG1350	Predicted alternative tryptophan synthase beta-subunit (paralog of TrpB)
GC_00003249	Ridgeia piscesae symbiont	2885	3
GC_00003249	Riftia pachyptila symbiont	1	3
GC_00003249	Tevnia jerichonana symbiont	1553	3
GC_00003250	Ridgeia piscesae symbiont	691	3
GC_00003250	Riftia pachyptila symbiont	3472	3
GC_00003250	Tevnia jerichonana symbiont	1825	3
GC_00003251	Ridgeia piscesae symbiont	93	3	H	COG2236	Hypoxanthine phosphoribosyltransferase
GC_00003251	Riftia pachyptila symbiont	3194	3	H	COG2236	Hypoxanthine phosphoribosyltransferase
GC_00003251	Tevnia jerichonana symbiont	3056	3	H	COG2236	Hypoxanthine phosphoribosyltransferase
GC_00003252	Ridgeia piscesae symbiont	2609	3	Q	COG0346	Catechol 2,3-dioxygenase or other lactoylglutathione lyase family enzyme
GC_00003252	Riftia pachyptila symbiont	1869	3	Q	COG0346	Catechol 2,3-dioxygenase or other lactoylglutathione lyase family enzyme
GC_00003252	Tevnia jerichonana symbiont	1145	3	Q	COG0346	Catechol 2,3-dioxygenase or other lactoylglutathione lyase family enzyme
GC_00003253	Ridgeia piscesae symbiont	920	3
GC_00003253	Riftia pachyptila symbiont	2296	3
GC_00003253	Tevnia jerichonana symbiont	2481	3
GC_00003254	Ridgeia piscesae symbiont	2629	3	T	COG2114	Adenylate cyclase, class 3
GC_00003254	Riftia pachyptila symbiont	1848	3	T	COG2114	Adenylate cyclase, class 3
GC_00003254	Tevnia jerichonana symbiont	1124	3	T	COG2114	Adenylate cyclase, class 3
GC_00003255	Ridgeia piscesae symbiont	1947	3	P	COG3420	Nitrous oxidase accessory protein NosD, contains tandem CASH domains
GC_00003255	Riftia pachyptila symbiont	383	3	P	COG3420	Nitrous oxidase accessory protein NosD, contains tandem CASH domains
GC_00003255	Tevnia jerichonana symbiont	202	3	P	COG3420	Nitrous oxidase accessory protein NosD, contains tandem CASH domains
GC_00003256	Ridgeia piscesae symbiont	3009	3	L	COG1273	Non-homologous end joining protein Ku, dsDNA break repair
GC_00003256	Riftia pachyptila symbiont	171	3	L	COG1273	Non-homologous end joining protein Ku, dsDNA break repair
GC_00003256	Tevnia jerichonana symbiont	1931	3	L	COG1273	Non-homologous end joining protein Ku, dsDNA break repair
GC_00003257	Ridgeia piscesae symbiont	982	3	S	COG1361	Uncharacterized conserved protein
GC_00003257	Riftia pachyptila symbiont	2253	3	S	COG1361	Uncharacterized conserved protein
GC_00003257	Tevnia jerichonana symbiont	740	3	S	COG1361	Uncharacterized conserved protein
GC_00003258	Ridgeia piscesae symbiont	414	3	O	COG1305	Transglutaminase-like enzyme, putative cysteine protease
GC_00003258	Riftia pachyptila symbiont	2004	3	O	COG1305	Transglutaminase-like enzyme, putative cysteine protease
GC_00003258	Tevnia jerichonana symbiont	118	3	O	COG1305	Transglutaminase-like enzyme, putative cysteine protease
GC_00003260	Ridgeia piscesae symbiont	1269	3
GC_00003260	Riftia pachyptila symbiont	1198	3
GC_00003260	Tevnia jerichonana symbiont	2805	3
GC_00003261	Ridgeia piscesae symbiont	3173	3	O	COG0071	Molecular chaperone IbpA, HSP20 family
GC_00003261	Riftia pachyptila symbiont	2231	3	O	COG0071	Molecular chaperone IbpA, HSP20 family
GC_00003261	Tevnia jerichonana symbiont	1017	3	O	COG0071	Molecular chaperone IbpA, HSP20 family
GC_00003262	Ridgeia piscesae symbiont	2746	3	R	COG4627	Predicted SAM-depedendent methyltransferase
GC_00003262	Riftia pachyptila symbiont	2346	3	R	COG4627	Predicted SAM-depedendent methyltransferase
GC_00003262	Tevnia jerichonana symbiont	2317	3	R	COG4627	Predicted SAM-depedendent methyltransferase
GC_00003263	Ridgeia piscesae symbiont	2011	3	S	COG3439	Uncharacterized conserved protein, DUF302 family
GC_00003263	Riftia pachyptila symbiont	3314	3	S	COG3439	Uncharacterized conserved protein, DUF302 family
GC_00003263	Tevnia jerichonana symbiont	2879	3	S	COG3439	Uncharacterized conserved protein, DUF302 family
GC_00003265	Ridgeia piscesae symbiont	3094	3	P	COG4535	Mg2+ and Co2+ transporter CorC, contains CBS pair and CorC-HlyC domains
GC_00003265	Riftia pachyptila symbiont	1742	3	P	COG4535	Mg2+ and Co2+ transporter CorC, contains CBS pair and CorC-HlyC domains
GC_00003265	Tevnia jerichonana symbiont	2230	3	P	COG4535	Mg2+ and Co2+ transporter CorC, contains CBS pair and CorC-HlyC domains
GC_00003266	Ridgeia piscesae symbiont	1757	3	K	COG1733	DNA-binding transcriptional regulator, HxlR family
GC_00003266	Riftia pachyptila symbiont	284	3	K	COG1733	DNA-binding transcriptional regulator, HxlR family
GC_00003266	Tevnia jerichonana symbiont	297	3	K	COG1733	DNA-binding transcriptional regulator, HxlR family
GC_00003267	Ridgeia piscesae symbiont	1360	3	W|N	COG4970	Tfp pilus assembly protein FimT
GC_00003267	Riftia pachyptila symbiont	938	3	N|W	COG4970	Tfp pilus assembly protein FimT
GC_00003267	Tevnia jerichonana symbiont	1740	3	N|W	COG4970	Tfp pilus assembly protein FimT
GC_00003268	Ridgeia piscesae symbiont	3182	3	T|K	COG0784|COG0784|COG2198|COG2205|COG3706|COG5001	CheY chemotaxis protein or a CheY-like REC (receiver) domain|CheY chemotaxis protein or a CheY-like REC (receiver) domain|HPt (histidine-containing phosphotransfer) domain|K+-sensing histidine kinase KdpD|Two-component response regulator, PleD family, consists of two REC domains and a diguanylate cyclase (GGDEF) domain|Predicted signal transduction protein containing a membrane domain, an EAL and…
GC_00003268	Riftia pachyptila symbiont	2240	3	K|T	COG0784|COG0784|COG2198|COG2205|COG3706|COG5001	CheY chemotaxis protein or a CheY-like REC (receiver) domain|CheY chemotaxis protein or a CheY-like REC (receiver) domain|HPt (histidine-containing phosphotransfer) domain|K+-sensing histidine kinase KdpD|Two-component response regulator, PleD family, consists of two REC domains and a diguanylate cyclase (GGDEF) domain|Predicted signal transduction protein containing a membrane domain, an EAL and…
GC_00003268	Tevnia jerichonana symbiont	1008	3	K|T	COG0784|COG0784|COG2198|COG2205|COG3706|COG5001	CheY chemotaxis protein or a CheY-like REC (receiver) domain|CheY chemotaxis protein or a CheY-like REC (receiver) domain|HPt (histidine-containing phosphotransfer) domain|K+-sensing histidine kinase KdpD|Two-component response regulator, PleD family, consists of two REC domains and a diguanylate cyclase (GGDEF) domain|Predicted signal transduction protein containing a membrane domain, an EAL and…
GC_00003269	Ridgeia piscesae symbiont	2506	3
GC_00003269	Riftia pachyptila symbiont	2312	3
GC_00003269	Tevnia jerichonana symbiont	3006	3
GC_00003272	Ridgeia piscesae symbiont	1398	3	K	COG1309	DNA-binding transcriptional regulator, AcrR family
GC_00003272	Riftia pachyptila symbiont	1539	3	K	COG1309	DNA-binding transcriptional regulator, AcrR family
GC_00003272	Tevnia jerichonana symbiont	2178	3	K	COG1309	DNA-binding transcriptional regulator, AcrR family
GC_00003273	Ridgeia piscesae symbiont	396	3	M	COG0399	dTDP-4-amino-4,6-dideoxygalactose transaminase
GC_00003273	Riftia pachyptila symbiont	1983	3	M	COG0399	dTDP-4-amino-4,6-dideoxygalactose transaminase
GC_00003273	Tevnia jerichonana symbiont	138	3	M	COG0399	dTDP-4-amino-4,6-dideoxygalactose transaminase
GC_00003275	Ridgeia piscesae symbiont	94	3	T|N	COG1352	Methylase of chemotaxis methyl-accepting proteins
GC_00003275	Riftia pachyptila symbiont	3193	3	N|T	COG1352	Methylase of chemotaxis methyl-accepting proteins
GC_00003275	Tevnia jerichonana symbiont	3057	3	N|T	COG1352	Methylase of chemotaxis methyl-accepting proteins
GC_00003276	Ridgeia piscesae symbiont	352	3	M	COG3203	Outer membrane protein (porin)
GC_00003276	Riftia pachyptila symbiont	797	3	M	COG3203	Outer membrane protein (porin)
GC_00003276	Tevnia jerichonana symbiont	1776	3	M	COG3203	Outer membrane protein (porin)
GC_00003277	Ridgeia piscesae symbiont	1183	3	W|N	COG4970	Tfp pilus assembly protein FimT
GC_00003277	Riftia pachyptila symbiont	494	3	N|W	COG4970	Tfp pilus assembly protein FimT
GC_00003277	Tevnia jerichonana symbiont	2637	3	N|W	COG4970	Tfp pilus assembly protein FimT
GC_00003278	Ridgeia piscesae symbiont	1768	3	I	COG0575	CDP-diglyceride synthetase
GC_00003278	Riftia pachyptila symbiont	274	3	I	COG0575	CDP-diglyceride synthetase
GC_00003278	Tevnia jerichonana symbiont	307	3	I	COG0575	CDP-diglyceride synthetase
GC_00003280	Ridgeia piscesae symbiont	1467	3	S	COG1357	Uncharacterized protein YjbI, contains pentapeptide repeats
GC_00003280	Riftia pachyptila symbiont	418	3	S	COG1357	Uncharacterized protein YjbI, contains pentapeptide repeats
GC_00003280	Tevnia jerichonana symbiont	512	3	S	COG1357	Uncharacterized protein YjbI, contains pentapeptide repeats
GC_00003281	Ridgeia piscesae symbiont	2557	3	T|K	COG3706	Two-component response regulator, PleD family, consists of two REC domains and a diguanylate cyclase (GGDEF) domain
GC_00003281	Riftia pachyptila symbiont	660	3	K|T	COG3706	Two-component response regulator, PleD family, consists of two REC domains and a diguanylate cyclase (GGDEF) domain
GC_00003281	Tevnia jerichonana symbiont	1199	3	K|T	COG3706	Two-component response regulator, PleD family, consists of two REC domains and a diguanylate cyclase (GGDEF) domain
GC_00003282	Ridgeia piscesae symbiont	1855	3	T	COG0784|COG2198|COG2205	CheY chemotaxis protein or a CheY-like REC (receiver) domain|HPt (histidine-containing phosphotransfer) domain|K+-sensing histidine kinase KdpD
GC_00003282	Riftia pachyptila symbiont	2535	3	T	COG0784|COG2198|COG2205	CheY chemotaxis protein or a CheY-like REC (receiver) domain|HPt (histidine-containing phosphotransfer) domain|K+-sensing histidine kinase KdpD
GC_00003282	Tevnia jerichonana symbiont	2908	3	T	COG0784|COG2198|COG2205	CheY chemotaxis protein or a CheY-like REC (receiver) domain|HPt (histidine-containing phosphotransfer) domain|K+-sensing histidine kinase KdpD
GC_00003283	Ridgeia piscesae symbiont	351	3	T	COG5001	Predicted signal transduction protein containing a membrane domain, an EAL and a GGDEF domain
GC_00003283	Riftia pachyptila symbiont	798	3	T	COG5001	Predicted signal transduction protein containing a membrane domain, an EAL and a GGDEF domain
GC_00003283	Tevnia jerichonana symbiont	1777	3	T	COG5001	Predicted signal transduction protein containing a membrane domain, an EAL and a GGDEF domain
GC_00003284	Ridgeia piscesae symbiont	621	3	M	COG0668	Small-conductance mechanosensitive channel
GC_00003284	Riftia pachyptila symbiont	2717	3	M	COG0668	Small-conductance mechanosensitive channel
GC_00003284	Tevnia jerichonana symbiont	1335	3	M	COG0668	Small-conductance mechanosensitive channel
GC_00003285	Ridgeia piscesae symbiont	2501	3
GC_00003285	Riftia pachyptila symbiont	2307	3
GC_00003285	Tevnia jerichonana symbiont	3011	3
GC_00003286	Ridgeia piscesae symbiont	1867	3
GC_00003286	Riftia pachyptila symbiont	1531	3
GC_00003286	Tevnia jerichonana symbiont	2919	3
GC_00003287	Ridgeia piscesae symbiont	385	3	I	COG0818	Diacylglycerol kinase
GC_00003287	Riftia pachyptila symbiont	1651	3	I	COG0818	Diacylglycerol kinase
GC_00003287	Tevnia jerichonana symbiont	2931	3	I	COG0818	Diacylglycerol kinase
GC_00003288	Ridgeia piscesae symbiont	306	3	R	COG1334	Uncharacterized conserved protein, FlaG/YvyC family
GC_00003288	Riftia pachyptila symbiont	3398	3	R	COG1334	Uncharacterized conserved protein, FlaG/YvyC family
GC_00003288	Tevnia jerichonana symbiont	163	3	R	COG1334	Uncharacterized conserved protein, FlaG/YvyC family
GC_00003289	Ridgeia piscesae symbiont	1145	3	S	COG3673	Uncharacterized protein, PA2063/DUF2235 family
GC_00003289	Riftia pachyptila symbiont	2525	3	S	COG3673	Uncharacterized protein, PA2063/DUF2235 family
GC_00003289	Tevnia jerichonana symbiont	2550	3	S	COG3673	Uncharacterized protein, PA2063/DUF2235 family
GC_00003290	Ridgeia piscesae symbiont	1551	3	R	COG2764	Uncharacterized conserved protein PhnB, glyoxalase superfamily
GC_00003290	Riftia pachyptila symbiont	1400	3	R	COG2764	Uncharacterized conserved protein PhnB, glyoxalase superfamily
GC_00003290	Tevnia jerichonana symbiont	37	3	R	COG2764	Uncharacterized conserved protein PhnB, glyoxalase superfamily
GC_00003291	Ridgeia piscesae symbiont	90	3
GC_00003291	Riftia pachyptila symbiont	3197	3
GC_00003291	Tevnia jerichonana symbiont	3053	3
GC_00003292	Ridgeia piscesae symbiont	1568	3	R	COG2105	Uncharacterized conserved protein YtfP, gamma-glutamylcyclotransferase (GGCT)/AIG2-like family
GC_00003292	Riftia pachyptila symbiont	231	3	R	COG2105	Uncharacterized conserved protein YtfP, gamma-glutamylcyclotransferase (GGCT)/AIG2-like family
GC_00003292	Tevnia jerichonana symbiont	349	3	R	COG2105	Uncharacterized conserved protein YtfP, gamma-glutamylcyclotransferase (GGCT)/AIG2-like family
GC_00003293	Ridgeia piscesae symbiont	3181	3	T	COG1639	HD-like signal output (HDOD) domain, no enzymatic activity
GC_00003293	Riftia pachyptila symbiont	2239	3	T	COG1639	HD-like signal output (HDOD) domain, no enzymatic activity
GC_00003293	Tevnia jerichonana symbiont	1009	3	T	COG1639	HD-like signal output (HDOD) domain, no enzymatic activity
GC_00003295	Ridgeia piscesae symbiont	2666	3	S	COG5544	Uncharacterized conserved protein YfiM, DUF2279 family
GC_00003295	Riftia pachyptila symbiont	1840	3	S	COG5544	Uncharacterized conserved protein YfiM, DUF2279 family
GC_00003295	Tevnia jerichonana symbiont	3345	3	S	COG5544	Uncharacterized conserved protein YfiM, DUF2279 family
GC_00003296	Ridgeia piscesae symbiont	1923	3
GC_00003296	Riftia pachyptila symbiont	357	3
GC_00003296	Tevnia jerichonana symbiont	227	3
GC_00003298	Ridgeia piscesae symbiont	1766	3
GC_00003298	Riftia pachyptila symbiont	276	3
GC_00003298	Tevnia jerichonana symbiont	305	3
GC_00003299	Ridgeia piscesae symbiont	542	3	C	COG2863|COG2863	Cytochrome c553|Cytochrome c553
GC_00003299	Riftia pachyptila symbiont	20	3	C	COG2863|COG2863	Cytochrome c553|Cytochrome c553
GC_00003299	Tevnia jerichonana symbiont	1533	3	C	COG2863|COG2863	Cytochrome c553|Cytochrome c553
GC_00003300	Ridgeia piscesae symbiont	1792	3
GC_00003300	Riftia pachyptila symbiont	250	3
GC_00003300	Tevnia jerichonana symbiont	330	3
GC_00003301	Ridgeia piscesae symbiont	96	3
GC_00003301	Riftia pachyptila symbiont	3191	3
GC_00003301	Tevnia jerichonana symbiont	3059	3
GC_00003302	Ridgeia piscesae symbiont	2848	3	T|R	COG2202|COG2202|COG2984|COG4191	PAS domain|PAS domain|ABC-type uncharacterized transport system, periplasmic component|Signal transduction histidine kinase regulating C4-dicarboxylate transport system
GC_00003302	Riftia pachyptila symbiont	67	3	R|T	COG2202|COG2202|COG2984|COG4191	PAS domain|PAS domain|ABC-type uncharacterized transport system, periplasmic component|Signal transduction histidine kinase regulating C4-dicarboxylate transport system
GC_00003302	Tevnia jerichonana symbiont	2129	3	R|T	COG2202|COG2202|COG2984|COG4191	PAS domain|PAS domain|ABC-type uncharacterized transport system, periplasmic component|Signal transduction histidine kinase regulating C4-dicarboxylate transport system
GC_00003303	Ridgeia piscesae symbiont	1449	3
GC_00003303	Riftia pachyptila symbiont	437	3
GC_00003303	Tevnia jerichonana symbiont	494	3
GC_00003304	Ridgeia piscesae symbiont	23	3	K	COG0789	DNA-binding transcriptional regulator, MerR family
GC_00003304	Riftia pachyptila symbiont	1484	3	K	COG0789	DNA-binding transcriptional regulator, MerR family
GC_00003304	Tevnia jerichonana symbiont	980	3	K	COG0789	DNA-binding transcriptional regulator, MerR family
GC_00003306	Ridgeia piscesae symbiont	2447	3	F	COG0027	Formate-dependent phosphoribosylglycinamide formyltransferase (GAR transformylase)
GC_00003306	Riftia pachyptila symbiont	3051	3	F	COG0027	Formate-dependent phosphoribosylglycinamide formyltransferase (GAR transformylase)
GC_00003306	Tevnia jerichonana symbiont	2855	3	F	COG0027	Formate-dependent phosphoribosylglycinamide formyltransferase (GAR transformylase)
GC_00003307	Ridgeia piscesae symbiont	2200	3	S	COG4727	Uncharacterized protein
GC_00003307	Riftia pachyptila symbiont	1779	3	S	COG4727	Uncharacterized protein
GC_00003307	Tevnia jerichonana symbiont	2396	3	S	COG4727	Uncharacterized protein
GC_00003308	Ridgeia piscesae symbiont	58	3	P	COG2608	Copper chaperone CopZ
GC_00003308	Riftia pachyptila symbiont	1488	3	P	COG2608	Copper chaperone CopZ
GC_00003308	Tevnia jerichonana symbiont	976	3	P	COG2608	Copper chaperone CopZ
GC_00003312	Ridgeia piscesae symbiont	1793	3	T	COG3850	Signal transduction histidine kinase, nitrate/nitrite-specific
GC_00003312	Riftia pachyptila symbiont	249	3	T	COG3850	Signal transduction histidine kinase, nitrate/nitrite-specific
GC_00003312	Tevnia jerichonana symbiont	331	3	T	COG3850	Signal transduction histidine kinase, nitrate/nitrite-specific
GC_00003313	Ridgeia piscesae symbiont	1373	3	L	COG1525	Endonuclease YncB, thermonuclease family
GC_00003313	Riftia pachyptila symbiont	776	3	L	COG1525	Endonuclease YncB, thermonuclease family
GC_00003313	Tevnia jerichonana symbiont	1754	3	L	COG1525	Endonuclease YncB, thermonuclease family
GC_00003314	Ridgeia piscesae symbiont	680	3	R	COG1719	Predicted hydrocarbon binding protein, contains 4VR domain
GC_00003314	Riftia pachyptila symbiont	2142	3	R	COG1719	Predicted hydrocarbon binding protein, contains 4VR domain
GC_00003314	Tevnia jerichonana symbiont	1813	3	R	COG1719	Predicted hydrocarbon binding protein, contains 4VR domain
GC_00003316	Ridgeia piscesae symbiont	2262	3	D	COG1589	Cell division septal protein FtsQ
GC_00003316	Riftia pachyptila symbiont	1373	3	D	COG1589	Cell division septal protein FtsQ
GC_00003316	Tevnia jerichonana symbiont	1470	3	D	COG1589	Cell division septal protein FtsQ
GC_00003317	Ridgeia piscesae symbiont	1524	3	C	COG3794	Plastocyanin
GC_00003317	Riftia pachyptila symbiont	112	3	C	COG3794	Plastocyanin
GC_00003317	Tevnia jerichonana symbiont	65	3	C	COG3794	Plastocyanin
GC_00003318	Ridgeia piscesae symbiont	2734	3
GC_00003318	Riftia pachyptila symbiont	2842	3
GC_00003318	Tevnia jerichonana symbiont	2329	3
GC_00003320	Ridgeia piscesae symbiont	2500	3	X	COG4195	Phage-related replication protein YjqB, UPF0714/DUF867 family
GC_00003320	Riftia pachyptila symbiont	2306	3	X	COG4195	Phage-related replication protein YjqB, UPF0714/DUF867 family
GC_00003320	Tevnia jerichonana symbiont	3012	3	X	COG4195	Phage-related replication protein YjqB, UPF0714/DUF867 family
GC_00003321	Ridgeia piscesae symbiont	1614	3	M	COG2885	Outer membrane protein OmpA and related peptidoglycan-associated (lipo)proteins
GC_00003321	Riftia pachyptila symbiont	1359	3	M	COG2885	Outer membrane protein OmpA and related peptidoglycan-associated (lipo)proteins
GC_00003321	Tevnia jerichonana symbiont	395	3	M	COG2885	Outer membrane protein OmpA and related peptidoglycan-associated (lipo)proteins
GC_00003324	Ridgeia piscesae symbiont	921	3	C	COG2864	Cytochrome b subunit of formate dehydrogenase
GC_00003324	Riftia pachyptila symbiont	2295	3	C	COG2864	Cytochrome b subunit of formate dehydrogenase
GC_00003324	Tevnia jerichonana symbiont	2480	3	C	COG2864	Cytochrome b subunit of formate dehydrogenase
GC_00003326	Ridgeia piscesae symbiont	1885	3
GC_00003326	Riftia pachyptila symbiont	2121	3
GC_00003326	Tevnia jerichonana symbiont	3159	3
GC_00003327	Ridgeia piscesae symbiont	1644	3
GC_00003327	Riftia pachyptila symbiont	1932	3
GC_00003327	Tevnia jerichonana symbiont	1424	3
GC_00003329	Ridgeia piscesae symbiont	2087	3	O	COG0465	ATP-dependent Zn proteases
GC_00003329	Riftia pachyptila symbiont	3449	3	O	COG0465	ATP-dependent Zn proteases
GC_00003329	Tevnia jerichonana symbiont	629	3	O	COG0465	ATP-dependent Zn proteases
GC_00003330	Ridgeia piscesae symbiont	1893	3
GC_00003330	Riftia pachyptila symbiont	2129	3
GC_00003330	Tevnia jerichonana symbiont	253	3
GC_00003331	Ridgeia piscesae symbiont	2758	3	E	COG0367	Asparagine synthetase B (glutamine-hydrolyzing)
GC_00003331	Riftia pachyptila symbiont	2359	3	E	COG0367	Asparagine synthetase B (glutamine-hydrolyzing)
GC_00003331	Tevnia jerichonana symbiont	2305	3	E	COG0367	Asparagine synthetase B (glutamine-hydrolyzing)
GC_00003332	Ridgeia piscesae symbiont	1786	3	T	COG0515|COG0790	Serine/threonine protein kinase|TPR repeat
GC_00003332	Riftia pachyptila symbiont	256	3	T	COG0515|COG0790	Serine/threonine protein kinase|TPR repeat
GC_00003332	Tevnia jerichonana symbiont	324	3	T	COG0515|COG0790	Serine/threonine protein kinase|TPR repeat
GC_00003333	Ridgeia piscesae symbiont	3010	3
GC_00003333	Riftia pachyptila symbiont	170	3
GC_00003333	Tevnia jerichonana symbiont	1932	3
GC_00003335	Ridgeia piscesae symbiont	815	3	R	COG0658|COG2333	Predicted membrane metal-binding protein|Metal-dependent hydrolase, beta-lactamase superfamily II
GC_00003335	Riftia pachyptila symbiont	818	3	R	COG0658|COG2333	Predicted membrane metal-binding protein|Metal-dependent hydrolase, beta-lactamase superfamily II
GC_00003335	Tevnia jerichonana symbiont	1686	3	R	COG0658|COG2333	Predicted membrane metal-binding protein|Metal-dependent hydrolase, beta-lactamase superfamily II
GC_00003336	Ridgeia piscesae symbiont	706	3	C	COG3794	Plastocyanin
GC_00003336	Riftia pachyptila symbiont	2210	3	C	COG3794	Plastocyanin
GC_00003336	Tevnia jerichonana symbiont	1853	3	C	COG3794	Plastocyanin
GC_00003337	Ridgeia piscesae symbiont	2899	3
GC_00003337	Riftia pachyptila symbiont	3007	3
GC_00003337	Tevnia jerichonana symbiont	1567	3
GC_00003338	Ridgeia piscesae symbiont	1384	3	E	COG0683	ABC-type branched-chain amino acid transport system, periplasmic component
GC_00003338	Riftia pachyptila symbiont	787	3	E	COG0683	ABC-type branched-chain amino acid transport system, periplasmic component
GC_00003338	Tevnia jerichonana symbiont	1765	3	E	COG0683	ABC-type branched-chain amino acid transport system, periplasmic component
GC_00003340	Ridgeia piscesae symbiont	3165	3	T|K	COG0745|COG2204|COG2205	DNA-binding response regulator, OmpR family, contains REC and winged-helix (wHTH) domain|DNA-binding transcriptional response regulator, NtrC family, contains REC, AAA-type ATPase, and a Fis-type DNA-binding domains|K+-sensing histidine kinase KdpD
GC_00003340	Riftia pachyptila symbiont	3201	3	K|T	COG0745|COG2204|COG2205	DNA-binding response regulator, OmpR family, contains REC and winged-helix (wHTH) domain|DNA-binding transcriptional response regulator, NtrC family, contains REC, AAA-type ATPase, and a Fis-type DNA-binding domains|K+-sensing histidine kinase KdpD
GC_00003340	Tevnia jerichonana symbiont	1023	3	K|T	COG0745|COG2204|COG2205	DNA-binding response regulator, OmpR family, contains REC and winged-helix (wHTH) domain|DNA-binding transcriptional response regulator, NtrC family, contains REC, AAA-type ATPase, and a Fis-type DNA-binding domains|K+-sensing histidine kinase KdpD
GC_00003341	Ridgeia piscesae symbiont	177	3
GC_00003341	Riftia pachyptila symbiont	2818	3
GC_00003341	Tevnia jerichonana symbiont	180	3
GC_00003342	Ridgeia piscesae symbiont	940	3
GC_00003342	Riftia pachyptila symbiont	1099	3
GC_00003342	Tevnia jerichonana symbiont	2462	3
GC_00003343	Ridgeia piscesae symbiont	430	3	O	COG3381	Cytoplasmic chaperone TorD involved in molybdoenzyme TorA maturation
GC_00003343	Riftia pachyptila symbiont	1907	3	O	COG3381	Cytoplasmic chaperone TorD involved in molybdoenzyme TorA maturation
GC_00003343	Tevnia jerichonana symbiont	2655	3	O	COG3381	Cytoplasmic chaperone TorD involved in molybdoenzyme TorA maturation
GC_00003344	Ridgeia piscesae symbiont	120	3	H	COG1812	Archaeal S-adenosylmethionine synthetase
GC_00003344	Riftia pachyptila symbiont	2556	3	H	COG1812	Archaeal S-adenosylmethionine synthetase
GC_00003344	Tevnia jerichonana symbiont	3072	3	H	COG1812	Archaeal S-adenosylmethionine synthetase
GC_00003345	Ridgeia piscesae symbiont	117	3	O	COG0330	Regulator of protease activity HflC, stomatin/prohibitin superfamily
GC_00003345	Riftia pachyptila symbiont	2559	3	O	COG0330	Regulator of protease activity HflC, stomatin/prohibitin superfamily
GC_00003345	Tevnia jerichonana symbiont	3075	3	O	COG0330	Regulator of protease activity HflC, stomatin/prohibitin superfamily
GC_00003347	Ridgeia piscesae symbiont	2522	3
GC_00003347	Riftia pachyptila symbiont	2928	3
GC_00003347	Tevnia jerichonana symbiont	1800	3
GC_00003348	Ridgeia piscesae symbiont	1549	3
GC_00003348	Riftia pachyptila symbiont	1397	3
GC_00003348	Tevnia jerichonana symbiont	40	3
GC_00003349	Ridgeia piscesae symbiont	1958	3	T	COG1639	HD-like signal output (HDOD) domain, no enzymatic activity
GC_00003349	Riftia pachyptila symbiont	398	3	T	COG1639	HD-like signal output (HDOD) domain, no enzymatic activity
GC_00003349	Tevnia jerichonana symbiont	190	3	T	COG1639	HD-like signal output (HDOD) domain, no enzymatic activity
GC_00003350	Ridgeia piscesae symbiont	954	3	S	COG5338	Uncharacterized protein
GC_00003350	Riftia pachyptila symbiont	1113	3	S	COG5338	Uncharacterized protein
GC_00003350	Tevnia jerichonana symbiont	2448	3	S	COG5338	Uncharacterized protein
GC_00003351	Ridgeia piscesae symbiont	2679	3
GC_00003351	Riftia pachyptila symbiont	2448	3
GC_00003351	Tevnia jerichonana symbiont	3174	3
GC_00003355	Ridgeia piscesae symbiont	2972	3	S	COG3439	Uncharacterized conserved protein, DUF302 family
GC_00003355	Riftia pachyptila symbiont	211	3	S	COG3439	Uncharacterized conserved protein, DUF302 family
GC_00003355	Tevnia jerichonana symbiont	1895	3	S	COG3439	Uncharacterized conserved protein, DUF302 family
GC_00003356	Ridgeia piscesae symbiont	1721	3	X	COG3385	IS4 transposase
GC_00003356	Riftia pachyptila symbiont	2683	3	X	COG3385	IS4 transposase
GC_00003356	Tevnia jerichonana symbiont	259	3	X	COG3385	IS4 transposase
GC_00003357	Ridgeia piscesae symbiont	379	3
GC_00003357	Riftia pachyptila symbiont	1644	3
GC_00003357	Tevnia jerichonana symbiont	2937	3
GC_00003358	Ridgeia piscesae symbiont	2038	3	D	COG3147	Cell division protein DedD (periplasmic protein involved in septation)
GC_00003358	Riftia pachyptila symbiont	3034	3	D	COG3147	Cell division protein DedD (periplasmic protein involved in septation)
GC_00003358	Tevnia jerichonana symbiont	2140	3	D	COG3147	Cell division protein DedD (periplasmic protein involved in septation)
GC_00003359	Ridgeia piscesae symbiont	53	3	P	COG3221	ABC-type phosphate/phosphonate transport system, periplasmic component
GC_00003359	Riftia pachyptila symbiont	2921	3	P	COG3221	ABC-type phosphate/phosphonate transport system, periplasmic component
GC_00003359	Tevnia jerichonana symbiont	929	3	P	COG3221	ABC-type phosphate/phosphonate transport system, periplasmic component
GC_00003360	Ridgeia piscesae symbiont	229	3	G	COG1819	UDP:flavonoid glycosyltransferase YjiC, YdhE family
GC_00003360	Riftia pachyptila symbiont	1030	3	G	COG1819	UDP:flavonoid glycosyltransferase YjiC, YdhE family
GC_00003360	Tevnia jerichonana symbiont	1500	3	G	COG1819	UDP:flavonoid glycosyltransferase YjiC, YdhE family
GC_00003361	Ridgeia piscesae symbiont	2675	3	O	COG1572|COG1572	Serine protease, subtilase family|Serine protease, subtilase family
GC_00003361	Riftia pachyptila symbiont	2452	3	O	COG1572|COG1572	Serine protease, subtilase family|Serine protease, subtilase family
GC_00003361	Tevnia jerichonana symbiont	3170	3	O	COG1572|COG1572	Serine protease, subtilase family|Serine protease, subtilase family
GC_00003362	Ridgeia piscesae symbiont	2071	3	R	COG0457	Tetratricopeptide (TPR) repeat
GC_00003362	Riftia pachyptila symbiont	1885	3	R	COG0457	Tetratricopeptide (TPR) repeat
GC_00003362	Tevnia jerichonana symbiont	613	3	R	COG0457	Tetratricopeptide (TPR) repeat
GC_00003363	Ridgeia piscesae symbiont	2838	3
GC_00003363	Riftia pachyptila symbiont	78	3
GC_00003363	Tevnia jerichonana symbiont	2119	3
GC_00003364	Ridgeia piscesae symbiont	1458	3
GC_00003364	Riftia pachyptila symbiont	428	3
GC_00003364	Tevnia jerichonana symbiont	503	3
GC_00003365	Ridgeia piscesae symbiont	397	3	O|M	COG1086	NDP-sugar epimerase, includes UDP-GlcNAc-inverting 4,6-dehydratase FlaA1 and capsular polysaccharide biosynthesis protein EpsC
GC_00003365	Riftia pachyptila symbiont	1984	3	O|M	COG1086	NDP-sugar epimerase, includes UDP-GlcNAc-inverting 4,6-dehydratase FlaA1 and capsular polysaccharide biosynthesis protein EpsC
GC_00003365	Tevnia jerichonana symbiont	137	3	O|M	COG1086	NDP-sugar epimerase, includes UDP-GlcNAc-inverting 4,6-dehydratase FlaA1 and capsular polysaccharide biosynthesis protein EpsC
GC_00003366	Ridgeia piscesae symbiont	3176	3	K	COG0789	DNA-binding transcriptional regulator, MerR family
GC_00003366	Riftia pachyptila symbiont	2234	3	K	COG0789	DNA-binding transcriptional regulator, MerR family
GC_00003366	Tevnia jerichonana symbiont	1014	3	K	COG0789	DNA-binding transcriptional regulator, MerR family
GC_00003367	Ridgeia piscesae symbiont	45	3	R	COG0457	Tetratricopeptide (TPR) repeat
GC_00003367	Riftia pachyptila symbiont	1481	3	R	COG0457	Tetratricopeptide (TPR) repeat
GC_00003367	Tevnia jerichonana symbiont	983	3	R	COG0457	Tetratricopeptide (TPR) repeat
GC_00003368	Ridgeia piscesae symbiont	1077	3	P	COG0614	ABC-type Fe3+-hydroxamate transport system, periplasmic component
GC_00003368	Riftia pachyptila symbiont	1322	3	P	COG0614	ABC-type Fe3+-hydroxamate transport system, periplasmic component
GC_00003368	Tevnia jerichonana symbiont	3044	3	P	COG0614	ABC-type Fe3+-hydroxamate transport system, periplasmic component
GC_00003369	Ridgeia piscesae symbiont	807	3	V	COG1131	ABC-type multidrug transport system, ATPase component
GC_00003369	Riftia pachyptila symbiont	810	3	V	COG1131	ABC-type multidrug transport system, ATPase component
GC_00003369	Tevnia jerichonana symbiont	1678	3	V	COG1131	ABC-type multidrug transport system, ATPase component
GC_00003370	Ridgeia piscesae symbiont	2201	3
GC_00003370	Riftia pachyptila symbiont	1780	3
GC_00003370	Tevnia jerichonana symbiont	2395	3
GC_00003372	Ridgeia piscesae symbiont	250	3
GC_00003372	Riftia pachyptila symbiont	2936	3
GC_00003372	Tevnia jerichonana symbiont	1793	3
GC_00003373	Ridgeia piscesae symbiont	2993	3
GC_00003373	Riftia pachyptila symbiont	189	3
GC_00003373	Tevnia jerichonana symbiont	1915	3
GC_00003374	Ridgeia piscesae symbiont	1651	3	M	COG1089	GDP-D-mannose dehydratase
GC_00003374	Riftia pachyptila symbiont	1925	3	M	COG1089	GDP-D-mannose dehydratase
GC_00003374	Tevnia jerichonana symbiont	1417	3	M	COG1089	GDP-D-mannose dehydratase
GC_00003376	Ridgeia piscesae symbiont	1200	3	G	COG0279	Phosphoheptose isomerase
GC_00003376	Riftia pachyptila symbiont	476	3	G	COG0279	Phosphoheptose isomerase
GC_00003376	Tevnia jerichonana symbiont	2616	3	G	COG0279	Phosphoheptose isomerase
GC_00003377	Ridgeia piscesae symbiont	1760	3	T|K	COG0745	DNA-binding response regulator, OmpR family, contains REC and winged-helix (wHTH) domain
GC_00003377	Riftia pachyptila symbiont	281	3	K|T	COG0745	DNA-binding response regulator, OmpR family, contains REC and winged-helix (wHTH) domain
GC_00003377	Tevnia jerichonana symbiont	300	3	K|T	COG0745	DNA-binding response regulator, OmpR family, contains REC and winged-helix (wHTH) domain
GC_00003378	Ridgeia piscesae symbiont	1775	3	I	COG1213	Choline kinase
GC_00003378	Riftia pachyptila symbiont	266	3	I	COG1213	Choline kinase
GC_00003378	Tevnia jerichonana symbiont	314	3	I	COG1213	Choline kinase
GC_00003379	Ridgeia piscesae symbiont	1249	3	N	COG3144	Flagellar hook-length control protein FliK
GC_00003379	Riftia pachyptila symbiont	2666	3	N	COG3144	Flagellar hook-length control protein FliK
GC_00003379	Tevnia jerichonana symbiont	584	3	N	COG3144	Flagellar hook-length control protein FliK
GC_00003380	Ridgeia piscesae symbiont	127	3	C	COG0372	Citrate synthase
GC_00003380	Riftia pachyptila symbiont	1200	3	C	COG0372	Citrate synthase
GC_00003380	Tevnia jerichonana symbiont	2808	3	C	COG0372	Citrate synthase
GC_00003381	Ridgeia piscesae symbiont	1765	3
GC_00003381	Riftia pachyptila symbiont	277	3
GC_00003381	Tevnia jerichonana symbiont	304	3
GC_00003383	Ridgeia piscesae symbiont	2390	3
GC_00003383	Riftia pachyptila symbiont	581	3
GC_00003383	Tevnia jerichonana symbiont	2710	3
GC_00003384	Ridgeia piscesae symbiont	101	3	R|C|H	COG1052	Lactate dehydrogenase or related 2-hydroxyacid dehydrogenase
GC_00003384	Riftia pachyptila symbiont	472	3	H|R|C	COG1052	Lactate dehydrogenase or related 2-hydroxyacid dehydrogenase
GC_00003384	Tevnia jerichonana symbiont	2612	3	R|H|C	COG1052	Lactate dehydrogenase or related 2-hydroxyacid dehydrogenase
GC_00003385	Ridgeia piscesae symbiont	1170	3
GC_00003385	Riftia pachyptila symbiont	2728	3
GC_00003385	Tevnia jerichonana symbiont	3120	3
GC_00003386	Ridgeia piscesae symbiont	1914	3
GC_00003386	Riftia pachyptila symbiont	1128	3
GC_00003386	Tevnia jerichonana symbiont	235	3
GC_00003387	Ridgeia piscesae symbiont	2059	3	K	COG1309	DNA-binding transcriptional regulator, AcrR family
GC_00003387	Riftia pachyptila symbiont	1552	3	K	COG1309	DNA-binding transcriptional regulator, AcrR family
GC_00003387	Tevnia jerichonana symbiont	2161	3	K	COG1309	DNA-binding transcriptional regulator, AcrR family
GC_00003388	Ridgeia piscesae symbiont	3208	3
GC_00003388	Riftia pachyptila symbiont	1229	3
GC_00003388	Tevnia jerichonana symbiont	2587	3
GC_00003389	Ridgeia piscesae symbiont	669	3
GC_00003389	Riftia pachyptila symbiont	3357	3
GC_00003389	Tevnia jerichonana symbiont	3369	3
GC_00003390	Ridgeia piscesae symbiont	446	3
GC_00003390	Riftia pachyptila symbiont	2053	3
GC_00003390	Tevnia jerichonana symbiont	2686	3
GC_00003391	Ridgeia piscesae symbiont	1378	3
GC_00003391	Riftia pachyptila symbiont	782	3
GC_00003391	Tevnia jerichonana symbiont	1760	3
GC_00003392	Ridgeia piscesae symbiont	3122	3	F	COG1972	Nucleoside permease NupC
GC_00003392	Riftia pachyptila symbiont	1714	3	F	COG1972	Nucleoside permease NupC
GC_00003392	Tevnia jerichonana symbiont	1069	3	F	COG1972	Nucleoside permease NupC
GC_00003394	Ridgeia piscesae symbiont	1525	3	M	COG1520	Outer membrane protein assembly factor BamB, contains PQQ-like beta-propeller repeat
GC_00003394	Riftia pachyptila symbiont	111	3	M	COG1520	Outer membrane protein assembly factor BamB, contains PQQ-like beta-propeller repeat
GC_00003394	Tevnia jerichonana symbiont	64	3	M	COG1520	Outer membrane protein assembly factor BamB, contains PQQ-like beta-propeller repeat
GC_00003395	Ridgeia piscesae symbiont	2443	3
GC_00003395	Riftia pachyptila symbiont	3137	3
GC_00003395	Tevnia jerichonana symbiont	3331	3
GC_00003396	Ridgeia piscesae symbiont	411	3
GC_00003396	Riftia pachyptila symbiont	2001	3
GC_00003396	Tevnia jerichonana symbiont	121	3
GC_00003398	Ridgeia piscesae symbiont	1045	3	R	COG0457|COG0457	Tetratricopeptide (TPR) repeat|Tetratricopeptide (TPR) repeat
GC_00003398	Riftia pachyptila symbiont	3430	3	R	COG0457|COG0457	Tetratricopeptide (TPR) repeat|Tetratricopeptide (TPR) repeat
GC_00003398	Tevnia jerichonana symbiont	3254	3	R	COG0457|COG0457	Tetratricopeptide (TPR) repeat|Tetratricopeptide (TPR) repeat
GC_00003399	Ridgeia piscesae symbiont	1379	3
GC_00003399	Riftia pachyptila symbiont	783	3
GC_00003399	Tevnia jerichonana symbiont	1761	3
GC_00003400	Ridgeia piscesae symbiont	1027	3	R	COG0457	Tetratricopeptide (TPR) repeat
GC_00003400	Riftia pachyptila symbiont	2699	3	R	COG0457	Tetratricopeptide (TPR) repeat
GC_00003400	Tevnia jerichonana symbiont	786	3	R	COG0457	Tetratricopeptide (TPR) repeat
GC_00003401	Ridgeia piscesae symbiont	2950	3
GC_00003401	Riftia pachyptila symbiont	897	3
GC_00003401	Tevnia jerichonana symbiont	1619	3
GC_00003402	Ridgeia piscesae symbiont	2098	3
GC_00003402	Riftia pachyptila symbiont	3084	3
GC_00003402	Tevnia jerichonana symbiont	639	3
GC_00003403	Ridgeia piscesae symbiont	1450	3	S	COG1430	Uncharacterized conserved membrane protein, UPF0127 family
GC_00003403	Riftia pachyptila symbiont	436	3	S	COG1430	Uncharacterized conserved membrane protein, UPF0127 family
GC_00003403	Tevnia jerichonana symbiont	495	3	S	COG1430	Uncharacterized conserved membrane protein, UPF0127 family
GC_00003406	Ridgeia piscesae symbiont	820	3	E	COG2957	Agmatine/peptidylarginine deiminase
GC_00003406	Riftia pachyptila symbiont	823	3	E	COG2957	Agmatine/peptidylarginine deiminase
GC_00003406	Tevnia jerichonana symbiont	1691	3	E	COG2957	Agmatine/peptidylarginine deiminase
GC_00003407	Ridgeia piscesae symbiont	2844	3	O	COG1433	Predicted Fe-Mo cluster-binding protein, NifX family
GC_00003407	Riftia pachyptila symbiont	71	3	O	COG1433	Predicted Fe-Mo cluster-binding protein, NifX family
GC_00003407	Tevnia jerichonana symbiont	2125	3	O	COG1433	Predicted Fe-Mo cluster-binding protein, NifX family
GC_00003408	Ridgeia piscesae symbiont	1961	3	T	COG2204	DNA-binding transcriptional response regulator, NtrC family, contains REC, AAA-type ATPase, and a Fis-type DNA-binding domains
GC_00003408	Riftia pachyptila symbiont	401	3	T	COG2204	DNA-binding transcriptional response regulator, NtrC family, contains REC, AAA-type ATPase, and a Fis-type DNA-binding domains
GC_00003408	Tevnia jerichonana symbiont	187	3	T	COG2204	DNA-binding transcriptional response regulator, NtrC family, contains REC, AAA-type ATPase, and a Fis-type DNA-binding domains
GC_00003411	Ridgeia piscesae symbiont	925	3
GC_00003411	Riftia pachyptila symbiont	2292	3
GC_00003411	Tevnia jerichonana symbiont	2477	3
GC_00003412	Ridgeia piscesae symbiont	773	3
GC_00003412	Riftia pachyptila symbiont	669	3
GC_00003412	Tevnia jerichonana symbiont	1642	3
GC_00003413	Ridgeia piscesae symbiont	393	3	R	COG1032	Radical SAM superfamily enzyme YgiQ, UPF0313 family
GC_00003413	Riftia pachyptila symbiont	1980	3	R	COG1032	Radical SAM superfamily enzyme YgiQ, UPF0313 family
GC_00003413	Tevnia jerichonana symbiont	141	3	R	COG1032	Radical SAM superfamily enzyme YgiQ, UPF0313 family
GC_00003414	Ridgeia piscesae symbiont	1172	3
GC_00003414	Riftia pachyptila symbiont	2726	3
GC_00003414	Tevnia jerichonana symbiont	3118	3
GC_00003415	Ridgeia piscesae symbiont	687	3	P	COG2897	3-mercaptopyruvate sulfurtransferase SseA, contains two rhodanese domains
GC_00003415	Riftia pachyptila symbiont	2152	3	P	COG2897	3-mercaptopyruvate sulfurtransferase SseA, contains two rhodanese domains
GC_00003415	Tevnia jerichonana symbiont	1821	3	P	COG2897	3-mercaptopyruvate sulfurtransferase SseA, contains two rhodanese domains
GC_00003416	Ridgeia piscesae symbiont	431	3
GC_00003416	Riftia pachyptila symbiont	1906	3
GC_00003416	Tevnia jerichonana symbiont	2656	3
GC_00003417	Ridgeia piscesae symbiont	2944	3	M	COG3117	Lipopolysaccharide export system protein LptC
GC_00003417	Riftia pachyptila symbiont	891	3	M	COG3117	Lipopolysaccharide export system protein LptC
GC_00003417	Tevnia jerichonana symbiont	1612	3	M	COG3117	Lipopolysaccharide export system protein LptC
GC_00003418	Ridgeia piscesae symbiont	32	3	K	COG0789	DNA-binding transcriptional regulator, MerR family
GC_00003418	Riftia pachyptila symbiont	1493	3	K	COG0789	DNA-binding transcriptional regulator, MerR family
GC_00003418	Tevnia jerichonana symbiont	971	3	K	COG0789	DNA-binding transcriptional regulator, MerR family
GC_00003420	Ridgeia piscesae symbiont	1177	3	U	COG3031	Type II secretory pathway, component PulC
GC_00003420	Riftia pachyptila symbiont	500	3
GC_00003420	Tevnia jerichonana symbiont	2643	3
GC_00003421	Ridgeia piscesae symbiont	1009	3
GC_00003421	Riftia pachyptila symbiont	1156	3
GC_00003421	Tevnia jerichonana symbiont	767	3
GC_00003422	Ridgeia piscesae symbiont	99	3	R	COG3919	Predicted ATP-dependent carboligase, ATP-grasp superfamily
GC_00003422	Riftia pachyptila symbiont	470	3	R	COG3919	Predicted ATP-dependent carboligase, ATP-grasp superfamily
GC_00003422	Tevnia jerichonana symbiont	2610	3	R	COG3919	Predicted ATP-dependent carboligase, ATP-grasp superfamily
GC_00003423	Ridgeia piscesae symbiont	1179	3	W|N	COG3166|COG4972	Tfp pilus assembly protein PilN|Tfp pilus assembly protein, ATPase PilM
GC_00003423	Riftia pachyptila symbiont	498	3	N|W	COG3166|COG4972	Tfp pilus assembly protein PilN|Tfp pilus assembly protein, ATPase PilM
GC_00003423	Tevnia jerichonana symbiont	2641	3	N|W	COG3166|COG4972	Tfp pilus assembly protein PilN|Tfp pilus assembly protein, ATPase PilM
GC_00003424	Ridgeia piscesae symbiont	523	3	T	COG3086	Positive regulator of sigma E activity
GC_00003424	Riftia pachyptila symbiont	534	3	T	COG3086	Positive regulator of sigma E activity
GC_00003424	Tevnia jerichonana symbiont	1262	3	T	COG3086	Positive regulator of sigma E activity
GC_00003425	Ridgeia piscesae symbiont	1798	3	K|R	COG0454	N-acetyltransferase, GNAT superfamily (includes histone acetyltransferase HPA2)
GC_00003425	Riftia pachyptila symbiont	244	3	R|K	COG0454	N-acetyltransferase, GNAT superfamily (includes histone acetyltransferase HPA2)
GC_00003425	Tevnia jerichonana symbiont	336	3	R|K	COG0454	N-acetyltransferase, GNAT superfamily (includes histone acetyltransferase HPA2)
GC_00003427	Ridgeia piscesae symbiont	2834	3
GC_00003427	Riftia pachyptila symbiont	83	3
GC_00003427	Tevnia jerichonana symbiont	2114	3
GC_00003428	Ridgeia piscesae symbiont	1327	3
GC_00003428	Riftia pachyptila symbiont	904	3
GC_00003428	Tevnia jerichonana symbiont	1344	3
GC_00003429	Ridgeia piscesae symbiont	3069	3
GC_00003429	Riftia pachyptila symbiont	1002	3
GC_00003429	Tevnia jerichonana symbiont	2256	3
GC_00003430	Ridgeia piscesae symbiont	2995	3	W	COG3121	P pilus assembly protein, chaperone PapD
GC_00003430	Riftia pachyptila symbiont	187	3	W	COG3121	P pilus assembly protein, chaperone PapD
GC_00003430	Tevnia jerichonana symbiont	1917	3	W	COG3121	P pilus assembly protein, chaperone PapD
GC_00003431	Ridgeia piscesae symbiont	1485	3
GC_00003431	Riftia pachyptila symbiont	2332	3
GC_00003431	Tevnia jerichonana symbiont	529	3
GC_00003432	Ridgeia piscesae symbiont	478	3	E	COG0436	Aspartate/methionine/tyrosine aminotransferase
GC_00003432	Riftia pachyptila symbiont	2271	3	E	COG0436	Aspartate/methionine/tyrosine aminotransferase
GC_00003432	Tevnia jerichonana symbiont	721	3	E	COG0436	Aspartate/methionine/tyrosine aminotransferase
GC_00003433	Ridgeia piscesae symbiont	2507	3	T	COG4398	Small ligand-binding sensory domain FIST
GC_00003433	Riftia pachyptila symbiont	2313	3	T	COG4398	Small ligand-binding sensory domain FIST
GC_00003433	Tevnia jerichonana symbiont	3005	3	T	COG4398	Small ligand-binding sensory domain FIST
GC_00003434	Ridgeia piscesae symbiont	2888	3
GC_00003434	Riftia pachyptila symbiont	2994	3
GC_00003434	Tevnia jerichonana symbiont	1556	3
GC_00003435	Ridgeia piscesae symbiont	1969	3	V	COG1518	CRISPR/Cas system-associated endonuclease Cas1
GC_00003435	Riftia pachyptila symbiont	3213	3	V	COG1518	CRISPR/Cas system-associated endonuclease Cas1
GC_00003435	Tevnia jerichonana symbiont	3088	3	V	COG1518	CRISPR/Cas system-associated endonuclease Cas1
GC_00003437	Ridgeia piscesae symbiont	323	3
GC_00003437	Riftia pachyptila symbiont	2979	3
GC_00003437	Tevnia jerichonana symbiont	3222	3
GC_00003438	Ridgeia piscesae symbiont	1937	3	O	COG2518	Protein-L-isoaspartate O-methyltransferase
GC_00003438	Riftia pachyptila symbiont	371	3	O	COG2518	Protein-L-isoaspartate O-methyltransferase
GC_00003438	Tevnia jerichonana symbiont	211	3	O	COG2518	Protein-L-isoaspartate O-methyltransferase
GC_00003439	Ridgeia piscesae symbiont	39	3	P	COG1230	Co/Zn/Cd efflux system component
GC_00003439	Riftia pachyptila symbiont	2564	3	P	COG1230	Co/Zn/Cd efflux system component
GC_00003439	Tevnia jerichonana symbiont	3080	3	P	COG1230	Co/Zn/Cd efflux system component
GC_00003440	Ridgeia piscesae symbiont	150	3	F|R	COG0402	Cytosine/adenosine deaminase or related metal-dependent hydrolase
GC_00003440	Riftia pachyptila symbiont	2039	3	R|F	COG0402	Cytosine/adenosine deaminase or related metal-dependent hydrolase
GC_00003440	Tevnia jerichonana symbiont	2958	3	R|F	COG0402	Cytosine/adenosine deaminase or related metal-dependent hydrolase
GC_00003441	Ridgeia piscesae symbiont	1425	3	V	COG4452	Inner membrane protein involved in colicin E2 resistance
GC_00003441	Riftia pachyptila symbiont	464	3
GC_00003441	Tevnia jerichonana symbiont	470	3
GC_00003444	Ridgeia piscesae symbiont	1645	3
GC_00003444	Riftia pachyptila symbiont	1931	3
GC_00003444	Tevnia jerichonana symbiont	1423	3
GC_00003446	Ridgeia piscesae symbiont	3139	3	T	COG4191	Signal transduction histidine kinase regulating C4-dicarboxylate transport system
GC_00003446	Riftia pachyptila symbiont	1577	3	T	COG4191	Signal transduction histidine kinase regulating C4-dicarboxylate transport system
GC_00003446	Tevnia jerichonana symbiont	1052	3	T	COG4191	Signal transduction histidine kinase regulating C4-dicarboxylate transport system
GC_00003447	Ridgeia piscesae symbiont	451	3	P	COG1121	ABC-type Mn2+/Zn2+ transport system, ATPase component
GC_00003447	Riftia pachyptila symbiont	2058	3	P	COG1121	ABC-type Mn2+/Zn2+ transport system, ATPase component
GC_00003447	Tevnia jerichonana symbiont	2681	3	P	COG1121	ABC-type Mn2+/Zn2+ transport system, ATPase component
GC_00003448	Ridgeia piscesae symbiont	448	3	S	COG1357	Uncharacterized protein YjbI, contains pentapeptide repeats
GC_00003448	Riftia pachyptila symbiont	2055	3	S	COG1357	Uncharacterized protein YjbI, contains pentapeptide repeats
GC_00003448	Tevnia jerichonana symbiont	2684	3	S	COG1357	Uncharacterized protein YjbI, contains pentapeptide repeats
GC_00003449	Ridgeia piscesae symbiont	377	3	U|W|N	COG2804	Type II secretory pathway ATPase GspE/PulE or T4P pilus assembly pathway ATPase PilB
GC_00003449	Riftia pachyptila symbiont	1642	3	U|N|W	COG2804	Type II secretory pathway ATPase GspE/PulE or T4P pilus assembly pathway ATPase PilB
GC_00003449	Tevnia jerichonana symbiont	2939	3	N|U|W	COG2804	Type II secretory pathway ATPase GspE/PulE or T4P pilus assembly pathway ATPase PilB
GC_00003452	Ridgeia piscesae symbiont	3046	3	O	COG0705	Membrane associated serine protease, rhomboid family
GC_00003452	Riftia pachyptila symbiont	1969	3	O	COG0705	Membrane associated serine protease, rhomboid family
GC_00003452	Tevnia jerichonana symbiont	2280	3	O	COG0705	Membrane associated serine protease, rhomboid family
GC_00003453	Ridgeia piscesae symbiont	884	3	W|N	COG4970	Tfp pilus assembly protein FimT
GC_00003453	Riftia pachyptila symbiont	3247	3	N|W	COG4970	Tfp pilus assembly protein FimT
GC_00003453	Tevnia jerichonana symbiont	3241	3	N|W	COG4970	Tfp pilus assembly protein FimT
GC_00003454	Ridgeia piscesae symbiont	449	3
GC_00003454	Riftia pachyptila symbiont	2056	3
GC_00003454	Tevnia jerichonana symbiont	2683	3
GC_00003455	Ridgeia piscesae symbiont	1195	3	T|K	COG0745	DNA-binding response regulator, OmpR family, contains REC and winged-helix (wHTH) domain
GC_00003455	Riftia pachyptila symbiont	481	3	K|T	COG0745	DNA-binding response regulator, OmpR family, contains REC and winged-helix (wHTH) domain
GC_00003455	Tevnia jerichonana symbiont	2623	3	K|T	COG0745	DNA-binding response regulator, OmpR family, contains REC and winged-helix (wHTH) domain
GC_00003456	Ridgeia piscesae symbiont	381	3
GC_00003456	Riftia pachyptila symbiont	1646	3
GC_00003456	Tevnia jerichonana symbiont	2935	3
GC_00003458	Ridgeia piscesae symbiont	2482	3	T	COG3437	Response regulator c-di-GMP phosphodiesterase, RpfG family, contains REC and HD-GYP domains
GC_00003458	Riftia pachyptila symbiont	2077	3	T	COG3437	Response regulator c-di-GMP phosphodiesterase, RpfG family, contains REC and HD-GYP domains
GC_00003458	Tevnia jerichonana symbiont	2817	3	T	COG3437	Response regulator c-di-GMP phosphodiesterase, RpfG family, contains REC and HD-GYP domains
GC_00003459	Ridgeia piscesae symbiont	2136	3
GC_00003459	Riftia pachyptila symbiont	3515	3
GC_00003459	Tevnia jerichonana symbiont	676	3
GC_00003461	Ridgeia piscesae symbiont	1255	3
GC_00003461	Riftia pachyptila symbiont	2660	3
GC_00003461	Tevnia jerichonana symbiont	590	3
GC_00003462	Ridgeia piscesae symbiont	541	3	M	COG0810	Periplasmic protein TonB, links inner and outer membranes
GC_00003462	Riftia pachyptila symbiont	21	3	M	COG0810	Periplasmic protein TonB, links inner and outer membranes
GC_00003462	Tevnia jerichonana symbiont	1532	3	M	COG0810	Periplasmic protein TonB, links inner and outer membranes
GC_00003463	Ridgeia piscesae symbiont	935	3
GC_00003463	Riftia pachyptila symbiont	2282	3
GC_00003463	Tevnia jerichonana symbiont	2467	3
GC_00003464	Ridgeia piscesae symbiont	2494	3	P	COG0607	Rhodanese-related sulfurtransferase
GC_00003464	Riftia pachyptila symbiont	2299	3	P	COG0607	Rhodanese-related sulfurtransferase
GC_00003464	Tevnia jerichonana symbiont	3018	3	P	COG0607	Rhodanese-related sulfurtransferase
GC_00003465	Ridgeia piscesae symbiont	2460	3	C	COG0247	Fe-S oxidoreductase
GC_00003465	Riftia pachyptila symbiont	3373	3	C	COG0247	Fe-S oxidoreductase
GC_00003465	Tevnia jerichonana symbiont	2842	3	C	COG0247	Fe-S oxidoreductase
GC_00003468	Ridgeia piscesae symbiont	2314	3	H	COG2226	Ubiquinone/menaquinone biosynthesis C-methylase UbiE
GC_00003468	Riftia pachyptila symbiont	3422	3	H	COG2226	Ubiquinone/menaquinone biosynthesis C-methylase UbiE
GC_00003468	Tevnia jerichonana symbiont	1998	3	H	COG2226	Ubiquinone/menaquinone biosynthesis C-methylase UbiE
GC_00003469	Ridgeia piscesae symbiont	2549	3	S	COG2363	Uncharacterized membrane protein YgdD, TMEM256/DUF423 family
GC_00003469	Riftia pachyptila symbiont	3148	3	S	COG2363	Uncharacterized membrane protein YgdD, TMEM256/DUF423 family
GC_00003469	Tevnia jerichonana symbiont	1208	3	S	COG2363	Uncharacterized membrane protein YgdD, TMEM256/DUF423 family
GC_00003470	Ridgeia piscesae symbiont	1426	3	V	COG4452	Inner membrane protein involved in colicin E2 resistance
GC_00003470	Riftia pachyptila symbiont	463	3	V	COG4452	Inner membrane protein involved in colicin E2 resistance
GC_00003470	Tevnia jerichonana symbiont	471	3	V	COG4452	Inner membrane protein involved in colicin E2 resistance
GC_00003472	Ridgeia piscesae symbiont	2824	3
GC_00003472	Riftia pachyptila symbiont	343	3
GC_00003472	Tevnia jerichonana symbiont	2103	3
GC_00003473	Ridgeia piscesae symbiont	2744	3	I	COG2230	Cyclopropane fatty-acyl-phospholipid synthase and related methyltransferases
GC_00003473	Riftia pachyptila symbiont	3277	3	I	COG2230	Cyclopropane fatty-acyl-phospholipid synthase and related methyltransferases
GC_00003473	Tevnia jerichonana symbiont	2319	3	I	COG2230	Cyclopropane fatty-acyl-phospholipid synthase and related methyltransferases
GC_00003474	Ridgeia piscesae symbiont	1214	3	P	COG4536	Mg2+ and Co2+ transporter CorB, contains DUF21, CBS pair, and CorC-HlyC domains
GC_00003474	Riftia pachyptila symbiont	2610	3	P	COG4536	Mg2+ and Co2+ transporter CorB, contains DUF21, CBS pair, and CorC-HlyC domains
GC_00003474	Tevnia jerichonana symbiont	549	3	P	COG4536	Mg2+ and Co2+ transporter CorB, contains DUF21, CBS pair, and CorC-HlyC domains
GC_00003475	Ridgeia piscesae symbiont	3077	3	I	COG2084	3-hydroxyisobutyrate dehydrogenase or related beta-hydroxyacid dehydrogenase
GC_00003475	Riftia pachyptila symbiont	994	3	I	COG2084	3-hydroxyisobutyrate dehydrogenase or related beta-hydroxyacid dehydrogenase
GC_00003475	Tevnia jerichonana symbiont	2248	3	I	COG2084	3-hydroxyisobutyrate dehydrogenase or related beta-hydroxyacid dehydrogenase
GC_00003478	Ridgeia piscesae symbiont	956	3	N	COG5653	Acetyltransferase involved in cellulose biosynthesis, CelD/BcsL family
GC_00003478	Riftia pachyptila symbiont	1115	3	N	COG5653	Acetyltransferase involved in cellulose biosynthesis, CelD/BcsL family
GC_00003478	Tevnia jerichonana symbiont	2446	3	N	COG5653	Acetyltransferase involved in cellulose biosynthesis, CelD/BcsL family
GC_00003479	Ridgeia piscesae symbiont	380	3	U	COG1450	Type II secretory pathway component GspD/PulD (secretin)
GC_00003479	Riftia pachyptila symbiont	1645	3	U	COG1450	Type II secretory pathway component GspD/PulD (secretin)
GC_00003479	Tevnia jerichonana symbiont	2936	3	U	COG1450	Type II secretory pathway component GspD/PulD (secretin)
GC_00003480	Ridgeia piscesae symbiont	1367	3	C	COG2863|COG2863	Cytochrome c553|Cytochrome c553
GC_00003480	Riftia pachyptila symbiont	768	3	C	COG2863|COG2863	Cytochrome c553|Cytochrome c553
GC_00003480	Tevnia jerichonana symbiont	1748	3	C	COG2863|COG2863	Cytochrome c553|Cytochrome c553
GC_00003481	Ridgeia piscesae symbiont	1507	3	I	COG2930	Lipid-binding SYLF domain
GC_00003481	Riftia pachyptila symbiont	129	3	I	COG2930	Lipid-binding SYLF domain
GC_00003481	Tevnia jerichonana symbiont	83	3	I	COG2930	Lipid-binding SYLF domain
GC_00003483	Ridgeia piscesae symbiont	429	3	P	COG3301	Formate-dependent nitrite reductase, membrane component NrfD
GC_00003483	Riftia pachyptila symbiont	1908	3	P	COG3301	Formate-dependent nitrite reductase, membrane component NrfD
GC_00003483	Tevnia jerichonana symbiont	2654	3	P	COG3301	Formate-dependent nitrite reductase, membrane component NrfD
GC_00003484	Ridgeia piscesae symbiont	1316	3	T|N	COG0840|COG3850	Methyl-accepting chemotaxis protein|Signal transduction histidine kinase, nitrate/nitrite-specific
GC_00003484	Riftia pachyptila symbiont	681	3	N|T	COG0840|COG3850	Methyl-accepting chemotaxis protein|Signal transduction histidine kinase, nitrate/nitrite-specific
GC_00003484	Tevnia jerichonana symbiont	3236	3	N|T	COG0840|COG3850	Methyl-accepting chemotaxis protein|Signal transduction histidine kinase, nitrate/nitrite-specific
GC_00003486	Ridgeia piscesae symbiont	2429	3	P	COG1283	Na+/phosphate symporter
GC_00003486	Riftia pachyptila symbiont	2644	3	P	COG1283	Na+/phosphate symporter
GC_00003486	Tevnia jerichonana symbiont	3198	3	P	COG1283	Na+/phosphate symporter
GC_00003490	Ridgeia piscesae symbiont	119	3
GC_00003490	Riftia pachyptila symbiont	2557	3
GC_00003490	Tevnia jerichonana symbiont	3073	3
GC_00003493	Ridgeia piscesae symbiont	2804	3	O	COG1305	Transglutaminase-like enzyme, putative cysteine protease
GC_00003493	Riftia pachyptila symbiont	322	3	O	COG1305	Transglutaminase-like enzyme, putative cysteine protease
GC_00003493	Tevnia jerichonana symbiont	2082	3	O	COG1305	Transglutaminase-like enzyme, putative cysteine protease
GC_00003494	Ridgeia piscesae symbiont	842	3	T|K|E	COG3283|COG3706	Transcriptional regulator of aromatic amino acids metabolism|Two-component response regulator, PleD family, consists of two REC domains and a diguanylate cyclase (GGDEF) domain
GC_00003494	Riftia pachyptila symbiont	2949	3	K|T	COG3290|COG3706	Sensor histidine kinase regulating citrate/malate metabolism|Two-component response regulator, PleD family, consists of two REC domains and a diguanylate cyclase (GGDEF) domain
GC_00003494	Tevnia jerichonana symbiont	1099	3	K|T	COG3290|COG3706	Sensor histidine kinase regulating citrate/malate metabolism|Two-component response regulator, PleD family, consists of two REC domains and a diguanylate cyclase (GGDEF) domain
GC_00003495	Ridgeia piscesae symbiont	102	3	R	COG0673	Predicted dehydrogenase
GC_00003495	Riftia pachyptila symbiont	473	3	R	COG0673	Predicted dehydrogenase
GC_00003495	Tevnia jerichonana symbiont	2613	3	R	COG0673	Predicted dehydrogenase
GC_00003496	Ridgeia piscesae symbiont	1178	3
GC_00003496	Riftia pachyptila symbiont	499	3
GC_00003496	Tevnia jerichonana symbiont	2642	3
GC_00003498	Ridgeia piscesae symbiont	1994	3	S	COG5652	VanZ like family protein (function unknown)
GC_00003498	Riftia pachyptila symbiont	1613	3	S	COG5652	VanZ like family protein (function unknown)
GC_00003498	Tevnia jerichonana symbiont	2898	3	S	COG5652	VanZ like family protein (function unknown)
GC_00003499	Ridgeia piscesae symbiont	3156	3
GC_00003499	Riftia pachyptila symbiont	3226	3
GC_00003499	Tevnia jerichonana symbiont	1032	3
GC_00003500	Ridgeia piscesae symbiont	1169	3
GC_00003500	Riftia pachyptila symbiont	2729	3
GC_00003500	Tevnia jerichonana symbiont	3121	3
GC_00003501	Ridgeia piscesae symbiont	2137	3
GC_00003501	Riftia pachyptila symbiont	3517	3
GC_00003501	Tevnia jerichonana symbiont	677	3
GC_00003504	Ridgeia piscesae symbiont	378	3	D|U|M	COG3147|COG3267|COG3409	Cell division protein DedD (periplasmic protein involved in septation)|Type II secretory pathway, component ExeA (predicted ATPase)|Peptidoglycan-binding (PGRP) domain of peptidoglycan hydrolases
GC_00003504	Riftia pachyptila symbiont	1643	3	D|M|U	COG3147|COG3267|COG3409	Cell division protein DedD (periplasmic protein involved in septation)|Type II secretory pathway, component ExeA (predicted ATPase)|Peptidoglycan-binding (PGRP) domain of peptidoglycan hydrolases
GC_00003504	Tevnia jerichonana symbiont	2938	3	D|U|M	COG3147|COG3267|COG3409	Cell division protein DedD (periplasmic protein involved in septation)|Type II secretory pathway, component ExeA (predicted ATPase)|Peptidoglycan-binding (PGRP) domain of peptidoglycan hydrolases
GC_00003505	Ridgeia piscesae symbiont	2119	3	D	COG1426	Cytoskeletal protein RodZ, contains Xre-like HTH and DUF4115 domains
GC_00003505	Riftia pachyptila symbiont	1450	3	D	COG1426	Cytoskeletal protein RodZ, contains Xre-like HTH and DUF4115 domains
GC_00003505	Tevnia jerichonana symbiont	659	3	D	COG1426	Cytoskeletal protein RodZ, contains Xre-like HTH and DUF4115 domains
GC_00003507	Ridgeia piscesae symbiont	1631	3
GC_00003507	Riftia pachyptila symbiont	1341	3
GC_00003507	Tevnia jerichonana symbiont	412	3
GC_00003508	Ridgeia piscesae symbiont	892	3	M	COG1091	dTDP-4-dehydrorhamnose reductase
GC_00003508	Riftia pachyptila symbiont	3480	3	M	COG1091	dTDP-4-dehydrorhamnose reductase
GC_00003508	Tevnia jerichonana symbiont	3249	3	M	COG1091	dTDP-4-dehydrorhamnose reductase
GC_00003510	Ridgeia piscesae symbiont	1668	3	T	COG0790|COG0790	TPR repeat|TPR repeat
GC_00003510	Riftia pachyptila symbiont	2589	3	T	COG0790|COG0790|COG0790	TPR repeat|TPR repeat|TPR repeat
GC_00003510	Tevnia jerichonana symbiont	1399	3	T	COG0790|COG0790|COG0790	TPR repeat|TPR repeat|TPR repeat
GC_00003511	Ridgeia piscesae symbiont	2846	3	T	COG0784|COG3437	CheY chemotaxis protein or a CheY-like REC (receiver) domain|Response regulator c-di-GMP phosphodiesterase, RpfG family, contains REC and HD-GYP domains
GC_00003511	Riftia pachyptila symbiont	69	3	T	COG0784|COG3437	CheY chemotaxis protein or a CheY-like REC (receiver) domain|Response regulator c-di-GMP phosphodiesterase, RpfG family, contains REC and HD-GYP domains
GC_00003511	Tevnia jerichonana symbiont	2127	3	T	COG0784|COG3437	CheY chemotaxis protein or a CheY-like REC (receiver) domain|Response regulator c-di-GMP phosphodiesterase, RpfG family, contains REC and HD-GYP domains
GC_00003512	Ridgeia piscesae symbiont	3090	3	C	COG1018|COG1018	Ferredoxin-NADP reductase|Ferredoxin-NADP reductase
GC_00003512	Riftia pachyptila symbiont	1746	3	C	COG1018|COG1018	Ferredoxin-NADP reductase|Ferredoxin-NADP reductase
GC_00003512	Tevnia jerichonana symbiont	2235	3	C	COG1018|COG1018	Ferredoxin-NADP reductase|Ferredoxin-NADP reductase
GC_00003513	Ridgeia piscesae symbiont	1635	3	F	COG0647	Ribonucleotide monophosphatase NagD, HAD superfamily
GC_00003513	Riftia pachyptila symbiont	1330	3	F	COG0647	Ribonucleotide monophosphatase NagD, HAD superfamily
GC_00003513	Tevnia jerichonana symbiont	425	3	F	COG0647	Ribonucleotide monophosphatase NagD, HAD superfamily
GC_00003514	Ridgeia piscesae symbiont	705	3	C	COG2010|COG2010	Cytochrome c, mono- and diheme variants|Cytochrome c, mono- and diheme variants
GC_00003514	Riftia pachyptila symbiont	2211	3	C	COG2010|COG2010	Cytochrome c, mono- and diheme variants|Cytochrome c, mono- and diheme variants
GC_00003514	Tevnia jerichonana symbiont	1854	3	C	COG2010|COG2010	Cytochrome c, mono- and diheme variants|Cytochrome c, mono- and diheme variants
GC_00003515	Ridgeia piscesae symbiont	836	3
GC_00003515	Riftia pachyptila symbiont	2942	3
GC_00003515	Tevnia jerichonana symbiont	1105	3
GC_00003516	Ridgeia piscesae symbiont	1415	3
GC_00003516	Riftia pachyptila symbiont	1794	3
GC_00003516	Tevnia jerichonana symbiont	2194	3
GC_00003519	Ridgeia piscesae symbiont	97	3	C	COG2055	Malate/lactate/ureidoglycolate dehydrogenase, LDH2 family
GC_00003519	Riftia pachyptila symbiont	468	3	C	COG2055	Malate/lactate/ureidoglycolate dehydrogenase, LDH2 family
GC_00003519	Tevnia jerichonana symbiont	2608	3	C	COG2055	Malate/lactate/ureidoglycolate dehydrogenase, LDH2 family
GC_00003520	Ridgeia piscesae symbiont	1357	3	L	COG1074	ATP-dependent exoDNAse (exonuclease V) beta subunit (contains helicase and exonuclease domains)
GC_00003520	Riftia pachyptila symbiont	934	3	L	COG1074	ATP-dependent exoDNAse (exonuclease V) beta subunit (contains helicase and exonuclease domains)
GC_00003520	Tevnia jerichonana symbiont	1736	3	L	COG1074	ATP-dependent exoDNAse (exonuclease V) beta subunit (contains helicase and exonuclease domains)
GC_00003521	Ridgeia piscesae symbiont	2833	3	T	COG0664	cAMP-binding domain of CRP or a regulatory subunit of cAMP-dependent protein kinases
GC_00003521	Riftia pachyptila symbiont	84	3	T	COG0664	cAMP-binding domain of CRP or a regulatory subunit of cAMP-dependent protein kinases
GC_00003521	Tevnia jerichonana symbiont	2113	3	T	COG0664	cAMP-binding domain of CRP or a regulatory subunit of cAMP-dependent protein kinases
GC_00003522	Ridgeia piscesae symbiont	390	3
GC_00003522	Riftia pachyptila symbiont	1977	3
GC_00003522	Tevnia jerichonana symbiont	144	3
GC_00003524	Ridgeia piscesae symbiont	2446	3
GC_00003524	Riftia pachyptila symbiont	3133	3
GC_00003524	Tevnia jerichonana symbiont	3328	3
GC_00003526	Ridgeia piscesae symbiont	3003	3
GC_00003526	Riftia pachyptila symbiont	176	3
GC_00003526	Tevnia jerichonana symbiont	1926	3
GC_00003527	Ridgeia piscesae symbiont	1758	3	T	COG1639	HD-like signal output (HDOD) domain, no enzymatic activity
GC_00003527	Riftia pachyptila symbiont	283	3	T	COG1639	HD-like signal output (HDOD) domain, no enzymatic activity
GC_00003527	Tevnia jerichonana symbiont	298	3	T	COG1639	HD-like signal output (HDOD) domain, no enzymatic activity
GC_00003528	Ridgeia piscesae symbiont	1670	3	S	COG5373	Uncharacterized membrane protein
GC_00003528	Riftia pachyptila symbiont	2586	3	S	COG5373	Uncharacterized membrane protein
GC_00003528	Tevnia jerichonana symbiont	1397	3	S	COG5373	Uncharacterized membrane protein
GC_00003530	Ridgeia piscesae symbiont	2510	3	H	COG0432	Thiamin phosphate synthase YjbQ, UPF0047 family
GC_00003530	Riftia pachyptila symbiont	2317	3	H	COG0432	Thiamin phosphate synthase YjbQ, UPF0047 family
GC_00003530	Tevnia jerichonana symbiont	3002	3	H	COG0432	Thiamin phosphate synthase YjbQ, UPF0047 family
GC_00003532	Ridgeia piscesae symbiont	821	3	R	COG0388	Predicted amidohydrolase
GC_00003532	Riftia pachyptila symbiont	824	3	R	COG0388	Predicted amidohydrolase
GC_00003532	Tevnia jerichonana symbiont	1692	3	R	COG0388	Predicted amidohydrolase
GC_00003533	Ridgeia piscesae symbiont	1321	3	T	COG2206	HD-GYP domain, c-di-GMP phosphodiesterase class II (or its inactivated variant)
GC_00003533	Riftia pachyptila symbiont	676	3	T	COG2206	HD-GYP domain, c-di-GMP phosphodiesterase class II (or its inactivated variant)
GC_00003533	Tevnia jerichonana symbiont	1636	3	T	COG2206	HD-GYP domain, c-di-GMP phosphodiesterase class II (or its inactivated variant)
GC_00003534	Ridgeia piscesae symbiont	2612	3	C	COG0247	Fe-S oxidoreductase
GC_00003534	Riftia pachyptila symbiont	1866	3	C	COG0247	Fe-S oxidoreductase
GC_00003534	Tevnia jerichonana symbiont	1142	3	C	COG0247	Fe-S oxidoreductase
GC_00003537	Ridgeia piscesae symbiont	1109	3	S	COG0730	Uncharacterized membrane protein YfcA
GC_00003537	Riftia pachyptila symbiont	732	3	S	COG0730	Uncharacterized membrane protein YfcA
GC_00003537	Tevnia jerichonana symbiont	2514	3	S	COG0730	Uncharacterized membrane protein YfcA
GC_00003539	Ridgeia piscesae symbiont	3151	3	R	COG2358	TRAP-type uncharacterized transport system, periplasmic component
GC_00003539	Riftia pachyptila symbiont	3222	3	R	COG2358	TRAP-type uncharacterized transport system, periplasmic component
GC_00003539	Tevnia jerichonana symbiont	1037	3	R	COG2358	TRAP-type uncharacterized transport system, periplasmic component
GC_00003540	Ridgeia piscesae symbiont	1724	3
GC_00003540	Riftia pachyptila symbiont	2680	3
GC_00003540	Tevnia jerichonana symbiont	262	3
GC_00003541	Ridgeia piscesae symbiont	741	3	R	COG2153	Predicted N-acyltransferase, GNAT family
GC_00003541	Riftia pachyptila symbiont	2182	3	R	COG2153	Predicted N-acyltransferase, GNAT family
GC_00003541	Tevnia jerichonana symbiont	819	3	R	COG2153	Predicted N-acyltransferase, GNAT family
GC_00003542	Ridgeia piscesae symbiont	1002	3
GC_00003542	Riftia pachyptila symbiont	1147	3
GC_00003542	Tevnia jerichonana symbiont	759	3
GC_00003543	Ridgeia piscesae symbiont	2847	3	P	COG2897	3-mercaptopyruvate sulfurtransferase SseA, contains two rhodanese domains
GC_00003543	Riftia pachyptila symbiont	68	3	P	COG2897	3-mercaptopyruvate sulfurtransferase SseA, contains two rhodanese domains
GC_00003543	Tevnia jerichonana symbiont	2128	3	P	COG2897	3-mercaptopyruvate sulfurtransferase SseA, contains two rhodanese domains
GC_00003544	Ridgeia piscesae symbiont	1232	3
GC_00003544	Riftia pachyptila symbiont	2787	3
GC_00003544	Tevnia jerichonana symbiont	568	3
GC_00003546	Ridgeia piscesae symbiont	3128	3	C	COG2863|COG2863	Cytochrome c553|Cytochrome c553
GC_00003546	Riftia pachyptila symbiont	1566	3	C	COG2863|COG2863	Cytochrome c553|Cytochrome c553
GC_00003546	Tevnia jerichonana symbiont	1063	3	C	COG2863|COG2863	Cytochrome c553|Cytochrome c553
GC_00003547	Ridgeia piscesae symbiont	2360	3	R	COG3919	Predicted ATP-dependent carboligase, ATP-grasp superfamily
GC_00003547	Riftia pachyptila symbiont	1659	3	R	COG3919	Predicted ATP-dependent carboligase, ATP-grasp superfamily
GC_00003547	Tevnia jerichonana symbiont	2046	3	R	COG3919	Predicted ATP-dependent carboligase, ATP-grasp superfamily
GC_00003548	Ridgeia piscesae symbiont	38	3
GC_00003548	Riftia pachyptila symbiont	1940	3
GC_00003548	Tevnia jerichonana symbiont	1430	3
GC_00003549	Ridgeia piscesae symbiont	2291	3
GC_00003549	Riftia pachyptila symbiont	3412	3
GC_00003549	Tevnia jerichonana symbiont	1974	3
GC_00003550	Ridgeia piscesae symbiont	2366	3	K|R	COG0457|COG3710|COG5616	Tetratricopeptide (TPR) repeat|DNA-binding winged helix-turn-helix (wHTH) domain|TolB amino-terminal domain (function unknown)
GC_00003550	Riftia pachyptila symbiont	3382	3	R|K	COG0457|COG0457|COG3710|COG5616	Tetratricopeptide (TPR) repeat|Tetratricopeptide (TPR) repeat|DNA-binding winged helix-turn-helix (wHTH) domain|TolB amino-terminal domain (function unknown)
GC_00003550	Tevnia jerichonana symbiont	2050	3	R|K	COG0457|COG0457|COG3710|COG5616	Tetratricopeptide (TPR) repeat|Tetratricopeptide (TPR) repeat|DNA-binding winged helix-turn-helix (wHTH) domain|TolB amino-terminal domain (function unknown)
GC_00003551	Ridgeia piscesae symbiont	1152	3	O	COG1266	Membrane protease YdiL, CAAX protease family
GC_00003551	Riftia pachyptila symbiont	2528	3	O	COG1266	Membrane protease YdiL, CAAX protease family
GC_00003551	Tevnia jerichonana symbiont	3139	3	O	COG1266	Membrane protease YdiL, CAAX protease family
GC_00003553	Ridgeia piscesae symbiont	3068	3	T	COG3045	Periplasmic catabolite regulation protein CreA (function unknown)
GC_00003553	Riftia pachyptila symbiont	1003	3	T	COG3045	Periplasmic catabolite regulation protein CreA (function unknown)
GC_00003553	Tevnia jerichonana symbiont	2257	3	T	COG3045	Periplasmic catabolite regulation protein CreA (function unknown)
GC_00003554	Ridgeia piscesae symbiont	604	3
GC_00003554	Riftia pachyptila symbiont	2497	3
GC_00003554	Tevnia jerichonana symbiont	1318	3
GC_00003556	Ridgeia piscesae symbiont	1978	3	C	COG3288	NAD/NADP transhydrogenase alpha subunit
GC_00003556	Riftia pachyptila symbiont	1595	3	C	COG3288	NAD/NADP transhydrogenase alpha subunit
GC_00003556	Tevnia jerichonana symbiont	3101	3	C	COG3288	NAD/NADP transhydrogenase alpha subunit
GC_00003558	Ridgeia piscesae symbiont	1799	3
GC_00003558	Riftia pachyptila symbiont	243	3
GC_00003558	Tevnia jerichonana symbiont	337	3
GC_00003563	Ridgeia piscesae symbiont	2837	3	L	COG1525	Endonuclease YncB, thermonuclease family
GC_00003563	Riftia pachyptila symbiont	79	3	L	COG1525	Endonuclease YncB, thermonuclease family
GC_00003563	Tevnia jerichonana symbiont	2118	3	L	COG1525	Endonuclease YncB, thermonuclease family
GC_00003564	Ridgeia piscesae symbiont	2920	3	T|N	COG0840	Methyl-accepting chemotaxis protein
GC_00003564	Riftia pachyptila symbiont	864	3	N|T	COG0840	Methyl-accepting chemotaxis protein
GC_00003564	Tevnia jerichonana symbiont	1588	3	N|T	COG0840	Methyl-accepting chemotaxis protein
GC_00003565	Ridgeia piscesae symbiont	354	3	S	COG1683|COG3272	Uncharacterized conserved protein YbbK, DUF523 family|Uncharacterized conserved protein YbgA, DUF1722 family
GC_00003565	Riftia pachyptila symbiont	795	3	S	COG1683|COG3272	Uncharacterized conserved protein YbbK, DUF523 family|Uncharacterized conserved protein YbgA, DUF1722 family
GC_00003565	Tevnia jerichonana symbiont	1774	3	S	COG1683|COG3272	Uncharacterized conserved protein YbbK, DUF523 family|Uncharacterized conserved protein YbgA, DUF1722 family
GC_00003568	Ridgeia piscesae symbiont	2473	3
GC_00003568	Riftia pachyptila symbiont	2067	3
GC_00003568	Tevnia jerichonana symbiont	2827	3
GC_00003569	Ridgeia piscesae symbiont	1319	3	T|K	COG0745|COG0789	DNA-binding response regulator, OmpR family, contains REC and winged-helix (wHTH) domain|DNA-binding transcriptional regulator, MerR family
GC_00003569	Riftia pachyptila symbiont	678	3	K|T	COG0745|COG0789	DNA-binding response regulator, OmpR family, contains REC and winged-helix (wHTH) domain|DNA-binding transcriptional regulator, MerR family
GC_00003569	Tevnia jerichonana symbiont	1634	3	K|T	COG0745|COG0789	DNA-binding response regulator, OmpR family, contains REC and winged-helix (wHTH) domain|DNA-binding transcriptional regulator, MerR family
GC_00003575	Ridgeia piscesae symbiont	513	3	T	COG0784|COG2198|COG2205|COG2770	CheY chemotaxis protein or a CheY-like REC (receiver) domain|HPt (histidine-containing phosphotransfer) domain|K+-sensing histidine kinase KdpD|HAMP domain
GC_00003575	Riftia pachyptila symbiont	545	3	T	COG0784|COG2198|COG2205	CheY chemotaxis protein or a CheY-like REC (receiver) domain|HPt (histidine-containing phosphotransfer) domain|K+-sensing histidine kinase KdpD
GC_00003575	Tevnia jerichonana symbiont	1272	3	T	COG0784|COG2198|COG2205	CheY chemotaxis protein or a CheY-like REC (receiver) domain|HPt (histidine-containing phosphotransfer) domain|K+-sensing histidine kinase KdpD
GC_00003576	Ridgeia piscesae symbiont	445	3
GC_00003576	Riftia pachyptila symbiont	2052	3
GC_00003576	Tevnia jerichonana symbiont	2687	3
GC_00003577	Ridgeia piscesae symbiont	615	3
GC_00003577	Riftia pachyptila symbiont	2711	3
GC_00003577	Tevnia jerichonana symbiont	1329	3
GC_00003578	Ridgeia piscesae symbiont	2826	3	P	COG1235	Phosphoribosyl 1,2-cyclic phosphodiesterase
GC_00003578	Riftia pachyptila symbiont	345	3	P	COG1235	Phosphoribosyl 1,2-cyclic phosphodiesterase
GC_00003578	Tevnia jerichonana symbiont	2105	3	P	COG1235	Phosphoribosyl 1,2-cyclic phosphodiesterase
GC_00003579	Ridgeia piscesae symbiont	2835	3	K	COG4568	Transcriptional antiterminator Rof (Rho-off)
GC_00003579	Riftia pachyptila symbiont	82	3	K	COG4568	Transcriptional antiterminator Rof (Rho-off)
GC_00003579	Tevnia jerichonana symbiont	2115	3	K	COG4568	Transcriptional antiterminator Rof (Rho-off)
GC_00003581	Ridgeia piscesae symbiont	1931	3	G	COG2379	Glycerate-2-kinase
GC_00003581	Riftia pachyptila symbiont	365	3	G	COG2379	Glycerate-2-kinase
GC_00003581	Tevnia jerichonana symbiont	218	3	G	COG2379	Glycerate-2-kinase
GC_00003582	Ridgeia piscesae symbiont	1841	3
GC_00003582	Riftia pachyptila symbiont	2548	3
GC_00003582	Tevnia jerichonana symbiont	3343	3
GC_00003584	Ridgeia piscesae symbiont	59	3	P	COG2608	Copper chaperone CopZ
GC_00003584	Riftia pachyptila symbiont	1487	3	P	COG2608	Copper chaperone CopZ
GC_00003584	Tevnia jerichonana symbiont	977	3	P	COG2608	Copper chaperone CopZ
GC_00003585	Ridgeia piscesae symbiont	1748	3	J	COG3719	Ribonuclease I
GC_00003585	Riftia pachyptila symbiont	2179	3	J	COG3719	Ribonuclease I
GC_00003585	Tevnia jerichonana symbiont	287	3	J	COG3719	Ribonuclease I
GC_00003586	Ridgeia piscesae symbiont	376	3	U|W|N	COG1459	Type II secretory pathway, component PulF
GC_00003586	Riftia pachyptila symbiont	1641	3	U|N|W	COG1459	Type II secretory pathway, component PulF
GC_00003586	Tevnia jerichonana symbiont	2940	3	N|U|W	COG1459	Type II secretory pathway, component PulF
GC_00003587	Ridgeia piscesae symbiont	1417	3	P	COG0475|COG0490|COG1226	Kef-type K+ transport system, membrane component KefB|K+/H+ antiporter YhaU, regulatory subunit KhtT|Voltage-gated potassium channel Kch
GC_00003587	Riftia pachyptila symbiont	1792	3	P	COG0475|COG0490|COG1226	Kef-type K+ transport system, membrane component KefB|K+/H+ antiporter YhaU, regulatory subunit KhtT|Voltage-gated potassium channel Kch
GC_00003587	Tevnia jerichonana symbiont	2196	3	P	COG0475|COG0490|COG1226	Kef-type K+ transport system, membrane component KefB|K+/H+ antiporter YhaU, regulatory subunit KhtT|Voltage-gated potassium channel Kch
GC_00003588	Ridgeia piscesae symbiont	1959	3	F|S	COG1051|COG4111	ADP-ribose pyrophosphatase YjhB, NUDIX family|Uncharacterized conserved protein
GC_00003588	Riftia pachyptila symbiont	399	3	S|F	COG1051|COG4111	ADP-ribose pyrophosphatase YjhB, NUDIX family|Uncharacterized conserved protein
GC_00003588	Tevnia jerichonana symbiont	189	3	F|S	COG1051|COG4111	ADP-ribose pyrophosphatase YjhB, NUDIX family|Uncharacterized conserved protein
GC_00003589	Ridgeia piscesae symbiont	2435	3	R	COG1881	Uncharacterized conserved protein, phosphatidylethanolamine-binding protein (PEBP) family
GC_00003589	Riftia pachyptila symbiont	2638	3	R	COG1881	Uncharacterized conserved protein, phosphatidylethanolamine-binding protein (PEBP) family
GC_00003589	Tevnia jerichonana symbiont	3192	3	R	COG1881	Uncharacterized conserved protein, phosphatidylethanolamine-binding protein (PEBP) family
GC_00003593	Ridgeia piscesae symbiont	1777	3
GC_00003593	Riftia pachyptila symbiont	264	3	I	COG1183	Phosphatidylserine synthase
GC_00003593	Tevnia jerichonana symbiont	316	3	I	COG1183	Phosphatidylserine synthase
GC_00003595	Ridgeia piscesae symbiont	1649	3	H	COG2226	Ubiquinone/menaquinone biosynthesis C-methylase UbiE
GC_00003595	Riftia pachyptila symbiont	1927	3	H	COG2226	Ubiquinone/menaquinone biosynthesis C-methylase UbiE
GC_00003595	Tevnia jerichonana symbiont	1419	3	H	COG2226	Ubiquinone/menaquinone biosynthesis C-methylase UbiE
GC_00003597	Ridgeia piscesae symbiont	121	3	R|H	COG0596	Pimeloyl-ACP methyl ester carboxylesterase
GC_00003597	Riftia pachyptila symbiont	2555	3	H|R	COG0596	Pimeloyl-ACP methyl ester carboxylesterase
GC_00003597	Tevnia jerichonana symbiont	3071	3	R|H	COG0596	Pimeloyl-ACP methyl ester carboxylesterase
GC_00003598	Ridgeia piscesae symbiont	248	3	O	COG1047	FKBP-type peptidyl-prolyl cis-trans isomerase 2
GC_00003598	Riftia pachyptila symbiont	2938	3	O	COG1047	FKBP-type peptidyl-prolyl cis-trans isomerase 2
GC_00003598	Tevnia jerichonana symbiont	1791	3	O	COG1047	FKBP-type peptidyl-prolyl cis-trans isomerase 2
GC_00003599	Ridgeia piscesae symbiont	2458	3	C	COG1592	Rubrerythrin
GC_00003599	Riftia pachyptila symbiont	3371	3	C	COG1592	Rubrerythrin
GC_00003599	Tevnia jerichonana symbiont	2844	3	C	COG1592	Rubrerythrin
GC_00003600	Ridgeia piscesae symbiont	2157	3	R|E|H	COG0596|COG1669|COG3616	Pimeloyl-ACP methyl ester carboxylesterase|Predicted nucleotidyltransferase|D-serine deaminase, pyridoxal phosphate-dependent
GC_00003600	Riftia pachyptila symbiont	2465	3	H|E|R	COG0596|COG1669|COG3616	Pimeloyl-ACP methyl ester carboxylesterase|Predicted nucleotidyltransferase|D-serine deaminase, pyridoxal phosphate-dependent
GC_00003600	Tevnia jerichonana symbiont	2972	3	R|H|E	COG0596|COG1669|COG3616	Pimeloyl-ACP methyl ester carboxylesterase|Predicted nucleotidyltransferase|D-serine deaminase, pyridoxal phosphate-dependent
GC_00003601	Ridgeia piscesae symbiont	607	3	D	COG3115	Cell division protein ZipA, interacts with FtsZ
GC_00003601	Riftia pachyptila symbiont	2501	3	D	COG3115	Cell division protein ZipA, interacts with FtsZ
GC_00003601	Tevnia jerichonana symbiont	1321	3	D	COG3115	Cell division protein ZipA, interacts with FtsZ
GC_00003602	Ridgeia piscesae symbiont	783	3
GC_00003602	Riftia pachyptila symbiont	2507	3
GC_00003602	Tevnia jerichonana symbiont	1651	3
GC_00003603	Ridgeia piscesae symbiont	1794	3	T	COG3850	Signal transduction histidine kinase, nitrate/nitrite-specific
GC_00003603	Riftia pachyptila symbiont	248	3	T	COG3850	Signal transduction histidine kinase, nitrate/nitrite-specific
GC_00003603	Tevnia jerichonana symbiont	332	3	T	COG3850	Signal transduction histidine kinase, nitrate/nitrite-specific
GC_00003604	Ridgeia piscesae symbiont	708	3	T|N	COG0840	Methyl-accepting chemotaxis protein
GC_00003604	Riftia pachyptila symbiont	2208	3	N|T	COG0840	Methyl-accepting chemotaxis protein
GC_00003604	Tevnia jerichonana symbiont	1851	3	N|T	COG0840	Methyl-accepting chemotaxis protein
GC_00003605	Ridgeia piscesae symbiont	1691	3	C	COG3278	Cbb3-type cytochrome oxidase, subunit 1
GC_00003605	Riftia pachyptila symbiont	1278	3	C	COG3278	Cbb3-type cytochrome oxidase, subunit 1
GC_00003605	Tevnia jerichonana symbiont	1375	3	C	COG3278	Cbb3-type cytochrome oxidase, subunit 1
GC_00003606	Ridgeia piscesae symbiont	2560	3
GC_00003606	Riftia pachyptila symbiont	657	3
GC_00003606	Tevnia jerichonana symbiont	1196	3
GC_00003607	Ridgeia piscesae symbiont	1983	3	S	COG3242	Uncharacterized conserved protein YjeT, DUF2065 family
GC_00003607	Riftia pachyptila symbiont	1601	3	S	COG3242	Uncharacterized conserved protein YjeT, DUF2065 family
GC_00003607	Tevnia jerichonana symbiont	3106	3	S	COG3242	Uncharacterized conserved protein YjeT, DUF2065 family
GC_00003608	Ridgeia piscesae symbiont	1390	3	R	COG0457	Tetratricopeptide (TPR) repeat
GC_00003608	Riftia pachyptila symbiont	1546	3	R	COG0457	Tetratricopeptide (TPR) repeat
GC_00003608	Tevnia jerichonana symbiont	2169	3	R	COG0457	Tetratricopeptide (TPR) repeat
GC_00003610	Ridgeia piscesae symbiont	926	3
GC_00003610	Riftia pachyptila symbiont	2291	3
GC_00003610	Tevnia jerichonana symbiont	2476	3
GC_00003611	Ridgeia piscesae symbiont	2774	3
GC_00003611	Riftia pachyptila symbiont	2878	3
GC_00003611	Tevnia jerichonana symbiont	2289	3
GC_00003612	Ridgeia piscesae symbiont	2712	3
GC_00003612	Riftia pachyptila symbiont	3165	3	K	COG3070	Transcriptional regulator of competence genes, TfoX/Sxy family
GC_00003612	Tevnia jerichonana symbiont	2352	3	K	COG3070	Transcriptional regulator of competence genes, TfoX/Sxy family
GC_00003614	Ridgeia piscesae symbiont	1157	3	W|N	COG4970	Tfp pilus assembly protein FimT
GC_00003614	Riftia pachyptila symbiont	2741	3	N|W	COG4970	Tfp pilus assembly protein FimT
GC_00003614	Tevnia jerichonana symbiont	3133	3	N|W	COG4970	Tfp pilus assembly protein FimT
GC_00003615	Ridgeia piscesae symbiont	2922	3	T|N	COG0840	Methyl-accepting chemotaxis protein
GC_00003615	Riftia pachyptila symbiont	866	3	N|T	COG0840	Methyl-accepting chemotaxis protein
GC_00003615	Tevnia jerichonana symbiont	1590	3	N|T	COG0840	Methyl-accepting chemotaxis protein
GC_00003616	Ridgeia piscesae symbiont	421	3	V|M	COG0845	Multidrug efflux pump subunit AcrA (membrane-fusion protein)
GC_00003616	Riftia pachyptila symbiont	1914	3	V|M	COG0845	Multidrug efflux pump subunit AcrA (membrane-fusion protein)
GC_00003616	Tevnia jerichonana symbiont	2648	3	V|M	COG0845	Multidrug efflux pump subunit AcrA (membrane-fusion protein)
GC_00003617	Ridgeia piscesae symbiont	879	3
GC_00003617	Riftia pachyptila symbiont	2097	3
GC_00003617	Tevnia jerichonana symbiont	915	3
GC_00003618	Ridgeia piscesae symbiont	632	3	P	COG1218	3'-Phosphoadenosine 5'-phosphosulfate (PAPS) 3'-phosphatase
GC_00003618	Riftia pachyptila symbiont	526	3	P	COG1218	3'-Phosphoadenosine 5'-phosphosulfate (PAPS) 3'-phosphatase
GC_00003618	Tevnia jerichonana symbiont	1255	3	P	COG1218	3'-Phosphoadenosine 5'-phosphosulfate (PAPS) 3'-phosphatase
GC_00003619	Ridgeia piscesae symbiont	823	3	P|Q	COG2146	Ferredoxin subunit of nitrite reductase or a ring-hydroxylating dioxygenase
GC_00003619	Riftia pachyptila symbiont	826	3	P|Q	COG2146	Ferredoxin subunit of nitrite reductase or a ring-hydroxylating dioxygenase
GC_00003619	Tevnia jerichonana symbiont	1695	3	P|Q	COG2146	Ferredoxin subunit of nitrite reductase or a ring-hydroxylating dioxygenase
GC_00003621	Ridgeia piscesae symbiont	560	3	K	COG2824	Uncharacterized Zn-ribbon-containing protein
GC_00003621	Riftia pachyptila symbiont	1040	3	K	COG2824	Uncharacterized Zn-ribbon-containing protein
GC_00003621	Tevnia jerichonana symbiont	1509	3	K	COG2824	Uncharacterized Zn-ribbon-containing protein
GC_00003623	Ridgeia piscesae symbiont	1767	3	R	COG1408	Predicted phosphohydrolase, MPP superfamily
GC_00003623	Riftia pachyptila symbiont	275	3	R	COG1408	Predicted phosphohydrolase, MPP superfamily
GC_00003623	Tevnia jerichonana symbiont	306	3	R	COG1408	Predicted phosphohydrolase, MPP superfamily
GC_00003624	Ridgeia piscesae symbiont	2600	3	T|N	COG0840	Methyl-accepting chemotaxis protein
GC_00003624	Riftia pachyptila symbiont	611	3	N|T	COG0840	Methyl-accepting chemotaxis protein
GC_00003624	Tevnia jerichonana symbiont	1154	3	N|T	COG0840	Methyl-accepting chemotaxis protein
GC_00003625	Ridgeia piscesae symbiont	1230	3
GC_00003625	Riftia pachyptila symbiont	2785	3
GC_00003625	Tevnia jerichonana symbiont	566	3
GC_00003631	Ridgeia piscesae symbiont	739	3	X	COG3666	Transposase
GC_00003631	Riftia pachyptila symbiont	2389	3	M|X	COG3064|COG3666	Membrane protein involved in colicin uptake|Transposase
GC_00003631	Tevnia jerichonana symbiont	817	3	X|M	COG3064|COG3666	Membrane protein involved in colicin uptake|Transposase
GC_00003632	Ridgeia piscesae symbiont	852	3	W|N	COG3170	Tfp pilus assembly protein FimV
GC_00003632	Riftia pachyptila symbiont	1693	3	N|W	COG3170	Tfp pilus assembly protein FimV
GC_00003632	Tevnia jerichonana symbiont	1090	3	N|W	COG3170	Tfp pilus assembly protein FimV
GC_00003633	Ridgeia piscesae symbiont	1764	3
GC_00003633	Riftia pachyptila symbiont	278	3
GC_00003633	Tevnia jerichonana symbiont	303	3
GC_00003634	Ridgeia piscesae symbiont	1461	3
GC_00003634	Riftia pachyptila symbiont	424	3
GC_00003634	Tevnia jerichonana symbiont	506	3
GC_00003635	Ridgeia piscesae symbiont	3119	3	T	COG0784|COG0784|COG2198|COG2205	CheY chemotaxis protein or a CheY-like REC (receiver) domain|CheY chemotaxis protein or a CheY-like REC (receiver) domain|HPt (histidine-containing phosphotransfer) domain|K+-sensing histidine kinase KdpD
GC_00003635	Riftia pachyptila symbiont	1711	3	K|T	COG0745|COG0784|COG2198|COG2205|COG3850	DNA-binding response regulator, OmpR family, contains REC and winged-helix (wHTH) domain|CheY chemotaxis protein or a CheY-like REC (receiver) domain|HPt (histidine-containing phosphotransfer) domain|K+-sensing histidine kinase KdpD|Signal transduction histidine kinase, nitrate/nitrite-specific
GC_00003635	Tevnia jerichonana symbiont	1072	3	K|T	COG0745|COG0784|COG2198|COG2205|COG3850	DNA-binding response regulator, OmpR family, contains REC and winged-helix (wHTH) domain|CheY chemotaxis protein or a CheY-like REC (receiver) domain|HPt (histidine-containing phosphotransfer) domain|K+-sensing histidine kinase KdpD|Signal transduction histidine kinase, nitrate/nitrite-specific
GC_00003636	Ridgeia piscesae symbiont	2610	3	E	COG1586	S-adenosylmethionine decarboxylase or arginine decarboxylase
GC_00003636	Riftia pachyptila symbiont	1868	3	E	COG1586	S-adenosylmethionine decarboxylase or arginine decarboxylase
GC_00003636	Tevnia jerichonana symbiont	1144	3	E	COG1586	S-adenosylmethionine decarboxylase or arginine decarboxylase
GC_00003637	Ridgeia piscesae symbiont	837	3
GC_00003637	Riftia pachyptila symbiont	2943	3
GC_00003637	Tevnia jerichonana symbiont	1104	3
GC_00003638	Ridgeia piscesae symbiont	2721	3	J	COG0724	RNA recognition motif (RRM) domain
GC_00003638	Riftia pachyptila symbiont	2858	3	J	COG0724	RNA recognition motif (RRM) domain
GC_00003638	Tevnia jerichonana symbiont	2343	3	J	COG0724	RNA recognition motif (RRM) domain
GC_00003639	Ridgeia piscesae symbiont	1943	3
GC_00003639	Riftia pachyptila symbiont	376	3
GC_00003639	Tevnia jerichonana symbiont	207	3
GC_00003641	Ridgeia piscesae symbiont	178	3
GC_00003641	Riftia pachyptila symbiont	2817	3
GC_00003641	Tevnia jerichonana symbiont	179	3
GC_00003643	Ridgeia piscesae symbiont	1167	3	O	COG0501	Zn-dependent protease with chaperone function
GC_00003643	Riftia pachyptila symbiont	2731	3	O	COG0501	Zn-dependent protease with chaperone function
GC_00003643	Tevnia jerichonana symbiont	3123	3	O	COG0501	Zn-dependent protease with chaperone function
GC_00003645	Ridgeia piscesae symbiont	988	3	H	COG2109	ATP:corrinoid adenosyltransferase
GC_00003645	Riftia pachyptila symbiont	1133	3	H	COG2109	ATP:corrinoid adenosyltransferase
GC_00003645	Tevnia jerichonana symbiont	746	3	H	COG2109	ATP:corrinoid adenosyltransferase
GC_00003648	Ridgeia piscesae symbiont	367	3	H	COG1521	Pantothenate kinase type III
GC_00003648	Riftia pachyptila symbiont	3090	3	H	COG1521	Pantothenate kinase type III
GC_00003648	Tevnia jerichonana symbiont	1440	3	H	COG1521	Pantothenate kinase type III
GC_00003649	Ridgeia piscesae symbiont	1439	3
GC_00003649	Riftia pachyptila symbiont	448	3
GC_00003649	Tevnia jerichonana symbiont	484	3
GC_00003651	Ridgeia piscesae symbiont	100	3	G	COG0363	6-phosphogluconolactonase/Glucosamine-6-phosphate isomerase/deaminase
GC_00003651	Riftia pachyptila symbiont	471	3	G	COG0363	6-phosphogluconolactonase/Glucosamine-6-phosphate isomerase/deaminase
GC_00003651	Tevnia jerichonana symbiont	2611	3	G	COG0363	6-phosphogluconolactonase/Glucosamine-6-phosphate isomerase/deaminase
GC_00003652	Ridgeia piscesae symbiont	66	3	E	COG0019	Diaminopimelate decarboxylase
GC_00003652	Riftia pachyptila symbiont	1477	3	E	COG0019	Diaminopimelate decarboxylase
GC_00003652	Tevnia jerichonana symbiont	988	3	E	COG0019	Diaminopimelate decarboxylase
GC_00003653	Ridgeia piscesae symbiont	3178	3
GC_00003653	Riftia pachyptila symbiont	2236	3
GC_00003653	Tevnia jerichonana symbiont	1012	3
GC_00003654	Ridgeia piscesae symbiont	1421	3	C	COG1013	Pyruvate:ferredoxin oxidoreductase or related 2-oxoacid:ferredoxin oxidoreductase, beta subunit
GC_00003654	Riftia pachyptila symbiont	1787	3	C	COG1013	Pyruvate:ferredoxin oxidoreductase or related 2-oxoacid:ferredoxin oxidoreductase, beta subunit
GC_00003654	Tevnia jerichonana symbiont	2200	3	C	COG1013	Pyruvate:ferredoxin oxidoreductase or related 2-oxoacid:ferredoxin oxidoreductase, beta subunit
GC_00003655	Ridgeia piscesae symbiont	2806	3	R	COG0714	MoxR-like ATPase
GC_00003655	Riftia pachyptila symbiont	324	3	R	COG0714	MoxR-like ATPase
GC_00003655	Tevnia jerichonana symbiont	2084	3	R	COG0714	MoxR-like ATPase
GC_00003657	Ridgeia piscesae symbiont	91	3	O	COG2938	Succinate dehydrogenase flavin-adding protein, antitoxin component of the CptAB toxin-antitoxin module
GC_00003657	Riftia pachyptila symbiont	3196	3	O	COG2938	Succinate dehydrogenase flavin-adding protein, antitoxin component of the CptAB toxin-antitoxin module
GC_00003657	Tevnia jerichonana symbiont	3054	3	O	COG2938	Succinate dehydrogenase flavin-adding protein, antitoxin component of the CptAB toxin-antitoxin module
GC_00003659	Ridgeia piscesae symbiont	2252	3
GC_00003659	Riftia pachyptila symbiont	1362	3
GC_00003659	Tevnia jerichonana symbiont	1459	3
GC_00003660	Ridgeia piscesae symbiont	2318	3	R	COG1371	SHS2 domain protein implicated in nucleic acid metabolism
GC_00003660	Riftia pachyptila symbiont	2636	3	R	COG1371	SHS2 domain protein implicated in nucleic acid metabolism
GC_00003660	Tevnia jerichonana symbiont	2002	3	R	COG1371	SHS2 domain protein implicated in nucleic acid metabolism
GC_00003661	Ridgeia piscesae symbiont	1869	3	R	COG3919	Predicted ATP-dependent carboligase, ATP-grasp superfamily
GC_00003661	Riftia pachyptila symbiont	1533	3	R	COG3919	Predicted ATP-dependent carboligase, ATP-grasp superfamily
GC_00003661	Tevnia jerichonana symbiont	2921	3	R	COG3919	Predicted ATP-dependent carboligase, ATP-grasp superfamily
GC_00003663	Ridgeia piscesae symbiont	273	3	M	COG3113	ABC-type transporter Mla maintaining outer membrane lipid asymmetry, MlaB component, contains STAS domain
GC_00003663	Riftia pachyptila symbiont	151	3	M	COG3113	ABC-type transporter Mla maintaining outer membrane lipid asymmetry, MlaB component, contains STAS domain
GC_00003663	Tevnia jerichonana symbiont	105	3	M	COG3113	ABC-type transporter Mla maintaining outer membrane lipid asymmetry, MlaB component, contains STAS domain
GC_00003664	Ridgeia piscesae symbiont	3157	3
GC_00003664	Riftia pachyptila symbiont	3227	3
GC_00003664	Tevnia jerichonana symbiont	1031	3
GC_00003665	Ridgeia piscesae symbiont	882	3	W|N	COG3170	Tfp pilus assembly protein FimV
GC_00003665	Riftia pachyptila symbiont	2100	3	N|W	COG3170	Tfp pilus assembly protein FimV
GC_00003665	Tevnia jerichonana symbiont	912	3	N|W	COG3170	Tfp pilus assembly protein FimV
GC_00003666	Ridgeia piscesae symbiont	305	3	N	COG1345	Flagellar capping protein FliD
GC_00003666	Riftia pachyptila symbiont	3397	3	N	COG1345	Flagellar capping protein FliD
GC_00003666	Tevnia jerichonana symbiont	164	3	N	COG1345	Flagellar capping protein FliD
GC_00003667	Ridgeia piscesae symbiont	2599	3
GC_00003667	Riftia pachyptila symbiont	612	3
GC_00003667	Tevnia jerichonana symbiont	1155	3
GC_00003668	Ridgeia piscesae symbiont	1584	3
GC_00003668	Riftia pachyptila symbiont	2825	3
GC_00003668	Tevnia jerichonana symbiont	370	3
GC_00003669	Ridgeia piscesae symbiont	3131	3
GC_00003669	Riftia pachyptila symbiont	1569	3
GC_00003669	Tevnia jerichonana symbiont	1060	3
GC_00003670	Ridgeia piscesae symbiont	2980	3	H	COG2226	Ubiquinone/menaquinone biosynthesis C-methylase UbiE
GC_00003670	Riftia pachyptila symbiont	204	3	H	COG2226	Ubiquinone/menaquinone biosynthesis C-methylase UbiE
GC_00003670	Tevnia jerichonana symbiont	1902	3	H	COG2226	Ubiquinone/menaquinone biosynthesis C-methylase UbiE
GC_00003671	Ridgeia piscesae symbiont	310	3
GC_00003671	Riftia pachyptila symbiont	3129	3
GC_00003671	Tevnia jerichonana symbiont	158	3
GC_00003672	Ridgeia piscesae symbiont	440	3
GC_00003672	Riftia pachyptila symbiont	2046	3
GC_00003672	Tevnia jerichonana symbiont	3302	3
GC_00003673	Ridgeia piscesae symbiont	650	3
GC_00003673	Riftia pachyptila symbiont	508	3
GC_00003673	Tevnia jerichonana symbiont	1236	3
GC_00003674	Ridgeia piscesae symbiont	2713	3	E	COG0421	Spermidine synthase
GC_00003674	Riftia pachyptila symbiont	3164	3	E	COG0421	Spermidine synthase
GC_00003674	Tevnia jerichonana symbiont	2351	3	E	COG0421	Spermidine synthase
GC_00003675	Ridgeia piscesae symbiont	987	3	H	COG1492	Cobyric acid synthase
GC_00003675	Riftia pachyptila symbiont	1132	3	H	COG1492	Cobyric acid synthase
GC_00003675	Tevnia jerichonana symbiont	745	3	H	COG1492	Cobyric acid synthase
GC_00003677	Ridgeia piscesae symbiont	1755	3
GC_00003677	Riftia pachyptila symbiont	287	3
GC_00003677	Tevnia jerichonana symbiont	294	3
GC_00003678	Ridgeia piscesae symbiont	3125	3	O	COG5183	E3 ubiquitin-protein ligase DOA10
GC_00003678	Riftia pachyptila symbiont	1562	3	O	COG5183	E3 ubiquitin-protein ligase DOA10
GC_00003678	Tevnia jerichonana symbiont	1066	3	O	COG5183	E3 ubiquitin-protein ligase DOA10
GC_00003680	Ridgeia piscesae symbiont	659	3
GC_00003680	Riftia pachyptila symbiont	3468	3
GC_00003680	Tevnia jerichonana symbiont	3380	3
GC_00003683	Ridgeia piscesae symbiont	1751	3	I	COG0671	Membrane-associated phospholipid phosphatase
GC_00003683	Riftia pachyptila symbiont	292	3	I	COG0671	Membrane-associated phospholipid phosphatase
GC_00003683	Tevnia jerichonana symbiont	290	3	I	COG0671	Membrane-associated phospholipid phosphatase
GC_00003685	Ridgeia piscesae symbiont	2419	3	M	COG2885	Outer membrane protein OmpA and related peptidoglycan-associated (lipo)proteins
GC_00003685	Riftia pachyptila symbiont	2655	3	M	COG2885	Outer membrane protein OmpA and related peptidoglycan-associated (lipo)proteins
GC_00003685	Tevnia jerichonana symbiont	3210	3	M	COG2885	Outer membrane protein OmpA and related peptidoglycan-associated (lipo)proteins
GC_00003687	Ridgeia piscesae symbiont	422	3	M	COG1538	Outer membrane protein TolC
GC_00003687	Riftia pachyptila symbiont	1913	3	M	COG1538	Outer membrane protein TolC
GC_00003687	Tevnia jerichonana symbiont	2649	3	M	COG1538	Outer membrane protein TolC
GC_00003690	Ridgeia piscesae symbiont	3071	3	Q	COG0346	Catechol 2,3-dioxygenase or other lactoylglutathione lyase family enzyme
GC_00003690	Riftia pachyptila symbiont	999	3	Q	COG0346	Catechol 2,3-dioxygenase or other lactoylglutathione lyase family enzyme
GC_00003690	Tevnia jerichonana symbiont	2253	3	Q	COG0346	Catechol 2,3-dioxygenase or other lactoylglutathione lyase family enzyme
GC_00003691	Ridgeia piscesae symbiont	2477	3
GC_00003691	Riftia pachyptila symbiont	2072	3
GC_00003691	Tevnia jerichonana symbiont	2822	3
GC_00003693	Ridgeia piscesae symbiont	2990	3	T|O	COG0265|COG0790	Periplasmic serine protease, S1-C subfamily, contain C-terminal PDZ domain|TPR repeat
GC_00003693	Riftia pachyptila symbiont	194	3	O|T	COG0265|COG0790	Periplasmic serine protease, S1-C subfamily, contain C-terminal PDZ domain|TPR repeat
GC_00003693	Tevnia jerichonana symbiont	1912	3	O|T	COG0265|COG0790	Periplasmic serine protease, S1-C subfamily, contain C-terminal PDZ domain|TPR repeat
GC_00003694	Ridgeia piscesae symbiont	1459	3	D	COG4942	Septal ring factor EnvC, activator of murein hydrolases AmiA and AmiB
GC_00003694	Riftia pachyptila symbiont	426	3	D	COG4942	Septal ring factor EnvC, activator of murein hydrolases AmiA and AmiB
GC_00003694	Tevnia jerichonana symbiont	504	3	D	COG4942	Septal ring factor EnvC, activator of murein hydrolases AmiA and AmiB
GC_00003696	Ridgeia piscesae symbiont	2697	3	M	COG2980	Outer membrane lipoprotein LptE/RlpB (LPS assembly)
GC_00003696	Riftia pachyptila symbiont	3501	3	M	COG2980	Outer membrane lipoprotein LptE/RlpB (LPS assembly)
GC_00003696	Tevnia jerichonana symbiont	3321	3	M	COG2980	Outer membrane lipoprotein LptE/RlpB (LPS assembly)
GC_00003699	Ridgeia piscesae symbiont	657	3	S	COG3868	Uncharacterized protein
GC_00003699	Riftia pachyptila symbiont	3498	3	S	COG3868	Uncharacterized protein
GC_00003699	Tevnia jerichonana symbiont	1229	3	S	COG3868	Uncharacterized protein
GC_00003701	Ridgeia piscesae symbiont	1022	3	D	COG1196	Chromosome segregation ATPase
GC_00003701	Riftia pachyptila symbiont	2704	3	D	COG1196	Chromosome segregation ATPase
GC_00003701	Tevnia jerichonana symbiont	780	3	D	COG1196	Chromosome segregation ATPase
GC_00003702	Ridgeia piscesae symbiont	1517	3
GC_00003702	Riftia pachyptila symbiont	119	3
GC_00003702	Tevnia jerichonana symbiont	72	3
GC_00003703	Ridgeia piscesae symbiont	2469	3
GC_00003703	Riftia pachyptila symbiont	2062	3
GC_00003703	Tevnia jerichonana symbiont	2831	3
GC_00003705	Ridgeia piscesae symbiont	482	3	S	COG4103	Uncharacterized conserved protein, tellurite resistance protein B (TerB) family
GC_00003705	Riftia pachyptila symbiont	2275	3	S	COG4103	Uncharacterized conserved protein, tellurite resistance protein B (TerB) family
GC_00003705	Tevnia jerichonana symbiont	717	3	S	COG4103	Uncharacterized conserved protein, tellurite resistance protein B (TerB) family
GC_00003709	Ridgeia piscesae symbiont	618	3	F	COG0209	Ribonucleotide reductase alpha subunit
GC_00003709	Riftia pachyptila symbiont	2714	3	F	COG0209	Ribonucleotide reductase alpha subunit
GC_00003709	Tevnia jerichonana symbiont	1332	3	F	COG0209	Ribonucleotide reductase alpha subunit
GC_00003711	Ridgeia piscesae symbiont	92	3
GC_00003711	Riftia pachyptila symbiont	3195	3
GC_00003711	Tevnia jerichonana symbiont	3055	3
GC_00003713	Ridgeia piscesae symbiont	1141	3	T	COG2203|COG5001	GAF domain|Predicted signal transduction protein containing a membrane domain, an EAL and a GGDEF domain
GC_00003713	Riftia pachyptila symbiont	2521	3	T	COG2203|COG5001	GAF domain|Predicted signal transduction protein containing a membrane domain, an EAL and a GGDEF domain
GC_00003713	Tevnia jerichonana symbiont	2546	3	T	COG2203|COG5001	GAF domain|Predicted signal transduction protein containing a membrane domain, an EAL and a GGDEF domain
GC_00003714	Ridgeia piscesae symbiont	511	3	U	COG2911	Autotransporter translocation and assembly factor TamB
GC_00003714	Riftia pachyptila symbiont	547	3	U	COG2911	Autotransporter translocation and assembly factor TamB
GC_00003714	Tevnia jerichonana symbiont	1274	3	U	COG2911	Autotransporter translocation and assembly factor TamB
GC_00003716	Ridgeia piscesae symbiont	191	3
GC_00003716	Riftia pachyptila symbiont	3395	3
GC_00003716	Tevnia jerichonana symbiont	166	3
GC_00003717	Ridgeia piscesae symbiont	395	3	C	COG0224	FoF1-type ATP synthase, gamma subunit
GC_00003717	Riftia pachyptila symbiont	1982	3	C	COG0224	FoF1-type ATP synthase, gamma subunit
GC_00003717	Tevnia jerichonana symbiont	139	3	C	COG0224	FoF1-type ATP synthase, gamma subunit
GC_00003718	Ridgeia piscesae symbiont	989	3	H	COG4206	Outer membrane cobalamin receptor protein
GC_00003718	Riftia pachyptila symbiont	1134	3	H	COG4206	Outer membrane cobalamin receptor protein
GC_00003718	Tevnia jerichonana symbiont	747	3	H	COG4206	Outer membrane cobalamin receptor protein
GC_00003721	Ridgeia piscesae symbiont	922	3	P	COG3303	Formate-dependent nitrite reductase, periplasmic cytochrome c552 subunit
GC_00003721	Riftia pachyptila symbiont	2294	3	P	COG3303	Formate-dependent nitrite reductase, periplasmic cytochrome c552 subunit
GC_00003721	Tevnia jerichonana symbiont	2479	3	P	COG3303	Formate-dependent nitrite reductase, periplasmic cytochrome c552 subunit
GC_00003723	Ridgeia piscesae symbiont	840	3
GC_00003723	Riftia pachyptila symbiont	2947	3
GC_00003723	Tevnia jerichonana symbiont	1101	3
GC_00003725	Ridgeia piscesae symbiont	2997	3
GC_00003725	Riftia pachyptila symbiont	182	3
[truncated: 670 more rows]
