# Supplementary material for: High‐contiguity genome assembly of the chemosynthetic gammaproteobacterial endosymbiont of the cold seep tubeworm Lamellibrachia barhami
Source: Mol Ecol Resour. 2020 Jul 24;20(5):1432–44. doi: 10.1111/1755-0998.13220 (PMC7540712; doi:10.1111/1755-0998.13220)
Supplement: Supplementary file 1 — Supplementary Material [file MEN-20-1432-s001.zip › men13220-sup-0007-TableS7.xlsx]

## Sheet: Table_S7
Symbiont contigs (ANI)	Escarpia spicata	Lamellibrachia barhami	Lamellibrachia luymesi	Paraescarpia echinospica	Ridgeia piscesae	Riftia pachyptila	Seepiophila jonesi	Tevnia jerichonana
Escarpia spicata	1	0.918237	0.950081	0.918499	0.751884	0.752292	0.949795	0.751905
Lamellibrachia barhami	0.917344	1	0.921279	0.972592	0.753526	0.75389	0.921072	0.753551
Lamellibrachia luymesi	0.950876	0.922351	1	0.92217	0.751616	0.750871	0.999929	0.751143
Paraescarpia echinospica	0.918786	0.973791	0.922408	1	0.75295	0.75337	0.92228	0.753486
Ridgeia piscesae	0.75064	0.753614	0.75242	0.753708	1	0.974512	0.751951	0.974314
Riftia pachyptila	0.751291	0.754111	0.75257	0.754161	0.974351	1	0.752232	0.99691
Seepiophila jonesi	0.950988	0.922785	0.999944	0.922579	0.752178	0.751764	1	0.751794
Tevnia jerichonana	0.751283	0.753745	0.753767	0.754704	0.974459	0.997069	0.753362	1
Symbiont contigs (ANIfp)	Escarpia spicata	Lamellibrachia barhami	Lamellibrachia luymesi	Paraescarpia echinospica	Ridgeia piscesae	Riftia pachyptila	Seepiophila jonesi	Tevnia jerichonana
Escarpia spicata	1	0.652363	0.646144	0.692272	0.232083	0.225957	0.647597	0.232481
Lamellibrachia barhami	0.655051	1	0.572686	0.810261	0.229783	0.223962	0.576431	0.229552
Lamellibrachia luymesi	0.737727	0.650348	1	0.675031	0.253105	0.246301	0.986487	0.254318
Paraescarpia echinospica	0.696554	0.81875	0.600104	1	0.240894	0.235692	0.599442	0.242282
Ridgeia piscesae	0.281543	0.270806	0.261732	0.283782	1	0.880704	0.263151	0.916104
Riftia pachyptila	0.274708	0.267841	0.256745	0.280303	0.882759	1	0.258088	0.959853
Seepiophila jonesi	0.742276	0.652801	0.984939	0.67546	0.251576	0.245621	1	0.25339
Tevnia jerichonana	0.265491	0.262238	0.250642	0.27061	0.867518	0.903306	0.251564	1
