# Supplementary material for: High‐contiguity genome assembly of the chemosynthetic gammaproteobacterial endosymbiont of the cold seep tubeworm Lamellibrachia barhami
Source: Mol Ecol Resour. 2020 Jul 24;20(5):1432–44. doi: 10.1111/1755-0998.13220 (PMC7540712; doi:10.1111/1755-0998.13220)
Supplement: Supplementary file 1 — Supplementary Material [file MEN-20-1432-s001.zip › men13220-sup-0008-DataSetS1.gff]

##gff-version 3
HiC_scaffold_1	FIG	CDS	3	443	.	+	0	ID=fig|205975.9.peg.1;Name=putative cytoplasmic protein
HiC_scaffold_1	FIG	CDS	458	4024	.	+	2	ID=fig|205975.9.peg.2;Name=Uncharacterized protein sporadically distributed in bacteria and archaea (STM4496 in Salmonella)
HiC_scaffold_1	FIG	CDS	4133	4366	.	+	2	ID=fig|205975.9.peg.3;Name=hypothetical protein
HiC_scaffold_1	FIG	CDS	4366	4767	.	+	1	ID=fig|205975.9.peg.4;Name=VapC toxin protein
HiC_scaffold_1	FIG	CDS	4807	8373	.	+	1	ID=fig|205975.9.peg.5;Name=Type II restriction-modification enzyme%2C methylase family protein (STM4495 in Salmonella)
HiC_scaffold_1	FIG	CDS	8373	9557	.	+	0	ID=fig|205975.9.peg.6;Name=hypothetical protein
HiC_scaffold_1	FIG	CDS	9566	10291	.	+	2	ID=fig|205975.9.peg.7;Name=hypothetical protein
HiC_scaffold_1	FIG	CDS	10362	12962	.	+	0	ID=fig|205975.9.peg.8;Name=Uncharacterized protein sporadically distributed in bacteria and archaea%2C PglZ domain
HiC_scaffold_1	FIG	CDS	12952	14424	.	+	1	ID=fig|205975.9.peg.9;Name=Uncharacterized protein sporadically distributed in bacteria and archaea%2C not a Lon-type protease
HiC_scaffold_1	FIG	CDS	14421	14561	.	+	0	ID=fig|205975.9.peg.10;Name=Type I restriction-modification system%2C restriction subunit R (EC 3.1.21.3);Ontology_term=KEGG_ENZYME:3.1.21.3
HiC_scaffold_1	FIG	CDS	14628	16019	.	+	0	ID=fig|205975.9.peg.11;Name=Type I restriction-modification system%2C restriction subunit R (EC 3.1.21.3);Ontology_term=KEGG_ENZYME:3.1.21.3
HiC_scaffold_1	FIG	CDS	16058	16477	.	-	2	ID=fig|205975.9.peg.12;Name=hypothetical protein
HiC_scaffold_1	FIG	CDS	16629	17561	.	-	0	ID=fig|205975.9.peg.13;Name=PUTATIVE ZINC PROTEASE PROTEIN
HiC_scaffold_1	FIG	CDS	17819	18580	.	+	2	ID=fig|205975.9.peg.14;Name=hypothetical protein
HiC_scaffold_1	FIG	CDS	18546	20558	.	-	0	ID=fig|205975.9.peg.15;Name=hypothetical protein
HiC_scaffold_1	FIG	CDS	20594	21928	.	-	2	ID=fig|205975.9.peg.16;Name=N-acetylglutamate synthase (EC 2.3.1.1);Ontology_term=KEGG_ENZYME:2.3.1.1
HiC_scaffold_1	FIG	CDS	21963	23090	.	-	0	ID=fig|205975.9.peg.17;Name=N-acetylornithine deacetylase (EC 3.5.1.16);Ontology_term=KEGG_ENZYME:3.5.1.16
HiC_scaffold_1	FIG	CDS	23185	23913	.	+	1	ID=fig|205975.9.peg.18;Name=hypothetical protein
HiC_scaffold_1	FIG	CDS	24041	25615	.	+	2	ID=fig|205975.9.peg.19;Name=hypothetical protein
HiC_scaffold_1	FIG	CDS	25639	27825	.	+	1	ID=fig|205975.9.peg.20;Name=hypothetical protein
HiC_scaffold_1	FIG	CDS	27919	28122	.	+	1	ID=fig|205975.9.peg.21;Name=hypothetical protein
HiC_scaffold_1	FIG	CDS	28160	29038	.	+	2	ID=fig|205975.9.peg.22;Name=hypothetical protein
HiC_scaffold_1	FIG	CDS	29062	31653	.	+	1	ID=fig|205975.9.peg.23;Name=hypothetical protein
HiC_scaffold_1	FIG	CDS	31912	32319	.	+	1	ID=fig|205975.9.peg.24;Name=hypothetical protein
HiC_scaffold_1	FIG	CDS	32375	32551	.	-	2	ID=fig|205975.9.peg.25;Name=hypothetical protein
HiC_scaffold_1	FIG	CDS	32698	33858	.	-	1	ID=fig|205975.9.peg.26;Name=Ribonucleotide reductase of class Ia (aerobic)%2C beta subunit (EC 1.17.4.1);Ontology_term=KEGG_ENZYME:1.17.4.1
HiC_scaffold_1	FIG	CDS	34006	36888	.	-	1	ID=fig|205975.9.peg.27;Name=Ribonucleotide reductase of class Ia (aerobic)%2C alpha subunit (EC 1.17.4.1);Ontology_term=KEGG_ENZYME:1.17.4.1
HiC_scaffold_1	FIG	CDS	37294	37464	.	+	1	ID=fig|205975.9.peg.28;Name=hypothetical protein
HiC_scaffold_1	FIG	CDS	37508	38128	.	+	2	ID=fig|205975.9.peg.29;Name=hypothetical protein
HiC_scaffold_1	FIG	CDS	38375	38833	.	+	2	ID=fig|205975.9.peg.30;Name=hypothetical protein
HiC_scaffold_1	FIG	CDS	38951	39469	.	-	2	ID=fig|205975.9.peg.31;Name=hypothetical protein
HiC_scaffold_1	FIG	CDS	39521	40132	.	-	2	ID=fig|205975.9.peg.32;Name=hypothetical protein
HiC_scaffold_1	FIG	CDS	40537	41322	.	+	1	ID=fig|205975.9.peg.33;Name=Cytochrome c553
HiC_scaffold_1	FIG	CDS	41557	42849	.	-	1	ID=fig|205975.9.peg.34;Name=Flavocytochrome c:sulfide dehydrogenase
HiC_scaffold_1	FIG	CDS	42864	43475	.	-	0	ID=fig|205975.9.peg.35;Name=Cytochrome c553
HiC_scaffold_1	FIG	CDS	43790	44731	.	-	2	ID=fig|205975.9.peg.36;Name=hypothetical protein
HiC_scaffold_1	FIG	CDS	44768	45349	.	-	2	ID=fig|205975.9.peg.37;Name=Cytochrome c-type protein NapC
HiC_scaffold_1	FIG	CDS	45803	46435	.	-	2	ID=fig|205975.9.peg.38;Name=Hypothetical metal-binding enzyme%2C YcbL homolog
HiC_scaffold_1	FIG	CDS	46435	46821	.	-	1	ID=fig|205975.9.peg.39;Name=hypothetical protein
HiC_scaffold_1	FIG	CDS	47086	47748	.	+	1	ID=fig|205975.9.peg.40;Name=hypothetical protein
HiC_scaffold_1	FIG	CDS	47745	47936	.	-	0	ID=fig|205975.9.peg.41;Name=DNA gyrase inhibitor YacG
HiC_scaffold_1	FIG	CDS	47942	48709	.	-	2	ID=fig|205975.9.peg.42;Name=Cell division protein ZapD
HiC_scaffold_1	FIG	CDS	48786	49271	.	-	0	ID=fig|205975.9.peg.43;Name=hypothetical protein
HiC_scaffold_1	FIG	CDS	49303	49515	.	+	1	ID=fig|205975.9.peg.44;Name=hypothetical protein
HiC_scaffold_1	FIG	CDS	49979	50542	.	-	2	ID=fig|205975.9.peg.45;Name=hypothetical protein
HiC_scaffold_1	FIG	CDS	51036	51338	.	+	0	ID=fig|205975.9.peg.46;Name=hypothetical protein
HiC_scaffold_1	FIG	CDS	51352	52128	.	-	1	ID=fig|205975.9.peg.47;Name=Carbonic anhydrase (EC 4.2.1.1);Ontology_term=KEGG_ENZYME:4.2.1.1
HiC_scaffold_1	FIG	CDS	52237	54543	.	-	1	ID=fig|205975.9.peg.48;Name=Uncharacterized protein YyaL
HiC_scaffold_1	FIG	CDS	54648	55196	.	-	0	ID=fig|205975.9.peg.49;Name=hypothetical protein
HiC_scaffold_1	FIG	CDS	55207	56109	.	-	1	ID=fig|205975.9.peg.50;Name=hypothetical protein
HiC_scaffold_1	FIG	CDS	56184	56438	.	-	0	ID=fig|205975.9.peg.51;Name=hypothetical protein
HiC_scaffold_1	FIG	CDS	56679	56963	.	+	0	ID=fig|205975.9.peg.52;Name=hypothetical protein
HiC_scaffold_1	FIG	CDS	57156	57575	.	+	0	ID=fig|205975.9.peg.53;Name=hypothetical protein
HiC_scaffold_1	FIG	CDS	57579	59357	.	+	0	ID=fig|205975.9.peg.54;Name=General secretion pathway protein A
HiC_scaffold_1	FIG	CDS	59358	59990	.	+	0	ID=fig|205975.9.peg.55;Name=hypothetical protein
HiC_scaffold_1	FIG	CDS	60421	60537	.	-	1	ID=fig|205975.9.peg.56;Name=hypothetical protein
HiC_scaffold_1	FIG	CDS	60771	60890	.	-	0	ID=fig|205975.9.peg.57;Name=hypothetical protein
HiC_scaffold_1	FIG	CDS	60900	61610	.	-	0	ID=fig|205975.9.peg.58;Name=Competence protein F homolog%2C phosphoribosyltransferase domain%3B protein YhgH required for utilization of DNA as sole source of carbon and energy
HiC_scaffold_1	FIG	CDS	61682	62686	.	+	2	ID=fig|205975.9.peg.59;Name=Biotin synthase (EC 2.8.1.6);Ontology_term=KEGG_ENZYME:2.8.1.6
HiC_scaffold_1	FIG	CDS	62945	64108	.	+	2	ID=fig|205975.9.peg.60;Name=8-amino-7-oxononanoate synthase (EC 2.3.1.47);Ontology_term=KEGG_ENZYME:2.3.1.47
HiC_scaffold_1	FIG	CDS	64105	64881	.	+	1	ID=fig|205975.9.peg.61;Name=Pimeloyl-[acyl-carrier protein] methyl ester esterase BioH (EC 3.1.1.85);Ontology_term=KEGG_ENZYME:3.1.1.85
HiC_scaffold_1	FIG	CDS	64871	65737	.	+	2	ID=fig|205975.9.peg.62;Name=Malonyl-[acyl-carrier protein] O-methyltransferase (EC 2.1.1.197);Ontology_term=KEGG_ENZYME:2.1.1.197
HiC_scaffold_1	FIG	CDS	65734	66453	.	+	1	ID=fig|205975.9.peg.63;Name=Dethiobiotin synthase BioD (EC 6.3.3.3);Ontology_term=KEGG_ENZYME:6.3.3.3
HiC_scaffold_1	FIG	CDS	66489	67340	.	-	0	ID=fig|205975.9.peg.64;Name=RNA polymerase sigma factor RpoH
HiC_scaffold_1	FIG	CDS	67664	68275	.	-	2	ID=fig|205975.9.peg.65;Name=hypothetical protein
HiC_scaffold_1	FIG	CDS	68538	69851	.	+	0	ID=fig|205975.9.peg.66;Name=hypothetical protein
HiC_scaffold_1	FIG	CDS	69988	71097	.	-	1	ID=fig|205975.9.peg.67;Name=hypothetical protein
HiC_scaffold_1	FIG	CDS	71113	72672	.	-	1	ID=fig|205975.9.peg.68;Name=hypothetical protein
HiC_scaffold_1	FIG	CDS	72858	73019	.	-	0	ID=fig|205975.9.peg.69;Name=hypothetical protein
HiC_scaffold_1	FIG	CDS	73142	73750	.	+	2	ID=fig|205975.9.peg.70;Name=hypothetical protein
HiC_scaffold_1	FIG	CDS	73916	75010	.	-	2	ID=fig|205975.9.peg.71;Name=hypothetical protein
HiC_scaffold_1	FIG	CDS	75026	77662	.	-	2	ID=fig|205975.9.peg.72;Name=hypothetical protein
HiC_scaffold_1	FIG	CDS	77655	78266	.	-	0	ID=fig|205975.9.peg.73;Name=Isochorismatase (EC 3.3.2.1);Ontology_term=KEGG_ENZYME:3.3.2.1
HiC_scaffold_1	FIG	CDS	78327	80360	.	-	0	ID=fig|205975.9.peg.74;Name=hypothetical protein
HiC_scaffold_1	FIG	CDS	80367	81254	.	-	0	ID=fig|205975.9.peg.75;Name=hypothetical protein
HiC_scaffold_1	FIG	CDS	81257	81394	.	-	2	ID=fig|205975.9.peg.76;Name=hypothetical protein
HiC_scaffold_1	FIG	CDS	81428	84439	.	-	2	ID=fig|205975.9.peg.77;Name=hypothetical protein
HiC_scaffold_1	FIG	CDS	84436	85038	.	-	1	ID=fig|205975.9.peg.78;Name=hypothetical protein
HiC_scaffold_1	FIG	CDS	85106	87472	.	-	2	ID=fig|205975.9.peg.79;Name=TonB-dependent receptor%3B Outer membrane receptor for ferrienterochelin and colicins
HiC_scaffold_1	FIG	CDS	87972	88358	.	-	0	ID=fig|205975.9.peg.80;Name=Cell-division-associated%2C ABC-transporter-like signaling protein FtsX
HiC_scaffold_1	FIG	CDS	88991	89707	.	+	2	ID=fig|205975.9.peg.81;Name=hypothetical protein
HiC_scaffold_1	FIG	CDS	90089	90265	.	-	2	ID=fig|205975.9.peg.82;Name=hypothetical protein
HiC_scaffold_1	FIG	CDS	90339	90647	.	-	0	ID=fig|205975.9.peg.83;Name=Mobile element protein
HiC_scaffold_1	FIG	CDS	90684	90890	.	-	0	ID=fig|205975.9.peg.84;Name=hypothetical protein
HiC_scaffold_1	FIG	CDS	91132	92085	.	+	1	ID=fig|205975.9.peg.85;Name=hypothetical protein
HiC_scaffold_1	FIG	CDS	92118	92777	.	+	0	ID=fig|205975.9.peg.86;Name=Retron-type RNA-directed DNA polymerase (EC 2.7.7.49);Ontology_term=KEGG_ENZYME:2.7.7.49
HiC_scaffold_1	FIG	CDS	93632	94348	.	-	2	ID=fig|205975.9.peg.87;Name=hypothetical protein
HiC_scaffold_1	FIG	CDS	95412	96173	.	+	0	ID=fig|205975.9.peg.88;Name=hypothetical protein
HiC_scaffold_1	FIG	CDS	97361	97486	.	-	2	ID=fig|205975.9.peg.89;Name=hypothetical protein
HiC_scaffold_1	FIG	CDS	97597	97821	.	+	1	ID=fig|205975.9.peg.90;Name=hypothetical protein
HiC_scaffold_1	FIG	CDS	97927	98124	.	+	1	ID=fig|205975.9.peg.91;Name=hypothetical protein
HiC_scaffold_1	FIG	CDS	98188	99156	.	-	1	ID=fig|205975.9.peg.92;Name=Octaprenyl diphosphate synthase (EC 2.5.1.90);Ontology_term=KEGG_ENZYME:2.5.1.90
HiC_scaffold_1	FIG	CDS	99399	99884	.	-	0	ID=fig|205975.9.peg.93;Name=Octaprenyl diphosphate synthase (EC 2.5.1.90);Ontology_term=KEGG_ENZYME:2.5.1.90
HiC_scaffold_1	FIG	CDS	99963	100778	.	-	0	ID=fig|205975.9.peg.94;Name=Formamidopyrimidine-DNA glycosylase (EC 3.2.2.23);Ontology_term=KEGG_ENZYME:3.2.2.23
HiC_scaffold_1	FIG	CDS	100781	101254	.	-	2	ID=fig|205975.9.peg.95;Name=hypothetical protein
HiC_scaffold_1	FIG	CDS	101254	102579	.	-	1	ID=fig|205975.9.peg.96;Name=Gliding motility-associated ABC transporter substrate-binding protein GldG
HiC_scaffold_1	FIG	CDS	102584	103315	.	-	2	ID=fig|205975.9.peg.97;Name=hypothetical protein
HiC_scaffold_1	FIG	CDS	103312	104226	.	-	1	ID=fig|205975.9.peg.98;Name=Gliding motility-associated ABC transporter ATP-binding protein GldA
HiC_scaffold_1	FIG	CDS	104372	104962	.	-	2	ID=fig|205975.9.peg.99;Name=Peptide-methionine (R)-S-oxide reductase MsrB (EC 1.8.4.12);Ontology_term=KEGG_ENZYME:1.8.4.12
HiC_scaffold_1	FIG	CDS	104959	105084	.	-	1	ID=fig|205975.9.peg.100;Name=hypothetical protein
HiC_scaffold_1	FIG	CDS	105132	106607	.	-	0	ID=fig|205975.9.peg.101;Name=Two-component system sensor histidine kinase
HiC_scaffold_1	FIG	CDS	106614	107327	.	-	0	ID=fig|205975.9.peg.102;Name=Two-component transcriptional response regulator%2C OmpR family
HiC_scaffold_1	FIG	CDS	107541	107798	.	-	0	ID=fig|205975.9.peg.103;Name=hypothetical protein
HiC_scaffold_1	FIG	CDS	107970	109937	.	+	0	ID=fig|205975.9.peg.104;Name=N-methylhydantoinase A (EC 3.5.2.14);Ontology_term=KEGG_ENZYME:3.5.2.14
HiC_scaffold_1	FIG	CDS	110045	111307	.	-	2	ID=fig|205975.9.peg.105;Name=Predicted signal transduction protein
HiC_scaffold_1	FIG	CDS	111431	111586	.	-	2	ID=fig|205975.9.peg.106;Name=LSU ribosomal protein L33p @ LSU ribosomal protein L33p%2C zinc-independent
HiC_scaffold_1	FIG	CDS	111601	111837	.	-	1	ID=fig|205975.9.peg.107;Name=LSU ribosomal protein L28p @ LSU ribosomal protein L28p%2C zinc-independent
HiC_scaffold_1	FIG	CDS	112086	112367	.	+	0	ID=fig|205975.9.peg.108;Name=hypothetical protein
HiC_scaffold_1	FIG	CDS	112368	112892	.	+	0	ID=fig|205975.9.peg.109;Name=hypothetical protein
HiC_scaffold_1	FIG	CDS	113059	113733	.	-	1	ID=fig|205975.9.peg.110;Name=UPF0758 family protein
HiC_scaffold_1	FIG	CDS	113928	115139	.	+	0	ID=fig|205975.9.peg.111;Name=Phosphopantothenoylcysteine decarboxylase (EC 4.1.1.36) / Phosphopantothenoylcysteine synthetase (EC 6.3.2.5);Ontology_term=KEGG_ENZYME:4.1.1.36,KEGG_ENZYME:6.3.2.5
HiC_scaffold_1	FIG	CDS	115153	117702	.	+	1	ID=fig|205975.9.peg.112;Name=Phosphoglucomutase (EC 5.4.2.2) @ Phosphomannomutase (EC 5.4.2.8);Ontology_term=KEGG_ENZYME:5.4.2.2,KEGG_ENZYME:5.4.2.8
HiC_scaffold_1	FIG	CDS	117750	118646	.	+	0	ID=fig|205975.9.peg.113;Name=N-acetylglutamate kinase (EC 2.7.2.8);Ontology_term=KEGG_ENZYME:2.7.2.8
HiC_scaffold_1	FIG	CDS	118646	119236	.	+	2	ID=fig|205975.9.peg.114;Name=Transcriptional regulator SlmA%2C TetR family
HiC_scaffold_1	FIG	CDS	119256	120251	.	-	0	ID=fig|205975.9.peg.115;Name=hypothetical protein
HiC_scaffold_1	FIG	CDS	120465	121211	.	+	0	ID=fig|205975.9.peg.116;Name=Putative permease
HiC_scaffold_1	FIG	CDS	121332	121691	.	-	0	ID=fig|205975.9.peg.117;Name=Orotate phosphoribosyltransferase (EC 2.4.2.10);Ontology_term=KEGG_ENZYME:2.4.2.10
HiC_scaffold_1	FIG	CDS	121920	122120	.	-	0	ID=fig|205975.9.peg.118;Name=hypothetical protein
HiC_scaffold_1	FIG	CDS	122767	123990	.	-	1	ID=fig|205975.9.peg.119;Name=Tryptophan synthase (indole-salvaging) (EC 4.2.1.122);Ontology_term=KEGG_ENZYME:4.2.1.122
HiC_scaffold_1	FIG	CDS	124130	124321	.	-	2	ID=fig|205975.9.peg.120;Name=Uncharacterized protein Pfl_4718
HiC_scaffold_1	FIG	CDS	124331	124744	.	-	2	ID=fig|205975.9.peg.121;Name=hypothetical protein
HiC_scaffold_1	FIG	CDS	124767	124994	.	-	0	ID=fig|205975.9.peg.122;Name=hypothetical protein
HiC_scaffold_1	FIG	CDS	125003	125668	.	-	2	ID=fig|205975.9.peg.123;Name=tRNA(1)(Val) (adenine(37)-N(6))-methyltransferase (EC 2.1.1.223);Ontology_term=KEGG_ENZYME:2.1.1.223
HiC_scaffold_1	FIG	CDS	125784	126653	.	-	0	ID=fig|205975.9.peg.124;Name=Succinyl-CoA ligase [ADP-forming] alpha chain (EC 6.2.1.5);Ontology_term=KEGG_ENZYME:6.2.1.5
HiC_scaffold_1	FIG	CDS	126809	127969	.	-	2	ID=fig|205975.9.peg.125;Name=Succinyl-CoA ligase [ADP-forming] beta chain (EC 6.2.1.5);Ontology_term=KEGG_ENZYME:6.2.1.5
HiC_scaffold_1	FIG	CDS	128116	132633	.	-	1	ID=fig|205975.9.peg.126;Name=hypothetical protein
HiC_scaffold_1	FIG	CDS	132642	133517	.	-	0	ID=fig|205975.9.peg.127;Name=Electron transport complex protein RnfB
HiC_scaffold_1	FIG	CDS	133569	133949	.	-	0	ID=fig|205975.9.peg.128;Name=hypothetical protein
HiC_scaffold_1	FIG	CDS	134117	136588	.	-	2	ID=fig|205975.9.peg.129;Name=hypothetical protein
HiC_scaffold_1	FIG	CDS	136616	137569	.	-	2	ID=fig|205975.9.peg.130;Name=2-oxoglutarate/2-oxoacid ferredoxin oxidoreductase%2C beta subunit (EC 1.2.7.-);Ontology_term=KEGG_ENZYME:1.2.7.-
HiC_scaffold_1	FIG	CDS	137583	139493	.	-	0	ID=fig|205975.9.peg.131;Name=2-oxoglutarate/2-oxoacid ferredoxin oxidoreductase%2C gamma subunit (EC 1.2.7.-) / 2-oxoglutarate/2-oxoacid ferredoxin oxidoreductase%2C alpha subunit (EC 1.2.7.-);Ontology_term=KEGG_ENZYME:1.2.7.-,KEGG_ENZYME:1.2.7.-
HiC_scaffold_1	FIG	CDS	139979	140332	.	+	2	ID=fig|205975.9.peg.132;Name=hypothetical protein
HiC_scaffold_1	FIG	CDS	140437	140955	.	-	1	ID=fig|205975.9.peg.133;Name=NADH-ubiquinone oxidoreductase chain F (EC 1.6.5.3);Ontology_term=KEGG_ENZYME:1.6.5.3
HiC_scaffold_1	FIG	CDS	141113	141403	.	+	2	ID=fig|205975.9.peg.134;Name=GTP-binding protein TypA/BipA
HiC_scaffold_1	FIG	CDS	141405	141734	.	+	0	ID=fig|205975.9.peg.135;Name=GTP-binding protein TypA/BipA
HiC_scaffold_1	FIG	CDS	141751	141996	.	-	1	ID=fig|205975.9.peg.136;Name=hypothetical protein
HiC_scaffold_1	FIG	CDS	142112	142243	.	-	2	ID=fig|205975.9.peg.137;Name=hypothetical protein
HiC_scaffold_1	FIG	CDS	142304	142741	.	+	2	ID=fig|205975.9.peg.138;Name=D-aminoacyl-tRNA deacylase (EC 3.1.1.96);Ontology_term=KEGG_ENZYME:3.1.1.96
HiC_scaffold_1	FIG	CDS	142765	144237	.	-	1	ID=fig|205975.9.peg.139;Name=Transglycosylase%2C Slt family
HiC_scaffold_1	FIG	CDS	144353	144994	.	+	2	ID=fig|205975.9.peg.140;Name=SOS-response repressor and protease LexA (EC 3.4.21.88);Ontology_term=KEGG_ENZYME:3.4.21.88
HiC_scaffold_1	FIG	CDS	145141	145830	.	+	1	ID=fig|205975.9.peg.141;Name=Nickel transporter UreH
HiC_scaffold_1	FIG	CDS	145975	147069	.	+	1	ID=fig|205975.9.peg.142;Name=23S rRNA (adenine(2503)-C(2))-methyltransferase @ tRNA (adenine(37)-C(2))-methyltransferase (EC 2.1.1.192);Ontology_term=KEGG_ENZYME:2.1.1.192
HiC_scaffold_1	FIG	CDS	147066	147854	.	+	0	ID=fig|205975.9.peg.143;Name=hypothetical protein
HiC_scaffold_1	FIG	CDS	147854	148876	.	+	2	ID=fig|205975.9.peg.144;Name=hypothetical protein
HiC_scaffold_1	FIG	CDS	148981	150252	.	+	1	ID=fig|205975.9.peg.145;Name=Histidyl-tRNA synthetase (EC 6.1.1.21);Ontology_term=KEGG_ENZYME:6.1.1.21
HiC_scaffold_1	FIG	CDS	150488	151114	.	+	2	ID=fig|205975.9.peg.146;Name=UPF0070 protein YfgM
HiC_scaffold_1	FIG	CDS	151122	152285	.	+	0	ID=fig|205975.9.peg.147;Name=hypothetical protein
HiC_scaffold_1	FIG	CDS	152295	153692	.	+	0	ID=fig|205975.9.peg.148;Name=GTP-binding protein EngA
HiC_scaffold_1	FIG	CDS	153736	155157	.	-	1	ID=fig|205975.9.peg.149;Name=NAD-specific glutamate dehydrogenase (EC 1.4.1.2)%3B NADP-specific glutamate dehydrogenase (EC 1.4.1.4);Ontology_term=KEGG_ENZYME:1.4.1.2,KEGG_ENZYME:1.4.1.4
HiC_scaffold_1	FIG	CDS	155218	155979	.	-	1	ID=fig|205975.9.peg.150;Name=FolM Alternative dihydrofolate reductase 1
HiC_scaffold_1	FIG	CDS	156039	157244	.	+	0	ID=fig|205975.9.peg.151;Name=SAM-dependent methyltransferase%2C MidA
HiC_scaffold_1	FIG	CDS	157241	157750	.	-	2	ID=fig|205975.9.peg.152;Name=hypothetical protein
HiC_scaffold_1	FIG	CDS	157866	158420	.	-	0	ID=fig|205975.9.peg.153;Name=hypothetical protein
HiC_scaffold_1	FIG	CDS	158596	159555	.	-	1	ID=fig|205975.9.peg.154;Name=NAD-dependent epimerase/dehydratase
HiC_scaffold_1	FIG	CDS	159684	160499	.	+	0	ID=fig|205975.9.peg.155;Name=Uncharacterized UPF0721 integral membrane protein
HiC_scaffold_1	FIG	CDS	160485	161282	.	-	0	ID=fig|205975.9.peg.156;Name=hypothetical protein
HiC_scaffold_1	FIG	CDS	161541	161990	.	+	0	ID=fig|205975.9.peg.157;Name=hypothetical protein
HiC_scaffold_1	FIG	CDS	162219	164618	.	+	0	ID=fig|205975.9.peg.158;Name=hypothetical protein
HiC_scaffold_1	FIG	CDS	164706	164831	.	+	0	ID=fig|205975.9.peg.159;Name=hypothetical protein
HiC_scaffold_1	FIG	CDS	164997	166052	.	+	0	ID=fig|205975.9.peg.160;Name=Asparagine synthetase [glutamine-hydrolyzing] (EC 6.3.5.4);Ontology_term=KEGG_ENZYME:6.3.5.4
HiC_scaffold_1	FIG	CDS	166611	167108	.	+	0	ID=fig|205975.9.peg.161;Name=hypothetical protein
HiC_scaffold_1	FIG	CDS	167226	168626	.	+	0	ID=fig|205975.9.peg.162;Name=hypothetical protein
HiC_scaffold_1	FIG	CDS	168724	171015	.	-	1	ID=fig|205975.9.peg.163;Name=DNA polymerase II (EC 2.7.7.7);Ontology_term=KEGG_ENZYME:2.7.7.7
HiC_scaffold_1	FIG	CDS	171071	171649	.	-	2	ID=fig|205975.9.peg.164;Name=FIG001587: exported protein
HiC_scaffold_1	FIG	CDS	171797	171934	.	-	2	ID=fig|205975.9.peg.165;Name=hypothetical protein
HiC_scaffold_1	FIG	CDS	172002	172133	.	+	0	ID=fig|205975.9.peg.166;Name=hypothetical protein
HiC_scaffold_1	FIG	CDS	172150	172500	.	+	1	ID=fig|205975.9.peg.167;Name=hypothetical protein
HiC_scaffold_1	FIG	CDS	172493	174874	.	+	2	ID=fig|205975.9.peg.168;Name=hypothetical protein
HiC_scaffold_1	FIG	CDS	174909	176618	.	-	0	ID=fig|205975.9.peg.169;Name=hypothetical protein
HiC_scaffold_1	FIG	CDS	176813	177871	.	-	2	ID=fig|205975.9.peg.170;Name=hypothetical protein
HiC_scaffold_1	FIG	CDS	177890	178027	.	-	2	ID=fig|205975.9.peg.171;Name=hypothetical protein
HiC_scaffold_1	FIG	CDS	178364	180625	.	+	2	ID=fig|205975.9.peg.172;Name=NADP-dependent malic enzyme (EC 1.1.1.40);Ontology_term=KEGG_ENZYME:1.1.1.40
HiC_scaffold_1	FIG	CDS	180729	183371	.	-	0	ID=fig|205975.9.peg.173;Name=Aconitate hydratase 2 (EC 4.2.1.3);Ontology_term=KEGG_ENZYME:4.2.1.3
HiC_scaffold_1	FIG	CDS	183461	184276	.	-	2	ID=fig|205975.9.peg.174;Name=Exodeoxyribonuclease III (EC 3.1.11.2);Ontology_term=KEGG_ENZYME:3.1.11.2
HiC_scaffold_1	FIG	CDS	184428	184721	.	-	0	ID=fig|205975.9.peg.175;Name=hypothetical protein
HiC_scaffold_1	FIG	CDS	184741	185634	.	+	1	ID=fig|205975.9.peg.176;Name=UPF0246 protein YaaA
HiC_scaffold_1	FIG	CDS	185613	186404	.	+	0	ID=fig|205975.9.peg.177;Name=Putative deoxyribonuclease YjjV
HiC_scaffold_1	FIG	CDS	186665	186757	.	-	2	ID=fig|205975.9.peg.178;Name=hypothetical protein
HiC_scaffold_1	FIG	CDS	187476	188060	.	+	0	ID=fig|205975.9.peg.179;Name=Putative deoxyribonuclease YjjV
HiC_scaffold_1	FIG	CDS	188066	188764	.	+	2	ID=fig|205975.9.peg.180;Name=hypothetical protein
HiC_scaffold_1	FIG	CDS	188847	189845	.	+	0	ID=fig|205975.9.peg.181;Name=UDP-glucose 4-epimerase (EC 5.1.3.2);Ontology_term=KEGG_ENZYME:5.1.3.2
HiC_scaffold_1	FIG	CDS	189855	190658	.	+	0	ID=fig|205975.9.peg.182;Name=Undecaprenyl-diphosphatase (EC 3.6.1.27);Ontology_term=KEGG_ENZYME:3.6.1.27
HiC_scaffold_1	FIG	CDS	190992	191375	.	-	0	ID=fig|205975.9.peg.183;Name=hypothetical protein
HiC_scaffold_1	FIG	CDS	191599	192297	.	+	1	ID=fig|205975.9.peg.184;Name=hypothetical protein
HiC_scaffold_1	FIG	CDS	192392	193690	.	+	2	ID=fig|205975.9.peg.185;Name=hypothetical protein
HiC_scaffold_1	FIG	CDS	193797	195227	.	+	0	ID=fig|205975.9.peg.186;Name=Proline/sodium symporter PutP (TC 2.A.21.2.1) @ Propionate/sodium symporter
HiC_scaffold_1	FIG	CDS	195327	196250	.	+	0	ID=fig|205975.9.peg.187;Name=hypothetical protein
HiC_scaffold_1	FIG	CDS	196378	197589	.	-	1	ID=fig|205975.9.peg.188;Name=hypothetical protein
HiC_scaffold_1	FIG	CDS	197665	199620	.	-	1	ID=fig|205975.9.peg.189;Name=DinG family ATP-dependent helicase YoaA
HiC_scaffold_1	FIG	CDS	199646	199924	.	-	2	ID=fig|205975.9.peg.190;Name=hypothetical protein
HiC_scaffold_1	FIG	CDS	200249	200788	.	-	2	ID=fig|205975.9.peg.191;Name=DinG family ATP-dependent helicase YoaA
HiC_scaffold_1	FIG	CDS	200828	201325	.	-	2	ID=fig|205975.9.peg.192;Name=hypothetical protein
HiC_scaffold_1	FIG	CDS	201538	203871	.	-	1	ID=fig|205975.9.peg.193;Name=Multimodular transpeptidase-transglycosylase (EC 2.4.1.129) (EC 3.4.-.-);Ontology_term=KEGG_ENZYME:2.4.1.129,KEGG_ENZYME:3.4.-.-
HiC_scaffold_1	FIG	CDS	203879	204607	.	-	2	ID=fig|205975.9.peg.194;Name=hypothetical protein
HiC_scaffold_1	FIG	CDS	204604	205311	.	-	1	ID=fig|205975.9.peg.195;Name=Glutamine amidotransferase%2C class I
HiC_scaffold_1	FIG	CDS	205535	207361	.	+	2	ID=fig|205975.9.peg.196;Name=hypothetical protein
HiC_scaffold_1	FIG	CDS	207495	208058	.	-	0	ID=fig|205975.9.peg.197;Name=LPXTG-site transpeptidase family protein
HiC_scaffold_1	FIG	CDS	208055	210196	.	-	2	ID=fig|205975.9.peg.198;Name=Inter-alpha-trypsin inhibitor domain protein
HiC_scaffold_1	FIG	CDS	210335	211033	.	-	2	ID=fig|205975.9.peg.199;Name=hypothetical protein
HiC_scaffold_1	FIG	CDS	211553	211720	.	+	2	ID=fig|205975.9.peg.200;Name=hypothetical protein
HiC_scaffold_1	FIG	CDS	212104	212472	.	+	1	ID=fig|205975.9.peg.201;Name=Uncharacterized protein YajD
HiC_scaffold_1	FIG	CDS	212590	212784	.	-	1	ID=fig|205975.9.peg.202;Name=hypothetical protein
HiC_scaffold_1	FIG	CDS	212968	213666	.	+	1	ID=fig|205975.9.peg.203;Name=Two-component transcriptional response regulator%2C LuxR family
HiC_scaffold_1	FIG	CDS	213673	215745	.	+	1	ID=fig|205975.9.peg.204;Name=Two-component system sensor histidine kinase
HiC_scaffold_1	FIG	CDS	215777	216304	.	-	2	ID=fig|205975.9.peg.205;Name=hypothetical protein
HiC_scaffold_1	FIG	CDS	216448	216831	.	-	1	ID=fig|205975.9.peg.206;Name=hypothetical protein
HiC_scaffold_1	FIG	CDS	216831	217868	.	-	0	ID=fig|205975.9.peg.207;Name=hypothetical protein
HiC_scaffold_1	FIG	CDS	217869	219182	.	-	0	ID=fig|205975.9.peg.208;Name=Homoserine dehydrogenase (EC 1.1.1.3);Ontology_term=KEGG_ENZYME:1.1.1.3
HiC_scaffold_1	FIG	CDS	219194	220420	.	-	2	ID=fig|205975.9.peg.209;Name=Glutamate-pyruvate aminotransferase AlaC (EC 2.6.1.2);Ontology_term=KEGG_ENZYME:2.6.1.2
HiC_scaffold_1	FIG	CDS	220557	220931	.	+	0	ID=fig|205975.9.peg.210;Name=hypothetical protein
HiC_scaffold_1	FIG	CDS	220928	221458	.	-	2	ID=fig|205975.9.peg.211;Name=hypothetical protein
HiC_scaffold_1	FIG	CDS	221534	221677	.	-	2	ID=fig|205975.9.peg.212;Name=hypothetical protein
HiC_scaffold_1	FIG	CDS	221772	222458	.	+	0	ID=fig|205975.9.peg.213;Name=hypothetical protein
HiC_scaffold_1	FIG	CDS	222483	222686	.	-	0	ID=fig|205975.9.peg.214;Name=Type cbb3 cytochrome oxidase biogenesis protein CcoS%2C involved in heme b insertion
HiC_scaffold_1	FIG	CDS	222753	223697	.	-	0	ID=fig|205975.9.peg.215;Name=Lead%2C cadmium%2C zinc and mercury transporting ATPase (EC 3.6.3.3) (EC 3.6.3.5)%3B Copper-translocating P-type ATPase (EC 3.6.3.4);Ontology_term=KEGG_ENZYME:3.6.3.3,KEGG_ENZYME:3.6.3.5,KEGG_ENZYME:3.6.3.4
HiC_scaffold_1	FIG	CDS	223724	224020	.	+	2	ID=fig|205975.9.peg.216;Name=hypothetical protein
HiC_scaffold_1	FIG	CDS	224160	224282	.	-	0	ID=fig|205975.9.peg.217;Name=hypothetical protein
HiC_scaffold_1	FIG	CDS	224356	225861	.	-	1	ID=fig|205975.9.peg.218;Name=Type cbb3 cytochrome oxidase biogenesis protein CcoI%3B Copper-translocating P-type ATPase (EC 3.6.3.4);Ontology_term=KEGG_ENZYME:3.6.3.4
HiC_scaffold_1	FIG	CDS	225870	226379	.	-	0	ID=fig|205975.9.peg.219;Name=hypothetical protein
HiC_scaffold_1	FIG	CDS	226466	227893	.	-	2	ID=fig|205975.9.peg.220;Name=Type cbb3 cytochrome oxidase biogenesis protein CcoG%2C involved in Cu oxidation
HiC_scaffold_1	FIG	CDS	228092	228217	.	-	2	ID=fig|205975.9.peg.221;Name=hypothetical protein
HiC_scaffold_1	FIG	CDS	228291	229139	.	-	0	ID=fig|205975.9.peg.222;Name=Cytochrome c oxidase (cbb3-type) subunit CcoP (EC 1.9.3.1);Ontology_term=KEGG_ENZYME:1.9.3.1
HiC_scaffold_1	FIG	CDS	229129	229332	.	-	1	ID=fig|205975.9.peg.223;Name=hypothetical protein
HiC_scaffold_1	FIG	CDS	229334	230047	.	-	2	ID=fig|205975.9.peg.224;Name=Cytochrome c oxidase (cbb3-type) subunit CcoO (EC 1.9.3.1);Ontology_term=KEGG_ENZYME:1.9.3.1
HiC_scaffold_1	FIG	CDS	230067	231500	.	-	0	ID=fig|205975.9.peg.225;Name=Cytochrome c oxidase (cbb3-type) subunit CcoN (EC 1.9.3.1);Ontology_term=KEGG_ENZYME:1.9.3.1
HiC_scaffold_1	FIG	CDS	231534	231704	.	+	0	ID=fig|205975.9.peg.226;Name=hypothetical protein
HiC_scaffold_1	FIG	CDS	231808	232560	.	-	1	ID=fig|205975.9.peg.227;Name=hypothetical protein
HiC_scaffold_1	FIG	CDS	232584	233576	.	-	0	ID=fig|205975.9.peg.228;Name=RNA polymerase sigma factor RpoS
HiC_scaffold_1	FIG	CDS	233602	234432	.	-	1	ID=fig|205975.9.peg.229;Name=Murein hydrolase activator NlpD
HiC_scaffold_1	FIG	CDS	234464	235042	.	-	2	ID=fig|205975.9.peg.230;Name=FIG139438: lipoprotein B
HiC_scaffold_1	FIG	CDS	235042	235701	.	-	1	ID=fig|205975.9.peg.231;Name=Protein-L-isoaspartate O-methyltransferase (EC 2.1.1.77);Ontology_term=KEGG_ENZYME:2.1.1.77
HiC_scaffold_1	FIG	CDS	235701	236447	.	-	0	ID=fig|205975.9.peg.232;Name=5'-nucleotidase SurE (EC 3.1.3.5);Ontology_term=KEGG_ENZYME:3.1.3.5
HiC_scaffold_1	FIG	CDS	236540	237319	.	-	2	ID=fig|205975.9.peg.233;Name=hypothetical protein
HiC_scaffold_1	FIG	CDS	237322	237543	.	+	1	ID=fig|205975.9.peg.234;Name=Uncharacterized protein YpeB
HiC_scaffold_1	FIG	CDS	237616	238164	.	+	1	ID=fig|205975.9.peg.235;Name=hypothetical protein
HiC_scaffold_1	FIG	CDS	238284	238397	.	+	0	ID=fig|205975.9.peg.236;Name=hypothetical protein
HiC_scaffold_1	FIG	CDS	239018	239614	.	+	2	ID=fig|205975.9.peg.237;Name=hypothetical protein
HiC_scaffold_1	FIG	CDS	239611	241329	.	+	1	ID=fig|205975.9.peg.238;Name=Alkaline phosphatase (EC 3.1.3.1);Ontology_term=KEGG_ENZYME:3.1.3.1
HiC_scaffold_1	FIG	CDS	241426	242484	.	-	1	ID=fig|205975.9.peg.239;Name=tRNA pseudouridine(13) synthase (EC 5.4.99.27);Ontology_term=KEGG_ENZYME:5.4.99.27
HiC_scaffold_1	FIG	CDS	242481	242960	.	-	0	ID=fig|205975.9.peg.240;Name=2-C-methyl-D-erythritol 2%2C4-cyclodiphosphate synthase (EC 4.6.1.12);Ontology_term=KEGG_ENZYME:4.6.1.12
HiC_scaffold_1	FIG	CDS	243110	244366	.	+	2	ID=fig|205975.9.peg.241;Name=hypothetical protein
HiC_scaffold_1	FIG	CDS	244349	245056	.	-	2	ID=fig|205975.9.peg.242;Name=2-C-methyl-D-erythritol 4-phosphate cytidylyltransferase (EC 2.7.7.60);Ontology_term=KEGG_ENZYME:2.7.7.60
HiC_scaffold_1	FIG	CDS	245053	245343	.	-	1	ID=fig|205975.9.peg.243;Name=Cell division protein DivIC (FtsB)%2C stabilizes FtsL against RasP cleavage
HiC_scaffold_1	FIG	CDS	245388	246668	.	-	0	ID=fig|205975.9.peg.244;Name=Enolase (EC 4.2.1.11);Ontology_term=KEGG_ENZYME:4.2.1.11
HiC_scaffold_1	FIG	CDS	246744	247577	.	-	0	ID=fig|205975.9.peg.245;Name=2-Keto-3-deoxy-D-manno-octulosonate-8-phosphate synthase (EC 2.5.1.55);Ontology_term=KEGG_ENZYME:2.5.1.55
HiC_scaffold_1	FIG	CDS	247574	249328	.	-	2	ID=fig|205975.9.peg.246;Name=CTP synthase (EC 6.3.4.2);Ontology_term=KEGG_ENZYME:6.3.4.2
HiC_scaffold_1	FIG	CDS	249552	249938	.	+	0	ID=fig|205975.9.peg.247;Name=hypothetical protein
HiC_scaffold_1	FIG	CDS	250125	250883	.	+	0	ID=fig|205975.9.peg.248;Name=Fumarate and nitrate reduction regulatory protein
HiC_scaffold_1	FIG	CDS	251018	251740	.	-	2	ID=fig|205975.9.peg.249;Name=DNA polymerase III epsilon subunit (EC 2.7.7.7);Ontology_term=KEGG_ENZYME:2.7.7.7
HiC_scaffold_1	FIG	CDS	251737	252177	.	-	1	ID=fig|205975.9.peg.250;Name=Ribonuclease HI (EC 3.1.26.4);Ontology_term=KEGG_ENZYME:3.1.26.4
HiC_scaffold_1	FIG	CDS	252178	252966	.	-	1	ID=fig|205975.9.peg.251;Name=FIG005121: SAM-dependent methyltransferase (EC 2.1.1.-);Ontology_term=KEGG_ENZYME:2.1.1.-
HiC_scaffold_1	FIG	CDS	253038	254720	.	+	0	ID=fig|205975.9.peg.252;Name=Membrane-bound lytic murein transglycosylase D
HiC_scaffold_1	FIG	CDS	254964	256040	.	+	0	ID=fig|205975.9.peg.253;Name=Potassium efflux system KefA protein / Small-conductance mechanosensitive channel
HiC_scaffold_1	FIG	CDS	256054	256590	.	+	1	ID=fig|205975.9.peg.254;Name=Cob(I)alamin adenosyltransferase (EC 2.5.1.17);Ontology_term=KEGG_ENZYME:2.5.1.17
HiC_scaffold_1	FIG	CDS	256737	258437	.	+	0	ID=fig|205975.9.peg.255;Name=hypothetical protein
HiC_scaffold_1	FIG	CDS	258698	261985	.	+	2	ID=fig|205975.9.peg.256;Name=hypothetical protein
HiC_scaffold_1	FIG	CDS	262099	262227	.	-	1	ID=fig|205975.9.peg.257;Name=hypothetical protein
HiC_scaffold_1	FIG	CDS	262709	265264	.	+	2	ID=fig|205975.9.peg.258;Name=hypothetical protein
HiC_scaffold_1	FIG	CDS	265254	265886	.	+	0	ID=fig|205975.9.peg.259;Name=hypothetical protein
HiC_scaffold_1	FIG	CDS	266474	267376	.	-	2	ID=fig|205975.9.peg.260;Name=hypothetical protein
HiC_scaffold_1	FIG	CDS	267554	268306	.	-	2	ID=fig|205975.9.peg.261;Name=hypothetical protein
HiC_scaffold_1	FIG	CDS	268379	268582	.	-	2	ID=fig|205975.9.peg.262;Name=hypothetical protein
HiC_scaffold_1	FIG	CDS	269804	274978	.	+	2	ID=fig|205975.9.peg.263;Name=hypothetical protein
HiC_scaffold_1	FIG	CDS	275155	277395	.	-	1	ID=fig|205975.9.peg.264;Name=hypothetical protein
HiC_scaffold_1	FIG	CDS	277618	278778	.	-	1	ID=fig|205975.9.peg.265;Name=hypothetical protein
HiC_scaffold_1	FIG	CDS	278851	278982	.	+	1	ID=fig|205975.9.peg.266;Name=hypothetical protein
HiC_scaffold_1	FIG	CDS	279034	279336	.	+	1	ID=fig|205975.9.peg.267;Name=hypothetical protein
HiC_scaffold_1	FIG	CDS	279393	284885	.	+	0	ID=fig|205975.9.peg.268;Name=hypothetical protein
HiC_scaffold_1	FIG	CDS	285020	285163	.	+	2	ID=fig|205975.9.peg.269;Name=hypothetical protein
HiC_scaffold_1	FIG	CDS	285497	287824	.	+	2	ID=fig|205975.9.peg.270;Name=hypothetical protein
HiC_scaffold_1	FIG	CDS	288031	288459	.	-	1	ID=fig|205975.9.peg.271;Name=Rhodanese-related sulfurtransferase
HiC_scaffold_1	FIG	CDS	288586	289476	.	+	1	ID=fig|205975.9.peg.272;Name=Lipid A biosynthesis lauroyl acyltransferase (EC 2.3.1.241);Ontology_term=KEGG_ENZYME:2.3.1.241
HiC_scaffold_1	FIG	CDS	289612	291486	.	+	1	ID=fig|205975.9.peg.273;Name=hypothetical protein
HiC_scaffold_1	FIG	CDS	291483	292430	.	+	0	ID=fig|205975.9.peg.274;Name=hypothetical protein
HiC_scaffold_1	FIG	CDS	292597	292719	.	-	1	ID=fig|205975.9.peg.275;Name=hypothetical protein
HiC_scaffold_1	FIG	CDS	293108	294643	.	+	2	ID=fig|205975.9.peg.276;Name=hypothetical protein
HiC_scaffold_1	FIG	CDS	294941	298897	.	+	2	ID=fig|205975.9.peg.277;Name=hypothetical protein
HiC_scaffold_1	FIG	CDS	298991	301906	.	-	2	ID=fig|205975.9.peg.278;Name=RND efflux system%2C inner membrane transporter
HiC_scaffold_1	FIG	CDS	302175	303029	.	+	0	ID=fig|205975.9.peg.279;Name=Pentapeptide repeat family protein
HiC_scaffold_1	FIG	CDS	303435	304211	.	+	0	ID=fig|205975.9.peg.280;Name=hypothetical protein
HiC_scaffold_1	FIG	CDS	304315	304695	.	+	1	ID=fig|205975.9.peg.281;Name=hypothetical protein
HiC_scaffold_1	FIG	CDS	305491	312384	.	+	1	ID=fig|205975.9.peg.282;Name=hypothetical protein
HiC_scaffold_1	FIG	CDS	312480	315824	.	+	0	ID=fig|205975.9.peg.283;Name=hypothetical protein
HiC_scaffold_1	FIG	CDS	315830	320938	.	+	2	ID=fig|205975.9.peg.284;Name=hypothetical protein
HiC_scaffold_1	FIG	CDS	321049	322986	.	+	1	ID=fig|205975.9.peg.285;Name=hypothetical protein
HiC_scaffold_1	FIG	CDS	323723	327202	.	+	2	ID=fig|205975.9.peg.286;Name=Transcription-repair coupling factor
HiC_scaffold_1	FIG	CDS	327227	328036	.	+	2	ID=fig|205975.9.peg.287;Name=hypothetical protein
HiC_scaffold_1	FIG	CDS	328429	330171	.	+	1	ID=fig|205975.9.peg.288;Name=hypothetical protein
HiC_scaffold_1	FIG	CDS	330172	333570	.	+	1	ID=fig|205975.9.peg.289;Name=hypothetical protein
HiC_scaffold_1	FIG	CDS	333653	334861	.	+	2	ID=fig|205975.9.peg.290;Name=hypothetical protein
HiC_scaffold_1	FIG	CDS	334864	336135	.	+	1	ID=fig|205975.9.peg.291;Name=hypothetical protein
HiC_scaffold_1	FIG	CDS	336241	338451	.	+	1	ID=fig|205975.9.peg.292;Name=Polyphosphate kinase (EC 2.7.4.1);Ontology_term=KEGG_ENZYME:2.7.4.1
HiC_scaffold_1	FIG	CDS	338466	338948	.	+	0	ID=fig|205975.9.peg.293;Name=hypothetical protein
HiC_scaffold_1	FIG	CDS	338938	339447	.	-	1	ID=fig|205975.9.peg.294;Name=hypothetical protein
HiC_scaffold_1	FIG	CDS	340148	341176	.	+	2	ID=fig|205975.9.peg.295;Name=Polyphosphate kinase (EC 2.7.4.1);Ontology_term=KEGG_ENZYME:2.7.4.1
HiC_scaffold_1	FIG	CDS	341191	341673	.	+	1	ID=fig|205975.9.peg.296;Name=hypothetical protein
HiC_scaffold_1	FIG	CDS	341670	343478	.	+	0	ID=fig|205975.9.peg.297;Name=Sodium-dependent phosphate transporter
HiC_scaffold_1	FIG	CDS	343621	344868	.	-	1	ID=fig|205975.9.peg.298;Name=hypothetical protein
HiC_scaffold_1	FIG	CDS	345118	345996	.	+	1	ID=fig|205975.9.peg.299;Name=Phosphate ABC transporter%2C substrate-binding protein PstS (TC 3.A.1.7.1)
HiC_scaffold_1	FIG	CDS	346066	346320	.	+	1	ID=fig|205975.9.peg.300;Name=hypothetical protein
HiC_scaffold_1	FIG	CDS	346307	347383	.	+	2	ID=fig|205975.9.peg.301;Name=hypothetical protein
HiC_scaffold_1	FIG	CDS	347385	348161	.	+	0	ID=fig|205975.9.peg.302;Name=Phosphate ABC transporter%2C permease protein PstC (TC 3.A.1.7.1)
HiC_scaffold_1	FIG	CDS	348149	348262	.	+	2	ID=fig|205975.9.peg.303;Name=hypothetical protein
HiC_scaffold_1	FIG	CDS	348386	349747	.	+	2	ID=fig|205975.9.peg.304;Name=RND efflux system%2C inner membrane transporter
HiC_scaffold_1	FIG	CDS	349936	351261	.	+	1	ID=fig|205975.9.peg.305;Name=hypothetical protein
HiC_scaffold_1	FIG	CDS	351258	352235	.	+	0	ID=fig|205975.9.peg.306;Name=hypothetical protein
HiC_scaffold_1	FIG	CDS	352232	353269	.	+	2	ID=fig|205975.9.peg.307;Name=hypothetical protein
HiC_scaffold_1	FIG	CDS	353266	355668	.	+	1	ID=fig|205975.9.peg.308;Name=DNA-directed RNA polymerase beta subunit (EC 2.7.7.6);Ontology_term=KEGG_ENZYME:2.7.7.6
HiC_scaffold_1	FIG	CDS	355921	356691	.	-	1	ID=fig|205975.9.peg.309;Name=hypothetical protein
HiC_scaffold_1	FIG	CDS	356824	358248	.	-	1	ID=fig|205975.9.peg.310;Name=Na+/H+ antiporter Nhas3 @ Thylakoid
HiC_scaffold_1	FIG	CDS	358289	358405	.	-	2	ID=fig|205975.9.peg.311;Name=hypothetical protein
HiC_scaffold_1	FIG	CDS	358527	358727	.	-	0	ID=fig|205975.9.peg.312;Name=Protein IscX%2C believed to be involved in assembly of Fe-S clusters
HiC_scaffold_1	FIG	CDS	358739	359077	.	-	2	ID=fig|205975.9.peg.313;Name=Ferredoxin%2C 2Fe-2S
HiC_scaffold_1	FIG	CDS	359090	360961	.	-	2	ID=fig|205975.9.peg.314;Name=Chaperone protein HscA
HiC_scaffold_1	FIG	CDS	360989	361534	.	-	2	ID=fig|205975.9.peg.315;Name=Chaperone protein HscB
HiC_scaffold_1	FIG	CDS	361604	361927	.	-	2	ID=fig|205975.9.peg.316;Name=Iron-sulfur cluster assembly iron binding protein IscA
HiC_scaffold_1	FIG	CDS	361975	362358	.	-	1	ID=fig|205975.9.peg.317;Name=Iron-sulfur cluster assembly scaffold protein IscU
HiC_scaffold_1	FIG	CDS	362385	363599	.	-	0	ID=fig|205975.9.peg.318;Name=Cysteine desulfurase (EC 2.8.1.7) > IscS;Ontology_term=KEGG_ENZYME:2.8.1.7
HiC_scaffold_1	FIG	CDS	363638	364132	.	-	2	ID=fig|205975.9.peg.319;Name=Iron-sulfur cluster regulator IscR
HiC_scaffold_1	FIG	CDS	364404	365225	.	-	0	ID=fig|205975.9.peg.320;Name=Serine acetyltransferase (EC 2.3.1.30);Ontology_term=KEGG_ENZYME:2.3.1.30
HiC_scaffold_1	FIG	CDS	365443	366168	.	-	1	ID=fig|205975.9.peg.321;Name=tRNA (cytidine(32)/uridine(32)-2'-O)-methyltransferase (EC 2.1.1.200);Ontology_term=KEGG_ENZYME:2.1.1.200
HiC_scaffold_1	FIG	CDS	366256	367053	.	+	1	ID=fig|205975.9.peg.322;Name=Inositol-1-monophosphatase (EC 3.1.3.25);Ontology_term=KEGG_ENZYME:3.1.3.25
HiC_scaffold_1	FIG	CDS	367178	367420	.	+	2	ID=fig|205975.9.peg.323;Name=hypothetical protein
HiC_scaffold_1	FIG	CDS	367579	368517	.	-	1	ID=fig|205975.9.peg.324;Name=Protein translocase subunit SecF
HiC_scaffold_1	FIG	CDS	368534	370387	.	-	2	ID=fig|205975.9.peg.325;Name=Protein translocase subunit SecD
HiC_scaffold_1	FIG	CDS	370464	370787	.	-	0	ID=fig|205975.9.peg.326;Name=Protein translocase subunit YajC
HiC_scaffold_1	FIG	CDS	370924	372024	.	-	1	ID=fig|205975.9.peg.327;Name=Queuine tRNA-ribosyltransferase (EC 2.4.2.29);Ontology_term=KEGG_ENZYME:2.4.2.29
HiC_scaffold_1	FIG	CDS	372198	372317	.	-	0	ID=fig|205975.9.peg.328;Name=hypothetical protein
HiC_scaffold_1	FIG	CDS	372328	373380	.	-	1	ID=fig|205975.9.peg.329;Name=S-adenosylmethionine:tRNA ribosyltransferase-isomerase (EC 2.4.99.17);Ontology_term=KEGG_ENZYME:2.4.99.17
HiC_scaffold_1	FIG	CDS	373607	375817	.	+	2	ID=fig|205975.9.peg.330;Name=diguanylate cyclase/phosphodiesterase (GGDEF & EAL domains) with PAS/PAC sensor(s)
HiC_scaffold_1	FIG	CDS	376907	377077	.	-	2	ID=fig|205975.9.peg.331;Name=hypothetical protein
HiC_scaffold_1	FIG	CDS	377323	378168	.	-	1	ID=fig|205975.9.peg.332;Name=Endonuclease IV (EC 3.1.21.2);Ontology_term=KEGG_ENZYME:3.1.21.2
HiC_scaffold_1	FIG	CDS	378242	378988	.	+	2	ID=fig|205975.9.peg.333;Name=Sulfate transporter%2C CysZ-type
HiC_scaffold_1	FIG	CDS	378985	380160	.	-	1	ID=fig|205975.9.peg.334;Name=Valine--pyruvate aminotransferase (EC 2.6.1.66);Ontology_term=KEGG_ENZYME:2.6.1.66
HiC_scaffold_1	FIG	CDS	380196	380963	.	-	0	ID=fig|205975.9.peg.335;Name=Xylulose-1%2C5-bisphosphate phosphatase CbbY%2C converts this Rubisco inhibiting byproduct to xylulose-5P
HiC_scaffold_1	FIG	CDS	381226	381669	.	+	1	ID=fig|205975.9.peg.336;Name=RNA polymerase-binding transcription factor DksA
HiC_scaffold_1	FIG	CDS	381726	382640	.	+	0	ID=fig|205975.9.peg.337;Name=Glutamyl-Q tRNA(Asp) synthetase
HiC_scaffold_1	FIG	CDS	382834	383082	.	+	1	ID=fig|205975.9.peg.338;Name=hypothetical protein
HiC_scaffold_1	FIG	CDS	383153	383290	.	+	2	ID=fig|205975.9.peg.339;Name=hypothetical protein
HiC_scaffold_1	FIG	CDS	383647	384300	.	+	1	ID=fig|205975.9.peg.340;Name=Glutamyl-Q tRNA(Asp) synthetase
HiC_scaffold_1	FIG	CDS	384333	384749	.	+	0	ID=fig|205975.9.peg.341;Name=hypothetical protein
HiC_scaffold_1	FIG	CDS	384900	386357	.	-	0	ID=fig|205975.9.peg.342;Name=hypothetical protein
HiC_scaffold_1	FIG	CDS	386719	386841	.	+	1	ID=fig|205975.9.peg.343;Name=hypothetical protein
HiC_scaffold_1	FIG	CDS	386864	387367	.	-	2	ID=fig|205975.9.peg.344;Name=UPF0307 protein YjgA
HiC_scaffold_1	FIG	CDS	387364	389145	.	-	1	ID=fig|205975.9.peg.345;Name=Single-stranded-DNA-specific exonuclease RecJ
HiC_scaffold_1	FIG	CDS	389210	391027	.	+	2	ID=fig|205975.9.peg.346;Name=hypothetical protein
HiC_scaffold_1	FIG	CDS	391062	391607	.	-	0	ID=fig|205975.9.peg.347;Name=hypothetical protein
HiC_scaffold_1	FIG	CDS	391759	392379	.	+	1	ID=fig|205975.9.peg.348;Name=Periplasmic thiol:disulfide interchange protein DsbA
HiC_scaffold_1	FIG	CDS	392530	393189	.	-	1	ID=fig|205975.9.peg.349;Name=Glutathione S-transferase
HiC_scaffold_1	FIG	CDS	393561	395396	.	+	0	ID=fig|205975.9.peg.350;Name=hypothetical protein
HiC_scaffold_1	FIG	CDS	395474	395908	.	-	2	ID=fig|205975.9.peg.351;Name=hypothetical protein
HiC_scaffold_1	FIG	CDS	395905	396441	.	-	1	ID=fig|205975.9.peg.352;Name=hypothetical protein
HiC_scaffold_1	FIG	CDS	396562	396855	.	+	1	ID=fig|205975.9.peg.353;Name=Glycolate dehydrogenase (EC 1.1.99.14)%2C iron-sulfur subunit GlcF;Ontology_term=KEGG_ENZYME:1.1.99.14
HiC_scaffold_1	FIG	CDS	396890	397366	.	+	2	ID=fig|205975.9.peg.354;Name=hypothetical protein
HiC_scaffold_1	FIG	CDS	397695	398921	.	+	0	ID=fig|205975.9.peg.355;Name=Glycolate dehydrogenase (EC 1.1.99.14)%2C iron-sulfur subunit GlcF;Ontology_term=KEGG_ENZYME:1.1.99.14
HiC_scaffold_1	FIG	CDS	399005	401200	.	+	2	ID=fig|205975.9.peg.356;Name=Soluble lytic murein transglycosylase (EC 4.2.2.n1)
HiC_scaffold_1	FIG	CDS	401173	401946	.	+	1	ID=fig|205975.9.peg.357;Name=Integral membrane protein
HiC_scaffold_1	FIG	CDS	402172	402672	.	+	1	ID=fig|205975.9.peg.358;Name=hypothetical protein
HiC_scaffold_1	FIG	CDS	403171	403842	.	+	1	ID=fig|205975.9.peg.359;Name=Putative TEGT family carrier/transport protein
HiC_scaffold_1	FIG	CDS	403879	403992	.	+	1	ID=fig|205975.9.peg.360;Name=hypothetical protein
HiC_scaffold_1	FIG	CDS	404033	404215	.	+	2	ID=fig|205975.9.peg.361;Name=hypothetical protein
HiC_scaffold_1	FIG	CDS	404223	405461	.	-	0	ID=fig|205975.9.peg.362;Name=DNA polymerase IV (EC 2.7.7.7);Ontology_term=KEGG_ENZYME:2.7.7.7
HiC_scaffold_1	FIG	CDS	405461	406066	.	-	2	ID=fig|205975.9.peg.363;Name=SOS-response repressor and protease LexA (EC 3.4.21.88);Ontology_term=KEGG_ENZYME:3.4.21.88
HiC_scaffold_1	FIG	CDS	406398	407933	.	+	0	ID=fig|205975.9.peg.364;Name=UDP-galactose-lipid carrier transferase (EC 2.-.-.-);Ontology_term=KEGG_ENZYME:2.-.-.-
HiC_scaffold_1	FIG	CDS	408006	408299	.	-	0	ID=fig|205975.9.peg.365;Name=Integration host factor beta subunit
HiC_scaffold_1	FIG	CDS	408378	410054	.	-	0	ID=fig|205975.9.peg.366;Name=SSU ribosomal protein S1p
HiC_scaffold_1	FIG	CDS	410148	410963	.	-	0	ID=fig|205975.9.peg.367;Name=SSU ribosomal protein S1p
HiC_scaffold_1	FIG	CDS	411087	411755	.	-	0	ID=fig|205975.9.peg.368;Name=Cytidylate kinase (EC 2.7.4.25);Ontology_term=KEGG_ENZYME:2.7.4.25
HiC_scaffold_1	FIG	CDS	411758	413083	.	-	2	ID=fig|205975.9.peg.369;Name=3-phosphoshikimate 1-carboxyvinyltransferase (EC 2.5.1.19);Ontology_term=KEGG_ENZYME:2.5.1.19
HiC_scaffold_1	FIG	CDS	413175	414041	.	-	0	ID=fig|205975.9.peg.370;Name=Cyclohexadienyl dehydrogenase (EC 1.3.1.12)(EC 1.3.1.43);Ontology_term=KEGG_ENZYME:1.3.1.12,KEGG_ENZYME:1.3.1.43
HiC_scaffold_1	FIG	CDS	414038	415138	.	-	2	ID=fig|205975.9.peg.371;Name=Biosynthetic Aromatic amino acid aminotransferase beta (EC 2.6.1.57);Ontology_term=KEGG_ENZYME:2.6.1.57
HiC_scaffold_1	FIG	CDS	415337	416422	.	-	2	ID=fig|205975.9.peg.372;Name=Chorismate mutase I (EC 5.4.99.5) / Prephenate dehydratase (EC 4.2.1.51);Ontology_term=KEGG_ENZYME:5.4.99.5,KEGG_ENZYME:4.2.1.51
HiC_scaffold_1	FIG	CDS	416454	417635	.	-	0	ID=fig|205975.9.peg.373;Name=D-3-phosphoglycerate dehydrogenase (EC 1.1.1.95);Ontology_term=KEGG_ENZYME:1.1.1.95
HiC_scaffold_1	FIG	CDS	417801	418880	.	-	0	ID=fig|205975.9.peg.374;Name=Phosphoserine aminotransferase (EC 2.6.1.52);Ontology_term=KEGG_ENZYME:2.6.1.52
HiC_scaffold_1	FIG	CDS	419046	421637	.	-	0	ID=fig|205975.9.peg.375;Name=DNA gyrase subunit A (EC 5.99.1.3);Ontology_term=KEGG_ENZYME:5.99.1.3
HiC_scaffold_1	FIG	CDS	421802	422662	.	-	2	ID=fig|205975.9.peg.376;Name=S-methyl-5-thioribose-1-phosphate isomerase (EC 5.3.1.23);Ontology_term=KEGG_ENZYME:5.3.1.23
HiC_scaffold_1	FIG	CDS	422668	422913	.	+	1	ID=fig|205975.9.peg.377;Name=hypothetical protein
HiC_scaffold_1	FIG	CDS	423068	424048	.	-	2	ID=fig|205975.9.peg.378;Name=S-methyl-5-thioribose-1-phosphate isomerase (EC 5.3.1.23);Ontology_term=KEGG_ENZYME:5.3.1.23
HiC_scaffold_1	FIG	CDS	424116	425435	.	+	0	ID=fig|205975.9.peg.379;Name=S-adenosylhomocysteine deaminase (EC 3.5.4.28)%3B Methylthioadenosine deaminase (EC 3.5.4.31);Ontology_term=KEGG_ENZYME:3.5.4.28,KEGG_ENZYME:3.5.4.31
HiC_scaffold_1	FIG	CDS	425675	426805	.	+	2	ID=fig|205975.9.peg.380;Name=UDP-N-acetylglucosamine 2-epimerase (EC 5.1.3.14);Ontology_term=KEGG_ENZYME:5.1.3.14
HiC_scaffold_1	FIG	CDS	426899	427879	.	-	2	ID=fig|205975.9.peg.381;Name=hypothetical protein
HiC_scaffold_1	FIG	CDS	428290	429306	.	-	1	ID=fig|205975.9.peg.382;Name=Mobile element protein
HiC_scaffold_1	FIG	CDS	429413	429886	.	-	2	ID=fig|205975.9.peg.383;Name=hypothetical protein
HiC_scaffold_1	FIG	CDS	429891	430694	.	-	0	ID=fig|205975.9.peg.384;Name=4-hydroxy-tetrahydrodipicolinate reductase (EC 1.17.1.8);Ontology_term=KEGG_ENZYME:1.17.1.8
HiC_scaffold_1	FIG	CDS	430759	431904	.	-	1	ID=fig|205975.9.peg.385;Name=Chaperone protein DnaJ
HiC_scaffold_1	FIG	CDS	432029	433969	.	-	2	ID=fig|205975.9.peg.386;Name=Chaperone protein DnaK
HiC_scaffold_1	FIG	CDS	434056	434667	.	-	1	ID=fig|205975.9.peg.387;Name=Heat shock protein GrpE
HiC_scaffold_1	FIG	CDS	434728	435783	.	-	1	ID=fig|205975.9.peg.388;Name=Heat-inducible transcription repressor HrcA
HiC_scaffold_1	FIG	CDS	435973	436842	.	+	1	ID=fig|205975.9.peg.389;Name=NAD kinase (EC 2.7.1.23);Ontology_term=KEGG_ENZYME:2.7.1.23
HiC_scaffold_1	FIG	CDS	436842	437030	.	+	0	ID=fig|205975.9.peg.390;Name=DNA repair protein RecN
HiC_scaffold_1	FIG	CDS	437017	437490	.	+	1	ID=fig|205975.9.peg.391;Name=hypothetical protein
HiC_scaffold_1	FIG	CDS	437613	439127	.	+	0	ID=fig|205975.9.peg.392;Name=DNA repair protein RecN
HiC_scaffold_1	FIG	CDS	439207	439329	.	-	1	ID=fig|205975.9.peg.393;Name=hypothetical protein
HiC_scaffold_1	FIG	CDS	439372	440706	.	+	1	ID=fig|205975.9.peg.394;Name=hypothetical protein
HiC_scaffold_1	FIG	CDS	440757	441293	.	+	0	ID=fig|205975.9.peg.395;Name=hypothetical protein
HiC_scaffold_1	FIG	CDS	441295	441936	.	+	1	ID=fig|205975.9.peg.396;Name=hypothetical protein
HiC_scaffold_1	FIG	CDS	442035	442397	.	+	0	ID=fig|205975.9.peg.397;Name=hypothetical protein
HiC_scaffold_1	FIG	CDS	442445	442981	.	+	2	ID=fig|205975.9.peg.398;Name=hypothetical protein
HiC_scaffold_1	FIG	CDS	442989	443411	.	-	0	ID=fig|205975.9.peg.399;Name=Ferric uptake regulation protein FUR
HiC_scaffold_1	FIG	CDS	443492	443947	.	+	2	ID=fig|205975.9.peg.400;Name=Outer membrane beta-barrel assembly protein BamE
HiC_scaffold_1	FIG	CDS	444080	444397	.	-	2	ID=fig|205975.9.peg.401;Name=UPF0125 protein RatB
HiC_scaffold_1	FIG	CDS	444390	444824	.	-	0	ID=fig|205975.9.peg.402;Name=Ribosome association toxin RatA
HiC_scaffold_1	FIG	CDS	444827	446233	.	-	2	ID=fig|205975.9.peg.403;Name=Sodium-dependent transporter%2C SNF family
HiC_scaffold_1	FIG	CDS	446349	446831	.	+	0	ID=fig|205975.9.peg.404;Name=tmRNA-binding protein SmpB
HiC_scaffold_1	FIG	CDS	447374	449779	.	-	2	ID=fig|205975.9.peg.405;Name=Type I restriction-modification system%2C restriction subunit R (EC 3.1.21.3);Ontology_term=KEGG_ENZYME:3.1.21.3
HiC_scaffold_1	FIG	CDS	449787	450272	.	-	0	ID=fig|205975.9.peg.406;Name=hypothetical protein
HiC_scaffold_1	FIG	CDS	450259	451416	.	-	1	ID=fig|205975.9.peg.407;Name=hypothetical protein
HiC_scaffold_1	FIG	CDS	451422	452546	.	-	0	ID=fig|205975.9.peg.408;Name=Type I restriction-modification system%2C specificity subunit S
HiC_scaffold_1	FIG	CDS	452798	452929	.	-	2	ID=fig|205975.9.peg.409;Name=hypothetical protein
HiC_scaffold_1	FIG	CDS	452926	454377	.	-	1	ID=fig|205975.9.peg.410;Name=Type I restriction-modification system%2C DNA-methyltransferase subunit M (EC 2.1.1.72);Ontology_term=KEGG_ENZYME:2.1.1.72
HiC_scaffold_1	FIG	CDS	454792	455121	.	+	1	ID=fig|205975.9.peg.411;Name=hypothetical protein
HiC_scaffold_1	FIG	CDS	455210	455500	.	+	2	ID=fig|205975.9.peg.412;Name=hypothetical protein
HiC_scaffold_1	FIG	CDS	455511	456488	.	+	0	ID=fig|205975.9.peg.413;Name=hypothetical protein
HiC_scaffold_1	FIG	CDS	456703	458337	.	-	1	ID=fig|205975.9.peg.414;Name=hypothetical protein
HiC_scaffold_1	FIG	CDS	458352	467054	.	-	0	ID=fig|205975.9.peg.415;Name=hypothetical protein
HiC_scaffold_1	FIG	CDS	467697	467837	.	-	0	ID=fig|205975.9.peg.416;Name=hypothetical protein
HiC_scaffold_1	FIG	CDS	468198	468875	.	-	0	ID=fig|205975.9.peg.417;Name=hypothetical protein
HiC_scaffold_1	FIG	CDS	469513	470220	.	-	1	ID=fig|205975.9.peg.418;Name=hypothetical protein
HiC_scaffold_1	FIG	CDS	470271	471581	.	-	0	ID=fig|205975.9.peg.419;Name=Putative transmembrane protein
HiC_scaffold_1	FIG	CDS	471575	471844	.	-	2	ID=fig|205975.9.peg.420;Name=hypothetical protein
HiC_scaffold_1	FIG	CDS	471854	472291	.	-	2	ID=fig|205975.9.peg.421;Name=Repair of Iron Centers di-iron protein
HiC_scaffold_1	FIG	CDS	472553	472948	.	-	2	ID=fig|205975.9.peg.422;Name=hypothetical protein
HiC_scaffold_1	FIG	CDS	472963	473079	.	+	1	ID=fig|205975.9.peg.423;Name=hypothetical protein
HiC_scaffold_1	FIG	CDS	473091	473840	.	-	0	ID=fig|205975.9.peg.424;Name=hypothetical protein
HiC_scaffold_1	FIG	CDS	473855	474163	.	-	2	ID=fig|205975.9.peg.425;Name=hypothetical protein
HiC_scaffold_1	FIG	CDS	474280	477012	.	+	1	ID=fig|205975.9.peg.426;Name=diguanylate cyclase/phosphodiesterase (GGDEF & EAL domains) with PAS/PAC sensor(s)
HiC_scaffold_1	FIG	CDS	477247	478431	.	+	1	ID=fig|205975.9.peg.427;Name=hypothetical protein
HiC_scaffold_1	FIG	CDS	478509	478598	.	-	0	ID=fig|205975.9.peg.428;Name=hypothetical protein
HiC_scaffold_1	FIG	CDS	478795	480165	.	-	1	ID=fig|205975.9.peg.429;Name=hypothetical protein
HiC_scaffold_1	FIG	CDS	480414	481208	.	+	0	ID=fig|205975.9.peg.430;Name=Putative outer membrane lipoprotein
HiC_scaffold_1	FIG	CDS	481294	481707	.	-	1	ID=fig|205975.9.peg.431;Name=Diadenosine tetraphosphate (Ap4A) hydrolase and other HIT family hydrolases
HiC_scaffold_1	FIG	CDS	481765	482583	.	+	1	ID=fig|205975.9.peg.432;Name=Phosphoenolpyruvate synthase regulatory protein
HiC_scaffold_1	FIG	CDS	482682	484505	.	-	0	ID=fig|205975.9.peg.433;Name=DEAD-box ATP-dependent RNA helicase DeaD ( CshA) (EC 3.6.4.13);Ontology_term=KEGG_ENZYME:3.6.4.13
HiC_scaffold_1	FIG	CDS	484825	486234	.	+	1	ID=fig|205975.9.peg.434;Name=hypothetical protein
HiC_scaffold_1	FIG	CDS	486231	487157	.	+	0	ID=fig|205975.9.peg.435;Name=hypothetical protein
HiC_scaffold_1	FIG	CDS	487506	488459	.	+	0	ID=fig|205975.9.peg.436;Name=hypothetical protein
HiC_scaffold_1	FIG	CDS	488747	490480	.	+	2	ID=fig|205975.9.peg.437;Name=Outer membrane component of TAM transport system
HiC_scaffold_1	FIG	CDS	490477	494238	.	+	1	ID=fig|205975.9.peg.438;Name=hypothetical protein
HiC_scaffold_1	FIG	CDS	494258	494926	.	-	2	ID=fig|205975.9.peg.439;Name=Transcriptional regulator%2C ArsR family
HiC_scaffold_1	FIG	CDS	495020	495883	.	+	2	ID=fig|205975.9.peg.440;Name=Fatty acid hydroxylase family (carotene hydroxylase/sterol desaturase)
HiC_scaffold_1	FIG	CDS	495975	496259	.	+	0	ID=fig|205975.9.peg.441;Name=Protein YchN
HiC_scaffold_1	FIG	CDS	496365	498701	.	+	0	ID=fig|205975.9.peg.442;Name=Glutamate synthase [NADPH] small chain (EC 1.4.1.13);Ontology_term=KEGG_ENZYME:1.4.1.13
HiC_scaffold_1	FIG	CDS	498698	499306	.	+	2	ID=fig|205975.9.peg.443;Name=hypothetical protein
HiC_scaffold_1	FIG	CDS	499299	500174	.	+	0	ID=fig|205975.9.peg.444;Name=Hydroxylamine oxidoreductase (Fragment)
HiC_scaffold_1	FIG	CDS	500555	501169	.	+	2	ID=fig|205975.9.peg.445;Name=hypothetical protein
HiC_scaffold_1	FIG	CDS	501169	502041	.	+	1	ID=fig|205975.9.peg.446;Name=hypothetical protein
HiC_scaffold_1	FIG	CDS	502047	502412	.	+	0	ID=fig|205975.9.peg.447;Name=hypothetical protein
HiC_scaffold_1	FIG	CDS	502476	503105	.	+	0	ID=fig|205975.9.peg.448;Name=hypothetical protein
HiC_scaffold_1	FIG	CDS	503109	504062	.	-	0	ID=fig|205975.9.peg.449;Name=Uncharacterized membrane protein%2C YraQ family
HiC_scaffold_1	FIG	CDS	504055	505278	.	-	1	ID=fig|205975.9.peg.450;Name=MFS-type efflux pump ArsJ specific for 1-arseno-3-phosphoglycerate
HiC_scaffold_1	FIG	CDS	505378	506379	.	-	1	ID=fig|205975.9.peg.451;Name=NAD-dependent glyceraldehyde-3-phosphate dehydrogenase (EC 1.2.1.12) for arsenate detoxification;Ontology_term=KEGG_ENZYME:1.2.1.12
HiC_scaffold_1	FIG	CDS	506402	506638	.	-	2	ID=fig|205975.9.peg.452;Name=Thiol-disulfide isomerase and thioredoxins
HiC_scaffold_1	FIG	CDS	506665	507012	.	-	1	ID=fig|205975.9.peg.453;Name=Arsenical resistance operon repressor
HiC_scaffold_1	FIG	CDS	507348	508067	.	-	0	ID=fig|205975.9.peg.454;Name=hypothetical protein
HiC_scaffold_1	FIG	CDS	508064	508375	.	-	2	ID=fig|205975.9.peg.455;Name=Lead%2C cadmium%2C zinc and mercury transporting ATPase (EC 3.6.3.3) (EC 3.6.3.5)%3B Copper-translocating P-type ATPase (EC 3.6.3.4);Ontology_term=KEGG_ENZYME:3.6.3.3,KEGG_ENZYME:3.6.3.5,KEGG_ENZYME:3.6.3.4
HiC_scaffold_1	FIG	CDS	508412	508810	.	-	2	ID=fig|205975.9.peg.456;Name=hypothetical protein
HiC_scaffold_1	FIG	CDS	509063	509308	.	+	2	ID=fig|205975.9.peg.457;Name=hypothetical protein
HiC_scaffold_1	FIG	CDS	509539	509697	.	-	1	ID=fig|205975.9.peg.458;Name=hypothetical protein
HiC_scaffold_1	FIG	CDS	509698	510249	.	-	1	ID=fig|205975.9.peg.459;Name=Guanosine-3'%2C5'-bis(diphosphate) 3'-pyrophosphohydrolase (EC 3.1.7.2) / GTP pyrophosphokinase (EC 2.7.6.5)%2C (p)ppGpp synthetase II;Ontology_term=KEGG_ENZYME:3.1.7.2,KEGG_ENZYME:2.7.6.5
HiC_scaffold_1	FIG	CDS	510425	511261	.	-	2	ID=fig|205975.9.peg.460;Name=hypothetical protein
HiC_scaffold_1	FIG	CDS	511719	513188	.	-	0	ID=fig|205975.9.peg.461;Name=hypothetical protein
HiC_scaffold_1	FIG	CDS	513313	513405	.	+	1	ID=fig|205975.9.peg.462;Name=hypothetical protein
HiC_scaffold_1	FIG	CDS	514025	514207	.	-	2	ID=fig|205975.9.peg.463;Name=hypothetical protein
HiC_scaffold_1	FIG	CDS	514271	514414	.	+	2	ID=fig|205975.9.peg.464;Name=hypothetical protein
HiC_scaffold_1	FIG	CDS	514585	514731	.	+	1	ID=fig|205975.9.peg.465;Name=hypothetical protein
HiC_scaffold_1	FIG	CDS	514859	515098	.	-	2	ID=fig|205975.9.peg.466;Name=Permease of the drug/metabolite transporter (DMT) superfamily
HiC_scaffold_1	FIG	CDS	515103	515471	.	-	0	ID=fig|205975.9.peg.467;Name=Permease of the drug/metabolite transporter (DMT) superfamily
HiC_scaffold_1	FIG	CDS	515597	515947	.	-	2	ID=fig|205975.9.peg.468;Name=hypothetical protein
HiC_scaffold_1	FIG	CDS	515960	517150	.	-	2	ID=fig|205975.9.peg.469;Name=hypothetical protein
HiC_scaffold_1	FIG	CDS	517171	517479	.	-	1	ID=fig|205975.9.peg.470;Name=hypothetical protein
HiC_scaffold_1	FIG	CDS	517476	517706	.	-	0	ID=fig|205975.9.peg.471;Name=CzcABC family efflux RND transporter%2C transmembrane protein
HiC_scaffold_1	FIG	CDS	517985	518110	.	-	2	ID=fig|205975.9.peg.472;Name=hypothetical protein
HiC_scaffold_1	FIG	CDS	518107	518214	.	-	1	ID=fig|205975.9.peg.473;Name=hypothetical protein
HiC_scaffold_1	FIG	CDS	518196	518408	.	-	0	ID=fig|205975.9.peg.474;Name=hypothetical protein
HiC_scaffold_1	FIG	CDS	518585	519940	.	+	2	ID=fig|205975.9.peg.475;Name=Two-component system response regulator protein
HiC_scaffold_1	FIG	CDS	520170	520439	.	+	0	ID=fig|205975.9.peg.476;Name=hypothetical protein
HiC_scaffold_1	FIG	CDS	520570	521421	.	-	1	ID=fig|205975.9.peg.477;Name=hypothetical protein
HiC_scaffold_1	FIG	CDS	521418	522140	.	-	0	ID=fig|205975.9.peg.478;Name=hypothetical protein
HiC_scaffold_1	FIG	CDS	522262	522453	.	+	1	ID=fig|205975.9.peg.479;Name=hypothetical protein
HiC_scaffold_1	FIG	CDS	522469	522615	.	+	1	ID=fig|205975.9.peg.480;Name=hypothetical protein
HiC_scaffold_1	FIG	CDS	522663	523121	.	+	0	ID=fig|205975.9.peg.481;Name=hypothetical protein
HiC_scaffold_1	FIG	CDS	523402	525204	.	-	1	ID=fig|205975.9.peg.482;Name=Phosphocholine cytidylyltransferase (EC 2.7.7.15) / Aspartate aminotransferase (EC 2.6.1.1);Ontology_term=KEGG_ENZYME:2.7.7.15,KEGG_ENZYME:2.6.1.1
HiC_scaffold_1	FIG	CDS	525195	525482	.	+	0	ID=fig|205975.9.peg.483;Name=hypothetical protein
HiC_scaffold_1	FIG	CDS	525753	526514	.	+	0	ID=fig|205975.9.peg.484;Name=hypothetical protein
HiC_scaffold_1	FIG	CDS	526678	527808	.	-	1	ID=fig|205975.9.peg.485;Name=hypothetical protein
HiC_scaffold_1	FIG	CDS	528317	529138	.	-	2	ID=fig|205975.9.peg.486;Name=hypothetical protein
HiC_scaffold_1	FIG	CDS	529171	529680	.	+	1	ID=fig|205975.9.peg.487;Name=hypothetical protein
HiC_scaffold_1	FIG	CDS	529731	530552	.	-	0	ID=fig|205975.9.peg.488;Name=hypothetical protein
HiC_scaffold_1	FIG	CDS	530632	531024	.	-	1	ID=fig|205975.9.peg.489;Name=hypothetical protein
HiC_scaffold_1	FIG	CDS	531072	531929	.	-	0	ID=fig|205975.9.peg.490;Name=hypothetical protein
HiC_scaffold_1	FIG	CDS	532041	532481	.	-	0	ID=fig|205975.9.peg.491;Name=hypothetical protein
HiC_scaffold_1	FIG	CDS	532610	533587	.	-	2	ID=fig|205975.9.peg.492;Name=Copper/silver efflux RND transporter%2C transmembrane protein CusA
HiC_scaffold_1	FIG	CDS	534598	534813	.	+	1	ID=fig|205975.9.peg.493;Name=hypothetical protein
HiC_scaffold_1	FIG	CDS	534907	535284	.	-	1	ID=fig|205975.9.peg.494;Name=Octanoate-[acyl-carrier-protein]-protein-N-octanoyltransferase
HiC_scaffold_1	FIG	CDS	535289	535567	.	-	2	ID=fig|205975.9.peg.495;Name=Proposed lipoate regulatory protein YbeD
HiC_scaffold_1	FIG	CDS	535564	536718	.	-	1	ID=fig|205975.9.peg.496;Name=D-alanyl-D-alanine carboxypeptidase (EC 3.4.16.4);Ontology_term=KEGG_ENZYME:3.4.16.4
HiC_scaffold_1	FIG	CDS	536900	537730	.	-	2	ID=fig|205975.9.peg.497;Name=Septum-associated rare lipoprotein A
HiC_scaffold_1	FIG	CDS	537753	538769	.	-	0	ID=fig|205975.9.peg.498;Name=Membrane-bound lytic murein transglycosylase B
HiC_scaffold_1	FIG	CDS	538773	539900	.	-	0	ID=fig|205975.9.peg.499;Name=Rod shape-determining protein RodA
HiC_scaffold_1	FIG	CDS	539914	541722	.	-	1	ID=fig|205975.9.peg.500;Name=Peptidoglycan D%2CD-transpeptidase MrdA (EC 3.4.16.4);Ontology_term=KEGG_ENZYME:3.4.16.4
HiC_scaffold_1	FIG	CDS	541779	542267	.	-	0	ID=fig|205975.9.peg.501;Name=hypothetical protein
HiC_scaffold_1	FIG	CDS	542264	543052	.	-	2	ID=fig|205975.9.peg.502;Name=Rod shape-determining protein MreC
HiC_scaffold_1	FIG	CDS	543087	543266	.	+	0	ID=fig|205975.9.peg.503;Name=hypothetical protein
HiC_scaffold_1	FIG	CDS	543310	544359	.	-	1	ID=fig|205975.9.peg.504;Name=Rod shape-determining protein MreB
HiC_scaffold_1	FIG	CDS	544636	544809	.	+	1	ID=fig|205975.9.peg.505;Name=hypothetical protein
HiC_scaffold_1	FIG	CDS	545032	545154	.	-	1	ID=fig|205975.9.peg.506;Name=hypothetical protein
HiC_scaffold_1	FIG	CDS	545277	549950	.	+	0	ID=fig|205975.9.peg.507;Name=hypothetical protein
HiC_scaffold_1	FIG	CDS	549992	550456	.	+	2	ID=fig|205975.9.peg.508;Name=hypothetical protein
HiC_scaffold_1	FIG	CDS	550453	551778	.	+	1	ID=fig|205975.9.peg.509;Name=hypothetical protein
HiC_scaffold_1	FIG	CDS	551790	555227	.	+	0	ID=fig|205975.9.peg.510;Name=Two-component system sensor histidine kinase
HiC_scaffold_1	FIG	CDS	555418	556779	.	+	1	ID=fig|205975.9.peg.511;Name=hypothetical protein
HiC_scaffold_1	FIG	CDS	556795	559959	.	+	1	ID=fig|205975.9.peg.512;Name=Sensory box histidine kinase/response regulator
HiC_scaffold_1	FIG	CDS	560116	560238	.	+	1	ID=fig|205975.9.peg.513;Name=hypothetical protein
HiC_scaffold_1	FIG	CDS	560260	561114	.	+	1	ID=fig|205975.9.peg.514;Name=hypothetical protein
HiC_scaffold_1	FIG	CDS	561349	562017	.	+	1	ID=fig|205975.9.peg.515;Name=Uncharacterized protein MJ0754
HiC_scaffold_1	FIG	CDS	562252	562881	.	+	1	ID=fig|205975.9.peg.516;Name=Cytochrome b
HiC_scaffold_1	FIG	CDS	562878	563282	.	+	0	ID=fig|205975.9.peg.517;Name=Ubiquinol-cytochrome C reductase%2C cytochrome B subunit (EC 1.10.2.2);Ontology_term=KEGG_ENZYME:1.10.2.2
HiC_scaffold_1	FIG	CDS	563373	563936	.	+	0	ID=fig|205975.9.peg.518;Name=hypothetical protein
HiC_scaffold_1	FIG	CDS	563948	564250	.	+	2	ID=fig|205975.9.peg.519;Name=hypothetical protein
HiC_scaffold_1	FIG	CDS	564254	564922	.	+	2	ID=fig|205975.9.peg.520;Name=Two-component transcriptional response regulator%2C LuxR family
HiC_scaffold_1	FIG	CDS	564919	566250	.	+	1	ID=fig|205975.9.peg.521;Name=hypothetical protein
HiC_scaffold_1	FIG	CDS	566534	566944	.	+	2	ID=fig|205975.9.peg.522;Name=hypothetical protein
HiC_scaffold_1	FIG	CDS	566999	569488	.	-	2	ID=fig|205975.9.peg.523;Name=hypothetical protein
HiC_scaffold_1	FIG	CDS	569495	569644	.	-	2	ID=fig|205975.9.peg.524;Name=hypothetical protein
HiC_scaffold_1	FIG	CDS	569892	570158	.	+	0	ID=fig|205975.9.peg.525;Name=D-alanyl-D-alanine carboxypeptidase (EC 3.4.16.4);Ontology_term=KEGG_ENZYME:3.4.16.4
HiC_scaffold_1	FIG	CDS	570280	570672	.	+	1	ID=fig|205975.9.peg.526;Name=D-alanyl-D-alanine carboxypeptidase (EC 3.4.16.4);Ontology_term=KEGG_ENZYME:3.4.16.4
HiC_scaffold_1	FIG	CDS	570778	571053	.	+	1	ID=fig|205975.9.peg.527;Name=Proposed lipoate regulatory protein YbeD
HiC_scaffold_1	FIG	CDS	571057	571701	.	+	1	ID=fig|205975.9.peg.528;Name=Octanoate-[acyl-carrier-protein]-protein-N-octanoyltransferase (EC 2.3.1.181);Ontology_term=KEGG_ENZYME:2.3.1.181
HiC_scaffold_1	FIG	CDS	571701	572678	.	+	0	ID=fig|205975.9.peg.529;Name=Lipoyl synthase (EC 2.8.1.8);Ontology_term=KEGG_ENZYME:2.8.1.8
HiC_scaffold_1	FIG	CDS	572689	573441	.	+	1	ID=fig|205975.9.peg.530;Name=hypothetical protein
HiC_scaffold_1	FIG	CDS	573966	574505	.	+	0	ID=fig|205975.9.peg.531;Name=hypothetical protein
HiC_scaffold_1	FIG	CDS	574540	574836	.	+	1	ID=fig|205975.9.peg.532;Name=hypothetical protein
HiC_scaffold_1	FIG	CDS	575010	575972	.	-	0	ID=fig|205975.9.peg.533;Name=Adenylate cyclase (EC 4.6.1.1);Ontology_term=KEGG_ENZYME:4.6.1.1
HiC_scaffold_1	FIG	CDS	576057	576176	.	-	0	ID=fig|205975.9.peg.534;Name=hypothetical protein
HiC_scaffold_1	FIG	CDS	576207	577280	.	-	0	ID=fig|205975.9.peg.535;Name=hypothetical protein
HiC_scaffold_1	FIG	CDS	577353	578378	.	-	0	ID=fig|205975.9.peg.536;Name=Uncharacterized protein Clim_1224
HiC_scaffold_1	FIG	CDS	578496	578825	.	-	0	ID=fig|205975.9.peg.537;Name=hypothetical protein
HiC_scaffold_1	FIG	CDS	579061	579249	.	-	1	ID=fig|205975.9.peg.538;Name=hypothetical protein
HiC_scaffold_1	FIG	CDS	579624	579749	.	-	0	ID=fig|205975.9.peg.539;Name=hypothetical protein
HiC_scaffold_1	FIG	CDS	579867	581285	.	-	0	ID=fig|205975.9.peg.540;Name=hypothetical protein
HiC_scaffold_1	FIG	CDS	581294	581953	.	-	2	ID=fig|205975.9.peg.541;Name=Glucose-1-phosphate thymidylyltransferase (EC 2.7.7.24);Ontology_term=KEGG_ENZYME:2.7.7.24
HiC_scaffold_1	FIG	CDS	582328	583587	.	-	1	ID=fig|205975.9.peg.542;Name=Transcription termination factor Rho
HiC_scaffold_1	FIG	CDS	583761	584087	.	-	0	ID=fig|205975.9.peg.543;Name=Thioredoxin
HiC_scaffold_1	FIG	CDS	584295	585644	.	+	0	ID=fig|205975.9.peg.544;Name=ATP-dependent RNA helicase RhlB (EC 3.6.4.13);Ontology_term=KEGG_ENZYME:3.6.4.13
HiC_scaffold_1	FIG	CDS	585650	586012	.	+	2	ID=fig|205975.9.peg.545;Name=hypothetical protein
HiC_scaffold_1	FIG	CDS	586013	586612	.	+	2	ID=fig|205975.9.peg.546;Name=hypothetical protein
HiC_scaffold_1	FIG	CDS	586609	587274	.	-	1	ID=fig|205975.9.peg.547;Name=GMP/IMP nucleotidase YrfG
HiC_scaffold_1	FIG	CDS	587381	587953	.	+	2	ID=fig|205975.9.peg.548;Name=ADP compounds hydrolase NudE
HiC_scaffold_1	FIG	CDS	587954	588751	.	+	2	ID=fig|205975.9.peg.549;Name=3'(2')%2C5'-bisphosphate nucleotidase (EC 3.1.3.7);Ontology_term=KEGG_ENZYME:3.1.3.7
HiC_scaffold_1	FIG	CDS	588757	589077	.	-	1	ID=fig|205975.9.peg.550;Name=hypothetical protein
HiC_scaffold_1	FIG	CDS	589051	589956	.	+	1	ID=fig|205975.9.peg.551;Name=hypothetical protein
HiC_scaffold_1	FIG	CDS	590137	590583	.	-	1	ID=fig|205975.9.peg.552;Name=hypothetical protein
HiC_scaffold_1	FIG	CDS	590733	591833	.	+	0	ID=fig|205975.9.peg.553;Name=hypothetical protein
HiC_scaffold_1	FIG	CDS	592008	592727	.	+	0	ID=fig|205975.9.peg.554;Name=hypothetical protein
HiC_scaffold_1	FIG	CDS	592884	593729	.	+	0	ID=fig|205975.9.peg.555;Name=hypothetical protein
HiC_scaffold_1	FIG	CDS	593891	594814	.	+	2	ID=fig|205975.9.peg.556;Name=hypothetical protein
HiC_scaffold_1	FIG	CDS	594902	598348	.	-	2	ID=fig|205975.9.peg.557;Name=hypothetical protein
HiC_scaffold_1	FIG	CDS	598644	599279	.	+	0	ID=fig|205975.9.peg.558;Name=hypothetical protein
HiC_scaffold_1	FIG	CDS	599281	599394	.	+	1	ID=fig|205975.9.peg.559;Name=hypothetical protein
HiC_scaffold_1	FIG	CDS	599413	600114	.	+	1	ID=fig|205975.9.peg.560;Name=hypothetical protein
HiC_scaffold_1	FIG	CDS	600225	600521	.	-	0	ID=fig|205975.9.peg.561;Name=Glutamate synthase [NADPH] large chain (EC 1.4.1.13);Ontology_term=KEGG_ENZYME:1.4.1.13
HiC_scaffold_1	FIG	CDS	600844	601770	.	+	1	ID=fig|205975.9.peg.562;Name=hypothetical protein
HiC_scaffold_1	FIG	CDS	601834	604041	.	-	1	ID=fig|205975.9.peg.563;Name=hypothetical protein
HiC_scaffold_1	FIG	CDS	604194	604736	.	+	0	ID=fig|205975.9.peg.564;Name=Uncharacterized lipoprotein Bmul_4930
HiC_scaffold_1	FIG	CDS	604808	606109	.	-	2	ID=fig|205975.9.peg.565;Name=hypothetical protein
HiC_scaffold_1	FIG	CDS	606106	607602	.	-	1	ID=fig|205975.9.peg.566;Name=Na(+) H(+) antiporter subunit A
HiC_scaffold_1	FIG	CDS	607599	609035	.	-	0	ID=fig|205975.9.peg.567;Name=Na(+) H(+) antiporter subunit D
HiC_scaffold_1	FIG	CDS	609053	609361	.	-	2	ID=fig|205975.9.peg.568;Name=Na(+) H(+) antiporter subunit C
HiC_scaffold_1	FIG	CDS	609358	610041	.	-	1	ID=fig|205975.9.peg.569;Name=Na(+) H(+) antiporter subunit B
HiC_scaffold_1	FIG	CDS	610025	610321	.	-	2	ID=fig|205975.9.peg.570;Name=Na(+) H(+) antiporter subunit B
HiC_scaffold_1	FIG	CDS	610327	610602	.	-	1	ID=fig|205975.9.peg.571;Name=Na(+) H(+) antiporter subunit G
HiC_scaffold_1	FIG	CDS	610613	610876	.	-	2	ID=fig|205975.9.peg.572;Name=Na(+) H(+) antiporter subunit F
HiC_scaffold_1	FIG	CDS	610983	611510	.	-	0	ID=fig|205975.9.peg.573;Name=hypothetical protein
HiC_scaffold_1	FIG	CDS	611523	611645	.	+	0	ID=fig|205975.9.peg.574;Name=hypothetical protein
HiC_scaffold_1	FIG	CDS	611788	612660	.	-	1	ID=fig|205975.9.peg.575;Name=hypothetical protein
HiC_scaffold_1	FIG	CDS	613001	616012	.	-	2	ID=fig|205975.9.peg.576;Name=hypothetical protein
HiC_scaffold_1	FIG	CDS	616044	616916	.	-	0	ID=fig|205975.9.peg.577;Name=hypothetical protein
HiC_scaffold_1	FIG	CDS	617182	618126	.	-	1	ID=fig|205975.9.peg.578;Name=hypothetical protein
HiC_scaffold_1	FIG	CDS	618123	618338	.	-	0	ID=fig|205975.9.peg.579;Name=hypothetical protein
HiC_scaffold_1	FIG	CDS	618412	618681	.	+	1	ID=fig|205975.9.peg.580;Name=hypothetical protein
HiC_scaffold_1	FIG	CDS	618955	619227	.	-	1	ID=fig|205975.9.peg.581;Name=FIG001341: Probable Fe(2+)-trafficking protein YggX
HiC_scaffold_1	FIG	CDS	619282	620355	.	-	1	ID=fig|205975.9.peg.582;Name=A/G-specific adenine glycosylase (EC 3.2.2.-);Ontology_term=KEGG_ENZYME:3.2.2.-
HiC_scaffold_1	FIG	CDS	620408	621265	.	-	2	ID=fig|205975.9.peg.583;Name=hypothetical protein
HiC_scaffold_1	FIG	CDS	621592	623334	.	+	1	ID=fig|205975.9.peg.584;Name=hypothetical protein
HiC_scaffold_1	FIG	CDS	623412	624431	.	+	0	ID=fig|205975.9.peg.585;Name=hypothetical protein
HiC_scaffold_1	FIG	CDS	624428	627214	.	+	2	ID=fig|205975.9.peg.586;Name=Signal transduction histidine-protein kinase BarA (EC 2.7.13.3);Ontology_term=KEGG_ENZYME:2.7.13.3
HiC_scaffold_1	FIG	CDS	627522	628340	.	-	0	ID=fig|205975.9.peg.587;Name=Oligopeptidase A (EC 3.4.24.70);Ontology_term=KEGG_ENZYME:3.4.24.70
HiC_scaffold_1	FIG	CDS	628470	629024	.	-	0	ID=fig|205975.9.peg.588;Name=hypothetical protein
HiC_scaffold_1	FIG	CDS	629170	630120	.	-	1	ID=fig|205975.9.peg.589;Name=hypothetical protein
HiC_scaffold_1	FIG	CDS	630120	630692	.	-	0	ID=fig|205975.9.peg.590;Name=LemA PROTEIN
HiC_scaffold_1	FIG	CDS	630708	631241	.	+	0	ID=fig|205975.9.peg.591;Name=Protein YrdA
HiC_scaffold_1	FIG	CDS	631784	632524	.	-	2	ID=fig|205975.9.peg.592;Name=Shikimate 5-dehydrogenase I alpha (EC 1.1.1.25);Ontology_term=KEGG_ENZYME:1.1.1.25
HiC_scaffold_1	FIG	CDS	633212	634027	.	-	2	ID=fig|205975.9.peg.593;Name=Shikimate 5-dehydrogenase I alpha (EC 1.1.1.25);Ontology_term=KEGG_ENZYME:1.1.1.25
HiC_scaffold_1	FIG	CDS	634034	635044	.	-	2	ID=fig|205975.9.peg.594;Name=Porphobilinogen synthase (EC 4.2.1.24);Ontology_term=KEGG_ENZYME:4.2.1.24
HiC_scaffold_1	FIG	CDS	635185	635559	.	+	1	ID=fig|205975.9.peg.595;Name=Thioredoxin
HiC_scaffold_1	FIG	CDS	635670	635849	.	+	0	ID=fig|205975.9.peg.596;Name=hypothetical protein
HiC_scaffold_1	FIG	CDS	635960	638806	.	-	2	ID=fig|205975.9.peg.597;Name=diguanylate cyclase/phosphodiesterase (GGDEF & EAL domains) with PAS/PAC sensor(s)
HiC_scaffold_1	FIG	CDS	638825	640024	.	-	2	ID=fig|205975.9.peg.598;Name=hypothetical protein
HiC_scaffold_1	FIG	CDS	639993	640472	.	-	0	ID=fig|205975.9.peg.599;Name=hypothetical protein
HiC_scaffold_1	FIG	CDS	640601	641119	.	-	2	ID=fig|205975.9.peg.600;Name=Threonylcarbamoyl-AMP synthase (EC 2.7.7.87);Ontology_term=KEGG_ENZYME:2.7.7.87
HiC_scaffold_1	FIG	CDS	641163	641669	.	-	0	ID=fig|205975.9.peg.601;Name=N5-carboxyaminoimidazole ribonucleotide mutase (EC 5.4.99.18);Ontology_term=KEGG_ENZYME:5.4.99.18
HiC_scaffold_1	FIG	CDS	642021	643481	.	+	0	ID=fig|205975.9.peg.602;Name=hypothetical protein
HiC_scaffold_1	FIG	CDS	643569	644174	.	+	0	ID=fig|205975.9.peg.603;Name=hypothetical protein
HiC_scaffold_1	FIG	CDS	644382	645254	.	+	0	ID=fig|205975.9.peg.604;Name=hypothetical protein
HiC_scaffold_1	FIG	CDS	645346	646011	.	-	1	ID=fig|205975.9.peg.605;Name=hypothetical protein
HiC_scaffold_1	FIG	CDS	646126	646698	.	-	1	ID=fig|205975.9.peg.606;Name=Probable iron export permease protein FetB
HiC_scaffold_1	FIG	CDS	646915	647520	.	-	1	ID=fig|205975.9.peg.607;Name=Probable iron export ATP-binding protein FetA
HiC_scaffold_1	FIG	CDS	647531	648229	.	-	2	ID=fig|205975.9.peg.608;Name=tRNA (guanine(46)-N(7))-methyltransferase (EC 2.1.1.33);Ontology_term=KEGG_ENZYME:2.1.1.33
HiC_scaffold_1	FIG	CDS	648393	649190	.	-	0	ID=fig|205975.9.peg.609;Name=Thiazole synthase (EC 2.8.1.10);Ontology_term=KEGG_ENZYME:2.8.1.10
HiC_scaffold_1	FIG	CDS	649245	649445	.	-	0	ID=fig|205975.9.peg.610;Name=Sulfur carrier protein ThiS
HiC_scaffold_1	FIG	CDS	649573	651405	.	+	1	ID=fig|205975.9.peg.611;Name=Long-chain-fatty-acid--CoA ligase (EC 6.2.1.3);Ontology_term=KEGG_ENZYME:6.2.1.3
HiC_scaffold_1	FIG	CDS	651736	652194	.	+	1	ID=fig|205975.9.peg.612;Name=hypothetical protein
HiC_scaffold_1	FIG	CDS	652201	653538	.	+	1	ID=fig|205975.9.peg.613;Name=putative anion permease
HiC_scaffold_1	FIG	CDS	653595	653909	.	+	0	ID=fig|205975.9.peg.614;Name=hypothetical protein
HiC_scaffold_1	FIG	CDS	653933	655750	.	+	2	ID=fig|205975.9.peg.615;Name=hypothetical protein
HiC_scaffold_1	FIG	CDS	656417	657805	.	-	2	ID=fig|205975.9.peg.616;Name=Nitric-oxide reductase subunit B (EC 1.7.99.7);Ontology_term=KEGG_ENZYME:1.7.99.7
HiC_scaffold_1	FIG	CDS	657821	658267	.	-	2	ID=fig|205975.9.peg.617;Name=Nitric-oxide reductase subunit C (EC 1.7.99.7);Ontology_term=KEGG_ENZYME:1.7.99.7
HiC_scaffold_1	FIG	CDS	658363	659253	.	-	1	ID=fig|205975.9.peg.618;Name=hypothetical protein
HiC_scaffold_1	FIG	CDS	659372	660214	.	+	2	ID=fig|205975.9.peg.619;Name=hypothetical protein
HiC_scaffold_1	FIG	CDS	660385	662091	.	+	1	ID=fig|205975.9.peg.620;Name=Octaheme tetrathionate reductase
HiC_scaffold_1	FIG	CDS	662091	662753	.	+	0	ID=fig|205975.9.peg.621;Name=hypothetical protein
HiC_scaffold_1	FIG	CDS	662912	663469	.	-	2	ID=fig|205975.9.peg.622;Name=hypothetical protein
HiC_scaffold_1	FIG	CDS	663485	663673	.	-	2	ID=fig|205975.9.peg.623;Name=hypothetical protein
HiC_scaffold_1	FIG	CDS	663828	664202	.	+	0	ID=fig|205975.9.peg.624;Name=hypothetical protein
HiC_scaffold_1	FIG	CDS	664210	665790	.	-	1	ID=fig|205975.9.peg.625;Name=Nitrite reductase associated c-type cytochorome NirN
HiC_scaffold_1	FIG	CDS	665798	666985	.	-	2	ID=fig|205975.9.peg.626;Name=Heme d1 biosynthesis protein NirJ
HiC_scaffold_1	FIG	CDS	667201	667707	.	-	1	ID=fig|205975.9.peg.627;Name=Heme d1 biosynthesis protein NirH
HiC_scaffold_1	FIG	CDS	667725	667964	.	-	0	ID=fig|205975.9.peg.628;Name=hypothetical protein
HiC_scaffold_1	FIG	CDS	668111	668557	.	-	2	ID=fig|205975.9.peg.629;Name=Heme d1 biosynthesis protein NirG
HiC_scaffold_1	FIG	CDS	668554	669030	.	-	1	ID=fig|205975.9.peg.630;Name=Heme d1 biosynthesis protein NirD / Heme d1 biosynthesis protein NirL
HiC_scaffold_1	FIG	CDS	669021	669533	.	-	0	ID=fig|205975.9.peg.631;Name=hypothetical protein
HiC_scaffold_1	FIG	CDS	669535	670725	.	-	1	ID=fig|205975.9.peg.632;Name=Heme d1 biosynthesis protein NirF
HiC_scaffold_1	FIG	CDS	670725	671048	.	-	0	ID=fig|205975.9.peg.633;Name=Cytochrome c55X precursor NirC
HiC_scaffold_1	FIG	CDS	671204	671560	.	-	2	ID=fig|205975.9.peg.634;Name=hypothetical protein
HiC_scaffold_1	FIG	CDS	671560	674436	.	-	1	ID=fig|205975.9.peg.635;Name=Cytochrome c-type protein NapC
HiC_scaffold_1	FIG	CDS	674488	676116	.	-	1	ID=fig|205975.9.peg.636;Name=Nitrite reductase (EC 1.7.2.1);Ontology_term=KEGG_ENZYME:1.7.2.1
HiC_scaffold_1	FIG	CDS	676113	676232	.	-	0	ID=fig|205975.9.peg.637;Name=hypothetical protein
HiC_scaffold_1	FIG	CDS	676660	677412	.	+	1	ID=fig|205975.9.peg.638;Name=hypothetical protein
HiC_scaffold_1	FIG	CDS	677666	677782	.	-	2	ID=fig|205975.9.peg.639;Name=hypothetical protein
HiC_scaffold_1	FIG	CDS	677819	677950	.	-	2	ID=fig|205975.9.peg.640;Name=hypothetical protein
HiC_scaffold_1	FIG	CDS	678109	678672	.	+	1	ID=fig|205975.9.peg.641;Name=Hemerythrin domain protein
HiC_scaffold_1	FIG	CDS	678681	679127	.	+	0	ID=fig|205975.9.peg.642;Name=Protein YaiI
HiC_scaffold_1	FIG	CDS	679185	680126	.	-	0	ID=fig|205975.9.peg.643;Name=hypothetical protein
HiC_scaffold_1	FIG	CDS	680159	680944	.	-	2	ID=fig|205975.9.peg.644;Name=hypothetical protein
HiC_scaffold_1	FIG	CDS	681357	681560	.	+	0	ID=fig|205975.9.peg.645;Name=hypothetical protein
HiC_scaffold_1	FIG	CDS	681594	681791	.	+	0	ID=fig|205975.9.peg.646;Name=hypothetical protein
HiC_scaffold_1	FIG	CDS	681763	683649	.	+	1	ID=fig|205975.9.peg.647;Name=hypothetical protein
HiC_scaffold_1	FIG	CDS	683741	685057	.	-	2	ID=fig|205975.9.peg.648;Name=Cell division-associated%2C ATP-dependent zinc metalloprotease FtsH
HiC_scaffold_1	FIG	CDS	685231	685815	.	+	1	ID=fig|205975.9.peg.649;Name=hypothetical protein
HiC_scaffold_1	FIG	CDS	685820	687211	.	+	2	ID=fig|205975.9.peg.650;Name=hypothetical protein
HiC_scaffold_1	FIG	CDS	687231	689393	.	+	0	ID=fig|205975.9.peg.651;Name=Phage tail sheath protein FI
HiC_scaffold_1	FIG	CDS	689469	689903	.	+	0	ID=fig|205975.9.peg.652;Name=FIG00613894: hypothetical protein
HiC_scaffold_1	FIG	CDS	689920	690360	.	+	1	ID=fig|205975.9.peg.653;Name=FIG00613761: hypothetical protein
HiC_scaffold_1	FIG	CDS	690363	690533	.	+	0	ID=fig|205975.9.peg.654;Name=hypothetical protein
HiC_scaffold_1	FIG	CDS	690537	691304	.	+	0	ID=fig|205975.9.peg.655;Name=hypothetical protein
HiC_scaffold_1	FIG	CDS	691493	691669	.	-	2	ID=fig|205975.9.peg.656;Name=hypothetical protein
HiC_scaffold_1	FIG	CDS	691680	691934	.	-	0	ID=fig|205975.9.peg.657;Name=HIT family hydrolase
HiC_scaffold_1	FIG	CDS	692039	692635	.	-	2	ID=fig|205975.9.peg.658;Name=Recombination protein RecR
HiC_scaffold_1	FIG	CDS	692643	692966	.	-	0	ID=fig|205975.9.peg.659;Name=Nucleoid-associated protein YaaK
HiC_scaffold_1	FIG	CDS	692995	694626	.	-	1	ID=fig|205975.9.peg.660;Name=DNA polymerase III subunits gamma and tau (EC 2.7.7.7);Ontology_term=KEGG_ENZYME:2.7.7.7
HiC_scaffold_1	FIG	CDS	694640	694768	.	-	2	ID=fig|205975.9.peg.661;Name=hypothetical protein
HiC_scaffold_1	FIG	CDS	694953	695597	.	-	0	ID=fig|205975.9.peg.662;Name=hypothetical protein
HiC_scaffold_1	FIG	CDS	695922	696299	.	+	0	ID=fig|205975.9.peg.663;Name=hypothetical protein
HiC_scaffold_1	FIG	CDS	696651	696776	.	+	0	ID=fig|205975.9.peg.664;Name=hypothetical protein
HiC_scaffold_1	FIG	CDS	697003	698643	.	+	1	ID=fig|205975.9.peg.665;Name=2-oxoglutarate decarboxylase (EC 4.1.1.71);Ontology_term=KEGG_ENZYME:4.1.1.71
HiC_scaffold_1	FIG	CDS	698693	699736	.	+	2	ID=fig|205975.9.peg.666;Name=hypothetical protein
HiC_scaffold_1	FIG	CDS	699873	701942	.	+	0	ID=fig|205975.9.peg.667;Name=hypothetical protein
HiC_scaffold_1	FIG	CDS	701950	702294	.	-	1	ID=fig|205975.9.peg.668;Name=hypothetical protein
HiC_scaffold_1	FIG	CDS	702473	702790	.	-	2	ID=fig|205975.9.peg.669;Name=hypothetical protein
HiC_scaffold_1	FIG	CDS	703085	703291	.	-	2	ID=fig|205975.9.peg.670;Name=Rhodanese-related sulfurtransferase
HiC_scaffold_1	FIG	CDS	703319	703471	.	-	2	ID=fig|205975.9.peg.671;Name=hypothetical protein
HiC_scaffold_1	FIG	CDS	703478	703990	.	+	2	ID=fig|205975.9.peg.672;Name=hypothetical protein
HiC_scaffold_1	FIG	CDS	704002	704352	.	-	1	ID=fig|205975.9.peg.673;Name=hypothetical protein
HiC_scaffold_1	FIG	CDS	704531	704995	.	-	2	ID=fig|205975.9.peg.674;Name=hypothetical protein
HiC_scaffold_1	FIG	CDS	704988	705107	.	-	0	ID=fig|205975.9.peg.675;Name=hypothetical protein
HiC_scaffold_1	FIG	CDS	705142	705348	.	-	1	ID=fig|205975.9.peg.676;Name=Rhodanese-related sulfurtransferase
HiC_scaffold_1	FIG	CDS	705376	706554	.	-	1	ID=fig|205975.9.peg.677;Name=hypothetical protein
HiC_scaffold_1	FIG	CDS	706600	707238	.	-	1	ID=fig|205975.9.peg.678;Name=hypothetical protein
HiC_scaffold_1	FIG	CDS	707270	707410	.	-	2	ID=fig|205975.9.peg.679;Name=hypothetical protein
HiC_scaffold_1	FIG	CDS	707409	708128	.	+	0	ID=fig|205975.9.peg.680;Name=hypothetical protein
HiC_scaffold_1	FIG	CDS	708128	708700	.	+	2	ID=fig|205975.9.peg.681;Name=hypothetical protein
HiC_scaffold_1	FIG	CDS	708751	709011	.	+	1	ID=fig|205975.9.peg.682;Name=hypothetical protein
HiC_scaffold_1	FIG	CDS	709153	709452	.	+	1	ID=fig|205975.9.peg.683;Name=hypothetical protein
HiC_scaffold_1	FIG	CDS	709598	711196	.	-	2	ID=fig|205975.9.peg.684;Name=Transcriptional regulatory protein RtcR
HiC_scaffold_1	FIG	CDS	711354	711989	.	+	0	ID=fig|205975.9.peg.685;Name=hypothetical protein
HiC_scaffold_1	FIG	CDS	712262	712447	.	+	2	ID=fig|205975.9.peg.686;Name=hypothetical protein
HiC_scaffold_1	FIG	CDS	712472	713512	.	+	2	ID=fig|205975.9.peg.687;Name=hypothetical protein
HiC_scaffold_1	FIG	CDS	713970	714956	.	+	0	ID=fig|205975.9.peg.688;Name=Helicase%2C SNF2/RAD54 family
HiC_scaffold_1	FIG	CDS	715205	715609	.	+	2	ID=fig|205975.9.peg.689;Name=Helicase%2C SNF2/RAD54 family
HiC_scaffold_1	FIG	CDS	715624	716592	.	+	1	ID=fig|205975.9.peg.690;Name=zinc finger%2C SWIM-type
HiC_scaffold_1	FIG	CDS	716611	717495	.	+	1	ID=fig|205975.9.peg.691;Name=hypothetical protein
HiC_scaffold_1	FIG	CDS	717473	718129	.	-	2	ID=fig|205975.9.peg.692;Name=hypothetical protein
HiC_scaffold_1	FIG	CDS	718909	719976	.	-	1	ID=fig|205975.9.peg.693;Name=hypothetical protein
HiC_scaffold_1	FIG	CDS	719973	720326	.	-	0	ID=fig|205975.9.peg.694;Name=hypothetical protein
HiC_scaffold_1	FIG	CDS	720444	723266	.	-	0	ID=fig|205975.9.peg.695;Name=hypothetical protein
HiC_scaffold_1	FIG	CDS	723424	723900	.	+	1	ID=fig|205975.9.peg.696;Name=Endonuclease VIII
HiC_scaffold_1	FIG	CDS	723897	724031	.	+	0	ID=fig|205975.9.peg.697;Name=hypothetical protein
HiC_scaffold_1	FIG	CDS	724550	724672	.	-	2	ID=fig|205975.9.peg.698;Name=hypothetical protein
HiC_scaffold_1	FIG	CDS	724684	725862	.	-	1	ID=fig|205975.9.peg.699;Name=hypothetical protein
HiC_scaffold_1	FIG	CDS	726036	726263	.	+	0	ID=fig|205975.9.peg.700;Name=hypothetical protein
HiC_scaffold_1	FIG	CDS	726504	727970	.	+	0	ID=fig|205975.9.peg.701;Name=hypothetical protein
HiC_scaffold_1	FIG	CDS	727967	729598	.	+	2	ID=fig|205975.9.peg.702;Name=hypothetical protein
HiC_scaffold_1	FIG	CDS	729628	729870	.	-	1	ID=fig|205975.9.peg.703;Name=hypothetical protein
HiC_scaffold_1	FIG	CDS	730026	730145	.	+	0	ID=fig|205975.9.peg.704;Name=hypothetical protein
HiC_scaffold_1	FIG	CDS	730797	731762	.	+	0	ID=fig|205975.9.peg.705;Name=hypothetical protein
HiC_scaffold_1	FIG	CDS	731755	732084	.	+	1	ID=fig|205975.9.peg.706;Name=hypothetical protein
HiC_scaffold_1	FIG	CDS	732695	733387	.	-	2	ID=fig|205975.9.peg.707;Name=SSU rRNA pseudouridine(516) synthase (EC 5.4.99.19);Ontology_term=KEGG_ENZYME:5.4.99.19
HiC_scaffold_1	FIG	CDS	733661	735085	.	+	2	ID=fig|205975.9.peg.708;Name=ATP-dependent RNA helicase RhlE (EC 3.6.4.13);Ontology_term=KEGG_ENZYME:3.6.4.13
HiC_scaffold_1	FIG	CDS	735223	735849	.	-	1	ID=fig|205975.9.peg.709;Name=hypothetical protein
HiC_scaffold_1	FIG	CDS	736147	736413	.	-	1	ID=fig|205975.9.peg.710;Name=Phosphomethylpyrimidine synthase ThiC (EC 4.1.99.17);Ontology_term=KEGG_ENZYME:4.1.99.17
HiC_scaffold_1	FIG	CDS	736437	736682	.	+	0	ID=fig|205975.9.peg.711;Name=hypothetical protein
HiC_scaffold_1	FIG	CDS	736806	737567	.	-	0	ID=fig|205975.9.peg.712;Name=hypothetical protein
HiC_scaffold_1	FIG	CDS	737671	739560	.	-	1	ID=fig|205975.9.peg.713;Name=Phosphomethylpyrimidine synthase ThiC (EC 4.1.99.17);Ontology_term=KEGG_ENZYME:4.1.99.17
HiC_scaffold_1	FIG	CDS	739904	740572	.	+	2	ID=fig|205975.9.peg.714;Name=Protein-L-isoaspartate O-methyltransferase (EC 2.1.1.77);Ontology_term=KEGG_ENZYME:2.1.1.77
HiC_scaffold_1	FIG	CDS	740569	741840	.	-	1	ID=fig|205975.9.peg.715;Name=3-deoxy-D-manno-octulosonic acid transferase (EC 2.4.99.12)(EC 2.4.99.13);Ontology_term=KEGG_ENZYME:2.4.99.12,KEGG_ENZYME:2.4.99.13
HiC_scaffold_1	FIG	CDS	741840	742622	.	-	0	ID=fig|205975.9.peg.716;Name=Oxidoreductase%2C aldo/keto reductase family
HiC_scaffold_1	FIG	CDS	742613	743803	.	-	2	ID=fig|205975.9.peg.717;Name=Oxidoreductase%2C FAD-binding
HiC_scaffold_1	FIG	CDS	743843	745303	.	-	2	ID=fig|205975.9.peg.718;Name=D-glycero-beta-D-manno-heptose 1-phosphate adenylyltransferase (EC 2.7.7.70) / D-glycero-beta-D-manno-heptose-7-phosphate kinase (EC 2.7.1.167);Ontology_term=KEGG_ENZYME:2.7.7.70,KEGG_ENZYME:2.7.1.167
HiC_scaffold_1	FIG	CDS	745428	747173	.	+	0	ID=fig|205975.9.peg.719;Name=Lipid A export permease/ATP-binding protein MsbA
HiC_scaffold_1	FIG	CDS	747517	747684	.	-	1	ID=fig|205975.9.peg.720;Name=hypothetical protein
HiC_scaffold_1	FIG	CDS	747743	747982	.	-	2	ID=fig|205975.9.peg.721;Name=hypothetical protein
HiC_scaffold_1	FIG	CDS	748625	748924	.	+	2	ID=fig|205975.9.peg.722;Name=hypothetical protein
HiC_scaffold_1	FIG	CDS	749576	749824	.	+	2	ID=fig|205975.9.peg.723;Name=hypothetical protein
HiC_scaffold_1	FIG	CDS	749918	750418	.	+	2	ID=fig|205975.9.peg.724;Name=hypothetical protein
HiC_scaffold_1	FIG	CDS	750418	751785	.	+	1	ID=fig|205975.9.peg.725;Name=UDP-N-acetylmuramate:L-alanyl-gamma-D-glutamyl-meso-diaminopimelate ligase (EC 6.3.2.-);Ontology_term=KEGG_ENZYME:6.3.2.-
HiC_scaffold_1	FIG	CDS	751788	752399	.	+	0	ID=fig|205975.9.peg.726;Name=Flavin prenyltransferase UbiX
HiC_scaffold_1	FIG	CDS	752548	752853	.	-	1	ID=fig|205975.9.peg.727;Name=hypothetical protein
HiC_scaffold_1	FIG	CDS	752992	755337	.	-	1	ID=fig|205975.9.peg.728;Name=hypothetical protein
HiC_scaffold_1	FIG	CDS	755357	757162	.	-	2	ID=fig|205975.9.peg.729;Name=hypothetical protein
HiC_scaffold_1	FIG	CDS	757485	759476	.	-	0	ID=fig|205975.9.peg.730;Name=hypothetical protein
HiC_scaffold_1	FIG	CDS	759606	760505	.	-	0	ID=fig|205975.9.peg.731;Name=Phosphate ABC transporter%2C periplasmic phosphate-binding protein PstS (TC 3.A.1.7.1)
HiC_scaffold_1	FIG	CDS	760996	761646	.	+	1	ID=fig|205975.9.peg.732;Name=hypothetical protein
HiC_scaffold_1	FIG	CDS	761843	763126	.	-	2	ID=fig|205975.9.peg.733;Name=Glutamate-1-semialdehyde 2%2C1-aminomutase (EC 5.4.3.8);Ontology_term=KEGG_ENZYME:5.4.3.8
HiC_scaffold_1	FIG	CDS	763123	763770	.	-	1	ID=fig|205975.9.peg.734;Name=Thiamin-phosphate pyrophosphorylase (EC 2.5.1.3);Ontology_term=KEGG_ENZYME:2.5.1.3
HiC_scaffold_1	FIG	CDS	763767	764576	.	-	0	ID=fig|205975.9.peg.735;Name=Hydroxymethylpyrimidine phosphate kinase ThiD (EC 2.7.4.7);Ontology_term=KEGG_ENZYME:2.7.4.7
HiC_scaffold_1	FIG	CDS	764780	765256	.	+	2	ID=fig|205975.9.peg.736;Name=hypothetical protein
HiC_scaffold_1	FIG	CDS	765411	765785	.	+	0	ID=fig|205975.9.peg.737;Name=probable iron binding protein from the HesB_IscA_SufA family
HiC_scaffold_1	FIG	CDS	765948	767150	.	+	0	ID=fig|205975.9.peg.738;Name=Protoporphyrinogen IX oxidase%2C aerobic%2C HemY (EC 1.3.3.4);Ontology_term=KEGG_ENZYME:1.3.3.4
HiC_scaffold_1	FIG	CDS	767152	767838	.	-	1	ID=fig|205975.9.peg.739;Name=Putative transmembrane protein
HiC_scaffold_1	FIG	CDS	768027	769058	.	+	0	ID=fig|205975.9.peg.740;Name=N-acetyl-gamma-glutamyl-phosphate reductase (EC 1.2.1.38);Ontology_term=KEGG_ENZYME:1.2.1.38
HiC_scaffold_1	FIG	CDS	769073	769795	.	+	2	ID=fig|205975.9.peg.741;Name=hypothetical protein
HiC_scaffold_1	FIG	CDS	769811	770254	.	+	2	ID=fig|205975.9.peg.742;Name=Integral membrane protein CcmA involved in cell shape determination
HiC_scaffold_1	FIG	CDS	770466	770717	.	+	0	ID=fig|205975.9.peg.743;Name=Iron-sulfur cluster insertion protein ErpA
HiC_scaffold_1	FIG	CDS	770994	771260	.	+	0	ID=fig|205975.9.peg.744;Name=RNA-binding protein
HiC_scaffold_1	FIG	CDS	771295	772431	.	-	1	ID=fig|205975.9.peg.745;Name=Anhydro-N-acetylmuramic acid kinase (EC 2.7.1.170);Ontology_term=KEGG_ENZYME:2.7.1.170
HiC_scaffold_1	FIG	CDS	772421	773893	.	-	2	ID=fig|205975.9.peg.746;Name=Peptidase%2C M23/M37 family
HiC_scaffold_1	FIG	CDS	774056	775255	.	+	2	ID=fig|205975.9.peg.747;Name=Tyrosyl-tRNA synthetase (EC 6.1.1.1);Ontology_term=KEGG_ENZYME:6.1.1.1
HiC_scaffold_1	FIG	CDS	781341	782039	.	+	0	ID=fig|205975.9.peg.748;Name=hypothetical protein
HiC_scaffold_1	FIG	CDS	782036	783853	.	+	2	ID=fig|205975.9.peg.749;Name=Putative protease
HiC_scaffold_1	FIG	CDS	783867	784829	.	+	0	ID=fig|205975.9.peg.750;Name=Biotin operon repressor / Biotin--protein ligase (EC 6.3.4.9)(EC 6.3.4.10)(EC 6.3.4.11)(EC 6.3.4.15);Ontology_term=KEGG_ENZYME:6.3.4.9,KEGG_ENZYME:6.3.4.10,KEGG_ENZYME:6.3.4.11,KEGG_ENZYME:6.3.4.15
HiC_scaffold_1	FIG	CDS	784826	785572	.	+	2	ID=fig|205975.9.peg.751;Name=Pantothenate kinase type III%2C CoaX-like (EC 2.7.1.33);Ontology_term=KEGG_ENZYME:2.7.1.33
HiC_scaffold_1	FIG	CDS	785569	786642	.	+	1	ID=fig|205975.9.peg.752;Name=hypothetical protein
HiC_scaffold_1	FIG	CDS	786639	786755	.	+	0	ID=fig|205975.9.peg.753;Name=hypothetical protein
HiC_scaffold_1	FIG	CDS	786752	787708	.	+	2	ID=fig|205975.9.peg.754;Name=hypothetical protein
HiC_scaffold_1	FIG	CDS	787805	788161	.	-	2	ID=fig|205975.9.peg.755;Name=hypothetical protein
HiC_scaffold_1	FIG	CDS	788627	788944	.	+	2	ID=fig|205975.9.peg.756;Name=hypothetical protein
HiC_scaffold_1	FIG	CDS	789123	789785	.	+	0	ID=fig|205975.9.peg.757;Name=hypothetical protein
HiC_scaffold_1	FIG	CDS	790092	790622	.	+	0	ID=fig|205975.9.peg.758;Name=hypothetical protein
HiC_scaffold_1	FIG	CDS	790820	791788	.	+	2	ID=fig|205975.9.peg.759;Name=Phosphotransferase involved in threonylcarbamoyladenosine t(6)A37 formation in tRNA
HiC_scaffold_1	FIG	CDS	791898	793118	.	+	0	ID=fig|205975.9.peg.760;Name=hypothetical protein
HiC_scaffold_1	FIG	CDS	793149	794051	.	-	0	ID=fig|205975.9.peg.761;Name=FIG00613342: Bacterial patatin-like phospholipase domain containing protein
HiC_scaffold_1	FIG	CDS	794223	796697	.	-	0	ID=fig|205975.9.peg.762;Name=Glycogen phosphorylase (EC 2.4.1.1);Ontology_term=KEGG_ENZYME:2.4.1.1
HiC_scaffold_1	FIG	CDS	796733	797011	.	-	2	ID=fig|205975.9.peg.763;Name=hypothetical protein
HiC_scaffold_1	FIG	CDS	797144	797518	.	-	2	ID=fig|205975.9.peg.764;Name=Phosphoribosylamine--glycine ligase (EC 6.3.4.13);Ontology_term=KEGG_ENZYME:6.3.4.13
HiC_scaffold_1	FIG	CDS	797532	797825	.	-	0	ID=fig|205975.9.peg.765;Name=Glycogen phosphorylase (EC 2.4.1.1);Ontology_term=KEGG_ENZYME:2.4.1.1
HiC_scaffold_1	FIG	CDS	797861	798247	.	-	2	ID=fig|205975.9.peg.766;Name=hypothetical protein
HiC_scaffold_1	FIG	CDS	798261	799547	.	-	0	ID=fig|205975.9.peg.767;Name=Phosphoribosylamine--glycine ligase (EC 6.3.4.13);Ontology_term=KEGG_ENZYME:6.3.4.13
HiC_scaffold_1	FIG	CDS	799554	799733	.	+	0	ID=fig|205975.9.peg.768;Name=hypothetical protein
HiC_scaffold_1	FIG	CDS	799920	800699	.	-	0	ID=fig|205975.9.peg.769;Name=Acyl-[acyl-carrier-protein]--UDP-N-acetylglucosamine O-acyltransferase (EC 2.3.1.129);Ontology_term=KEGG_ENZYME:2.3.1.129
HiC_scaffold_1	FIG	CDS	800776	802335	.	-	1	ID=fig|205975.9.peg.770;Name=IMP cyclohydrolase (EC 3.5.4.10) / Phosphoribosylaminoimidazolecarboxamide formyltransferase (EC 2.1.2.3);Ontology_term=KEGG_ENZYME:3.5.4.10,KEGG_ENZYME:2.1.2.3
HiC_scaffold_1	FIG	CDS	802454	802750	.	-	2	ID=fig|205975.9.peg.771;Name=DNA-binding protein Fis
HiC_scaffold_1	FIG	CDS	802775	803734	.	-	2	ID=fig|205975.9.peg.772;Name=tRNA-dihydrouridine synthase DusB
HiC_scaffold_1	FIG	CDS	804012	804746	.	-	0	ID=fig|205975.9.peg.773;Name=hypothetical protein
HiC_scaffold_1	FIG	CDS	804799	805092	.	+	1	ID=fig|205975.9.peg.774;Name=[Protein-PII] uridylyltransferase (EC 2.7.7.59) / [Protein-PII]-UMP uridylyl-removing enzyme;Ontology_term=KEGG_ENZYME:2.7.7.59
HiC_scaffold_1	FIG	CDS	805222	807411	.	+	1	ID=fig|205975.9.peg.775;Name=[Protein-PII] uridylyltransferase (EC 2.7.7.59) / [Protein-PII]-UMP uridylyl-removing enzyme;Ontology_term=KEGG_ENZYME:2.7.7.59
HiC_scaffold_1	FIG	CDS	807440	808612	.	-	2	ID=fig|205975.9.peg.776;Name=D-alanine--D-alanine ligase (EC 6.3.2.4);Ontology_term=KEGG_ENZYME:6.3.2.4
HiC_scaffold_1	FIG	CDS	808804	810408	.	-	1	ID=fig|205975.9.peg.777;Name=UDP-N-acetylmuramoyl-tripeptide--D-alanyl-D-alanine ligase (EC 6.3.2.10);Ontology_term=KEGG_ENZYME:6.3.2.10
HiC_scaffold_1	FIG	CDS	810412	811098	.	-	1	ID=fig|205975.9.peg.778;Name=Hydrolase%2C alpha/beta fold family
HiC_scaffold_1	FIG	CDS	811272	814739	.	-	0	ID=fig|205975.9.peg.779;Name=hypothetical protein
HiC_scaffold_1	FIG	CDS	814976	815419	.	-	2	ID=fig|205975.9.peg.780;Name=hypothetical protein
HiC_scaffold_1	FIG	CDS	815458	816468	.	-	1	ID=fig|205975.9.peg.781;Name=hypothetical protein
HiC_scaffold_1	FIG	CDS	816949	820068	.	-	1	ID=fig|205975.9.peg.782;Name=Acriflavin resistance protein
HiC_scaffold_1	FIG	CDS	820065	821198	.	-	0	ID=fig|205975.9.peg.783;Name=hypothetical protein
HiC_scaffold_1	FIG	CDS	821356	821730	.	-	1	ID=fig|205975.9.peg.784;Name=Sirohydrochlorin cobaltochelatase (EC 4.99.1.3);Ontology_term=KEGG_ENZYME:4.99.1.3
HiC_scaffold_1	FIG	CDS	821727	824444	.	-	0	ID=fig|205975.9.peg.785;Name=Membrane alanine aminopeptidase N (EC 3.4.11.2);Ontology_term=KEGG_ENZYME:3.4.11.2
HiC_scaffold_1	FIG	CDS	824681	824944	.	+	2	ID=fig|205975.9.peg.786;Name=Glutaredoxin 3 (Grx3)
HiC_scaffold_1	FIG	CDS	824950	825348	.	+	1	ID=fig|205975.9.peg.787;Name=Ribosome-associated heat shock protein implicated in the recycling of the 50S subunit (S4 paralog)
HiC_scaffold_1	FIG	CDS	825356	825814	.	+	2	ID=fig|205975.9.peg.788;Name=hypothetical protein
HiC_scaffold_1	FIG	CDS	825869	826366	.	-	2	ID=fig|205975.9.peg.789;Name=hypothetical protein
HiC_scaffold_1	FIG	CDS	826380	826547	.	-	0	ID=fig|205975.9.peg.790;Name=hypothetical protein
HiC_scaffold_1	FIG	CDS	826897	827028	.	+	1	ID=fig|205975.9.peg.791;Name=hypothetical protein
HiC_scaffold_1	FIG	CDS	827067	828212	.	-	0	ID=fig|205975.9.peg.792;Name=hypothetical protein
HiC_scaffold_1	FIG	CDS	828309	828641	.	-	0	ID=fig|205975.9.peg.793;Name=hypothetical protein
HiC_scaffold_1	FIG	CDS	828655	830052	.	-	1	ID=fig|205975.9.peg.794;Name=Protein similar to cobyrinic acid a%2Cc-diamide synthetase clustered with dissimilatory sulfite reductase
HiC_scaffold_1	FIG	CDS	830146	831348	.	-	1	ID=fig|205975.9.peg.795;Name=Sulfite reduction-associated complex DsrMKJOP protein DsrP ( HmeB)
HiC_scaffold_1	FIG	CDS	831369	832121	.	-	0	ID=fig|205975.9.peg.796;Name=Sulfite reduction-associated complex DsrMKJOP iron-sulfur protein DsrO (HmeA)
HiC_scaffold_1	FIG	CDS	832140	832640	.	-	0	ID=fig|205975.9.peg.797;Name=hypothetical protein
HiC_scaffold_1	FIG	CDS	832653	834608	.	-	0	ID=fig|205975.9.peg.798;Name=Protein similar to glutamate synthase [NADPH] small chain%2C clustered with sulfite reductase
HiC_scaffold_1	FIG	CDS	834695	836233	.	-	2	ID=fig|205975.9.peg.799;Name=Sulfite reduction-associated complex DsrMKJOP protein DsrK (HmeD)
HiC_scaffold_1	FIG	CDS	836264	836986	.	-	2	ID=fig|205975.9.peg.800;Name=Sulfite reduction-associated complex DsrMKJOP protein DsrM ( HmeC)
HiC_scaffold_1	FIG	CDS	837054	837386	.	-	0	ID=fig|205975.9.peg.801;Name=tRNA 2-thiouridine synthesis protein TusE @ Sulfur redox associated protein DsrC
HiC_scaffold_1	FIG	CDS	837431	837736	.	-	2	ID=fig|205975.9.peg.802;Name=tRNA 5-methylaminomethyl-2-thiouridine synthase subunit TusB
HiC_scaffold_1	FIG	CDS	837752	838162	.	-	2	ID=fig|205975.9.peg.803;Name=tRNA 5-methylaminomethyl-2-thiouridine synthase subunit TusC
HiC_scaffold_1	FIG	CDS	838179	838571	.	-	0	ID=fig|205975.9.peg.804;Name=tRNA 5-methylaminomethyl-2-thiouridine synthase subunit TusD
HiC_scaffold_1	FIG	CDS	838616	839689	.	-	2	ID=fig|205975.9.peg.805;Name=Dissimilatory sulfite reductase%2C beta subunit (EC 1.8.99.5);Ontology_term=KEGG_ENZYME:1.8.99.5
HiC_scaffold_1	FIG	CDS	839801	841039	.	-	2	ID=fig|205975.9.peg.806;Name=Dissimilatory sulfite reductase%2C alpha subunit (EC 1.8.99.5);Ontology_term=KEGG_ENZYME:1.8.99.5
HiC_scaffold_1	FIG	CDS	841545	841721	.	+	0	ID=fig|205975.9.peg.807;Name=hypothetical protein
HiC_scaffold_1	FIG	CDS	841747	842457	.	+	1	ID=fig|205975.9.peg.808;Name=hypothetical protein
HiC_scaffold_1	FIG	CDS	842475	843134	.	+	0	ID=fig|205975.9.peg.809;Name=hypothetical protein
HiC_scaffold_1	FIG	CDS	843214	843558	.	+	1	ID=fig|205975.9.peg.810;Name=Similar to tRNA 2-thiouridine synthesis protein TusE and issimilatory sulfite reductase%2C gamma subunit
HiC_scaffold_1	FIG	CDS	843831	844205	.	-	0	ID=fig|205975.9.peg.811;Name=hypothetical protein
HiC_scaffold_1	FIG	CDS	844275	844592	.	+	0	ID=fig|205975.9.peg.812;Name=hypothetical protein
HiC_scaffold_1	FIG	CDS	844653	845696	.	-	0	ID=fig|205975.9.peg.813;Name=hypothetical protein
HiC_scaffold_1	FIG	CDS	845868	846422	.	+	0	ID=fig|205975.9.peg.814;Name=hypothetical protein
HiC_scaffold_1	FIG	CDS	846431	847468	.	+	2	ID=fig|205975.9.peg.815;Name=hypothetical protein
HiC_scaffold_1	FIG	CDS	847511	848740	.	+	2	ID=fig|205975.9.peg.816;Name=hypothetical protein
HiC_scaffold_1	FIG	CDS	848827	850338	.	+	1	ID=fig|205975.9.peg.817;Name=Exported zinc metalloprotease YfgC precursor
HiC_scaffold_1	FIG	CDS	851009	851485	.	+	2	ID=fig|205975.9.peg.818;Name=Sulfur oxidation cycle carrier protein%2C SoxY subunit
HiC_scaffold_1	FIG	CDS	851534	851851	.	+	2	ID=fig|205975.9.peg.819;Name=Sulfur oxidation cycle carrier protein%2C SoxZ subunit
HiC_scaffold_1	FIG	CDS	851983	852429	.	+	1	ID=fig|205975.9.peg.820;Name=Adenosylmethionine-8-amino-7-oxononanoate aminotransferase (EC 2.6.1.62);Ontology_term=KEGG_ENZYME:2.6.1.62
HiC_scaffold_1	FIG	CDS	852553	852852	.	+	1	ID=fig|205975.9.peg.821;Name=hypothetical protein
HiC_scaffold_1	FIG	CDS	853163	853510	.	+	2	ID=fig|205975.9.peg.822;Name=Glutamyl-tRNA synthetase (EC 6.1.1.17);Ontology_term=KEGG_ENZYME:6.1.1.17
HiC_scaffold_1	FIG	CDS	853525	855252	.	+	1	ID=fig|205975.9.peg.823;Name=Glutaminyl-tRNA synthetase (EC 6.1.1.18);Ontology_term=KEGG_ENZYME:6.1.1.18
HiC_scaffold_1	FIG	CDS	855561	855680	.	+	0	ID=fig|205975.9.peg.824;Name=hypothetical protein
HiC_scaffold_1	FIG	CDS	856058	856546	.	+	2	ID=fig|205975.9.peg.825;Name=Colicin V production protein
HiC_scaffold_1	FIG	CDS	856631	858145	.	+	2	ID=fig|205975.9.peg.826;Name=Amidophosphoribosyltransferase (EC 2.4.2.14);Ontology_term=KEGG_ENZYME:2.4.2.14
HiC_scaffold_1	FIG	CDS	858415	859263	.	-	1	ID=fig|205975.9.peg.827;Name=Putative NAD(P)-dependent oxidoreductase EC-YbbO
HiC_scaffold_1	FIG	CDS	859291	859407	.	+	1	ID=fig|205975.9.peg.828;Name=hypothetical protein
HiC_scaffold_1	FIG	CDS	859496	860257	.	+	2	ID=fig|205975.9.peg.829;Name=Flagellar motor rotation protein MotA
HiC_scaffold_1	FIG	CDS	860272	860727	.	+	1	ID=fig|205975.9.peg.830;Name=Flagellar motor rotation protein MotB
HiC_scaffold_1	FIG	CDS	861118	861342	.	+	1	ID=fig|205975.9.peg.831;Name=Flagellar motor rotation protein MotA
HiC_scaffold_1	FIG	CDS	861382	861510	.	-	1	ID=fig|205975.9.peg.832;Name=hypothetical protein
HiC_scaffold_1	FIG	CDS	861565	862440	.	+	1	ID=fig|205975.9.peg.833;Name=Flagellar motor rotation protein MotB
HiC_scaffold_1	FIG	CDS	862526	863146	.	+	2	ID=fig|205975.9.peg.834;Name=hypothetical protein
HiC_scaffold_1	FIG	CDS	863143	863418	.	+	1	ID=fig|205975.9.peg.835;Name=hypothetical protein
HiC_scaffold_1	FIG	CDS	863553	863810	.	+	0	ID=fig|205975.9.peg.836;Name=hypothetical protein
HiC_scaffold_1	FIG	CDS	863819	864445	.	+	2	ID=fig|205975.9.peg.837;Name=Uncharacterized membrane anchored protein Mext_4159
HiC_scaffold_1	FIG	CDS	864528	866315	.	+	0	ID=fig|205975.9.peg.838;Name=Aspartyl-tRNA synthetase (EC 6.1.1.12) @ Aspartyl-tRNA(Asn) synthetase (EC 6.1.1.23);Ontology_term=KEGG_ENZYME:6.1.1.12,KEGG_ENZYME:6.1.1.23
HiC_scaffold_1	FIG	CDS	866380	866838	.	+	1	ID=fig|205975.9.peg.839;Name=Dihydroneopterin triphosphate pyrophosphohydrolase type 2
HiC_scaffold_1	FIG	CDS	866934	867410	.	-	0	ID=fig|205975.9.peg.840;Name=Guanine deaminase (EC 3.5.4.3);Ontology_term=KEGG_ENZYME:3.5.4.3
HiC_scaffold_1	FIG	CDS	867416	868414	.	-	2	ID=fig|205975.9.peg.841;Name=Domain of unknown function / Efflux ABC transporter%2C permease protein
HiC_scaffold_1	FIG	CDS	868418	869299	.	-	2	ID=fig|205975.9.peg.842;Name=Efflux ABC transporter%2C ATP-binding protein
HiC_scaffold_1	FIG	CDS	869312	870151	.	-	2	ID=fig|205975.9.peg.843;Name=Predicted signal transduction protein
HiC_scaffold_1	FIG	CDS	870247	871296	.	-	1	ID=fig|205975.9.peg.844;Name=tRNA-modifying protein YgfZ
HiC_scaffold_1	FIG	CDS	871373	873187	.	+	2	ID=fig|205975.9.peg.845;Name=hypothetical protein
HiC_scaffold_1	FIG	CDS	873235	873783	.	+	1	ID=fig|205975.9.peg.846;Name=hypothetical protein
HiC_scaffold_1	FIG	CDS	874007	875272	.	+	2	ID=fig|205975.9.peg.847;Name=Dissimilatory sulfite reductase%2C alpha subunit (EC 1.8.99.5);Ontology_term=KEGG_ENZYME:1.8.99.5
HiC_scaffold_1	FIG	CDS	875318	875473	.	+	2	ID=fig|205975.9.peg.848;Name=Dissimilatory sulfite reductase%2C beta subunit (EC 1.8.99.5);Ontology_term=KEGG_ENZYME:1.8.99.5
HiC_scaffold_1	FIG	CDS	875484	876395	.	+	0	ID=fig|205975.9.peg.849;Name=Dissimilatory sulfite reductase%2C beta subunit (EC 1.8.99.5);Ontology_term=KEGG_ENZYME:1.8.99.5
HiC_scaffold_1	FIG	CDS	876433	879576	.	-	1	ID=fig|205975.9.peg.850;Name=Proline dehydrogenase (EC 1.5.5.2) / Delta-1-pyrroline-5-carboxylate dehydrogenase (EC 1.2.1.88);Ontology_term=KEGG_ENZYME:1.5.5.2,KEGG_ENZYME:1.2.1.88
HiC_scaffold_1	FIG	CDS	879633	880811	.	-	0	ID=fig|205975.9.peg.851;Name=hypothetical protein
HiC_scaffold_1	FIG	CDS	880967	881746	.	-	2	ID=fig|205975.9.peg.852;Name=Outer membrane lipoprotein-sorting protein
HiC_scaffold_1	FIG	CDS	881743	882042	.	-	1	ID=fig|205975.9.peg.853;Name=Predicted exporter of the RND superfamily
HiC_scaffold_1	FIG	CDS	882078	884024	.	-	0	ID=fig|205975.9.peg.854;Name=Predicted exporter of the RND superfamily
HiC_scaffold_1	FIG	CDS	884071	884664	.	-	1	ID=fig|205975.9.peg.855;Name=Transcriptional regulator%2C AcrR family
HiC_scaffold_1	FIG	CDS	884814	885011	.	+	0	ID=fig|205975.9.peg.856;Name=hypothetical protein
HiC_scaffold_1	FIG	CDS	885008	886882	.	+	2	ID=fig|205975.9.peg.857;Name=hypothetical protein
HiC_scaffold_1	FIG	CDS	887127	887630	.	+	0	ID=fig|205975.9.peg.858;Name=hypothetical protein
HiC_scaffold_1	FIG	CDS	887627	890152	.	+	2	ID=fig|205975.9.peg.859;Name=ATP-dependent helicase HrpB
HiC_scaffold_1	FIG	CDS	890157	890765	.	-	0	ID=fig|205975.9.peg.860;Name=Molybdenum cofactor guanylyltransferase (EC 2.7.7.77);Ontology_term=KEGG_ENZYME:2.7.7.77
HiC_scaffold_1	FIG	CDS	891100	891999	.	+	1	ID=fig|205975.9.peg.861;Name=Enoyl-CoA hydratase
HiC_scaffold_1	FIG	CDS	891984	894545	.	-	0	ID=fig|205975.9.peg.862;Name=hypothetical protein
HiC_scaffold_1	FIG	CDS	894904	895146	.	+	1	ID=fig|205975.9.peg.863;Name=hypothetical protein
HiC_scaffold_1	FIG	CDS	895152	896360	.	+	0	ID=fig|205975.9.peg.864;Name=3-oxoacyl-[acyl-carrier-protein] synthase%2C KASII (EC 2.3.1.179);Ontology_term=KEGG_ENZYME:2.3.1.179
HiC_scaffold_1	FIG	CDS	896380	897429	.	-	1	ID=fig|205975.9.peg.865;Name=hypothetical protein
HiC_scaffold_1	FIG	CDS	897448	899406	.	-	1	ID=fig|205975.9.peg.866;Name=hypothetical protein
HiC_scaffold_1	FIG	CDS	899638	900711	.	-	1	ID=fig|205975.9.peg.867;Name=Response regulator c-di-GMP phosphodiesterase%2C RpfG family
HiC_scaffold_1	FIG	CDS	901001	901807	.	-	2	ID=fig|205975.9.peg.868;Name=Chemotaxis regulator - transmits chemoreceptor signals to flagellar motor components CheY
HiC_scaffold_1	FIG	CDS	902004	902858	.	+	0	ID=fig|205975.9.peg.869;Name=ATPases of the AAA+ class
HiC_scaffold_1	FIG	CDS	902869	903939	.	+	1	ID=fig|205975.9.peg.870;Name=Homoserine O-succinyltransferase (EC 2.3.1.46);Ontology_term=KEGG_ENZYME:2.3.1.46
HiC_scaffold_1	FIG	CDS	904253	904771	.	+	2	ID=fig|205975.9.peg.871;Name=hypothetical protein
HiC_scaffold_1	FIG	CDS	904801	906369	.	-	1	ID=fig|205975.9.peg.872;Name=Probable low-affinity inorganic phosphate transporter
HiC_scaffold_1	FIG	CDS	906405	907052	.	-	0	ID=fig|205975.9.peg.873;Name=hypothetical protein
HiC_scaffold_1	FIG	CDS	907060	907185	.	-	1	ID=fig|205975.9.peg.874;Name=hypothetical protein
HiC_scaffold_1	FIG	CDS	907225	907665	.	+	1	ID=fig|205975.9.peg.875;Name=hypothetical protein
HiC_scaffold_1	FIG	CDS	907834	909198	.	+	1	ID=fig|205975.9.peg.876;Name=dNTP triphosphohydrolase%2C broad substrate specificity%2C subgroup 3
HiC_scaffold_1	FIG	CDS	909211	912312	.	-	1	ID=fig|205975.9.peg.877;Name=diguanylate cyclase/phosphodiesterase (GGDEF & EAL domains) with PAS/PAC sensor(s)
HiC_scaffold_1	FIG	CDS	912555	912923	.	-	0	ID=fig|205975.9.peg.878;Name=hypothetical protein
HiC_scaffold_1	FIG	CDS	913060	913836	.	+	1	ID=fig|205975.9.peg.879;Name=HesA/MoeB/ThiF family protein > sulfur transfer pathway protein CsdL
HiC_scaffold_1	FIG	CDS	913871	914464	.	-	2	ID=fig|205975.9.peg.880;Name=Methyltransferase small
HiC_scaffold_1	FIG	CDS	914498	915130	.	-	2	ID=fig|205975.9.peg.881;Name=Thioredoxin
HiC_scaffold_1	FIG	CDS	915120	917102	.	-	0	ID=fig|205975.9.peg.882;Name=Inner membrane protein%2C KefB/KefC family
HiC_scaffold_1	FIG	CDS	917267	919558	.	+	2	ID=fig|205975.9.peg.883;Name=3'-to-5' exoribonuclease RNase R
HiC_scaffold_1	FIG	CDS	919561	920304	.	+	1	ID=fig|205975.9.peg.884;Name=23S rRNA (guanosine(2251)-2'-O)-methyltransferase (EC 2.1.1.185);Ontology_term=KEGG_ENZYME:2.1.1.185
HiC_scaffold_1	FIG	CDS	920451	920918	.	+	0	ID=fig|205975.9.peg.885;Name=Iron-sulfur cluster regulator IscR
HiC_scaffold_1	FIG	CDS	921336	921965	.	+	0	ID=fig|205975.9.peg.886;Name=Ribosomal protein L3 N(5)-glutamine methyltransferase (EC 2.1.1.298);Ontology_term=KEGG_ENZYME:2.1.1.298
HiC_scaffold_1	FIG	CDS	921987	922241	.	+	0	ID=fig|205975.9.peg.887;Name=Iron-sulfur cluster regulator IscR
HiC_scaffold_1	FIG	CDS	922398	923333	.	+	0	ID=fig|205975.9.peg.888;Name=Ribosomal protein L3 N(5)-glutamine methyltransferase (EC 2.1.1.298);Ontology_term=KEGG_ENZYME:2.1.1.298
HiC_scaffold_1	FIG	CDS	923357	923680	.	+	2	ID=fig|205975.9.peg.889;Name=hypothetical protein
HiC_scaffold_1	FIG	CDS	923711	925096	.	+	2	ID=fig|205975.9.peg.890;Name=Coproporphyrinogen III oxidase%2C oxygen-independent (EC 1.3.99.22);Ontology_term=KEGG_ENZYME:1.3.99.22
HiC_scaffold_1	FIG	CDS	925388	926803	.	+	2	ID=fig|205975.9.peg.891;Name=Undecaprenyl-phosphate galactosephosphotransferase (EC 2.7.8.6);Ontology_term=KEGG_ENZYME:2.7.8.6
HiC_scaffold_1	FIG	CDS	926910	927665	.	+	0	ID=fig|205975.9.peg.892;Name=N-acetylmannosaminyltransferase (EC 2.4.1.187);Ontology_term=KEGG_ENZYME:2.4.1.187
HiC_scaffold_1	FIG	CDS	927683	929143	.	+	2	ID=fig|205975.9.peg.893;Name=hypothetical protein
HiC_scaffold_1	FIG	CDS	929131	930123	.	+	1	ID=fig|205975.9.peg.894;Name=hypothetical protein
HiC_scaffold_1	FIG	CDS	930175	931317	.	+	1	ID=fig|205975.9.peg.895;Name=hypothetical protein
HiC_scaffold_1	FIG	CDS	931741	933489	.	+	1	ID=fig|205975.9.peg.896;Name=hypothetical protein
HiC_scaffold_1	FIG	CDS	934512	935351	.	-	0	ID=fig|205975.9.peg.897;Name=hypothetical protein
HiC_scaffold_1	FIG	CDS	935740	936027	.	-	1	ID=fig|205975.9.peg.898;Name=hypothetical protein
HiC_scaffold_1	FIG	CDS	936090	936461	.	+	0	ID=fig|205975.9.peg.899;Name=Mobile element protein
HiC_scaffold_1	FIG	CDS	936433	937395	.	-	1	ID=fig|205975.9.peg.900;Name=Chemotaxis protein CheV (EC 2.7.3.-);Ontology_term=KEGG_ENZYME:2.7.3.-
HiC_scaffold_1	FIG	CDS	937620	938153	.	+	0	ID=fig|205975.9.peg.901;Name=hypothetical protein
HiC_scaffold_1	FIG	CDS	938146	938742	.	+	1	ID=fig|205975.9.peg.902;Name=hypothetical protein
HiC_scaffold_1	FIG	CDS	938820	940193	.	-	0	ID=fig|205975.9.peg.903;Name=FIG00907047: phosphodiesterase/nucleotide pyrophosphatase
HiC_scaffold_1	FIG	CDS	940190	941419	.	-	2	ID=fig|205975.9.peg.904;Name=TIM barrel protein possibly involved in myo-inositol catabolism
HiC_scaffold_1	FIG	CDS	941567	942448	.	-	2	ID=fig|205975.9.peg.905;Name=FIG00567468: TatD-related DNase
HiC_scaffold_1	FIG	CDS	942445	943347	.	-	1	ID=fig|205975.9.peg.906;Name=hypothetical protein
HiC_scaffold_1	FIG	CDS	943504	944388	.	-	1	ID=fig|205975.9.peg.907;Name=hypothetical protein
HiC_scaffold_1	FIG	CDS	944385	945227	.	-	0	ID=fig|205975.9.peg.908;Name=hypothetical protein
HiC_scaffold_1	FIG	CDS	945337	945894	.	-	1	ID=fig|205975.9.peg.909;Name=hypothetical protein
HiC_scaffold_1	FIG	CDS	945881	947041	.	-	2	ID=fig|205975.9.peg.910;Name=hypothetical protein
HiC_scaffold_1	FIG	CDS	947106	947294	.	-	0	ID=fig|205975.9.peg.911;Name=hypothetical protein
HiC_scaffold_1	FIG	CDS	947353	948348	.	-	1	ID=fig|205975.9.peg.912;Name=hypothetical protein
HiC_scaffold_1	FIG	CDS	949074	949385	.	-	0	ID=fig|205975.9.peg.913;Name=hypothetical protein
HiC_scaffold_1	FIG	CDS	950139	950252	.	+	0	ID=fig|205975.9.peg.914;Name=hypothetical protein
HiC_scaffold_1	FIG	CDS	950570	952258	.	+	2	ID=fig|205975.9.peg.915;Name=Elongator protein 3/MiaB/NifB
HiC_scaffold_1	FIG	CDS	952291	952770	.	+	1	ID=fig|205975.9.peg.916;Name=hypothetical protein
HiC_scaffold_1	FIG	CDS	952845	953822	.	+	0	ID=fig|205975.9.peg.917;Name=hypothetical protein
HiC_scaffold_1	FIG	CDS	953888	956263	.	-	2	ID=fig|205975.9.peg.918;Name=Predicted signal transduction protein
HiC_scaffold_1	FIG	CDS	956456	956875	.	-	2	ID=fig|205975.9.peg.919;Name=hypothetical protein
HiC_scaffold_1	FIG	CDS	956872	957483	.	-	1	ID=fig|205975.9.peg.920;Name=Sulfhydrogenase subunit alpha (EC 1.12.1.5);Ontology_term=KEGG_ENZYME:1.12.1.5
HiC_scaffold_1	FIG	CDS	958045	958236	.	-	1	ID=fig|205975.9.peg.921;Name=hypothetical protein
HiC_scaffold_1	FIG	CDS	958233	959531	.	-	0	ID=fig|205975.9.peg.922;Name=Sulfhydrogenase subunit alpha (EC 1.12.1.5);Ontology_term=KEGG_ENZYME:1.12.1.5
HiC_scaffold_1	FIG	CDS	959536	960333	.	-	1	ID=fig|205975.9.peg.923;Name=Sulfhydrogenase subunit delta (EC 1.12.1.5);Ontology_term=KEGG_ENZYME:1.12.1.5
HiC_scaffold_1	FIG	CDS	960338	961171	.	-	2	ID=fig|205975.9.peg.924;Name=Sulfhydrogenase subunit gamma (EC 1.12.98.4);Ontology_term=KEGG_ENZYME:1.12.98.4
HiC_scaffold_1	FIG	CDS	961164	962138	.	-	0	ID=fig|205975.9.peg.925;Name=Sulfhydrogenase subunit beta (EC 1.12.98.4);Ontology_term=KEGG_ENZYME:1.12.98.4
HiC_scaffold_1	FIG	CDS	963303	963647	.	+	0	ID=fig|205975.9.peg.926;Name=hypothetical protein
HiC_scaffold_1	FIG	CDS	963953	964588	.	+	2	ID=fig|205975.9.peg.927;Name=Pyruvate-flavodoxin oxidoreductase
HiC_scaffold_1	FIG	CDS	964991	965419	.	-	2	ID=fig|205975.9.peg.928;Name=hypothetical protein
HiC_scaffold_1	FIG	CDS	965511	966224	.	-	0	ID=fig|205975.9.peg.929;Name=hypothetical protein
HiC_scaffold_1	FIG	CDS	966879	967157	.	+	0	ID=fig|205975.9.peg.930;Name=hypothetical protein
HiC_scaffold_1	FIG	CDS	967286	967867	.	-	2	ID=fig|205975.9.peg.931;Name=hypothetical protein
HiC_scaffold_1	FIG	CDS	968146	968397	.	-	1	ID=fig|205975.9.peg.932;Name=hypothetical protein
HiC_scaffold_1	FIG	CDS	968430	969008	.	-	0	ID=fig|205975.9.peg.933;Name=Type IV fimbriae expression regulatory protein PilR
HiC_scaffold_1	FIG	CDS	969005	970651	.	-	2	ID=fig|205975.9.peg.934;Name=Two-component sensor PilS
HiC_scaffold_1	FIG	CDS	970669	970902	.	-	1	ID=fig|205975.9.peg.935;Name=hypothetical protein
HiC_scaffold_1	FIG	CDS	970978	972579	.	+	1	ID=fig|205975.9.peg.936;Name=NAD synthetase (EC 6.3.1.5) / Glutamine amidotransferase chain of NAD synthetase;Ontology_term=KEGG_ENZYME:6.3.1.5
HiC_scaffold_1	FIG	CDS	972775	973113	.	+	1	ID=fig|205975.9.peg.937;Name=Nitrogen regulatory protein P-II
HiC_scaffold_1	FIG	CDS	973165	973983	.	-	1	ID=fig|205975.9.peg.938;Name=Outer membrane beta-barrel assembly protein BamD
HiC_scaffold_1	FIG	CDS	974051	975034	.	+	2	ID=fig|205975.9.peg.939;Name=LSU rRNA pseudouridine(1911/1915/1917) synthase (EC 5.4.99.23);Ontology_term=KEGG_ENZYME:5.4.99.23
HiC_scaffold_1	FIG	CDS	975031	975765	.	+	1	ID=fig|205975.9.peg.940;Name=FIG00003370: Multicopper polyphenol oxidase
HiC_scaffold_1	FIG	CDS	975785	976297	.	+	2	ID=fig|205975.9.peg.941;Name=Glycine cleavage system transcriptional antiactivator GcvR
HiC_scaffold_1	FIG	CDS	976302	976826	.	+	0	ID=fig|205975.9.peg.942;Name=Peptide deformylase (EC 3.5.1.88);Ontology_term=KEGG_ENZYME:3.5.1.88
HiC_scaffold_1	FIG	CDS	976830	977510	.	+	0	ID=fig|205975.9.peg.943;Name=hypothetical protein
HiC_scaffold_1	FIG	CDS	977660	978334	.	-	2	ID=fig|205975.9.peg.944;Name=hypothetical protein
HiC_scaffold_1	FIG	CDS	978422	979336	.	-	2	ID=fig|205975.9.peg.945;Name=Ornithine carbamoyltransferase (EC 2.1.3.3);Ontology_term=KEGG_ENZYME:2.1.3.3
HiC_scaffold_1	FIG	CDS	979353	980531	.	-	0	ID=fig|205975.9.peg.946;Name=N-acetylornithine aminotransferase (EC 2.6.1.11);Ontology_term=KEGG_ENZYME:2.6.1.11
HiC_scaffold_1	FIG	CDS	980572	980778	.	+	1	ID=fig|205975.9.peg.947;Name=hypothetical protein
HiC_scaffold_1	FIG	CDS	980782	981141	.	+	1	ID=fig|205975.9.peg.948;Name=hypothetical protein
HiC_scaffold_1	FIG	CDS	981610	983097	.	+	1	ID=fig|205975.9.peg.949;Name=ATP-dependent Clp protease%2C ATP-binding subunit ClpC
HiC_scaffold_1	FIG	CDS	983132	983239	.	+	2	ID=fig|205975.9.peg.950;Name=hypothetical protein
HiC_scaffold_1	FIG	CDS	983422	983721	.	-	1	ID=fig|205975.9.peg.951;Name=Long-chain-fatty-acid--CoA ligase (EC 6.2.1.3);Ontology_term=KEGG_ENZYME:6.2.1.3
HiC_scaffold_1	FIG	CDS	984680	984961	.	+	2	ID=fig|205975.9.peg.952;Name=hypothetical protein
HiC_scaffold_1	FIG	CDS	985002	985241	.	+	0	ID=fig|205975.9.peg.953;Name=hypothetical protein
HiC_scaffold_1	FIG	CDS	985238	985819	.	-	2	ID=fig|205975.9.peg.954;Name=Superoxide dismutase [Fe] (EC 1.15.1.1);Ontology_term=KEGG_ENZYME:1.15.1.1
HiC_scaffold_1	FIG	CDS	985979	987514	.	+	2	ID=fig|205975.9.peg.955;Name=N-methylhydantoinase B (EC 3.5.2.14);Ontology_term=KEGG_ENZYME:3.5.2.14
HiC_scaffold_1	FIG	CDS	987709	989484	.	+	1	ID=fig|205975.9.peg.956;Name=Asparagine synthetase [glutamine-hydrolyzing] (EC 6.3.5.4);Ontology_term=KEGG_ENZYME:6.3.5.4
HiC_scaffold_1	FIG	CDS	989514	989795	.	-	0	ID=fig|205975.9.peg.957;Name=hypothetical protein
HiC_scaffold_1	FIG	CDS	989800	991362	.	+	1	ID=fig|205975.9.peg.958;Name=Succinate dehydrogenase flavoprotein subunit (EC 1.3.5.1);Ontology_term=KEGG_ENZYME:1.3.5.1
HiC_scaffold_1	FIG	CDS	991498	992385	.	+	1	ID=fig|205975.9.peg.959;Name=Succinate dehydrogenase iron-sulfur protein (EC 1.3.5.1);Ontology_term=KEGG_ENZYME:1.3.5.1
HiC_scaffold_1	FIG	CDS	992382	993254	.	+	0	ID=fig|205975.9.peg.960;Name=Putative succinate dehydrogenase cytochrome b subunit
HiC_scaffold_1	FIG	CDS	993459	996986	.	+	0	ID=fig|205975.9.peg.961;Name=hypothetical protein
HiC_scaffold_1	FIG	CDS	997047	997940	.	+	0	ID=fig|205975.9.peg.962;Name=hypothetical protein
HiC_scaffold_1	FIG	CDS	998098	998541	.	-	1	ID=fig|205975.9.peg.963;Name=CRISPR-associated protein Cas1
HiC_scaffold_1	FIG	CDS	998636	998797	.	-	2	ID=fig|205975.9.peg.964;Name=hypothetical protein
HiC_scaffold_1	FIG	CDS	998836	999273	.	+	1	ID=fig|205975.9.peg.965;Name=Heat shock protein%2C Hsp20 family
HiC_scaffold_1	FIG	CDS	999307	1000155	.	-	1	ID=fig|205975.9.peg.966;Name=16S rRNA (cytidine(1402)-2'-O)-methyltransferase (EC 2.1.1.198);Ontology_term=KEGG_ENZYME:2.1.1.198
HiC_scaffold_1	FIG	CDS	1000214	1002235	.	+	2	ID=fig|205975.9.peg.967;Name=Penicillin-binding protein activator LpoA
HiC_scaffold_1	FIG	CDS	1002232	1002594	.	+	1	ID=fig|205975.9.peg.968;Name=UPF0102 protein YraN
HiC_scaffold_1	FIG	CDS	1002617	1003207	.	+	2	ID=fig|205975.9.peg.969;Name=DnaA initiator-associating protein DiaA
HiC_scaffold_1	FIG	CDS	1003209	1003793	.	+	0	ID=fig|205975.9.peg.970;Name=21 kDa hemolysin precursor
HiC_scaffold_1	FIG	CDS	1003806	1005191	.	+	0	ID=fig|205975.9.peg.971;Name=Fe-S protein%2C homolog of lactate dehydrogenase SO1521
HiC_scaffold_1	FIG	CDS	1005286	1005771	.	+	1	ID=fig|205975.9.peg.972;Name=hypothetical protein
HiC_scaffold_1	FIG	CDS	1005955	1007715	.	-	1	ID=fig|205975.9.peg.973;Name=Sulfate permease
HiC_scaffold_1	FIG	CDS	1007965	1009527	.	+	1	ID=fig|205975.9.peg.974;Name=Na+/H+ antiporter NhaD type
HiC_scaffold_1	FIG	CDS	1009876	1010742	.	+	1	ID=fig|205975.9.peg.975;Name=Phosphoribulokinase (EC 2.7.1.19);Ontology_term=KEGG_ENZYME:2.7.1.19
HiC_scaffold_1	FIG	CDS	1010929	1011144	.	-	1	ID=fig|205975.9.peg.976;Name=hypothetical protein
HiC_scaffold_1	FIG	CDS	1011280	1011783	.	+	1	ID=fig|205975.9.peg.977;Name=Phosphoribulokinase (EC 2.7.1.19);Ontology_term=KEGG_ENZYME:2.7.1.19
HiC_scaffold_1	FIG	CDS	1011752	1012339	.	+	2	ID=fig|205975.9.peg.978;Name=Phosphoribulokinase (EC 2.7.1.19);Ontology_term=KEGG_ENZYME:2.7.1.19
HiC_scaffold_1	FIG	CDS	1012418	1013197	.	-	2	ID=fig|205975.9.peg.979;Name=Hydroxyacylglutathione hydrolase (EC 3.1.2.6);Ontology_term=KEGG_ENZYME:3.1.2.6
HiC_scaffold_1	FIG	CDS	1013213	1015138	.	-	2	ID=fig|205975.9.peg.980;Name=1-deoxy-D-xylulose 5-phosphate synthase (EC 2.2.1.7);Ontology_term=KEGG_ENZYME:2.2.1.7
HiC_scaffold_1	FIG	CDS	1015265	1016173	.	-	2	ID=fig|205975.9.peg.981;Name=RuBisCO operon transcriptional regulator CbbR
HiC_scaffold_1	FIG	CDS	1016347	1017696	.	+	1	ID=fig|205975.9.peg.982;Name=hypothetical protein
HiC_scaffold_1	FIG	CDS	1017912	1018673	.	+	0	ID=fig|205975.9.peg.983;Name=Ribulose bisphosphate carboxylase (EC 4.1.1.39);Ontology_term=KEGG_ENZYME:4.1.1.39
HiC_scaffold_1	FIG	CDS	1018699	1018947	.	+	1	ID=fig|205975.9.peg.984;Name=Ribulose bisphosphate carboxylase (EC 4.1.1.39);Ontology_term=KEGG_ENZYME:4.1.1.39
HiC_scaffold_1	FIG	CDS	1019154	1019714	.	-	0	ID=fig|205975.9.peg.985;Name=Methionine aminopeptidase (EC 3.4.11.18);Ontology_term=KEGG_ENZYME:3.4.11.18
HiC_scaffold_1	FIG	CDS	1019982	1020578	.	+	0	ID=fig|205975.9.peg.986;Name=SSU ribosomal protein S2p (SAe)
HiC_scaffold_1	FIG	CDS	1020584	1020715	.	+	2	ID=fig|205975.9.peg.987;Name=hypothetical protein
HiC_scaffold_1	FIG	CDS	1020751	1021734	.	+	1	ID=fig|205975.9.peg.988;Name=SSU ribosomal protein S2p (SAe)
HiC_scaffold_1	FIG	CDS	1021830	1022714	.	+	0	ID=fig|205975.9.peg.989;Name=Translation elongation factor Ts
HiC_scaffold_1	FIG	CDS	1022877	1023599	.	+	0	ID=fig|205975.9.peg.990;Name=Uridylate kinase (EC 2.7.4.22);Ontology_term=KEGG_ENZYME:2.7.4.22
HiC_scaffold_1	FIG	CDS	1023601	1024158	.	+	1	ID=fig|205975.9.peg.991;Name=Ribosome recycling factor
HiC_scaffold_1	FIG	CDS	1024208	1024978	.	+	2	ID=fig|205975.9.peg.992;Name=Undecaprenyl diphosphate synthase (EC 2.5.1.31);Ontology_term=KEGG_ENZYME:2.5.1.31
HiC_scaffold_1	FIG	CDS	1024986	1025810	.	+	0	ID=fig|205975.9.peg.993;Name=Phosphatidate cytidylyltransferase (EC 2.7.7.41);Ontology_term=KEGG_ENZYME:2.7.7.41
HiC_scaffold_1	FIG	CDS	1025807	1026982	.	+	2	ID=fig|205975.9.peg.994;Name=1-deoxy-D-xylulose 5-phosphate reductoisomerase (EC 1.1.1.267);Ontology_term=KEGG_ENZYME:1.1.1.267
HiC_scaffold_1	FIG	CDS	1027136	1028500	.	+	2	ID=fig|205975.9.peg.995;Name=Intramembrane protease RasP/YluC%2C implicated in cell division based on FtsL cleavage
HiC_scaffold_1	FIG	CDS	1028566	1030923	.	+	1	ID=fig|205975.9.peg.996;Name=Outer membrane protein assembly factor YaeT
HiC_scaffold_1	FIG	CDS	1030942	1031457	.	+	1	ID=fig|205975.9.peg.997;Name=Periplasmic chaperone of outer membrane proteins Skp @ Outer membrane protein H precursor
HiC_scaffold_1	FIG	CDS	1031469	1032506	.	+	0	ID=fig|205975.9.peg.998;Name=UDP-3-O-[3-hydroxymyristoyl] glucosamine N-acyltransferase (EC 2.3.1.191);Ontology_term=KEGG_ENZYME:2.3.1.191
HiC_scaffold_1	FIG	CDS	1032540	1032983	.	+	0	ID=fig|205975.9.peg.999;Name=3-hydroxyacyl-[acyl-carrier-protein] dehydratase%2C FabZ form (EC 4.2.1.59);Ontology_term=KEGG_ENZYME:4.2.1.59
HiC_scaffold_1	FIG	CDS	1032980	1033756	.	+	2	ID=fig|205975.9.peg.1000;Name=Acyl-[acyl-carrier-protein]--UDP-N-acetylglucosamine O-acyltransferase (EC 2.3.1.129);Ontology_term=KEGG_ENZYME:2.3.1.129
HiC_scaffold_1	FIG	CDS	1033756	1034895	.	+	1	ID=fig|205975.9.peg.1001;Name=Lipid-A-disaccharide synthase (EC 2.4.1.182);Ontology_term=KEGG_ENZYME:2.4.1.182
HiC_scaffold_1	FIG	CDS	1034911	1035480	.	+	1	ID=fig|205975.9.peg.1002;Name=Ribonuclease HII (EC 3.1.26.4);Ontology_term=KEGG_ENZYME:3.1.26.4
HiC_scaffold_1	FIG	CDS	1035676	1035963	.	+	1	ID=fig|205975.9.peg.1003;Name=hypothetical protein
HiC_scaffold_1	FIG	CDS	1035960	1036571	.	+	0	ID=fig|205975.9.peg.1004;Name=hypothetical protein
HiC_scaffold_1	FIG	CDS	1036561	1036866	.	+	1	ID=fig|205975.9.peg.1005;Name=hypothetical protein
HiC_scaffold_1	FIG	CDS	1037059	1037559	.	-	1	ID=fig|205975.9.peg.1006;Name=hypothetical protein
HiC_scaffold_1	FIG	CDS	1037689	1038423	.	-	1	ID=fig|205975.9.peg.1007;Name=hypothetical protein
HiC_scaffold_1	FIG	CDS	1038631	1039575	.	-	1	ID=fig|205975.9.peg.1008;Name=tRNA dimethylallyltransferase (EC 2.5.1.75);Ontology_term=KEGG_ENZYME:2.5.1.75
HiC_scaffold_1	FIG	CDS	1039575	1041395	.	-	0	ID=fig|205975.9.peg.1009;Name=DNA mismatch repair protein MutL
HiC_scaffold_1	FIG	CDS	1041472	1042794	.	-	1	ID=fig|205975.9.peg.1010;Name=N-acetylmuramoyl-L-alanine amidase (EC 3.5.1.28);Ontology_term=KEGG_ENZYME:3.5.1.28
HiC_scaffold_1	FIG	CDS	1042905	1043360	.	-	0	ID=fig|205975.9.peg.1011;Name=tRNA threonylcarbamoyladenosine biosynthesis protein TsaE
HiC_scaffold_1	FIG	CDS	1043350	1044867	.	-	1	ID=fig|205975.9.peg.1012;Name=NAD(P)H-hydrate epimerase (EC 5.1.99.6) / ADP-dependent (S)-NAD(P)H-hydrate dehydratase (EC 4.2.1.136);Ontology_term=KEGG_ENZYME:5.1.99.6,KEGG_ENZYME:4.2.1.136
HiC_scaffold_1	FIG	CDS	1044959	1046035	.	+	2	ID=fig|205975.9.peg.1013;Name=Epoxyqueuosine reductase (EC 1.17.99.6) QueG;Ontology_term=KEGG_ENZYME:1.17.99.6
HiC_scaffold_1	FIG	CDS	1046024	1047079	.	-	2	ID=fig|205975.9.peg.1014;Name=hypothetical protein
HiC_scaffold_1	FIG	CDS	1047185	1047733	.	-	2	ID=fig|205975.9.peg.1015;Name=3'-to-5' oligoribonuclease (orn)
HiC_scaffold_1	FIG	CDS	1047895	1049136	.	+	1	ID=fig|205975.9.peg.1016;Name=Uncharacterized integral membrane endopeptidase Bmul_2226
HiC_scaffold_1	FIG	CDS	1049155	1049433	.	+	1	ID=fig|205975.9.peg.1017;Name=hypothetical protein
HiC_scaffold_1	FIG	CDS	1049458	1050468	.	+	1	ID=fig|205975.9.peg.1018;Name=Ribosome small subunit biogenesis RbfA-release protein RsgA
HiC_scaffold_1	FIG	CDS	1050479	1050769	.	-	2	ID=fig|205975.9.peg.1019;Name=hypothetical protein
HiC_scaffold_1	FIG	CDS	1050978	1052330	.	-	0	ID=fig|205975.9.peg.1020;Name=Sensor histidine kinase PhoQ (EC 2.7.13.3);Ontology_term=KEGG_ENZYME:2.7.13.3
HiC_scaffold_1	FIG	CDS	1052327	1053007	.	-	2	ID=fig|205975.9.peg.1021;Name=Transcriptional regulatory protein PhoP
HiC_scaffold_1	FIG	CDS	1053021	1053314	.	-	0	ID=fig|205975.9.peg.1022;Name=hypothetical protein
HiC_scaffold_1	FIG	CDS	1053385	1053912	.	-	1	ID=fig|205975.9.peg.1023;Name=hypothetical protein
HiC_scaffold_1	FIG	CDS	1054168	1054752	.	-	1	ID=fig|205975.9.peg.1024;Name=hypothetical protein
HiC_scaffold_1	FIG	CDS	1054752	1055942	.	-	0	ID=fig|205975.9.peg.1025;Name=O-acetylhomoserine sulfhydrylase (EC 2.5.1.49) @ O-succinylhomoserine sulfhydrylase (EC 2.5.1.48);Ontology_term=KEGG_ENZYME:2.5.1.49,KEGG_ENZYME:2.5.1.48
HiC_scaffold_1	FIG	CDS	1056124	1057698	.	-	1	ID=fig|205975.9.peg.1026;Name=Glutamate--cysteine ligase (EC 6.3.2.2);Ontology_term=KEGG_ENZYME:6.3.2.2
HiC_scaffold_1	FIG	CDS	1057859	1059094	.	+	2	ID=fig|205975.9.peg.1027;Name=hypothetical protein
HiC_scaffold_1	FIG	CDS	1059127	1061220	.	-	1	ID=fig|205975.9.peg.1028;Name=Tail-specific protease precursor (EC 3.4.21.102);Ontology_term=KEGG_ENZYME:3.4.21.102
HiC_scaffold_1	FIG	CDS	1061217	1061354	.	-	0	ID=fig|205975.9.peg.1029;Name=hypothetical protein
HiC_scaffold_1	FIG	CDS	1061384	1062259	.	-	2	ID=fig|205975.9.peg.1030;Name=NUDIX hydrolase%2C associated with Thiamin pyrophosphokinase
HiC_scaffold_1	FIG	CDS	1062256	1063062	.	-	1	ID=fig|205975.9.peg.1031;Name=Nucleoside triphosphate pyrophosphohydrolase MazG (EC 3.6.1.8);Ontology_term=KEGG_ENZYME:3.6.1.8
HiC_scaffold_1	FIG	CDS	1063250	1063456	.	+	2	ID=fig|205975.9.peg.1032;Name=hypothetical protein
HiC_scaffold_1	FIG	CDS	1063477	1064706	.	-	1	ID=fig|205975.9.peg.1033;Name=UPF0394 inner membrane transport protein%2C YeeE family
HiC_scaffold_1	FIG	CDS	1064862	1066028	.	-	0	ID=fig|205975.9.peg.1034;Name=FIG110192: hypothetical protein
HiC_scaffold_1	FIG	CDS	1066113	1067252	.	-	0	ID=fig|205975.9.peg.1035;Name=DNA polymerase IV (EC 2.7.7.7);Ontology_term=KEGG_ENZYME:2.7.7.7
HiC_scaffold_1	FIG	CDS	1067451	1069499	.	+	0	ID=fig|205975.9.peg.1036;Name=Elongation factor G-like protein TM_1651
HiC_scaffold_1	FIG	CDS	1069703	1070272	.	+	2	ID=fig|205975.9.peg.1037;Name=hypothetical protein
HiC_scaffold_1	FIG	CDS	1070437	1070787	.	+	1	ID=fig|205975.9.peg.1038;Name=hypothetical protein
HiC_scaffold_1	FIG	CDS	1070934	1071683	.	-	0	ID=fig|205975.9.peg.1039;Name=Hydroxylamine oxidoreductase (Fragment)
HiC_scaffold_1	FIG	CDS	1071712	1072968	.	+	1	ID=fig|205975.9.peg.1040;Name=DNA ligase (NAD(+)) (EC 6.5.1.2);Ontology_term=KEGG_ENZYME:6.5.1.2
HiC_scaffold_1	FIG	CDS	1073119	1073412	.	+	1	ID=fig|205975.9.peg.1041;Name=hypothetical protein
HiC_scaffold_1	FIG	CDS	1073571	1074227	.	-	0	ID=fig|205975.9.peg.1042;Name=hypothetical protein
HiC_scaffold_1	FIG	CDS	1074628	1075554	.	-	1	ID=fig|205975.9.peg.1043;Name=PpiC-type peptidyl-prolyl cis-trans isomerase
HiC_scaffold_1	FIG	CDS	1075627	1075929	.	-	1	ID=fig|205975.9.peg.1044;Name=YciL protein
HiC_scaffold_1	FIG	CDS	1075933	1076598	.	-	1	ID=fig|205975.9.peg.1045;Name=Intracellular septation protein IspA
HiC_scaffold_1	FIG	CDS	1076665	1077441	.	-	1	ID=fig|205975.9.peg.1046;Name=hypothetical protein
HiC_scaffold_1	FIG	CDS	1077546	1078058	.	+	0	ID=fig|205975.9.peg.1047;Name=(Y14336) putative extracellular protein containing predicted 35aa signal peptide
HiC_scaffold_1	FIG	CDS	1078078	1078551	.	-	1	ID=fig|205975.9.peg.1048;Name=hypothetical protein
HiC_scaffold_1	FIG	CDS	1079015	1079941	.	+	2	ID=fig|205975.9.peg.1049;Name=hypothetical protein
HiC_scaffold_1	FIG	CDS	1079938	1082451	.	+	1	ID=fig|205975.9.peg.1050;Name=hypothetical protein
HiC_scaffold_1	FIG	CDS	1082469	1084478	.	+	0	ID=fig|205975.9.peg.1051;Name=hypothetical protein
HiC_scaffold_1	FIG	CDS	1084483	1085016	.	+	1	ID=fig|205975.9.peg.1052;Name=hypothetical protein
HiC_scaffold_1	FIG	CDS	1085009	1086616	.	+	2	ID=fig|205975.9.peg.1053;Name=hypothetical protein
HiC_scaffold_1	FIG	CDS	1086619	1087128	.	+	1	ID=fig|205975.9.peg.1054;Name=hypothetical protein
HiC_scaffold_1	FIG	CDS	1087372	1088529	.	+	1	ID=fig|205975.9.peg.1055;Name=hypothetical protein
HiC_scaffold_1	FIG	CDS	1088603	1089664	.	-	2	ID=fig|205975.9.peg.1056;Name=Response regulator c-di-GMP phosphodiesterase%2C RpfG family
HiC_scaffold_1	FIG	CDS	1089702	1089875	.	-	0	ID=fig|205975.9.peg.1057;Name=hypothetical protein
HiC_scaffold_1	FIG	CDS	1090020	1090184	.	+	0	ID=fig|205975.9.peg.1058;Name=hypothetical protein
HiC_scaffold_1	FIG	CDS	1090378	1091343	.	-	1	ID=fig|205975.9.peg.1059;Name=UDP-3-O-[3-hydroxymyristoyl] N-acetylglucosamine deacetylase (EC 3.5.1.108);Ontology_term=KEGG_ENZYME:3.5.1.108
HiC_scaffold_1	FIG	CDS	1091438	1092532	.	-	2	ID=fig|205975.9.peg.1060;Name=Transcriptional regulator%2C AraC family
HiC_scaffold_1	FIG	CDS	1092551	1093465	.	+	2	ID=fig|205975.9.peg.1061;Name=FIG00031715: Predicted metal-dependent phosphoesterases (PHP family)
HiC_scaffold_1	FIG	CDS	1093434	1094057	.	+	0	ID=fig|205975.9.peg.1062;Name=YciO protein%2C TsaC/YrdC paralog
HiC_scaffold_1	FIG	CDS	1094065	1094751	.	+	1	ID=fig|205975.9.peg.1063;Name=FIG004556: membrane metalloprotease
HiC_scaffold_1	FIG	CDS	1094754	1095971	.	+	0	ID=fig|205975.9.peg.1064;Name=Tryptophanyl-tRNA synthetase (EC 6.1.1.2);Ontology_term=KEGG_ENZYME:6.1.1.2
HiC_scaffold_1	FIG	CDS	1095986	1096804	.	+	2	ID=fig|205975.9.peg.1065;Name=Segregation and condensation protein A
HiC_scaffold_1	FIG	CDS	1096819	1097646	.	+	1	ID=fig|205975.9.peg.1066;Name=Segregation and condensation protein B
HiC_scaffold_1	FIG	CDS	1097639	1097854	.	+	2	ID=fig|205975.9.peg.1067;Name=LSU rRNA pseudouridine(2605) synthase (EC 5.4.99.22);Ontology_term=KEGG_ENZYME:5.4.99.22
HiC_scaffold_1	FIG	CDS	1098107	1099387	.	-	2	ID=fig|205975.9.peg.1068;Name=DNA ligase (NAD(+)) (EC 6.5.1.2);Ontology_term=KEGG_ENZYME:6.5.1.2
HiC_scaffold_1	FIG	CDS	1099384	1100178	.	-	1	ID=fig|205975.9.peg.1069;Name=Cell division protein ZipA
HiC_scaffold_1	FIG	CDS	1100183	1103689	.	-	2	ID=fig|205975.9.peg.1070;Name=Chromosome partition protein smc
HiC_scaffold_1	FIG	CDS	1103865	1104254	.	+	0	ID=fig|205975.9.peg.1071;Name=NADPH-dependent 7-cyano-7-deazaguanine reductase (EC 1.7.1.13);Ontology_term=KEGG_ENZYME:1.7.1.13
HiC_scaffold_1	FIG	CDS	1104259	1105533	.	+	1	ID=fig|205975.9.peg.1072;Name=Carbohydrate kinase%2C FGGY family
HiC_scaffold_1	FIG	CDS	1105607	1107001	.	-	2	ID=fig|205975.9.peg.1073;Name=hypothetical protein
HiC_scaffold_1	FIG	CDS	1107208	1110759	.	-	1	ID=fig|205975.9.peg.1074;Name=hypothetical protein
HiC_scaffold_1	FIG	CDS	1110998	1111783	.	-	2	ID=fig|205975.9.peg.1075;Name=COG1355%2C Predicted dioxygenase
HiC_scaffold_1	FIG	CDS	1111805	1112887	.	-	2	ID=fig|205975.9.peg.1076;Name=COG1180: Radical SAM%2C Pyruvate-formate lyase-activating enzyme like
HiC_scaffold_1	FIG	CDS	1112916	1115276	.	-	0	ID=fig|205975.9.peg.1077;Name=Acylphosphate phosphohydrolase (EC 3.6.1.7) / [NiFe] hydrogenase metallocenter assembly protein HypF;Ontology_term=KEGG_ENZYME:3.6.1.7
HiC_scaffold_1	FIG	CDS	1115501	1117789	.	+	2	ID=fig|205975.9.peg.1078;Name=tRNA cytosine(34) acetyltransferase (EC 2.3.1.193);Ontology_term=KEGG_ENZYME:2.3.1.193
HiC_scaffold_1	FIG	CDS	1118263	1119417	.	+	1	ID=fig|205975.9.peg.1079;Name=hypothetical protein
HiC_scaffold_1	FIG	CDS	1119635	1119748	.	-	2	ID=fig|205975.9.peg.1080;Name=hypothetical protein
HiC_scaffold_1	FIG	CDS	1119794	1120792	.	+	2	ID=fig|205975.9.peg.1081;Name=hypothetical protein
HiC_scaffold_1	FIG	CDS	1120890	1121336	.	+	0	ID=fig|205975.9.peg.1082;Name=hypothetical protein
HiC_scaffold_1	FIG	CDS	1121379	1123106	.	-	0	ID=fig|205975.9.peg.1083;Name=hypothetical protein
HiC_scaffold_1	FIG	CDS	1123252	1124097	.	+	1	ID=fig|205975.9.peg.1084;Name=hypothetical protein
HiC_scaffold_1	FIG	CDS	1124110	1124655	.	+	1	ID=fig|205975.9.peg.1085;Name=hypothetical protein
HiC_scaffold_1	FIG	CDS	1124672	1125349	.	+	2	ID=fig|205975.9.peg.1086;Name=hypothetical protein
HiC_scaffold_1	FIG	CDS	1125315	1126160	.	+	0	ID=fig|205975.9.peg.1087;Name=hypothetical protein
HiC_scaffold_1	FIG	CDS	1126153	1127679	.	+	1	ID=fig|205975.9.peg.1088;Name=hypothetical protein
HiC_scaffold_1	FIG	CDS	1127886	1128290	.	-	0	ID=fig|205975.9.peg.1089;Name=hypothetical protein
HiC_scaffold_1	FIG	CDS	1128563	1128991	.	+	2	ID=fig|205975.9.peg.1090;Name=hypothetical protein
HiC_scaffold_1	FIG	CDS	1129179	1130453	.	+	0	ID=fig|205975.9.peg.1091;Name=UDP-N-acetyl-D-glucosamine 6-dehydrogenase (EC 1.1.1.136);Ontology_term=KEGG_ENZYME:1.1.1.136
HiC_scaffold_1	FIG	CDS	1130483	1131511	.	+	2	ID=fig|205975.9.peg.1092;Name=UDP-N-acetylglucosaminuronic acid 4-epimerase (EC 5.1.3.7);Ontology_term=KEGG_ENZYME:5.1.3.7
HiC_scaffold_1	FIG	CDS	1131550	1132557	.	+	1	ID=fig|205975.9.peg.1093;Name=UDP-glucose 4-epimerase (EC 5.1.3.2);Ontology_term=KEGG_ENZYME:5.1.3.2
HiC_scaffold_1	FIG	CDS	1132875	1133786	.	-	0	ID=fig|205975.9.peg.1094;Name=DNA recombination-dependent growth factor RdgC
HiC_scaffold_1	FIG	CDS	1133926	1134504	.	+	1	ID=fig|205975.9.peg.1095;Name=COG2078: Uncharacterized ACR
HiC_scaffold_1	FIG	CDS	1134594	1135481	.	-	0	ID=fig|205975.9.peg.1096;Name=hypothetical protein
HiC_scaffold_1	FIG	CDS	1135505	1136635	.	+	2	ID=fig|205975.9.peg.1097;Name=hypothetical protein
HiC_scaffold_1	FIG	CDS	1136632	1136916	.	+	1	ID=fig|205975.9.peg.1098;Name=Uncharacterized homolog of the cytoplasmic domain of flagellar protein FhlB
HiC_scaffold_1	FIG	CDS	1137053	1137376	.	-	2	ID=fig|205975.9.peg.1099;Name=hypothetical protein
HiC_scaffold_1	FIG	CDS	1137516	1138190	.	+	0	ID=fig|205975.9.peg.1100;Name=hypothetical protein
HiC_scaffold_1	FIG	CDS	1138258	1140177	.	+	1	ID=fig|205975.9.peg.1101;Name=hypothetical protein
HiC_scaffold_1	FIG	CDS	1140366	1141952	.	+	0	ID=fig|205975.9.peg.1102;Name=Peptide chain release factor 3
HiC_scaffold_1	FIG	CDS	1142042	1142284	.	+	2	ID=fig|205975.9.peg.1103;Name=Cell division protein BolA
HiC_scaffold_1	FIG	CDS	1142380	1142589	.	+	1	ID=fig|205975.9.peg.1104;Name=hypothetical protein
HiC_scaffold_1	FIG	CDS	1142892	1143728	.	-	0	ID=fig|205975.9.peg.1105;Name=hypothetical protein
HiC_scaffold_1	FIG	CDS	1143816	1144562	.	-	0	ID=fig|205975.9.peg.1106;Name=Succinate dehydrogenase iron-sulfur protein (EC 1.3.5.1);Ontology_term=KEGG_ENZYME:1.3.5.1
HiC_scaffold_1	FIG	CDS	1144562	1146451	.	-	2	ID=fig|205975.9.peg.1107;Name=Succinate dehydrogenase flavoprotein subunit (EC 1.3.5.1);Ontology_term=KEGG_ENZYME:1.3.5.1
HiC_scaffold_1	FIG	CDS	1146448	1147080	.	-	1	ID=fig|205975.9.peg.1108;Name=Succinate dehydrogenase cytochrome b558 subunit
HiC_scaffold_1	FIG	CDS	1147294	1147665	.	-	1	ID=fig|205975.9.peg.1109;Name=hypothetical protein
HiC_scaffold_1	FIG	CDS	1147875	1148252	.	-	0	ID=fig|205975.9.peg.1110;Name=hypothetical protein
HiC_scaffold_1	FIG	CDS	1148252	1149937	.	-	2	ID=fig|205975.9.peg.1111;Name=hypothetical protein
HiC_scaffold_1	FIG	CDS	1150035	1151444	.	-	0	ID=fig|205975.9.peg.1112;Name=Glutathione reductase (EC 1.8.1.7);Ontology_term=KEGG_ENZYME:1.8.1.7
HiC_scaffold_1	FIG	CDS	1151476	1151700	.	-	1	ID=fig|205975.9.peg.1113;Name=hypothetical protein
HiC_scaffold_1	FIG	CDS	1151745	1151888	.	+	0	ID=fig|205975.9.peg.1114;Name=hypothetical protein
HiC_scaffold_1	FIG	CDS	1152154	1152453	.	+	1	ID=fig|205975.9.peg.1115;Name=hypothetical protein
HiC_scaffold_1	FIG	CDS	1152549	1153298	.	-	0	ID=fig|205975.9.peg.1116;Name=Hybrid peroxiredoxin hyPrx5 (EC 1.11.1.15);Ontology_term=KEGG_ENZYME:1.11.1.15
HiC_scaffold_1	FIG	CDS	1153436	1154353	.	-	2	ID=fig|205975.9.peg.1117;Name=Hydrogen peroxide-inducible genes activator > OxyR
HiC_scaffold_1	FIG	CDS	1154582	1155403	.	+	2	ID=fig|205975.9.peg.1118;Name=RNA pseudouridylate synthase
HiC_scaffold_1	FIG	CDS	1155473	1155700	.	-	2	ID=fig|205975.9.peg.1119;Name=Acryloyl-CoA reductase AcuI/YhdH (EC 1.3.1.84);Ontology_term=KEGG_ENZYME:1.3.1.84
HiC_scaffold_1	FIG	CDS	1155867	1156067	.	-	0	ID=fig|205975.9.peg.1120;Name=hypothetical protein
HiC_scaffold_1	FIG	CDS	1156305	1156568	.	+	0	ID=fig|205975.9.peg.1121;Name=hypothetical protein
HiC_scaffold_1	FIG	CDS	1156638	1157633	.	-	0	ID=fig|205975.9.peg.1122;Name=Acryloyl-CoA reductase AcuI/YhdH (EC 1.3.1.84);Ontology_term=KEGG_ENZYME:1.3.1.84
HiC_scaffold_1	FIG	CDS	1157630	1158448	.	-	2	ID=fig|205975.9.peg.1123;Name=Polyphosphate kinase 2 (EC 2.7.4.1);Ontology_term=KEGG_ENZYME:2.7.4.1
HiC_scaffold_1	FIG	CDS	1158559	1160082	.	-	1	ID=fig|205975.9.peg.1124;Name=Fumarate hydratase class I%2C aerobic (EC 4.2.1.2);Ontology_term=KEGG_ENZYME:4.2.1.2
HiC_scaffold_1	FIG	CDS	1160215	1161405	.	-	1	ID=fig|205975.9.peg.1125;Name=Dihydrolipoamide succinyltransferase component (E2) of 2-oxoglutarate dehydrogenase complex (EC 2.3.1.61);Ontology_term=KEGG_ENZYME:2.3.1.61
HiC_scaffold_1	FIG	CDS	1161470	1164331	.	-	2	ID=fig|205975.9.peg.1126;Name=2-oxoglutarate dehydrogenase E1 component (EC 1.2.4.2);Ontology_term=KEGG_ENZYME:1.2.4.2
HiC_scaffold_1	FIG	CDS	1164436	1164666	.	+	1	ID=fig|205975.9.peg.1127;Name=hypothetical protein
HiC_scaffold_1	FIG	CDS	1164745	1165197	.	-	1	ID=fig|205975.9.peg.1128;Name=hypothetical protein
HiC_scaffold_1	FIG	CDS	1165452	1166225	.	+	0	ID=fig|205975.9.peg.1129;Name=hypothetical protein
HiC_scaffold_1	FIG	CDS	1166267	1167766	.	+	2	ID=fig|205975.9.peg.1130;Name=hypothetical protein
HiC_scaffold_1	FIG	CDS	1168293	1168538	.	-	0	ID=fig|205975.9.peg.1131;Name=hypothetical protein
HiC_scaffold_1	FIG	CDS	1168812	1169774	.	+	0	ID=fig|205975.9.peg.1132;Name=Radical SAM domain protein
HiC_scaffold_1	FIG	CDS	1169775	1170467	.	+	0	ID=fig|205975.9.peg.1133;Name=Glycosyltransferase
HiC_scaffold_1	FIG	CDS	1170589	1171074	.	-	1	ID=fig|205975.9.peg.1134;Name=hypothetical protein
HiC_scaffold_1	FIG	CDS	1171093	1171401	.	-	1	ID=fig|205975.9.peg.1135;Name=hypothetical protein
HiC_scaffold_1	FIG	CDS	1171618	1171803	.	+	1	ID=fig|205975.9.peg.1136;Name=hypothetical protein
HiC_scaffold_1	FIG	CDS	1171837	1172034	.	-	1	ID=fig|205975.9.peg.1137;Name=Flagellar basal-body rod protein FlgB
HiC_scaffold_1	FIG	CDS	1172245	1173084	.	-	1	ID=fig|205975.9.peg.1138;Name=Chemotaxis protein methyltransferase CheR (EC 2.1.1.80);Ontology_term=KEGG_ENZYME:2.1.1.80
HiC_scaffold_1	FIG	CDS	1173102	1174034	.	-	0	ID=fig|205975.9.peg.1139;Name=Chemotaxis protein CheV (EC 2.7.3.-);Ontology_term=KEGG_ENZYME:2.7.3.-
HiC_scaffold_1	FIG	CDS	1174298	1175032	.	+	2	ID=fig|205975.9.peg.1140;Name=hypothetical protein
HiC_scaffold_1	FIG	CDS	1175597	1175722	.	+	2	ID=fig|205975.9.peg.1141;Name=hypothetical protein
HiC_scaffold_1	FIG	CDS	1175840	1175962	.	-	2	ID=fig|205975.9.peg.1142;Name=hypothetical protein
HiC_scaffold_1	FIG	CDS	1176217	1177287	.	-	1	ID=fig|205975.9.peg.1143;Name=hypothetical protein
HiC_scaffold_1	FIG	CDS	1177293	1178336	.	-	0	ID=fig|205975.9.peg.1144;Name=hypothetical protein
HiC_scaffold_1	FIG	CDS	1178464	1178733	.	-	1	ID=fig|205975.9.peg.1145;Name=hypothetical protein
HiC_scaffold_1	FIG	CDS	1178726	1178971	.	-	2	ID=fig|205975.9.peg.1146;Name=hypothetical protein
HiC_scaffold_1	FIG	CDS	1179097	1179255	.	-	1	ID=fig|205975.9.peg.1147;Name=Phosphomannomutase (EC 5.4.2.8);Ontology_term=KEGG_ENZYME:5.4.2.8
HiC_scaffold_1	FIG	CDS	1179877	1179966	.	+	1	ID=fig|205975.9.peg.1148;Name=hypothetical protein
HiC_scaffold_1	FIG	CDS	1180779	1182200	.	-	0	ID=fig|205975.9.peg.1149;Name=Phosphomannomutase (EC 5.4.2.8);Ontology_term=KEGG_ENZYME:5.4.2.8
HiC_scaffold_1	FIG	CDS	1182206	1183297	.	-	2	ID=fig|205975.9.peg.1150;Name=hypothetical protein
HiC_scaffold_1	FIG	CDS	1183291	1183698	.	-	1	ID=fig|205975.9.peg.1151;Name=GDP-mannose mannosyl hydrolase (EC 3.6.1.-);Ontology_term=KEGG_ENZYME:3.6.1.-
HiC_scaffold_1	FIG	CDS	1183803	1184777	.	-	0	ID=fig|205975.9.peg.1152;Name=GDP-L-fucose synthetase (EC 1.1.1.271);Ontology_term=KEGG_ENZYME:1.1.1.271
HiC_scaffold_1	FIG	CDS	1184780	1185898	.	-	2	ID=fig|205975.9.peg.1153;Name=GDP-mannose 4%2C6-dehydratase (EC 4.2.1.47);Ontology_term=KEGG_ENZYME:4.2.1.47
HiC_scaffold_1	FIG	CDS	1185917	1186618	.	-	2	ID=fig|205975.9.peg.1154;Name=Transposase and inactivated derivatives
HiC_scaffold_1	FIG	CDS	1186633	1187061	.	-	1	ID=fig|205975.9.peg.1155;Name=Toxin 1%2C PIN domain
HiC_scaffold_1	FIG	CDS	1187058	1187294	.	-	0	ID=fig|205975.9.peg.1156;Name=hypothetical protein
HiC_scaffold_1	FIG	CDS	1187389	1187790	.	-	1	ID=fig|205975.9.peg.1157;Name=hypothetical protein
HiC_scaffold_1	FIG	CDS	1187787	1188011	.	-	0	ID=fig|205975.9.peg.1158;Name=hypothetical protein
HiC_scaffold_1	FIG	CDS	1188287	1188892	.	+	2	ID=fig|205975.9.peg.1159;Name=hypothetical protein
HiC_scaffold_1	FIG	CDS	1189192	1189503	.	+	1	ID=fig|205975.9.peg.1160;Name=hypothetical protein
HiC_scaffold_1	FIG	CDS	1189892	1190956	.	-	2	ID=fig|205975.9.peg.1161;Name=hypothetical protein
HiC_scaffold_1	FIG	CDS	1191118	1191363	.	+	1	ID=fig|205975.9.peg.1162;Name=hypothetical protein
HiC_scaffold_1	FIG	CDS	1191438	1191746	.	+	0	ID=fig|205975.9.peg.1163;Name=hypothetical protein
HiC_scaffold_1	FIG	CDS	1191901	1192125	.	+	1	ID=fig|205975.9.peg.1164;Name=hypothetical protein
HiC_scaffold_1	FIG	CDS	1192125	1192511	.	+	0	ID=fig|205975.9.peg.1165;Name=hypothetical protein
HiC_scaffold_1	FIG	CDS	1192562	1192855	.	-	2	ID=fig|205975.9.peg.1166;Name=hypothetical protein
HiC_scaffold_1	FIG	CDS	1192852	1193076	.	-	1	ID=fig|205975.9.peg.1167;Name=hypothetical protein
HiC_scaffold_1	FIG	CDS	1193182	1194507	.	-	1	ID=fig|205975.9.peg.1168;Name=Capsular polysaccharide export system protein KpsS
HiC_scaffold_1	FIG	CDS	1194497	1196641	.	-	2	ID=fig|205975.9.peg.1169;Name=Capsular polysaccharide export system protein KpsC
HiC_scaffold_1	FIG	CDS	1196641	1197279	.	-	1	ID=fig|205975.9.peg.1170;Name=Adenylylsulfate kinase (EC 2.7.1.25);Ontology_term=KEGG_ENZYME:2.7.1.25
HiC_scaffold_1	FIG	CDS	1197418	1198074	.	-	1	ID=fig|205975.9.peg.1171;Name=Two-component transcriptional response regulator%2C NarL/FixJ family
HiC_scaffold_1	FIG	CDS	1198572	1199954	.	+	0	ID=fig|205975.9.peg.1172;Name=hypothetical protein
HiC_scaffold_1	FIG	CDS	1200504	1200620	.	+	0	ID=fig|205975.9.peg.1173;Name=hypothetical protein
HiC_scaffold_1	FIG	CDS	1200701	1202959	.	+	2	ID=fig|205975.9.peg.1174;Name=hypothetical protein
HiC_scaffold_1	FIG	CDS	1203022	1204782	.	+	1	ID=fig|205975.9.peg.1175;Name=General secretion pathway protein E
HiC_scaffold_1	FIG	CDS	1204784	1206004	.	+	2	ID=fig|205975.9.peg.1176;Name=Type IV fimbrial assembly protein PilC
HiC_scaffold_1	FIG	CDS	1206017	1206454	.	+	2	ID=fig|205975.9.peg.1177;Name=General secretion pathway protein G
HiC_scaffold_1	FIG	CDS	1206462	1206923	.	+	0	ID=fig|205975.9.peg.1178;Name=hypothetical protein
HiC_scaffold_1	FIG	CDS	1206952	1207320	.	+	1	ID=fig|205975.9.peg.1179;Name=hypothetical protein
HiC_scaffold_1	FIG	CDS	1207370	1208020	.	+	2	ID=fig|205975.9.peg.1180;Name=hypothetical protein
HiC_scaffold_1	FIG	CDS	1208069	1208953	.	+	2	ID=fig|205975.9.peg.1181;Name=hypothetical protein
HiC_scaffold_1	FIG	CDS	1208946	1210037	.	+	0	ID=fig|205975.9.peg.1182;Name=hypothetical protein
HiC_scaffold_1	FIG	CDS	1210070	1210630	.	+	2	ID=fig|205975.9.peg.1183;Name=hypothetical protein
HiC_scaffold_1	FIG	CDS	1210627	1211202	.	+	1	ID=fig|205975.9.peg.1184;Name=hypothetical protein
HiC_scaffold_1	FIG	CDS	1211256	1213019	.	+	0	ID=fig|205975.9.peg.1185;Name=General secretion pathway protein A
HiC_scaffold_1	FIG	CDS	1213030	1213968	.	+	1	ID=fig|205975.9.peg.1186;Name=hypothetical protein
HiC_scaffold_1	FIG	CDS	1214395	1215096	.	+	1	ID=fig|205975.9.peg.1187;Name=hypothetical protein
HiC_scaffold_1	FIG	CDS	1215093	1216439	.	+	0	ID=fig|205975.9.peg.1188;Name=Sensory histidine kinase QseC
HiC_scaffold_1	FIG	CDS	1216515	1219166	.	+	0	ID=fig|205975.9.peg.1189;Name=hypothetical protein
HiC_scaffold_1	FIG	CDS	1219622	1222750	.	+	2	ID=fig|205975.9.peg.1190;Name=hypothetical protein
HiC_scaffold_1	FIG	CDS	1222766	1223032	.	+	2	ID=fig|205975.9.peg.1191;Name=hypothetical protein
HiC_scaffold_1	FIG	CDS	1223286	1226582	.	+	0	ID=fig|205975.9.peg.1192;Name=hypothetical protein
HiC_scaffold_1	FIG	CDS	1226679	1227992	.	+	0	ID=fig|205975.9.peg.1193;Name=hypothetical protein
HiC_scaffold_1	FIG	CDS	1228029	1228469	.	+	0	ID=fig|205975.9.peg.1194;Name=hypothetical protein
HiC_scaffold_1	FIG	CDS	1228911	1229138	.	+	0	ID=fig|205975.9.peg.1195;Name=hypothetical protein
HiC_scaffold_1	FIG	CDS	1229175	1230602	.	+	0	ID=fig|205975.9.peg.1196;Name=hypothetical protein
HiC_scaffold_1	FIG	CDS	1230618	1233302	.	+	0	ID=fig|205975.9.peg.1197;Name=hypothetical protein
HiC_scaffold_1	FIG	CDS	1233395	1234060	.	+	2	ID=fig|205975.9.peg.1198;Name=hypothetical protein
HiC_scaffold_1	FIG	CDS	1234178	1234309	.	-	2	ID=fig|205975.9.peg.1199;Name=hypothetical protein
HiC_scaffold_1	FIG	CDS	1234425	1237703	.	+	0	ID=fig|205975.9.peg.1200;Name=hypothetical protein
HiC_scaffold_1	FIG	CDS	1237913	1238488	.	+	2	ID=fig|205975.9.peg.1201;Name=hypothetical protein
HiC_scaffold_1	FIG	CDS	1238740	1238910	.	+	1	ID=fig|205975.9.peg.1202;Name=hypothetical protein
HiC_scaffold_1	FIG	CDS	1239031	1239279	.	+	1	ID=fig|205975.9.peg.1203;Name=hypothetical protein
HiC_scaffold_1	FIG	CDS	1239289	1240410	.	+	1	ID=fig|205975.9.peg.1204;Name=hypothetical protein
HiC_scaffold_1	FIG	CDS	1240874	1241617	.	+	2	ID=fig|205975.9.peg.1205;Name=hypothetical protein
HiC_scaffold_1	FIG	CDS	1241779	1242633	.	+	1	ID=fig|205975.9.peg.1206;Name=hypothetical protein
HiC_scaffold_1	FIG	CDS	1242754	1248807	.	+	1	ID=fig|205975.9.peg.1207;Name=hypothetical protein
HiC_scaffold_1	FIG	CDS	1248833	1250470	.	+	2	ID=fig|205975.9.peg.1208;Name=hypothetical protein
HiC_scaffold_1	FIG	CDS	1250679	1253597	.	-	0	ID=fig|205975.9.peg.1209;Name=hypothetical protein
HiC_scaffold_1	FIG	CDS	1253822	1255867	.	-	2	ID=fig|205975.9.peg.1210;Name=hypothetical protein
HiC_scaffold_1	FIG	CDS	1255854	1257173	.	-	0	ID=fig|205975.9.peg.1211;Name=Thioredoxin reductase (EC 1.8.1.9);Ontology_term=KEGG_ENZYME:1.8.1.9
HiC_scaffold_1	FIG	CDS	1257309	1257620	.	+	0	ID=fig|205975.9.peg.1212;Name=hypothetical protein
HiC_scaffold_1	FIG	CDS	1257624	1258280	.	-	0	ID=fig|205975.9.peg.1213;Name=Two-component transcriptional response regulator%2C NarL/FixJ family
HiC_scaffold_1	FIG	CDS	1258733	1258918	.	+	2	ID=fig|205975.9.peg.1214;Name=hypothetical protein
HiC_scaffold_1	FIG	CDS	1258954	1259070	.	+	1	ID=fig|205975.9.peg.1215;Name=hypothetical protein
HiC_scaffold_1	FIG	CDS	1259356	1260282	.	+	1	ID=fig|205975.9.peg.1216;Name=hypothetical protein
HiC_scaffold_1	FIG	CDS	1260345	1261106	.	+	0	ID=fig|205975.9.peg.1217;Name=hypothetical protein
HiC_scaffold_1	FIG	CDS	1261565	1263136	.	+	2	ID=fig|205975.9.peg.1218;Name=hypothetical protein
HiC_scaffold_1	FIG	CDS	1263172	1265475	.	+	1	ID=fig|205975.9.peg.1219;Name=Periplasmic deca-heme c-type cytochrome
HiC_scaffold_1	FIG	CDS	1265595	1265753	.	+	0	ID=fig|205975.9.peg.1220;Name=hypothetical protein
HiC_scaffold_1	FIG	CDS	1266065	1266280	.	-	2	ID=fig|205975.9.peg.1221;Name=hypothetical protein
HiC_scaffold_1	FIG	CDS	1266294	1267370	.	+	0	ID=fig|205975.9.peg.1222;Name=hypothetical protein
HiC_scaffold_1	FIG	CDS	1267543	1269447	.	+	1	ID=fig|205975.9.peg.1223;Name=hypothetical protein
HiC_scaffold_1	FIG	CDS	1270379	1270594	.	-	2	ID=fig|205975.9.peg.1224;Name=hypothetical protein
HiC_scaffold_1	FIG	CDS	1271024	1271335	.	-	2	ID=fig|205975.9.peg.1225;Name=Copper/silver efflux RND transporter%2C transmembrane protein CusA
HiC_scaffold_1	FIG	CDS	1271380	1271649	.	-	1	ID=fig|205975.9.peg.1226;Name=Multicopper oxidase
HiC_scaffold_1	FIG	CDS	1272317	1273165	.	+	2	ID=fig|205975.9.peg.1227;Name=hypothetical protein
HiC_scaffold_1	FIG	CDS	1273409	1275058	.	-	2	ID=fig|205975.9.peg.1228;Name=hypothetical protein
HiC_scaffold_1	FIG	CDS	1275694	1276884	.	+	1	ID=fig|205975.9.peg.1229;Name=hypothetical protein
HiC_scaffold_1	FIG	CDS	1276907	1277110	.	+	2	ID=fig|205975.9.peg.1230;Name=hypothetical protein
HiC_scaffold_1	FIG	CDS	1277340	1280435	.	+	0	ID=fig|205975.9.peg.1231;Name=hypothetical protein
HiC_scaffold_1	FIG	CDS	1280520	1281515	.	+	0	ID=fig|205975.9.peg.1232;Name=hypothetical protein
HiC_scaffold_1	FIG	CDS	1281547	1282464	.	+	1	ID=fig|205975.9.peg.1233;Name=hypothetical protein
HiC_scaffold_1	FIG	CDS	1282769	1283527	.	-	2	ID=fig|205975.9.peg.1234;Name=hypothetical protein
HiC_scaffold_1	FIG	CDS	1283965	1284960	.	-	1	ID=fig|205975.9.peg.1235;Name=hypothetical protein
HiC_scaffold_1	FIG	CDS	1284944	1285996	.	-	2	ID=fig|205975.9.peg.1236;Name=hypothetical protein
HiC_scaffold_1	FIG	CDS	1286000	1286914	.	-	2	ID=fig|205975.9.peg.1237;Name=hypothetical protein
HiC_scaffold_1	FIG	CDS	1286950	1288152	.	-	1	ID=fig|205975.9.peg.1238;Name=Putative glycosyltransferase
HiC_scaffold_1	FIG	CDS	1288145	1289554	.	-	2	ID=fig|205975.9.peg.1239;Name=hypothetical protein
HiC_scaffold_1	FIG	CDS	1289574	1291067	.	-	0	ID=fig|205975.9.peg.1240;Name=hypothetical protein
HiC_scaffold_1	FIG	CDS	1291165	1291953	.	-	1	ID=fig|205975.9.peg.1241;Name=3'(2')%2C5'-bisphosphate nucleotidase (EC 3.1.3.7);Ontology_term=KEGG_ENZYME:3.1.3.7
HiC_scaffold_1	FIG	CDS	1292071	1292955	.	-	1	ID=fig|205975.9.peg.1242;Name=hypothetical protein
HiC_scaffold_1	FIG	CDS	1292969	1293814	.	-	2	ID=fig|205975.9.peg.1243;Name=Polysaccharide biosynthesis protein
HiC_scaffold_1	FIG	CDS	1294401	1294751	.	-	0	ID=fig|205975.9.peg.1244;Name=hypothetical protein
HiC_scaffold_1	FIG	CDS	1294748	1296097	.	-	2	ID=fig|205975.9.peg.1245;Name=Polysaccharide biosynthesis protein
HiC_scaffold_1	FIG	CDS	1296094	1297320	.	-	1	ID=fig|205975.9.peg.1246;Name=Tyrosine-protein kinase (EC 2.7.10.2);Ontology_term=KEGG_ENZYME:2.7.10.2
HiC_scaffold_1	FIG	CDS	1297643	1297792	.	+	2	ID=fig|205975.9.peg.1247;Name=hypothetical protein
HiC_scaffold_1	FIG	CDS	1297840	1298520	.	+	1	ID=fig|205975.9.peg.1248;Name=Flagellar basal-body rod protein FlgF
HiC_scaffold_1	FIG	CDS	1298778	1299428	.	+	0	ID=fig|205975.9.peg.1249;Name=Flagellar basal-body rod protein FlgG
HiC_scaffold_1	FIG	CDS	1299485	1302592	.	+	2	ID=fig|205975.9.peg.1250;Name=RND efflux system%2C inner membrane transporter
HiC_scaffold_1	FIG	CDS	1302761	1304011	.	-	2	ID=fig|205975.9.peg.1251;Name=hypothetical protein
HiC_scaffold_1	FIG	CDS	1304040	1305167	.	-	0	ID=fig|205975.9.peg.1252;Name=Sulfide:quinone oxidoreductase%2C Type VI
HiC_scaffold_1	FIG	CDS	1305459	1305692	.	-	0	ID=fig|205975.9.peg.1253;Name=hypothetical protein
HiC_scaffold_1	FIG	CDS	1305820	1306881	.	-	1	ID=fig|205975.9.peg.1254;Name=hypothetical protein
HiC_scaffold_1	FIG	CDS	1306898	1307254	.	-	2	ID=fig|205975.9.peg.1255;Name=hypothetical protein
HiC_scaffold_1	FIG	CDS	1307547	1309334	.	+	0	ID=fig|205975.9.peg.1256;Name=Efflux ABC transporter%2C permease/ATP-binding protein mlr7818
HiC_scaffold_1	FIG	CDS	1309354	1310490	.	+	1	ID=fig|205975.9.peg.1257;Name=CCA tRNA nucleotidyltransferase (EC 2.7.7.72);Ontology_term=KEGG_ENZYME:2.7.7.72
HiC_scaffold_1	FIG	CDS	1310728	1312398	.	+	1	ID=fig|205975.9.peg.1258;Name=Nitrate/nitrite sensor protein
HiC_scaffold_1	FIG	CDS	1312402	1313067	.	+	1	ID=fig|205975.9.peg.1259;Name=Nitrate/nitrite response regulator protein
HiC_scaffold_1	FIG	CDS	1313257	1314684	.	-	1	ID=fig|205975.9.peg.1260;Name=Precorrin-2 oxidase (EC 1.3.1.76) @ Sirohydrochlorin ferrochelatase activity of CysG (EC 4.99.1.4) / Uroporphyrinogen-III methyltransferase (EC 2.1.1.107);Ontology_term=KEGG_ENZYME:1.3.1.76,KEGG_ENZYME:4.99.1.4,KEGG_ENZYME:2.1.1.107
HiC_scaffold_1	FIG	CDS	1314913	1315101	.	+	1	ID=fig|205975.9.peg.1261;Name=hypothetical protein
HiC_scaffold_1	FIG	CDS	1315161	1316201	.	-	0	ID=fig|205975.9.peg.1262;Name=Precorrin-2 oxidase (EC 1.3.1.76) @ Sirohydrochlorin ferrochelatase activity of CysG (EC 4.99.1.4) / Uroporphyrinogen-III methyltransferase (EC 2.1.1.107);Ontology_term=KEGG_ENZYME:1.3.1.76,KEGG_ENZYME:4.99.1.4,KEGG_ENZYME:2.1.1.107
HiC_scaffold_1	FIG	CDS	1316381	1316710	.	+	2	ID=fig|205975.9.peg.1263;Name=hypothetical protein
HiC_scaffold_1	FIG	CDS	1316865	1317095	.	+	0	ID=fig|205975.9.peg.1264;Name=UPF0033 protein RGE_33990
HiC_scaffold_1	FIG	CDS	1317131	1317613	.	+	2	ID=fig|205975.9.peg.1265;Name=Peroxiredoxin family protein
HiC_scaffold_1	FIG	CDS	1318034	1319332	.	-	2	ID=fig|205975.9.peg.1266;Name=hypothetical protein
HiC_scaffold_1	FIG	CDS	1319539	1320453	.	+	1	ID=fig|205975.9.peg.1267;Name=Transcriptional regulator%2C LysR family
HiC_scaffold_1	FIG	CDS	1320465	1320839	.	+	0	ID=fig|205975.9.peg.1268;Name=hypothetical protein
HiC_scaffold_1	FIG	CDS	1320925	1321989	.	+	1	ID=fig|205975.9.peg.1269;Name=Putative permease PerM ( YfgO)
HiC_scaffold_1	FIG	CDS	1322078	1322269	.	-	2	ID=fig|205975.9.peg.1270;Name=hypothetical protein
HiC_scaffold_1	FIG	CDS	1322472	1322768	.	+	0	ID=fig|205975.9.peg.1271;Name=Putative permease PerM ( YfgO)
HiC_scaffold_1	FIG	CDS	1322765	1323055	.	+	2	ID=fig|205975.9.peg.1272;Name=Putative permease PerM ( YfgO)
HiC_scaffold_1	FIG	CDS	1323161	1323352	.	-	2	ID=fig|205975.9.peg.1273;Name=hypothetical protein
HiC_scaffold_1	FIG	CDS	1323730	1324407	.	-	1	ID=fig|205975.9.peg.1274;Name=Transcriptional regulator%2C Crp/Fnr family
HiC_scaffold_1	FIG	CDS	1324424	1326808	.	-	2	ID=fig|205975.9.peg.1275;Name=hypothetical protein
HiC_scaffold_1	FIG	CDS	1327211	1330024	.	+	2	ID=fig|205975.9.peg.1276;Name=hypothetical protein
HiC_scaffold_1	FIG	CDS	1330099	1331505	.	-	1	ID=fig|205975.9.peg.1277;Name=Predicted ATPase related to phosphate starvation-inducible protein PhoH
HiC_scaffold_1	FIG	CDS	1331536	1332015	.	-	1	ID=fig|205975.9.peg.1278;Name=Thiol peroxidase%2C Bcp-type (EC 1.11.1.15);Ontology_term=KEGG_ENZYME:1.11.1.15
HiC_scaffold_1	FIG	CDS	1332036	1332272	.	-	0	ID=fig|205975.9.peg.1279;Name=Glycine cleavage system transcriptional antiactivator GcvR
HiC_scaffold_1	FIG	CDS	1332284	1332574	.	-	2	ID=fig|205975.9.peg.1280;Name=Glycine cleavage system transcriptional antiactivator GcvR
HiC_scaffold_1	FIG	CDS	1332784	1333683	.	+	1	ID=fig|205975.9.peg.1281;Name=4-hydroxy-tetrahydrodipicolinate synthase (EC 4.3.3.7);Ontology_term=KEGG_ENZYME:4.3.3.7
HiC_scaffold_1	FIG	CDS	1333746	1334900	.	+	0	ID=fig|205975.9.peg.1282;Name=hypothetical protein
HiC_scaffold_1	FIG	CDS	1334933	1335694	.	+	2	ID=fig|205975.9.peg.1283;Name=Metal-dependent hydrolases of the beta-lactamase superfamily I
HiC_scaffold_1	FIG	CDS	1335850	1337109	.	+	1	ID=fig|205975.9.peg.1284;Name=Sulfide:quinone oxidoreductase%2C Type I
HiC_scaffold_1	FIG	CDS	1337275	1337946	.	+	1	ID=fig|205975.9.peg.1285;Name=Retron-type RNA-directed DNA polymerase (EC 2.7.7.49);Ontology_term=KEGG_ENZYME:2.7.7.49
HiC_scaffold_1	FIG	CDS	1338148	1339542	.	+	1	ID=fig|205975.9.peg.1286;Name=(E)-4-hydroxy-3-methylbut-2-enyl-diphosphate synthase (flavodoxin) (EC 1.17.7.3);Ontology_term=KEGG_ENZYME:1.17.7.3
HiC_scaffold_1	FIG	CDS	1339533	1339910	.	+	0	ID=fig|205975.9.peg.1287;Name=(E)-4-hydroxy-3-methylbut-2-enyl-diphosphate synthase (flavodoxin) (EC 1.17.7.3);Ontology_term=KEGG_ENZYME:1.17.7.3
HiC_scaffold_1	FIG	CDS	1339983	1340228	.	-	0	ID=fig|205975.9.peg.1288;Name=hypothetical protein
HiC_scaffold_1	FIG	CDS	1340714	1340935	.	+	2	ID=fig|205975.9.peg.1289;Name=Transposase
HiC_scaffold_1	FIG	CDS	1341392	1341676	.	-	2	ID=fig|205975.9.peg.1290;Name=hypothetical protein
HiC_scaffold_1	FIG	CDS	1341720	1341839	.	-	0	ID=fig|205975.9.peg.1291;Name=hypothetical protein
HiC_scaffold_1	FIG	CDS	1342738	1343472	.	+	1	ID=fig|205975.9.peg.1292;Name=hypothetical protein
HiC_scaffold_1	FIG	CDS	1344004	1344759	.	+	1	ID=fig|205975.9.peg.1293;Name=(E)-4-hydroxy-3-methylbut-2-enyl-diphosphate synthase (flavodoxin) (EC 1.17.7.3);Ontology_term=KEGG_ENZYME:1.17.7.3
HiC_scaffold_1	FIG	CDS	1344936	1345127	.	+	0	ID=fig|205975.9.peg.1294;Name=hypothetical protein
HiC_scaffold_1	FIG	CDS	1345131	1346108	.	+	0	ID=fig|205975.9.peg.1295;Name=hypothetical protein
HiC_scaffold_1	FIG	CDS	1346263	1346781	.	+	1	ID=fig|205975.9.peg.1296;Name=hypothetical protein
HiC_scaffold_1	FIG	CDS	1346955	1347458	.	+	0	ID=fig|205975.9.peg.1297;Name=hypothetical protein
HiC_scaffold_1	FIG	CDS	1347514	1347897	.	-	1	ID=fig|205975.9.peg.1298;Name=Nitrogen fixation-related protein
HiC_scaffold_1	FIG	CDS	1347905	1348309	.	-	2	ID=fig|205975.9.peg.1299;Name=hypothetical protein
HiC_scaffold_1	FIG	CDS	1348413	1349120	.	-	0	ID=fig|205975.9.peg.1300;Name=Fumarate and nitrate reduction regulatory protein
HiC_scaffold_1	FIG	CDS	1349171	1349311	.	-	2	ID=fig|205975.9.peg.1301;Name=hypothetical protein
HiC_scaffold_1	FIG	CDS	1349356	1350375	.	+	1	ID=fig|205975.9.peg.1302;Name=hypothetical protein
HiC_scaffold_1	FIG	CDS	1350403	1351920	.	+	1	ID=fig|205975.9.peg.1303;Name=hypothetical protein
HiC_scaffold_1	FIG	CDS	1352012	1353904	.	+	2	ID=fig|205975.9.peg.1304;Name=Bis-ABC ATPase Uup
HiC_scaffold_1	FIG	CDS	1353926	1354357	.	+	2	ID=fig|205975.9.peg.1305;Name=hypothetical protein
HiC_scaffold_1	FIG	CDS	1354377	1354520	.	-	0	ID=fig|205975.9.peg.1306;Name=hypothetical protein
HiC_scaffold_1	FIG	CDS	1354674	1355213	.	-	0	ID=fig|205975.9.peg.1307;Name=hypothetical protein
HiC_scaffold_1	FIG	CDS	1355235	1355750	.	+	0	ID=fig|205975.9.peg.1308;Name=Chemotaxis regulator - transmits chemoreceptor signals to flagellar motor components CheY
HiC_scaffold_1	FIG	CDS	1355952	1356272	.	+	0	ID=fig|205975.9.peg.1309;Name=hypothetical protein
HiC_scaffold_1	FIG	CDS	1356475	1358739	.	+	1	ID=fig|205975.9.peg.1310;Name=Sulfite dehydrogenase (quinone)%2C molybdopterin-containing subunit SoeA (EC 1.8.5.6);Ontology_term=KEGG_ENZYME:1.8.5.6
HiC_scaffold_1	FIG	CDS	1358812	1359387	.	+	1	ID=fig|205975.9.peg.1311;Name=Sulfite dehydrogenase (quinone)%2C molybdopterin-containing subunit SoeA (EC 1.8.5.6);Ontology_term=KEGG_ENZYME:1.8.5.6
HiC_scaffold_1	FIG	CDS	1359418	1360143	.	+	1	ID=fig|205975.9.peg.1312;Name=Sulfite dehydrogenase (quinone)%2C iron-sulfur subunit SoeB (EC 1.8.5.6);Ontology_term=KEGG_ENZYME:1.8.5.6
HiC_scaffold_1	FIG	CDS	1360227	1361204	.	+	0	ID=fig|205975.9.peg.1313;Name=Sulfite dehydrogenase (quinone)%2C membrane-anchor subunit SoeC (EC 1.8.5.6);Ontology_term=KEGG_ENZYME:1.8.5.6
HiC_scaffold_1	FIG	CDS	1361251	1362030	.	+	1	ID=fig|205975.9.peg.1314;Name=hypothetical protein
HiC_scaffold_1	FIG	CDS	1362077	1362421	.	+	2	ID=fig|205975.9.peg.1315;Name=Sulfite dehydrogenase (quinone)%2C iron-sulfur subunit SoeB (EC 1.8.5.6);Ontology_term=KEGG_ENZYME:1.8.5.6
HiC_scaffold_1	FIG	CDS	1362578	1363555	.	+	2	ID=fig|205975.9.peg.1316;Name=Sulfite dehydrogenase (quinone)%2C membrane-anchor subunit SoeC (EC 1.8.5.6);Ontology_term=KEGG_ENZYME:1.8.5.6
HiC_scaffold_1	FIG	CDS	1363602	1364411	.	+	0	ID=fig|205975.9.peg.1317;Name=hypothetical protein
HiC_scaffold_1	FIG	CDS	1364516	1364791	.	+	2	ID=fig|205975.9.peg.1318;Name=hypothetical protein
HiC_scaffold_1	FIG	CDS	1364793	1365416	.	-	0	ID=fig|205975.9.peg.1319;Name=Transcriptional regulator%2C AcrR family
HiC_scaffold_1	FIG	CDS	1365661	1366128	.	+	1	ID=fig|205975.9.peg.1320;Name=hypothetical protein
HiC_scaffold_1	FIG	CDS	1366164	1366652	.	+	0	ID=fig|205975.9.peg.1321;Name=hypothetical protein
HiC_scaffold_1	FIG	CDS	1366659	1369808	.	+	0	ID=fig|205975.9.peg.1322;Name=hypothetical protein
HiC_scaffold_1	FIG	CDS	1369847	1370530	.	+	2	ID=fig|205975.9.peg.1323;Name=tRNA threonylcarbamoyladenosine biosynthesis protein TsaB
HiC_scaffold_1	FIG	CDS	1371028	1372110	.	-	1	ID=fig|205975.9.peg.1324;Name=hypothetical protein
HiC_scaffold_1	FIG	CDS	1372166	1372699	.	-	2	ID=fig|205975.9.peg.1325;Name=Starvation lipoprotein Slp paralog
HiC_scaffold_1	FIG	CDS	1372709	1373266	.	-	2	ID=fig|205975.9.peg.1326;Name=Starvation lipoprotein Slp paralog
HiC_scaffold_1	FIG	CDS	1373432	1374289	.	-	2	ID=fig|205975.9.peg.1327;Name=hypothetical protein
HiC_scaffold_1	FIG	CDS	1374435	1375484	.	-	0	ID=fig|205975.9.peg.1328;Name=hypothetical protein
HiC_scaffold_1	FIG	CDS	1375490	1376359	.	-	2	ID=fig|205975.9.peg.1329;Name=hypothetical protein
HiC_scaffold_1	FIG	CDS	1376577	1377803	.	+	0	ID=fig|205975.9.peg.1330;Name=D-glycerate 2-kinase (EC 2.7.1.165);Ontology_term=KEGG_ENZYME:2.7.1.165
HiC_scaffold_1	FIG	CDS	1377803	1378618	.	+	2	ID=fig|205975.9.peg.1331;Name=FIG00005326: uncharacterized protein
HiC_scaffold_1	FIG	CDS	1378637	1379368	.	-	2	ID=fig|205975.9.peg.1332;Name=UDP-2%2C3-diacylglucosamine diphosphatase (EC 3.6.1.54);Ontology_term=KEGG_ENZYME:3.6.1.54
HiC_scaffold_1	FIG	CDS	1379480	1379968	.	-	2	ID=fig|205975.9.peg.1333;Name=Peptidyl-prolyl cis-trans isomerase PpiB (EC 5.2.1.8);Ontology_term=KEGG_ENZYME:5.2.1.8
HiC_scaffold_1	FIG	CDS	1380018	1380587	.	-	0	ID=fig|205975.9.peg.1334;Name=Peptidyl-prolyl cis-trans isomerase PpiB (EC 5.2.1.8);Ontology_term=KEGG_ENZYME:5.2.1.8
HiC_scaffold_1	FIG	CDS	1380963	1381202	.	-	0	ID=fig|205975.9.peg.1335;Name=hypothetical protein
HiC_scaffold_1	FIG	CDS	1381221	1381805	.	-	0	ID=fig|205975.9.peg.1336;Name=UDP-2%2C3-diacylglucosamine diphosphatase (EC 3.6.1.54);Ontology_term=KEGG_ENZYME:3.6.1.54
HiC_scaffold_1	FIG	CDS	1381917	1382405	.	-	0	ID=fig|205975.9.peg.1337;Name=Peptidyl-prolyl cis-trans isomerase PpiB (EC 5.2.1.8);Ontology_term=KEGG_ENZYME:5.2.1.8
HiC_scaffold_1	FIG	CDS	1382457	1383026	.	-	0	ID=fig|205975.9.peg.1338;Name=Peptidyl-prolyl cis-trans isomerase PpiB (EC 5.2.1.8);Ontology_term=KEGG_ENZYME:5.2.1.8
HiC_scaffold_1	FIG	CDS	1383264	1384871	.	+	0	ID=fig|205975.9.peg.1339;Name=hypothetical protein
HiC_scaffold_1	FIG	CDS	1384957	1386387	.	+	1	ID=fig|205975.9.peg.1340;Name=Cysteinyl-tRNA synthetase (EC 6.1.1.16);Ontology_term=KEGG_ENZYME:6.1.1.16
HiC_scaffold_1	FIG	CDS	1386688	1388352	.	+	1	ID=fig|205975.9.peg.1341;Name=Methyl-accepting chemotaxis sensor/transducer protein
HiC_scaffold_1	FIG	CDS	1388541	1388729	.	-	0	ID=fig|205975.9.peg.1342;Name=FIG001592: Phosphocarrier protein kinase/phosphorylase%2C nitrogen regulation associated
HiC_scaffold_1	FIG	CDS	1388867	1389391	.	-	2	ID=fig|205975.9.peg.1343;Name=Adenosine (5')-pentaphospho-(5'')-adenosine pyrophosphohydrolase
HiC_scaffold_1	FIG	CDS	1389560	1390222	.	+	2	ID=fig|205975.9.peg.1344;Name=Phosphoserine phosphatase (EC 3.1.3.3);Ontology_term=KEGG_ENZYME:3.1.3.3
HiC_scaffold_1	FIG	CDS	1390349	1390582	.	+	2	ID=fig|205975.9.peg.1345;Name=hypothetical protein
HiC_scaffold_1	FIG	CDS	1390573	1390974	.	-	1	ID=fig|205975.9.peg.1346;Name=hypothetical protein
HiC_scaffold_1	FIG	CDS	1391157	1391558	.	+	0	ID=fig|205975.9.peg.1347;Name=hypothetical protein
HiC_scaffold_1	FIG	CDS	1391752	1394403	.	+	1	ID=fig|205975.9.peg.1348;Name=CRISPR-associated helicase Cas3
HiC_scaffold_1	FIG	CDS	1394387	1395994	.	+	2	ID=fig|205975.9.peg.1349;Name=CRISPR-associated protein%2C Cse1 family
HiC_scaffold_1	FIG	CDS	1395975	1396493	.	+	0	ID=fig|205975.9.peg.1350;Name=CRISPR-associated protein%2C Cse2 family
HiC_scaffold_1	FIG	CDS	1396499	1397665	.	+	2	ID=fig|205975.9.peg.1351;Name=CRISPR-associated protein%2C Cse4 family
HiC_scaffold_1	FIG	CDS	1397670	1398413	.	+	0	ID=fig|205975.9.peg.1352;Name=CRISPR-associated protein%2C Cas5e family
HiC_scaffold_1	FIG	CDS	1398410	1399105	.	+	2	ID=fig|205975.9.peg.1353;Name=hypothetical protein
HiC_scaffold_1	FIG	CDS	1399102	1399431	.	+	1	ID=fig|205975.9.peg.1354;Name=CRISPR-associated protein Cas1
HiC_scaffold_1	FIG	CDS	1399433	1399996	.	+	2	ID=fig|205975.9.peg.1355;Name=CRISPR-associated protein Cas1
HiC_scaffold_1	FIG	CDS	1399974	1400267	.	+	0	ID=fig|205975.9.peg.1356;Name=CRISPR-associated protein Cas2
HiC_scaffold_1	FIG	CDS	1400425	1400538	.	+	1	ID=fig|205975.9.peg.1357;Name=hypothetical protein
HiC_scaffold_1	FIG	CDS	1401292	1401744	.	-	1	ID=fig|205975.9.peg.1358;Name=hypothetical protein
HiC_scaffold_1	FIG	CDS	1401844	1402392	.	-	1	ID=fig|205975.9.peg.1359;Name=hypothetical protein
HiC_scaffold_1	FIG	CDS	1403232	1403807	.	+	0	ID=fig|205975.9.peg.1360;Name=hypothetical protein
HiC_scaffold_1	FIG	CDS	1403873	1404091	.	+	2	ID=fig|205975.9.peg.1361;Name=hypothetical protein
HiC_scaffold_1	FIG	CDS	1404210	1404377	.	+	0	ID=fig|205975.9.peg.1362;Name=hypothetical protein
HiC_scaffold_1	FIG	CDS	1404374	1404595	.	+	2	ID=fig|205975.9.peg.1363;Name=hypothetical protein
HiC_scaffold_1	FIG	CDS	1404653	1404769	.	+	2	ID=fig|205975.9.peg.1364;Name=hypothetical protein
HiC_scaffold_1	FIG	CDS	1404856	1407090	.	+	1	ID=fig|205975.9.peg.1365;Name=hypothetical protein
HiC_scaffold_1	FIG	CDS	1407103	1409151	.	+	1	ID=fig|205975.9.peg.1366;Name=hypothetical protein
HiC_scaffold_1	FIG	CDS	1409339	1409680	.	+	2	ID=fig|205975.9.peg.1367;Name=Protoporphyrinogen IX oxidase%2C aerobic%2C HemY (EC 1.3.3.4);Ontology_term=KEGG_ENZYME:1.3.3.4
HiC_scaffold_1	FIG	CDS	1409670	1410350	.	+	0	ID=fig|205975.9.peg.1368;Name=hypothetical protein
HiC_scaffold_1	FIG	CDS	1410497	1411912	.	+	2	ID=fig|205975.9.peg.1369;Name=Protoporphyrinogen IX oxidase%2C aerobic%2C HemY (EC 1.3.3.4);Ontology_term=KEGG_ENZYME:1.3.3.4
HiC_scaffold_1	FIG	CDS	1411937	1412248	.	+	2	ID=fig|205975.9.peg.1370;Name=hypothetical protein
HiC_scaffold_1	FIG	CDS	1412239	1414854	.	+	1	ID=fig|205975.9.peg.1371;Name=hypothetical protein
HiC_scaffold_1	FIG	CDS	1414851	1416260	.	+	0	ID=fig|205975.9.peg.1372;Name=Response regulator of zinc sigma-54-dependent two-component system
HiC_scaffold_1	FIG	CDS	1416305	1417687	.	-	2	ID=fig|205975.9.peg.1373;Name=Para-aminobenzoate synthase%2C aminase component (EC 2.6.1.85);Ontology_term=KEGG_ENZYME:2.6.1.85
HiC_scaffold_1	FIG	CDS	1417940	1418239	.	+	2	ID=fig|205975.9.peg.1374;Name=hypothetical protein
HiC_scaffold_1	FIG	CDS	1418472	1418969	.	-	0	ID=fig|205975.9.peg.1375;Name=Para-aminobenzoate synthase%2C aminase component (EC 2.6.1.85);Ontology_term=KEGG_ENZYME:2.6.1.85
HiC_scaffold_1	FIG	CDS	1419117	1420412	.	-	0	ID=fig|205975.9.peg.1376;Name=Adenylosuccinate synthetase (EC 6.3.4.4);Ontology_term=KEGG_ENZYME:6.3.4.4
HiC_scaffold_1	FIG	CDS	1420673	1421854	.	-	2	ID=fig|205975.9.peg.1377;Name=ATP phosphoribosyltransferase regulatory subunit (EC 2.4.2.17);Ontology_term=KEGG_ENZYME:2.4.2.17
HiC_scaffold_1	FIG	CDS	1421863	1422048	.	-	1	ID=fig|205975.9.peg.1378;Name=hypothetical protein
HiC_scaffold_1	FIG	CDS	1422151	1423017	.	-	1	ID=fig|205975.9.peg.1379;Name=HflC protein
HiC_scaffold_1	FIG	CDS	1423017	1424171	.	-	0	ID=fig|205975.9.peg.1380;Name=HflK protein
HiC_scaffold_1	FIG	CDS	1424158	1424319	.	-	1	ID=fig|205975.9.peg.1381;Name=hypothetical protein
HiC_scaffold_1	FIG	CDS	1424659	1425120	.	-	1	ID=fig|205975.9.peg.1382;Name=HflK protein
HiC_scaffold_1	FIG	CDS	1425107	1425268	.	-	2	ID=fig|205975.9.peg.1383;Name=hypothetical protein
HiC_scaffold_1	FIG	CDS	1425348	1426631	.	-	0	ID=fig|205975.9.peg.1384;Name=Ribosome LSU-associated GTP-binding protein HflX
HiC_scaffold_1	FIG	CDS	1426734	1427000	.	-	0	ID=fig|205975.9.peg.1385;Name=RNA-binding protein Hfq
HiC_scaffold_1	FIG	CDS	1427265	1429178	.	-	0	ID=fig|205975.9.peg.1386;Name=Peptidyl-prolyl cis-trans isomerase PpiD (EC 5.2.1.8);Ontology_term=KEGG_ENZYME:5.2.1.8
HiC_scaffold_1	FIG	CDS	1429425	1429697	.	-	0	ID=fig|205975.9.peg.1387;Name=DNA-binding protein HU-beta
HiC_scaffold_1	FIG	CDS	1429868	1432285	.	-	2	ID=fig|205975.9.peg.1388;Name=ATP-dependent protease La (EC 3.4.21.53) Type I;Ontology_term=KEGG_ENZYME:3.4.21.53
HiC_scaffold_1	FIG	CDS	1432458	1432577	.	+	0	ID=fig|205975.9.peg.1389;Name=hypothetical protein
HiC_scaffold_1	FIG	CDS	1432622	1433902	.	-	2	ID=fig|205975.9.peg.1390;Name=ATP-dependent Clp protease ATP-binding subunit ClpX
HiC_scaffold_1	FIG	CDS	1434085	1434726	.	-	1	ID=fig|205975.9.peg.1391;Name=ATP-dependent Clp protease proteolytic subunit ClpP (EC 3.4.21.92);Ontology_term=KEGG_ENZYME:3.4.21.92
HiC_scaffold_1	FIG	CDS	1434834	1436126	.	-	0	ID=fig|205975.9.peg.1392;Name=Cell division trigger factor (EC 5.2.1.8);Ontology_term=KEGG_ENZYME:5.2.1.8
HiC_scaffold_1	FIG	CDS	1436351	1436479	.	+	2	ID=fig|205975.9.peg.1393;Name=hypothetical protein
HiC_scaffold_1	FIG	CDS	1436558	1438144	.	+	2	ID=fig|205975.9.peg.1394;Name=Na+/H+ antiporter NhaD type
HiC_scaffold_1	FIG	CDS	1438264	1440516	.	-	1	ID=fig|205975.9.peg.1395;Name=DNA topoisomerase IV subunit A (EC 5.99.1.3);Ontology_term=KEGG_ENZYME:5.99.1.3
HiC_scaffold_1	FIG	CDS	1440584	1441222	.	-	2	ID=fig|205975.9.peg.1396;Name=hypothetical protein
HiC_scaffold_1	FIG	CDS	1441296	1442258	.	-	0	ID=fig|205975.9.peg.1397;Name=hypothetical protein
HiC_scaffold_1	FIG	CDS	1442428	1442865	.	-	1	ID=fig|205975.9.peg.1398;Name=hypothetical protein
HiC_scaffold_1	FIG	CDS	1443052	1443192	.	+	1	ID=fig|205975.9.peg.1399;Name=hypothetical protein
HiC_scaffold_1	FIG	CDS	1443386	1443640	.	+	2	ID=fig|205975.9.peg.1400;Name=FIG152265: Sodium:solute symporter associated protein
HiC_scaffold_1	FIG	CDS	1443656	1445440	.	+	2	ID=fig|205975.9.peg.1401;Name=Acetate permease ActP (cation/acetate symporter)
HiC_scaffold_1	FIG	CDS	1445668	1447533	.	+	1	ID=fig|205975.9.peg.1402;Name=Predicted signal-transduction protein containing cAMP-binding and CBS domains
HiC_scaffold_1	FIG	CDS	1447537	1448229	.	+	1	ID=fig|205975.9.peg.1403;Name=DNA polymerase III epsilon subunit (EC 2.7.7.7);Ontology_term=KEGG_ENZYME:2.7.7.7
HiC_scaffold_1	FIG	CDS	1448249	1448821	.	+	2	ID=fig|205975.9.peg.1404;Name=hypothetical protein
HiC_scaffold_1	FIG	CDS	1448922	1450868	.	+	0	ID=fig|205975.9.peg.1405;Name=Acetyl-CoA synthetase (EC 6.2.1.1);Ontology_term=KEGG_ENZYME:6.2.1.1
HiC_scaffold_1	FIG	CDS	1450952	1451818	.	+	2	ID=fig|205975.9.peg.1406;Name=Benzoyl-CoA oxygenase%2C A subunit (EC 1.18.1.2);Ontology_term=KEGG_ENZYME:1.18.1.2
HiC_scaffold_1	FIG	CDS	1451846	1451962	.	+	2	ID=fig|205975.9.peg.1407;Name=hypothetical protein
HiC_scaffold_1	FIG	CDS	1452259	1452378	.	-	1	ID=fig|205975.9.peg.1408;Name=hypothetical protein
HiC_scaffold_1	FIG	CDS	1452738	1453604	.	+	0	ID=fig|205975.9.peg.1409;Name=Benzoyl-CoA oxygenase%2C A subunit (EC 1.18.1.2);Ontology_term=KEGG_ENZYME:1.18.1.2
HiC_scaffold_1	FIG	CDS	1453647	1455053	.	-	0	ID=fig|205975.9.peg.1410;Name=Integron integrase IntIPac
HiC_scaffold_1	FIG	CDS	1455066	1455215	.	+	0	ID=fig|205975.9.peg.1411;Name=hypothetical protein
HiC_scaffold_1	FIG	CDS	1455227	1455811	.	+	2	ID=fig|205975.9.peg.1412;Name=hypothetical protein
HiC_scaffold_1	FIG	CDS	1455860	1456384	.	+	2	ID=fig|205975.9.peg.1413;Name=hypothetical protein
HiC_scaffold_1	FIG	CDS	1456528	1457112	.	+	1	ID=fig|205975.9.peg.1414;Name=hypothetical protein
HiC_scaffold_1	FIG	CDS	1457114	1457875	.	+	2	ID=fig|205975.9.peg.1415;Name=hypothetical protein
HiC_scaffold_1	FIG	CDS	1457875	1458522	.	+	1	ID=fig|205975.9.peg.1416;Name=hypothetical protein
HiC_scaffold_1	FIG	CDS	1458878	1459306	.	+	2	ID=fig|205975.9.peg.1417;Name=hypothetical protein
HiC_scaffold_1	FIG	CDS	1460023	1460142	.	-	1	ID=fig|205975.9.peg.1418;Name=hypothetical protein
HiC_scaffold_1	FIG	CDS	1460711	1460800	.	-	2	ID=fig|205975.9.peg.1419;Name=hypothetical protein
HiC_scaffold_1	FIG	CDS	1460797	1461288	.	-	1	ID=fig|205975.9.peg.1420;Name=hypothetical protein
HiC_scaffold_1	FIG	CDS	1461300	1461776	.	-	0	ID=fig|205975.9.peg.1421;Name=hypothetical protein
HiC_scaffold_1	FIG	CDS	1462187	1462384	.	+	2	ID=fig|205975.9.peg.1422;Name=hypothetical protein
HiC_scaffold_1	FIG	CDS	1462397	1462945	.	+	2	ID=fig|205975.9.peg.1423;Name=hypothetical protein
HiC_scaffold_1	FIG	CDS	1463028	1463210	.	-	0	ID=fig|205975.9.peg.1424;Name=hypothetical protein
HiC_scaffold_1	FIG	CDS	1464522	1465136	.	+	0	ID=fig|205975.9.peg.1425;Name=hypothetical protein
HiC_scaffold_1	FIG	CDS	1465265	1466089	.	-	2	ID=fig|205975.9.peg.1426;Name=hypothetical protein
HiC_scaffold_1	FIG	CDS	1466291	1466557	.	+	2	ID=fig|205975.9.peg.1427;Name=hypothetical protein
HiC_scaffold_1	FIG	CDS	1466937	1467158	.	+	0	ID=fig|205975.9.peg.1428;Name=Glutamine--fructose-6-phosphate aminotransferase [isomerizing] (EC 2.6.1.16);Ontology_term=KEGG_ENZYME:2.6.1.16
HiC_scaffold_1	FIG	CDS	1467294	1467398	.	+	0	ID=fig|205975.9.peg.1429;Name=hypothetical protein
HiC_scaffold_1	FIG	CDS	1467402	1468436	.	+	0	ID=fig|205975.9.peg.1430;Name=hypothetical protein
HiC_scaffold_1	FIG	CDS	1468508	1468720	.	+	2	ID=fig|205975.9.peg.1431;Name=GDP-mannose 4%2C6-dehydratase (EC 4.2.1.47);Ontology_term=KEGG_ENZYME:4.2.1.47
HiC_scaffold_1	FIG	CDS	1468837	1469121	.	+	1	ID=fig|205975.9.peg.1432;Name=hypothetical protein
HiC_scaffold_1	FIG	CDS	1469158	1469553	.	+	1	ID=fig|205975.9.peg.1433;Name=FIG001353: Acetyltransferase
HiC_scaffold_1	FIG	CDS	1469871	1470032	.	+	0	ID=fig|205975.9.peg.1434;Name=hypothetical protein
HiC_scaffold_1	FIG	CDS	1470108	1470479	.	+	0	ID=fig|205975.9.peg.1435;Name=hypothetical protein
HiC_scaffold_1	FIG	CDS	1470749	1470955	.	+	2	ID=fig|205975.9.peg.1436;Name=Cold shock protein of CSP family
HiC_scaffold_1	FIG	CDS	1471712	1473814	.	-	2	ID=fig|205975.9.peg.1437;Name=UPF0313 [4Fe-4S] protein YgiQ
HiC_scaffold_1	FIG	CDS	1473972	1475417	.	-	0	ID=fig|205975.9.peg.1438;Name=hypothetical protein
HiC_scaffold_1	FIG	CDS	1476066	1476578	.	+	0	ID=fig|205975.9.peg.1439;Name=Transcriptional regulator MraZ
HiC_scaffold_1	FIG	CDS	1476578	1477516	.	+	2	ID=fig|205975.9.peg.1440;Name=16S rRNA (cytosine(1402)-N(4))-methyltransferase (EC 2.1.1.199);Ontology_term=KEGG_ENZYME:2.1.1.199
HiC_scaffold_1	FIG	CDS	1477513	1477785	.	+	1	ID=fig|205975.9.peg.1441;Name=Cell division protein FtsL
HiC_scaffold_1	FIG	CDS	1477788	1479521	.	+	0	ID=fig|205975.9.peg.1442;Name=Cell division protein FtsI [Peptidoglycan synthetase] (EC 2.4.1.129);Ontology_term=KEGG_ENZYME:2.4.1.129
HiC_scaffold_1	FIG	CDS	1479521	1481062	.	+	2	ID=fig|205975.9.peg.1443;Name=UDP-N-acetylmuramoyl-dipeptide--2%2C6-diaminopimelate ligase (EC 6.3.2.13);Ontology_term=KEGG_ENZYME:6.3.2.13
HiC_scaffold_1	FIG	CDS	1481065	1482147	.	+	1	ID=fig|205975.9.peg.1444;Name=Phospho-N-acetylmuramoyl-pentapeptide-transferase (EC 2.7.8.13);Ontology_term=KEGG_ENZYME:2.7.8.13
HiC_scaffold_1	FIG	CDS	1482156	1483511	.	+	0	ID=fig|205975.9.peg.1445;Name=UDP-N-acetylmuramoyl-L-alanine--D-glutamate ligase (EC 6.3.2.9);Ontology_term=KEGG_ENZYME:6.3.2.9
HiC_scaffold_1	FIG	CDS	1483508	1484707	.	+	2	ID=fig|205975.9.peg.1446;Name=Peptidoglycan glycosyltransferase FtsW (EC 2.4.1.129);Ontology_term=KEGG_ENZYME:2.4.1.129
HiC_scaffold_1	FIG	CDS	1484692	1485771	.	+	1	ID=fig|205975.9.peg.1447;Name=UDP-N-acetylglucosamine--N-acetylmuramyl-(pentapeptide) pyrophosphoryl-undecaprenol N-acetylglucosamine transferase (EC 2.4.1.227);Ontology_term=KEGG_ENZYME:2.4.1.227
HiC_scaffold_1	FIG	CDS	1485768	1487207	.	+	0	ID=fig|205975.9.peg.1448;Name=UDP-N-acetylmuramate--L-alanine ligase (EC 6.3.2.8);Ontology_term=KEGG_ENZYME:6.3.2.8
HiC_scaffold_1	FIG	CDS	1487204	1487398	.	+	2	ID=fig|205975.9.peg.1449;Name=hypothetical protein
HiC_scaffold_1	FIG	CDS	1487395	1488294	.	+	1	ID=fig|205975.9.peg.1450;Name=UDP-N-acetylenolpyruvoylglucosamine reductase (EC 1.3.1.98);Ontology_term=KEGG_ENZYME:1.3.1.98
HiC_scaffold_1	FIG	CDS	1488291	1489103	.	+	0	ID=fig|205975.9.peg.1451;Name=Cell division protein FtsQ
HiC_scaffold_1	FIG	CDS	1489104	1490339	.	+	0	ID=fig|205975.9.peg.1452;Name=Cell division protein FtsA
HiC_scaffold_1	FIG	CDS	1490397	1491572	.	+	0	ID=fig|205975.9.peg.1453;Name=Cell division protein FtsZ
HiC_scaffold_1	FIG	CDS	1491760	1492671	.	+	1	ID=fig|205975.9.peg.1454;Name=UDP-3-O-[3-hydroxymyristoyl] N-acetylglucosamine deacetylase (EC 3.5.1.108);Ontology_term=KEGG_ENZYME:3.5.1.108
HiC_scaffold_1	FIG	CDS	1492911	1493120	.	+	0	ID=fig|205975.9.peg.1455;Name=hypothetical protein
HiC_scaffold_1	FIG	CDS	1493310	1496738	.	+	0	ID=fig|205975.9.peg.1456;Name=hypothetical protein
HiC_scaffold_1	FIG	CDS	1496812	1497291	.	-	1	ID=fig|205975.9.peg.1457;Name=hypothetical protein
HiC_scaffold_1	FIG	CDS	1497383	1498321	.	+	2	ID=fig|205975.9.peg.1458;Name=hypothetical protein
HiC_scaffold_1	FIG	CDS	1498518	1501334	.	+	0	ID=fig|205975.9.peg.1459;Name=Protein translocase subunit SecA
HiC_scaffold_1	FIG	CDS	1501337	1502539	.	+	2	ID=fig|205975.9.peg.1460;Name=Glutamate N-acetyltransferase (EC 2.3.1.35) @ N-acetylglutamate synthase (EC 2.3.1.1);Ontology_term=KEGG_ENZYME:2.3.1.35,KEGG_ENZYME:2.3.1.1
HiC_scaffold_1	FIG	CDS	1502520	1502672	.	+	0	ID=fig|205975.9.peg.1461;Name=hypothetical protein
HiC_scaffold_1	FIG	CDS	1502666	1503607	.	+	2	ID=fig|205975.9.peg.1462;Name=Mutator MutT protein (7%2C8-dihydro-8-oxoguanine-triphosphatase) (EC 3.6.1.-) / Thiazole tautomerase TenI-like domain;Ontology_term=KEGG_ENZYME:3.6.1.-
HiC_scaffold_1	FIG	CDS	1503621	1504013	.	-	0	ID=fig|205975.9.peg.1463;Name=hypothetical protein
HiC_scaffold_1	FIG	CDS	1504175	1506250	.	+	2	ID=fig|205975.9.peg.1464;Name=hypothetical protein
HiC_scaffold_1	FIG	CDS	1506256	1507614	.	+	1	ID=fig|205975.9.peg.1465;Name=hypothetical protein
HiC_scaffold_1	FIG	CDS	1507817	1509016	.	+	2	ID=fig|205975.9.peg.1466;Name=hypothetical protein
HiC_scaffold_1	FIG	CDS	1509043	1509879	.	-	1	ID=fig|205975.9.peg.1467;Name=hypothetical protein
HiC_scaffold_1	FIG	CDS	1509885	1511033	.	-	0	ID=fig|205975.9.peg.1468;Name=hypothetical protein
HiC_scaffold_1	FIG	CDS	1511040	1511156	.	-	0	ID=fig|205975.9.peg.1469;Name=hypothetical protein
HiC_scaffold_1	FIG	CDS	1511392	1511706	.	+	1	ID=fig|205975.9.peg.1470;Name=hypothetical protein
HiC_scaffold_1	FIG	CDS	1511956	1512576	.	+	1	ID=fig|205975.9.peg.1471;Name=Phosphate transport regulator (distant homolog of PhoU)
HiC_scaffold_1	FIG	CDS	1512754	1513152	.	+	1	ID=fig|205975.9.peg.1472;Name=Probable low-affinity inorganic phosphate transporter
HiC_scaffold_1	FIG	CDS	1513570	1514814	.	+	1	ID=fig|205975.9.peg.1473;Name=hypothetical protein
HiC_scaffold_1	FIG	CDS	1514907	1515500	.	-	0	ID=fig|205975.9.peg.1474;Name=hypothetical protein
HiC_scaffold_1	FIG	CDS	1515534	1516862	.	+	0	ID=fig|205975.9.peg.1475;Name=diguanylate cyclase/phosphodiesterase (GGDEF & EAL domains) with PAS/PAC sensor(s)
HiC_scaffold_1	FIG	CDS	1517189	1517428	.	-	2	ID=fig|205975.9.peg.1476;Name=hypothetical protein
HiC_scaffold_1	FIG	CDS	1517620	1517847	.	-	1	ID=fig|205975.9.peg.1477;Name=hypothetical protein
HiC_scaffold_1	FIG	CDS	1518164	1518799	.	-	2	ID=fig|205975.9.peg.1478;Name=hypothetical protein
HiC_scaffold_1	FIG	CDS	1518895	1519548	.	+	1	ID=fig|205975.9.peg.1479;Name=hypothetical protein
HiC_scaffold_1	FIG	CDS	1519812	1521413	.	+	0	ID=fig|205975.9.peg.1480;Name=Putative glutathione-regulated potassium-efflux system protein KefB
HiC_scaffold_1	FIG	CDS	1521474	1522832	.	+	0	ID=fig|205975.9.peg.1481;Name=Na+/H+ antiporter NhaA type
HiC_scaffold_1	FIG	CDS	1522851	1524032	.	-	0	ID=fig|205975.9.peg.1482;Name=diguanylate cyclase/phosphodiesterase (GGDEF & EAL domains) with PAS/PAC sensor(s)
HiC_scaffold_1	FIG	CDS	1524025	1524417	.	-	1	ID=fig|205975.9.peg.1483;Name=hypothetical protein
HiC_scaffold_1	FIG	CDS	1524414	1526504	.	-	0	ID=fig|205975.9.peg.1484;Name=hypothetical protein
HiC_scaffold_1	FIG	CDS	1526945	1527064	.	-	2	ID=fig|205975.9.peg.1485;Name=hypothetical protein
HiC_scaffold_1	FIG	CDS	1527201	1528808	.	-	0	ID=fig|205975.9.peg.1486;Name=diguanylate cyclase/phosphodiesterase (GGDEF & EAL domains) with PAS/PAC sensor(s)
HiC_scaffold_1	FIG	CDS	1528857	1530278	.	-	0	ID=fig|205975.9.peg.1487;Name=hypothetical protein
HiC_scaffold_1	FIG	CDS	1530761	1532521	.	-	2	ID=fig|205975.9.peg.1488;Name=hypothetical protein
HiC_scaffold_1	FIG	CDS	1532655	1533701	.	+	0	ID=fig|205975.9.peg.1489;Name=Methyl-accepting chemotaxis sensor/transducer protein
HiC_scaffold_1	FIG	CDS	1533750	1533950	.	+	0	ID=fig|205975.9.peg.1490;Name=hypothetical protein
HiC_scaffold_1	FIG	CDS	1534207	1534482	.	+	1	ID=fig|205975.9.peg.1491;Name=DNA-directed RNA polymerase omega subunit (EC 2.7.7.6);Ontology_term=KEGG_ENZYME:2.7.7.6
HiC_scaffold_1	FIG	CDS	1534584	1536770	.	+	0	ID=fig|205975.9.peg.1492;Name=Guanosine-3'%2C5'-bis(diphosphate) 3'-pyrophosphohydrolase (EC 3.1.7.2) / GTP pyrophosphokinase (EC 2.7.6.5)%2C (p)ppGpp synthetase II;Ontology_term=KEGG_ENZYME:3.1.7.2,KEGG_ENZYME:2.7.6.5
HiC_scaffold_1	FIG	CDS	1536859	1537038	.	+	1	ID=fig|205975.9.peg.1493;Name=hypothetical protein
HiC_scaffold_1	FIG	CDS	1537465	1537620	.	+	1	ID=fig|205975.9.peg.1494;Name=hypothetical protein
HiC_scaffold_1	FIG	CDS	1537617	1537748	.	+	0	ID=fig|205975.9.peg.1495;Name=hypothetical protein
HiC_scaffold_1	FIG	CDS	1538339	1538719	.	+	2	ID=fig|205975.9.peg.1496;Name=RidA/YER057c/UK114 superfamily protein
HiC_scaffold_1	FIG	CDS	1538885	1539853	.	+	2	ID=fig|205975.9.peg.1497;Name=TRAP transporter solute receptor%2C TAXI family precursor
HiC_scaffold_1	FIG	CDS	1539920	1541641	.	+	2	ID=fig|205975.9.peg.1498;Name=TRAP-type uncharacterized transport system%2C fused permease component
HiC_scaffold_1	FIG	CDS	1541709	1542428	.	+	0	ID=fig|205975.9.peg.1499;Name=hypothetical protein
HiC_scaffold_1	FIG	CDS	1542462	1543019	.	+	0	ID=fig|205975.9.peg.1500;Name=hypothetical protein
HiC_scaffold_1	FIG	CDS	1543090	1543224	.	+	1	ID=fig|205975.9.peg.1501;Name=hypothetical protein
HiC_scaffold_1	FIG	CDS	1543231	1543647	.	-	1	ID=fig|205975.9.peg.1502;Name=UPF0047 protein YjbQ
HiC_scaffold_1	FIG	CDS	1543709	1545811	.	+	2	ID=fig|205975.9.peg.1503;Name=ATP-dependent DNA helicase RecG (EC 3.6.4.12);Ontology_term=KEGG_ENZYME:3.6.4.12
HiC_scaffold_1	FIG	CDS	1546005	1546772	.	+	0	ID=fig|205975.9.peg.1504;Name=Molybdenum ABC transporter%2C substrate-binding protein ModA
HiC_scaffold_1	FIG	CDS	1546772	1547446	.	+	2	ID=fig|205975.9.peg.1505;Name=Molybdenum ABC transporter permease protein ModB
HiC_scaffold_1	FIG	CDS	1547449	1548516	.	+	1	ID=fig|205975.9.peg.1506;Name=Molybdenum ABC transporter ATP-binding protein ModC
HiC_scaffold_1	FIG	CDS	1548562	1549101	.	+	1	ID=fig|205975.9.peg.1507;Name=Nucleoprotein/polynucleotide-associated enzyme
HiC_scaffold_1	FIG	CDS	1549279	1549857	.	+	1	ID=fig|205975.9.peg.1508;Name=Chorismate--pyruvate lyase (EC 4.1.3.40);Ontology_term=KEGG_ENZYME:4.1.3.40
HiC_scaffold_1	FIG	CDS	1549854	1550765	.	+	0	ID=fig|205975.9.peg.1509;Name=4-hydroxybenzoate polyprenyltransferase (EC 2.5.1.39);Ontology_term=KEGG_ENZYME:2.5.1.39
HiC_scaffold_1	FIG	CDS	1550873	1551415	.	+	2	ID=fig|205975.9.peg.1510;Name=Transposase and inactivated derivatives
HiC_scaffold_1	FIG	CDS	1551538	1554138	.	-	1	ID=fig|205975.9.peg.1511;Name=hypothetical protein
HiC_scaffold_1	FIG	CDS	1554141	1554353	.	+	0	ID=fig|205975.9.peg.1512;Name=hypothetical protein
HiC_scaffold_1	FIG	CDS	1554364	1556220	.	-	1	ID=fig|205975.9.peg.1513;Name=hypothetical protein
HiC_scaffold_1	FIG	CDS	1557057	1558073	.	-	0	ID=fig|205975.9.peg.1514;Name=Mlr6568 protein
HiC_scaffold_1	FIG	CDS	1558077	1559630	.	-	0	ID=fig|205975.9.peg.1515;Name=hypothetical protein
HiC_scaffold_1	FIG	CDS	1559649	1562537	.	-	0	ID=fig|205975.9.peg.1516;Name=hypothetical protein
HiC_scaffold_1	FIG	CDS	1562553	1565186	.	-	0	ID=fig|205975.9.peg.1517;Name=hypothetical protein
HiC_scaffold_1	FIG	CDS	1565183	1566784	.	-	2	ID=fig|205975.9.peg.1518;Name=T6SS baseplate protein J-like component
HiC_scaffold_1	FIG	CDS	1566917	1567156	.	+	2	ID=fig|205975.9.peg.1519;Name=DNA ligase (ATP) (EC 6.5.1.1);Ontology_term=KEGG_ENZYME:6.5.1.1
HiC_scaffold_1	FIG	CDS	1567293	1567439	.	-	0	ID=fig|205975.9.peg.1520;Name=hypothetical protein
HiC_scaffold_1	FIG	CDS	1567423	1568604	.	-	1	ID=fig|205975.9.peg.1521;Name=hypothetical protein
HiC_scaffold_1	FIG	CDS	1568711	1568827	.	+	2	ID=fig|205975.9.peg.1522;Name=hypothetical protein
HiC_scaffold_1	FIG	CDS	1568970	1569242	.	+	0	ID=fig|205975.9.peg.1523;Name=hypothetical protein
HiC_scaffold_1	FIG	CDS	1569262	1570989	.	-	1	ID=fig|205975.9.peg.1524;Name=hypothetical protein
HiC_scaffold_1	FIG	CDS	1571094	1572203	.	+	0	ID=fig|205975.9.peg.1525;Name=Hydrolase%2C alpha/beta fold family functionally coupled to Phosphoribulokinase
HiC_scaffold_1	FIG	CDS	1572399	1572512	.	+	0	ID=fig|205975.9.peg.1526;Name=hypothetical protein
HiC_scaffold_1	FIG	CDS	1572620	1573576	.	+	2	ID=fig|205975.9.peg.1527;Name=Hydrolase%2C alpha/beta fold family functionally coupled to Phosphoribulokinase
HiC_scaffold_1	FIG	CDS	1573597	1574034	.	-	1	ID=fig|205975.9.peg.1528;Name=Sulfur acceptor protein > iron-sulfur cluster assembly SufE
HiC_scaffold_1	FIG	CDS	1574129	1574461	.	-	2	ID=fig|205975.9.peg.1529;Name=PaaD-like protein (DUF59) involved in Fe-S cluster assembly
HiC_scaffold_1	FIG	CDS	1574454	1575776	.	-	0	ID=fig|205975.9.peg.1530;Name=Iron-sulfur cluster assembly protein SufD
HiC_scaffold_1	FIG	CDS	1575773	1576525	.	-	2	ID=fig|205975.9.peg.1531;Name=Iron-sulfur cluster assembly ATPase protein SufC
HiC_scaffold_1	FIG	CDS	1576569	1578014	.	-	0	ID=fig|205975.9.peg.1532;Name=Iron-sulfur cluster assembly protein SufB
HiC_scaffold_1	FIG	CDS	1578154	1578372	.	-	1	ID=fig|205975.9.peg.1533;Name=hypothetical protein
HiC_scaffold_1	FIG	CDS	1578620	1581073	.	-	2	ID=fig|205975.9.peg.1534;Name=hypothetical protein
HiC_scaffold_1	FIG	CDS	1581163	1581513	.	+	1	ID=fig|205975.9.peg.1535;Name=hypothetical protein
HiC_scaffold_1	FIG	CDS	1581740	1581967	.	+	2	ID=fig|205975.9.peg.1536;Name=hypothetical protein
HiC_scaffold_1	FIG	CDS	1582121	1582405	.	+	2	ID=fig|205975.9.peg.1537;Name=hypothetical protein
HiC_scaffold_1	FIG	CDS	1582475	1583608	.	+	2	ID=fig|205975.9.peg.1538;Name=hypothetical protein
HiC_scaffold_1	FIG	CDS	1583663	1583827	.	+	2	ID=fig|205975.9.peg.1539;Name=hypothetical protein
HiC_scaffold_1	FIG	CDS	1584404	1584610	.	+	2	ID=fig|205975.9.peg.1540;Name=hypothetical protein
HiC_scaffold_1	FIG	CDS	1584991	1585575	.	+	1	ID=fig|205975.9.peg.1541;Name=hypothetical protein
HiC_scaffold_1	FIG	CDS	1585717	1585971	.	+	1	ID=fig|205975.9.peg.1542;Name=YefM protein (antitoxin to YoeB)
HiC_scaffold_1	FIG	CDS	1585964	1586230	.	+	2	ID=fig|205975.9.peg.1543;Name=YoeB toxin protein
HiC_scaffold_1	FIG	CDS	1586227	1586841	.	+	1	ID=fig|205975.9.peg.1544;Name=hypothetical protein
HiC_scaffold_1	FIG	CDS	1587117	1588145	.	+	0	ID=fig|205975.9.peg.1545;Name=dTDP-glucose 4%2C6-dehydratase (EC 4.2.1.46);Ontology_term=KEGG_ENZYME:4.2.1.46
HiC_scaffold_1	FIG	CDS	1588142	1588453	.	+	2	ID=fig|205975.9.peg.1546;Name=dTDP-glucose 4%2C6-dehydratase (EC 4.2.1.46);Ontology_term=KEGG_ENZYME:4.2.1.46
HiC_scaffold_1	FIG	CDS	1588487	1588858	.	+	2	ID=fig|205975.9.peg.1547;Name=hypothetical protein
HiC_scaffold_1	FIG	CDS	1588923	1589798	.	+	0	ID=fig|205975.9.peg.1548;Name=Glucose-1-phosphate thymidylyltransferase (EC 2.7.7.24);Ontology_term=KEGG_ENZYME:2.7.7.24
HiC_scaffold_1	FIG	CDS	1589801	1590424	.	+	2	ID=fig|205975.9.peg.1549;Name=dTDP-4-dehydrorhamnose 3%2C5-epimerase (EC 5.1.3.13);Ontology_term=KEGG_ENZYME:5.1.3.13
HiC_scaffold_1	FIG	CDS	1590490	1591461	.	+	1	ID=fig|205975.9.peg.1550;Name=dTDP-4-dehydrorhamnose reductase (EC 1.1.1.133);Ontology_term=KEGG_ENZYME:1.1.1.133
HiC_scaffold_1	FIG	CDS	1592025	1593443	.	+	0	ID=fig|205975.9.peg.1551;Name=Capsular polysaccharide export system periplasmic protein KpsD
HiC_scaffold_1	FIG	CDS	1593516	1594025	.	+	0	ID=fig|205975.9.peg.1552;Name=hypothetical protein
HiC_scaffold_1	FIG	CDS	1594028	1595992	.	+	2	ID=fig|205975.9.peg.1553;Name=Glycosyltransferase
HiC_scaffold_1	FIG	CDS	1595986	1597437	.	+	1	ID=fig|205975.9.peg.1554;Name=Mannose-1-phosphate guanylyltransferase (EC 2.7.7.13) / Mannose-6-phosphate isomerase (EC 5.3.1.8);Ontology_term=KEGG_ENZYME:2.7.7.13,KEGG_ENZYME:5.3.1.8
HiC_scaffold_1	FIG	CDS	1597464	1599611	.	+	0	ID=fig|205975.9.peg.1555;Name=hypothetical protein
HiC_scaffold_1	FIG	CDS	1599973	1601922	.	-	1	ID=fig|205975.9.peg.1556;Name=hypothetical protein
HiC_scaffold_1	FIG	CDS	1602131	1604164	.	-	2	ID=fig|205975.9.peg.1557;Name=hypothetical protein
HiC_scaffold_1	FIG	CDS	1604440	1605744	.	+	1	ID=fig|205975.9.peg.1558;Name=hypothetical protein
HiC_scaffold_1	FIG	CDS	1606139	1606663	.	+	2	ID=fig|205975.9.peg.1559;Name=hypothetical protein
HiC_scaffold_1	FIG	CDS	1606678	1608012	.	+	1	ID=fig|205975.9.peg.1560;Name=T6SS component TssK (ImpJ/VasE)
HiC_scaffold_1	FIG	CDS	1608019	1609356	.	+	1	ID=fig|205975.9.peg.1561;Name=T6SS outer membrane component TssL (ImpK/VasF) / OmpA/MotB domain
HiC_scaffold_1	FIG	CDS	1609356	1612940	.	+	0	ID=fig|205975.9.peg.1562;Name=T6SS component TssM (IcmF/VasK)
HiC_scaffold_1	FIG	CDS	1612922	1613740	.	+	2	ID=fig|205975.9.peg.1563;Name=T6SS associated component TagF (ImpM)
HiC_scaffold_1	FIG	CDS	1613737	1614492	.	+	1	ID=fig|205975.9.peg.1564;Name=hypothetical protein
HiC_scaffold_1	FIG	CDS	1614489	1618805	.	+	0	ID=fig|205975.9.peg.1565;Name=hypothetical protein
HiC_scaffold_1	FIG	CDS	1618809	1620761	.	+	0	ID=fig|205975.9.peg.1566;Name=hypothetical protein
HiC_scaffold_1	FIG	CDS	1621027	1621965	.	+	1	ID=fig|205975.9.peg.1567;Name=hypothetical protein
HiC_scaffold_1	FIG	CDS	1622093	1622353	.	-	2	ID=fig|205975.9.peg.1568;Name=hypothetical protein
HiC_scaffold_1	FIG	CDS	1622368	1624983	.	-	1	ID=fig|205975.9.peg.1569;Name=hypothetical protein
HiC_scaffold_1	FIG	CDS	1625012	1633126	.	-	2	ID=fig|205975.9.peg.1570;Name=hypothetical protein
HiC_scaffold_1	FIG	CDS	1633556	1633864	.	+	2	ID=fig|205975.9.peg.1571;Name=hypothetical protein
HiC_scaffold_1	FIG	CDS	1633885	1634460	.	+	1	ID=fig|205975.9.peg.1572;Name=hypothetical protein
HiC_scaffold_1	FIG	CDS	1634457	1635467	.	+	0	ID=fig|205975.9.peg.1573;Name=hypothetical protein
HiC_scaffold_1	FIG	CDS	1635467	1636165	.	+	2	ID=fig|205975.9.peg.1574;Name=hypothetical protein
HiC_scaffold_1	FIG	CDS	1636187	1639978	.	+	2	ID=fig|205975.9.peg.1575;Name=Type IV fimbrial biogenesis protein PilY1
HiC_scaffold_1	FIG	CDS	1640006	1640407	.	+	2	ID=fig|205975.9.peg.1576;Name=hypothetical protein
HiC_scaffold_1	FIG	CDS	1640636	1641085	.	+	2	ID=fig|205975.9.peg.1577;Name=hypothetical protein
HiC_scaffold_1	FIG	CDS	1641118	1642059	.	-	1	ID=fig|205975.9.peg.1578;Name=4-hydroxy-3-methylbut-2-enyl diphosphate reductase (EC 1.17.7.4);Ontology_term=KEGG_ENZYME:1.17.7.4
HiC_scaffold_1	FIG	CDS	1642056	1642529	.	-	0	ID=fig|205975.9.peg.1579;Name=hypothetical protein
HiC_scaffold_1	FIG	CDS	1642671	1642868	.	+	0	ID=fig|205975.9.peg.1580;Name=hypothetical protein
HiC_scaffold_1	FIG	CDS	1642935	1643075	.	-	0	ID=fig|205975.9.peg.1581;Name=hypothetical protein
HiC_scaffold_1	FIG	CDS	1643390	1643719	.	+	2	ID=fig|205975.9.peg.1582;Name=hypothetical protein
HiC_scaffold_1	FIG	CDS	1643712	1644470	.	+	0	ID=fig|205975.9.peg.1583;Name=hypothetical protein
HiC_scaffold_1	FIG	CDS	1644555	1644767	.	+	0	ID=fig|205975.9.peg.1584;Name=hypothetical protein
HiC_scaffold_1	FIG	CDS	1644834	1644974	.	-	0	ID=fig|205975.9.peg.1585;Name=hypothetical protein
HiC_scaffold_1	FIG	CDS	1645289	1645618	.	+	2	ID=fig|205975.9.peg.1586;Name=hypothetical protein
HiC_scaffold_1	FIG	CDS	1645618	1646481	.	+	1	ID=fig|205975.9.peg.1587;Name=hypothetical protein
HiC_scaffold_1	FIG	CDS	1646715	1648046	.	+	0	ID=fig|205975.9.peg.1588;Name=Ribosomal protein S12p Asp88 (E. coli) methylthiotransferase (EC 2.8.4.4);Ontology_term=KEGG_ENZYME:2.8.4.4
HiC_scaffold_1	FIG	CDS	1648104	1648304	.	-	0	ID=fig|205975.9.peg.1589;Name=Uncharacterized membrane protein RSP_0589
HiC_scaffold_1	FIG	CDS	1648436	1650034	.	+	2	ID=fig|205975.9.peg.1590;Name=hypothetical protein
HiC_scaffold_1	FIG	CDS	1650268	1650576	.	+	1	ID=fig|205975.9.peg.1591;Name=hypothetical protein
HiC_scaffold_1	FIG	CDS	1650573	1650977	.	-	0	ID=fig|205975.9.peg.1592;Name=hypothetical protein
HiC_scaffold_1	FIG	CDS	1651366	1651695	.	+	1	ID=fig|205975.9.peg.1593;Name=hypothetical protein
HiC_scaffold_1	FIG	CDS	1651768	1652304	.	-	1	ID=fig|205975.9.peg.1594;Name=hypothetical protein
HiC_scaffold_1	FIG	CDS	1652329	1652781	.	-	1	ID=fig|205975.9.peg.1595;Name=hypothetical protein
HiC_scaffold_1	FIG	CDS	1652856	1655228	.	-	0	ID=fig|205975.9.peg.1596;Name=hypothetical protein
HiC_scaffold_1	FIG	CDS	1656228	1656665	.	-	0	ID=fig|205975.9.peg.1597;Name=hypothetical protein
HiC_scaffold_1	FIG	CDS	1656669	1658219	.	-	0	ID=fig|205975.9.peg.1598;Name=hypothetical protein
HiC_scaffold_1	FIG	CDS	1658232	1658408	.	-	0	ID=fig|205975.9.peg.1599;Name=hypothetical protein
HiC_scaffold_1	FIG	CDS	1658405	1659385	.	-	2	ID=fig|205975.9.peg.1600;Name=COG1180: Radical SAM%2C Pyruvate-formate lyase-activating enzyme like
HiC_scaffold_1	FIG	CDS	1659382	1659648	.	-	1	ID=fig|205975.9.peg.1601;Name=hypothetical protein
HiC_scaffold_1	FIG	CDS	1659719	1663357	.	-	2	ID=fig|205975.9.peg.1602;Name=hypothetical protein
HiC_scaffold_1	FIG	CDS	1663518	1664102	.	-	0	ID=fig|205975.9.peg.1603;Name=CDP-diacylglycerol--glycerol-3-phosphate 3-phosphatidyltransferase (EC 2.7.8.5);Ontology_term=KEGG_ENZYME:2.7.8.5
HiC_scaffold_1	FIG	CDS	1664109	1665941	.	-	0	ID=fig|205975.9.peg.1604;Name=Excinuclease ABC subunit C
HiC_scaffold_1	FIG	CDS	1666062	1666685	.	-	0	ID=fig|205975.9.peg.1605;Name=Uracil-DNA glycosylase%2C family 5 (EC 3.2.2.27);Ontology_term=KEGG_ENZYME:3.2.2.27
HiC_scaffold_1	FIG	CDS	1666685	1667380	.	-	2	ID=fig|205975.9.peg.1606;Name=BarA-associated response regulator UvrY ( GacA SirA)
HiC_scaffold_1	FIG	CDS	1667442	1667930	.	-	0	ID=fig|205975.9.peg.1607;Name=hypothetical protein
HiC_scaffold_1	FIG	CDS	1668038	1668415	.	-	2	ID=fig|205975.9.peg.1608;Name=Thioredoxin
HiC_scaffold_1	FIG	CDS	1668575	1669207	.	-	2	ID=fig|205975.9.peg.1609;Name=Adenylate kinase (EC 2.7.4.3);Ontology_term=KEGG_ENZYME:2.7.4.3
HiC_scaffold_1	FIG	CDS	1669224	1669400	.	+	0	ID=fig|205975.9.peg.1610;Name=hypothetical protein
HiC_scaffold_1	FIG	CDS	1669434	1671341	.	-	0	ID=fig|205975.9.peg.1611;Name=Chaperone protein HtpG
HiC_scaffold_1	FIG	CDS	1671578	1673212	.	+	2	ID=fig|205975.9.peg.1612;Name=Phosphoglucomutase (EC 5.4.2.2);Ontology_term=KEGG_ENZYME:5.4.2.2
HiC_scaffold_1	FIG	CDS	1673512	1675242	.	+	1	ID=fig|205975.9.peg.1613;Name=hypothetical protein
HiC_scaffold_1	FIG	CDS	1675239	1676807	.	+	0	ID=fig|205975.9.peg.1614;Name=hypothetical protein
HiC_scaffold_1	FIG	CDS	1676885	1677202	.	+	2	ID=fig|205975.9.peg.1615;Name=hypothetical protein
HiC_scaffold_1	FIG	CDS	1677366	1679453	.	-	0	ID=fig|205975.9.peg.1616;Name=TonB-dependent receptor
HiC_scaffold_1	FIG	CDS	1679847	1681052	.	-	0	ID=fig|205975.9.peg.1617;Name=hypothetical protein
HiC_scaffold_1	FIG	CDS	1681049	1681693	.	-	2	ID=fig|205975.9.peg.1618;Name=hypothetical protein
HiC_scaffold_1	FIG	CDS	1681690	1682124	.	-	1	ID=fig|205975.9.peg.1619;Name=Biopolymer transport protein ExbD/TolR
HiC_scaffold_1	FIG	CDS	1682103	1682468	.	-	0	ID=fig|205975.9.peg.1620;Name=MotA/TolQ/ExbB proton channel family protein
HiC_scaffold_1	FIG	CDS	1682515	1683867	.	-	1	ID=fig|205975.9.peg.1621;Name=MotA/TolQ/ExbB proton channel family protein
HiC_scaffold_1	FIG	CDS	1683864	1684640	.	-	0	ID=fig|205975.9.peg.1622;Name=TonB system biopolymer transport component%3B Chromosome segregation ATPase
HiC_scaffold_1	FIG	CDS	1684999	1685964	.	+	1	ID=fig|205975.9.peg.1623;Name=Malyl-CoA lyase (EC 4.1.3.24);Ontology_term=KEGG_ENZYME:4.1.3.24
HiC_scaffold_1	FIG	CDS	1686158	1686973	.	+	2	ID=fig|205975.9.peg.1624;Name=Uncharacterized protein DUF547
HiC_scaffold_1	FIG	CDS	1687005	1688408	.	+	0	ID=fig|205975.9.peg.1625;Name=hypothetical protein
HiC_scaffold_1	FIG	CDS	1688527	1688853	.	+	1	ID=fig|205975.9.peg.1626;Name=hypothetical protein
HiC_scaffold_1	FIG	CDS	1688945	1690507	.	+	2	ID=fig|205975.9.peg.1627;Name=Glycolate dehydrogenase (EC 1.1.99.14)%2C subunit GlcD;Ontology_term=KEGG_ENZYME:1.1.99.14
HiC_scaffold_1	FIG	CDS	1690508	1691569	.	+	2	ID=fig|205975.9.peg.1628;Name=Glycolate dehydrogenase (EC 1.1.99.14)%2C FAD-binding subunit GlcE;Ontology_term=KEGG_ENZYME:1.1.99.14
HiC_scaffold_1	FIG	CDS	1691876	1692079	.	+	2	ID=fig|205975.9.peg.1629;Name=hypothetical protein
HiC_scaffold_1	FIG	CDS	1692938	1693570	.	+	2	ID=fig|205975.9.peg.1630;Name=hypothetical protein
HiC_scaffold_1	FIG	CDS	1693567	1693788	.	+	1	ID=fig|205975.9.peg.1631;Name=hypothetical protein
HiC_scaffold_1	FIG	CDS	1694326	1694796	.	+	1	ID=fig|205975.9.peg.1632;Name=hypothetical protein
HiC_scaffold_1	FIG	CDS	1694940	1695374	.	+	0	ID=fig|205975.9.peg.1633;Name=hypothetical protein
HiC_scaffold_1	FIG	CDS	1695579	1697291	.	+	0	ID=fig|205975.9.peg.1634;Name=Type IV fimbrial assembly%2C ATPase PilB
HiC_scaffold_1	FIG	CDS	1697295	1698533	.	+	0	ID=fig|205975.9.peg.1635;Name=Type IV fimbrial assembly protein PilC
HiC_scaffold_1	FIG	CDS	1698615	1699490	.	+	0	ID=fig|205975.9.peg.1636;Name=Leader peptidase (Prepilin peptidase) (EC 3.4.23.43) / N-methyltransferase (EC 2.1.1.-);Ontology_term=KEGG_ENZYME:3.4.23.43,KEGG_ENZYME:2.1.1.-
HiC_scaffold_1	FIG	CDS	1699472	1700095	.	+	2	ID=fig|205975.9.peg.1637;Name=Dephospho-CoA kinase (EC 2.7.1.24);Ontology_term=KEGG_ENZYME:2.7.1.24
HiC_scaffold_1	FIG	CDS	1700186	1700500	.	+	2	ID=fig|205975.9.peg.1638;Name=LSU ribosomal protein L21p
HiC_scaffold_1	FIG	CDS	1700513	1700770	.	+	2	ID=fig|205975.9.peg.1639;Name=LSU ribosomal protein L27p
HiC_scaffold_1	FIG	CDS	1700964	1702034	.	+	0	ID=fig|205975.9.peg.1640;Name=GTP-binding protein Obg
HiC_scaffold_1	FIG	CDS	1702041	1703165	.	+	0	ID=fig|205975.9.peg.1641;Name=Glutamate 5-kinase (EC 2.7.2.11) / RNA-binding C-terminal domain PUA;Ontology_term=KEGG_ENZYME:2.7.2.11
HiC_scaffold_1	FIG	CDS	1703286	1703546	.	-	0	ID=fig|205975.9.peg.1642;Name=SSU ribosomal protein S20p
HiC_scaffold_1	FIG	CDS	1703770	1705260	.	+	1	ID=fig|205975.9.peg.1643;Name=Peptidoglycan lipid II flippase MurJ
HiC_scaffold_1	FIG	CDS	1705407	1706336	.	+	0	ID=fig|205975.9.peg.1644;Name=FMN adenylyltransferase (EC 2.7.7.2) / Riboflavin kinase (EC 2.7.1.26);Ontology_term=KEGG_ENZYME:2.7.7.2,KEGG_ENZYME:2.7.1.26
HiC_scaffold_1	FIG	CDS	1706487	1709315	.	+	0	ID=fig|205975.9.peg.1645;Name=Isoleucyl-tRNA synthetase (EC 6.1.1.5);Ontology_term=KEGG_ENZYME:6.1.1.5
HiC_scaffold_1	FIG	CDS	1709323	1709796	.	+	1	ID=fig|205975.9.peg.1646;Name=Lipoprotein signal peptidase (EC 3.4.23.36);Ontology_term=KEGG_ENZYME:3.4.23.36
HiC_scaffold_1	FIG	CDS	1709895	1710284	.	+	0	ID=fig|205975.9.peg.1647;Name=hypothetical protein
HiC_scaffold_1	FIG	CDS	1710455	1712296	.	-	2	ID=fig|205975.9.peg.1648;Name=Circadian input kinase A
HiC_scaffold_1	FIG	CDS	1712686	1715964	.	-	1	ID=fig|205975.9.peg.1649;Name=hypothetical protein
HiC_scaffold_1	FIG	CDS	1716107	1716217	.	-	2	ID=fig|205975.9.peg.1650;Name=hypothetical protein
HiC_scaffold_1	FIG	CDS	1716246	1716368	.	-	0	ID=fig|205975.9.peg.1651;Name=hypothetical protein
HiC_scaffold_1	FIG	CDS	1716358	1717656	.	-	1	ID=fig|205975.9.peg.1652;Name=hypothetical protein
HiC_scaffold_1	FIG	CDS	1717757	1718326	.	+	2	ID=fig|205975.9.peg.1653;Name=hypothetical protein
HiC_scaffold_1	FIG	CDS	1718359	1719903	.	-	1	ID=fig|205975.9.peg.1654;Name=hypothetical protein
HiC_scaffold_1	FIG	CDS	1720096	1720899	.	-	1	ID=fig|205975.9.peg.1655;Name=Endonuclease/exonuclease/phosphatase family protein
HiC_scaffold_1	FIG	CDS	1721049	1721660	.	-	0	ID=fig|205975.9.peg.1656;Name=Cytochrome c4
HiC_scaffold_1	FIG	CDS	1721659	1721826	.	+	1	ID=fig|205975.9.peg.1657;Name=hypothetical protein
HiC_scaffold_1	FIG	CDS	1721855	1722121	.	+	2	ID=fig|205975.9.peg.1658;Name=hypothetical protein
HiC_scaffold_1	FIG	CDS	1722142	1722702	.	-	1	ID=fig|205975.9.peg.1659;Name=hypothetical protein
HiC_scaffold_1	FIG	CDS	1722706	1723122	.	+	1	ID=fig|205975.9.peg.1660;Name=hypothetical protein
HiC_scaffold_1	FIG	CDS	1723190	1723783	.	-	2	ID=fig|205975.9.peg.1661;Name=hypothetical protein
HiC_scaffold_1	FIG	CDS	1723844	1724317	.	-	2	ID=fig|205975.9.peg.1662;Name=Copper metallochaperone PCu(A)C%2C inserts Cu(I) into cytochrome oxidase subunit II
HiC_scaffold_1	FIG	CDS	1724522	1724842	.	-	2	ID=fig|205975.9.peg.1663;Name=hypothetical protein
HiC_scaffold_1	FIG	CDS	1724849	1724983	.	-	2	ID=fig|205975.9.peg.1664;Name=hypothetical protein
HiC_scaffold_1	FIG	CDS	1725037	1725555	.	-	1	ID=fig|205975.9.peg.1665;Name=hypothetical protein
HiC_scaffold_1	FIG	CDS	1725777	1726706	.	+	0	ID=fig|205975.9.peg.1666;Name=RNA polymerase associated protein RapA
HiC_scaffold_1	FIG	CDS	1726933	1727238	.	-	1	ID=fig|205975.9.peg.1667;Name=hypothetical protein
HiC_scaffold_1	FIG	CDS	1727597	1730302	.	+	2	ID=fig|205975.9.peg.1668;Name=RNA polymerase associated protein RapA
HiC_scaffold_1	FIG	CDS	1730299	1730472	.	+	1	ID=fig|205975.9.peg.1669;Name=hypothetical protein
HiC_scaffold_1	FIG	CDS	1730760	1731329	.	-	0	ID=fig|205975.9.peg.1670;Name=hypothetical protein
HiC_scaffold_1	FIG	CDS	1731346	1732479	.	-	1	ID=fig|205975.9.peg.1671;Name=Lipopolysaccharide core heptosyltransferase III
HiC_scaffold_1	FIG	CDS	1732472	1733314	.	-	2	ID=fig|205975.9.peg.1672;Name=Putative two-domain glycosyltransferase
HiC_scaffold_1	FIG	CDS	1733322	1734113	.	-	0	ID=fig|205975.9.peg.1673;Name=putative transferase
HiC_scaffold_1	FIG	CDS	1734214	1735080	.	-	1	ID=fig|205975.9.peg.1674;Name=hypothetical protein
HiC_scaffold_1	FIG	CDS	1735070	1736122	.	-	2	ID=fig|205975.9.peg.1675;Name=Lipopolysaccharide core heptosyltransferase I
HiC_scaffold_1	FIG	CDS	1736119	1737087	.	-	1	ID=fig|205975.9.peg.1676;Name=ADP-heptose--lipooligosaccharide heptosyltransferase II
HiC_scaffold_1	FIG	CDS	1737157	1737345	.	-	1	ID=fig|205975.9.peg.1677;Name=hypothetical protein
HiC_scaffold_1	FIG	CDS	1737383	1738309	.	-	2	ID=fig|205975.9.peg.1678;Name=Branched-chain amino acid aminotransferase (EC 2.6.1.42);Ontology_term=KEGG_ENZYME:2.6.1.42
HiC_scaffold_1	FIG	CDS	1738306	1738425	.	-	1	ID=fig|205975.9.peg.1679;Name=hypothetical protein
HiC_scaffold_1	FIG	CDS	1738446	1741304	.	-	0	ID=fig|205975.9.peg.1680;Name=Glutamine synthetase adenylyl-L-tyrosine phosphorylase (EC 2.7.7.89) / Glutamate-ammonia-ligase adenylyltransferase (EC 2.7.7.42);Ontology_term=KEGG_ENZYME:2.7.7.89,KEGG_ENZYME:2.7.7.42
HiC_scaffold_1	FIG	CDS	1741457	1741873	.	-	2	ID=fig|205975.9.peg.1681;Name=hypothetical protein
HiC_scaffold_1	FIG	CDS	1742111	1742524	.	-	2	ID=fig|205975.9.peg.1682;Name=hypothetical protein
HiC_scaffold_1	FIG	CDS	1742571	1744139	.	-	0	ID=fig|205975.9.peg.1683;Name=hypothetical protein
HiC_scaffold_1	FIG	CDS	1744658	1745194	.	-	2	ID=fig|205975.9.peg.1684;Name=hypothetical protein
HiC_scaffold_1	FIG	CDS	1745241	1745834	.	-	0	ID=fig|205975.9.peg.1685;Name=Two-component system sensor histidine kinase
HiC_scaffold_1	FIG	CDS	1746069	1747169	.	-	0	ID=fig|205975.9.peg.1686;Name=hypothetical protein
HiC_scaffold_1	FIG	CDS	1747183	1748352	.	-	1	ID=fig|205975.9.peg.1687;Name=hypothetical protein
HiC_scaffold_1	FIG	CDS	1748365	1749048	.	-	1	ID=fig|205975.9.peg.1688;Name=hypothetical protein
HiC_scaffold_1	FIG	CDS	1749200	1749421	.	-	2	ID=fig|205975.9.peg.1689;Name=hypothetical protein
HiC_scaffold_1	FIG	CDS	1749506	1751605	.	-	2	ID=fig|205975.9.peg.1690;Name=Alkyl sulfatase and related hydrolases%2C MBL-fold metallo-hydrolase superfamily
HiC_scaffold_1	FIG	CDS	1751602	1751871	.	-	1	ID=fig|205975.9.peg.1691;Name=hypothetical protein
HiC_scaffold_1	FIG	CDS	1751895	1752566	.	-	0	ID=fig|205975.9.peg.1692;Name=Amidases related to nicotinamidase
HiC_scaffold_1	FIG	CDS	1752674	1753297	.	+	2	ID=fig|205975.9.peg.1693;Name=Nitric oxide reductase activation protein NorE
HiC_scaffold_1	FIG	CDS	1753392	1753679	.	+	0	ID=fig|205975.9.peg.1694;Name=hypothetical protein
HiC_scaffold_1	FIG	CDS	1753687	1754199	.	-	1	ID=fig|205975.9.peg.1695;Name=Rubrerythrin
HiC_scaffold_1	FIG	CDS	1754189	1756027	.	-	2	ID=fig|205975.9.peg.1696;Name=Glutamate synthase [NADPH] small chain (EC 1.4.1.13);Ontology_term=KEGG_ENZYME:1.4.1.13
HiC_scaffold_1	FIG	CDS	1756027	1757169	.	-	1	ID=fig|205975.9.peg.1697;Name=NADH-ubiquinone oxidoreductase chain D (EC 1.6.5.3);Ontology_term=KEGG_ENZYME:1.6.5.3
HiC_scaffold_1	FIG	CDS	1757166	1757921	.	-	0	ID=fig|205975.9.peg.1698;Name=NADH-ubiquinone oxidoreductase chain C (EC 1.6.5.3);Ontology_term=KEGG_ENZYME:1.6.5.3
HiC_scaffold_1	FIG	CDS	1757998	1759005	.	-	1	ID=fig|205975.9.peg.1699;Name=Heat shock protein 60 kDa family chaperone GroEL
HiC_scaffold_1	FIG	CDS	1759196	1759324	.	-	2	ID=fig|205975.9.peg.1700;Name=hypothetical protein
HiC_scaffold_1	FIG	CDS	1759398	1759931	.	-	0	ID=fig|205975.9.peg.1701;Name=NADH-ubiquinone oxidoreductase chain C (EC 1.6.5.3);Ontology_term=KEGG_ENZYME:1.6.5.3
HiC_scaffold_1	FIG	CDS	1759924	1760658	.	-	1	ID=fig|205975.9.peg.1702;Name=NADH-ubiquinone oxidoreductase chain B (EC 1.6.5.3);Ontology_term=KEGG_ENZYME:1.6.5.3
HiC_scaffold_1	FIG	CDS	1760861	1761760	.	-	2	ID=fig|205975.9.peg.1703;Name=NADH-ubiquinone oxidoreductase chain H (EC 1.6.5.3);Ontology_term=KEGG_ENZYME:1.6.5.3
HiC_scaffold_1	FIG	CDS	1761760	1763631	.	-	1	ID=fig|205975.9.peg.1704;Name=hypothetical protein
HiC_scaffold_1	FIG	CDS	1763642	1765102	.	-	2	ID=fig|205975.9.peg.1705;Name=hypothetical protein
HiC_scaffold_1	FIG	CDS	1765099	1765554	.	-	1	ID=fig|205975.9.peg.1706;Name=hypothetical protein
HiC_scaffold_1	FIG	CDS	1765551	1766240	.	-	0	ID=fig|205975.9.peg.1707;Name=hypothetical protein
HiC_scaffold_1	FIG	CDS	1766233	1766481	.	-	1	ID=fig|205975.9.peg.1708;Name=hypothetical protein
HiC_scaffold_1	FIG	CDS	1766478	1766813	.	-	0	ID=fig|205975.9.peg.1709;Name=hypothetical protein
HiC_scaffold_1	FIG	CDS	1766810	1767076	.	-	2	ID=fig|205975.9.peg.1710;Name=hypothetical protein
HiC_scaffold_1	FIG	CDS	1767073	1767597	.	-	1	ID=fig|205975.9.peg.1711;Name=Na(+) H(+) antiporter subunit E
HiC_scaffold_1	FIG	CDS	1767601	1767753	.	-	1	ID=fig|205975.9.peg.1712;Name=hypothetical protein
HiC_scaffold_1	FIG	CDS	1767882	1769537	.	-	0	ID=fig|205975.9.peg.1713;Name=Heat shock protein 60 kDa family chaperone GroEL
HiC_scaffold_1	FIG	CDS	1769601	1769891	.	-	0	ID=fig|205975.9.peg.1714;Name=Heat shock protein 10 kDa family chaperone GroES
HiC_scaffold_1	FIG	CDS	1770328	1770852	.	-	1	ID=fig|205975.9.peg.1715;Name=Acetyltransferase%2C GNAT family%3B Histone acetyltransferase HPA2 and related acetyltransferases
HiC_scaffold_1	FIG	CDS	1770852	1771130	.	-	0	ID=fig|205975.9.peg.1716;Name=Uncharacterized protein STM2904
HiC_scaffold_1	FIG	CDS	1771229	1771945	.	-	2	ID=fig|205975.9.peg.1717;Name=Transposase and inactivated derivatives
HiC_scaffold_1	FIG	CDS	1772006	1772416	.	-	2	ID=fig|205975.9.peg.1718;Name=hypothetical protein
HiC_scaffold_1	FIG	CDS	1772447	1773136	.	-	2	ID=fig|205975.9.peg.1719;Name=hypothetical protein
HiC_scaffold_1	FIG	CDS	1773153	1773308	.	-	0	ID=fig|205975.9.peg.1720;Name=hypothetical protein
HiC_scaffold_1	FIG	CDS	1773807	1775144	.	+	0	ID=fig|205975.9.peg.1721;Name=hypothetical protein
HiC_scaffold_1	FIG	CDS	1775151	1775609	.	-	0	ID=fig|205975.9.peg.1722;Name=hypothetical protein
HiC_scaffold_1	FIG	CDS	1775606	1776013	.	-	2	ID=fig|205975.9.peg.1723;Name=hypothetical protein
HiC_scaffold_1	FIG	CDS	1776105	1776434	.	+	0	ID=fig|205975.9.peg.1724;Name=Periplasmic divalent cation tolerance protein CutA
HiC_scaffold_1	FIG	CDS	1776413	1778719	.	+	2	ID=fig|205975.9.peg.1725;Name=Cytochrome c-type biogenesis protein DsbD%2C protein-disulfide reductase (EC 1.8.1.8);Ontology_term=KEGG_ENZYME:1.8.1.8
HiC_scaffold_1	FIG	CDS	1778716	1779252	.	+	1	ID=fig|205975.9.peg.1726;Name=hypothetical protein
HiC_scaffold_1	FIG	CDS	1779485	1779934	.	+	2	ID=fig|205975.9.peg.1727;Name=3-dehydroquinate dehydratase II (EC 4.2.1.10);Ontology_term=KEGG_ENZYME:4.2.1.10
HiC_scaffold_1	FIG	CDS	1779949	1780395	.	+	1	ID=fig|205975.9.peg.1728;Name=Biotin carboxyl carrier protein of acetyl-CoA carboxylase
HiC_scaffold_1	FIG	CDS	1780404	1781744	.	+	0	ID=fig|205975.9.peg.1729;Name=Biotin carboxylase of acetyl-CoA carboxylase (EC 6.3.4.14);Ontology_term=KEGG_ENZYME:6.3.4.14
HiC_scaffold_1	FIG	CDS	1781968	1782912	.	+	1	ID=fig|205975.9.peg.1730;Name=Ribosomal protein L11 methyltransferase
HiC_scaffold_1	FIG	CDS	1783027	1784946	.	-	1	ID=fig|205975.9.peg.1731;Name=hypothetical protein
HiC_scaffold_1	FIG	CDS	1785040	1785270	.	+	1	ID=fig|205975.9.peg.1732;Name=hypothetical protein
HiC_scaffold_1	FIG	CDS	1785291	1787168	.	-	0	ID=fig|205975.9.peg.1733;Name=hypothetical protein
HiC_scaffold_1	FIG	CDS	1787312	1788295	.	-	2	ID=fig|205975.9.peg.1734;Name=hypothetical protein
HiC_scaffold_1	FIG	CDS	1788422	1789549	.	-	2	ID=fig|205975.9.peg.1735;Name=hypothetical protein
HiC_scaffold_1	FIG	CDS	1789688	1791688	.	-	2	ID=fig|205975.9.peg.1736;Name=ABC transporter%2C ATP-binding protein (cluster 5%2C nickel/peptides/opines) / ABC transporter%2C ATP-binding protein (cluster 5%2C nickel/peptides/opines)
HiC_scaffold_1	FIG	CDS	1791700	1793097	.	-	1	ID=fig|205975.9.peg.1737;Name=ABC transporter%2C permease protein 2 (cluster 5%2C nickel/peptides/opines)
HiC_scaffold_1	FIG	CDS	1793090	1793209	.	-	2	ID=fig|205975.9.peg.1738;Name=hypothetical protein
HiC_scaffold_1	FIG	CDS	1793206	1794183	.	-	1	ID=fig|205975.9.peg.1739;Name=ABC transporter%2C permease protein 1 (cluster 5%2C nickel/peptides/opines)
HiC_scaffold_1	FIG	CDS	1794180	1796366	.	-	0	ID=fig|205975.9.peg.1740;Name=ABC transporter%2C substrate-binding protein (cluster 5%2C nickel/peptides/opines)
HiC_scaffold_1	FIG	CDS	1796669	1797442	.	+	2	ID=fig|205975.9.peg.1741;Name=Enoyl-[acyl-carrier-protein] reductase [NADH] (EC 1.3.1.9);Ontology_term=KEGG_ENZYME:1.3.1.9
HiC_scaffold_1	FIG	CDS	1797598	1799319	.	-	1	ID=fig|205975.9.peg.1742;Name=SoxZY-persulfide-sulfonate hydrolase%2C SoxB
HiC_scaffold_1	FIG	CDS	1799375	1800592	.	-	2	ID=fig|205975.9.peg.1743;Name=SoxZY-persulfide-sulfonate hydrolase%2C SoxB
HiC_scaffold_1	FIG	CDS	1800628	1800747	.	-	1	ID=fig|205975.9.peg.1744;Name=hypothetical protein
HiC_scaffold_1	FIG	CDS	1800970	1801596	.	-	1	ID=fig|205975.9.peg.1745;Name=hypothetical protein
HiC_scaffold_1	FIG	CDS	1801600	1803771	.	-	1	ID=fig|205975.9.peg.1746;Name=hypothetical protein
HiC_scaffold_1	FIG	CDS	1803811	1804611	.	-	1	ID=fig|205975.9.peg.1747;Name=hypothetical protein
HiC_scaffold_1	FIG	CDS	1804851	1807136	.	+	0	ID=fig|205975.9.peg.1748;Name=Transcription accessory protein (S1 RNA-binding domain)
HiC_scaffold_1	FIG	CDS	1807538	1807921	.	+	2	ID=fig|205975.9.peg.1749;Name=hypothetical protein
HiC_scaffold_1	FIG	CDS	1808176	1808850	.	+	1	ID=fig|205975.9.peg.1750;Name=hypothetical protein
HiC_scaffold_1	FIG	CDS	1809144	1809905	.	-	0	ID=fig|205975.9.peg.1751;Name=hypothetical protein
HiC_scaffold_1	FIG	CDS	1810319	1810504	.	+	2	ID=fig|205975.9.peg.1752;Name=Virulence factor mviM
HiC_scaffold_1	FIG	CDS	1810630	1811175	.	+	1	ID=fig|205975.9.peg.1753;Name=hypothetical protein
HiC_scaffold_1	FIG	CDS	1811190	1811417	.	+	0	ID=fig|205975.9.peg.1754;Name=hypothetical protein
HiC_scaffold_1	FIG	CDS	1811512	1812108	.	+	1	ID=fig|205975.9.peg.1755;Name=Virulence factor mviM
HiC_scaffold_1	FIG	CDS	1812146	1813216	.	-	2	ID=fig|205975.9.peg.1756;Name=NADH:flavin oxidoreductases%2C Old Yellow Enzyme family
HiC_scaffold_1	FIG	CDS	1813225	1813392	.	-	1	ID=fig|205975.9.peg.1757;Name=hypothetical protein
HiC_scaffold_1	FIG	CDS	1813636	1814412	.	-	1	ID=fig|205975.9.peg.1758;Name=Uncharacterized efflux ABC transporter%2C permease protein YadH
HiC_scaffold_1	FIG	CDS	1814409	1815347	.	-	0	ID=fig|205975.9.peg.1759;Name=Uncharacterized efflux ABC transporter%2C ATP-binding protein YadG
HiC_scaffold_1	FIG	CDS	1815504	1816259	.	-	0	ID=fig|205975.9.peg.1760;Name=ParA-like protein
HiC_scaffold_1	FIG	CDS	1816256	1817821	.	-	2	ID=fig|205975.9.peg.1761;Name=hypothetical protein
HiC_scaffold_1	FIG	CDS	1817989	1818423	.	-	1	ID=fig|205975.9.peg.1762;Name=hypothetical protein
HiC_scaffold_1	FIG	CDS	1818640	1819821	.	+	1	ID=fig|205975.9.peg.1763;Name=Serine--pyruvate aminotransferase (EC 2.6.1.51) / L-alanine:glyoxylate aminotransferase (EC 2.6.1.44);Ontology_term=KEGG_ENZYME:2.6.1.51,KEGG_ENZYME:2.6.1.44
HiC_scaffold_1	FIG	CDS	1819837	1820427	.	+	1	ID=fig|205975.9.peg.1764;Name=hypothetical protein
HiC_scaffold_1	FIG	CDS	1820424	1821338	.	+	0	ID=fig|205975.9.peg.1765;Name=Phosphatidylserine decarboxylase (EC 4.1.1.65);Ontology_term=KEGG_ENZYME:4.1.1.65
HiC_scaffold_1	FIG	CDS	1821443	1823182	.	-	2	ID=fig|205975.9.peg.1766;Name=hypothetical protein
HiC_scaffold_1	FIG	CDS	1823632	1824000	.	+	1	ID=fig|205975.9.peg.1767;Name=hypothetical protein
HiC_scaffold_1	FIG	CDS	1824146	1824469	.	+	2	ID=fig|205975.9.peg.1768;Name=hypothetical protein
HiC_scaffold_1	FIG	CDS	1824677	1825588	.	-	2	ID=fig|205975.9.peg.1769;Name=Polyphosphate kinase 2 (EC 2.7.4.1);Ontology_term=KEGG_ENZYME:2.7.4.1
HiC_scaffold_1	FIG	CDS	1825686	1827509	.	-	0	ID=fig|205975.9.peg.1770;Name=Chloride channel protein EriC
HiC_scaffold_1	FIG	CDS	1827561	1828265	.	+	0	ID=fig|205975.9.peg.1771;Name=hypothetical protein
HiC_scaffold_1	FIG	CDS	1828416	1828682	.	+	0	ID=fig|205975.9.peg.1772;Name=hypothetical protein
HiC_scaffold_1	FIG	CDS	1828706	1831060	.	+	2	ID=fig|205975.9.peg.1773;Name=Ferrous iron transporter FeoB
HiC_scaffold_1	FIG	CDS	1831057	1831335	.	+	1	ID=fig|205975.9.peg.1774;Name=hypothetical protein
HiC_scaffold_1	FIG	CDS	1831501	1833744	.	-	1	ID=fig|205975.9.peg.1775;Name=diguanylate cyclase/phosphodiesterase (GGDEF & EAL domains) with PAS/PAC sensor(s)
HiC_scaffold_1	FIG	CDS	1833744	1834886	.	-	0	ID=fig|205975.9.peg.1776;Name=hypothetical protein
HiC_scaffold_1	FIG	CDS	1835021	1835623	.	-	2	ID=fig|205975.9.peg.1777;Name=hypothetical protein
HiC_scaffold_1	FIG	CDS	1835627	1837387	.	-	2	ID=fig|205975.9.peg.1778;Name=Arginyl-tRNA synthetase (EC 6.1.1.19);Ontology_term=KEGG_ENZYME:6.1.1.19
HiC_scaffold_1	FIG	CDS	1837577	1841302	.	-	2	ID=fig|205975.9.peg.1779;Name=hypothetical protein
HiC_scaffold_1	FIG	CDS	1841560	1841886	.	+	1	ID=fig|205975.9.peg.1780;Name=hypothetical protein
HiC_scaffold_1	FIG	CDS	1841962	1842774	.	+	1	ID=fig|205975.9.peg.1781;Name=Phosphate regulon transcriptional regulatory protein PhoB (SphR)
HiC_scaffold_1	FIG	CDS	1843039	1846965	.	-	1	ID=fig|205975.9.peg.1782;Name=hypothetical protein
HiC_scaffold_1	FIG	CDS	1847437	1849494	.	-	1	ID=fig|205975.9.peg.1783;Name=hypothetical protein
HiC_scaffold_1	FIG	CDS	1850071	1851045	.	-	1	ID=fig|205975.9.peg.1784;Name=FAD:protein FMN transferase (EC 2.7.1.180);Ontology_term=KEGG_ENZYME:2.7.1.180
HiC_scaffold_1	FIG	CDS	1851042	1852013	.	-	0	ID=fig|205975.9.peg.1785;Name=TonB-like
HiC_scaffold_1	FIG	CDS	1852010	1852531	.	-	2	ID=fig|205975.9.peg.1786;Name=Sigma-70 factor
HiC_scaffold_1	FIG	CDS	1852528	1853043	.	-	1	ID=fig|205975.9.peg.1787;Name=Biopolymer transport protein ExbD/TolR
HiC_scaffold_1	FIG	CDS	1853040	1853684	.	-	0	ID=fig|205975.9.peg.1788;Name=MotA/TolQ/ExbB proton channel family protein
HiC_scaffold_1	FIG	CDS	1853917	1854201	.	-	1	ID=fig|205975.9.peg.1789;Name=hypothetical protein
HiC_scaffold_1	FIG	CDS	1854198	1854851	.	-	0	ID=fig|205975.9.peg.1790;Name=hypothetical protein
HiC_scaffold_1	FIG	CDS	1854838	1857645	.	-	1	ID=fig|205975.9.peg.1791;Name=TPR domain protein%2C putative component of TonB system
HiC_scaffold_1	FIG	CDS	1857642	1859501	.	-	0	ID=fig|205975.9.peg.1792;Name=hypothetical protein
HiC_scaffold_1	FIG	CDS	1859498	1860028	.	-	2	ID=fig|205975.9.peg.1793;Name=FIG00784346: hypothetical protein
HiC_scaffold_1	FIG	CDS	1860028	1861614	.	-	1	ID=fig|205975.9.peg.1794;Name=hypothetical protein
HiC_scaffold_1	FIG	CDS	1861629	1864088	.	-	0	ID=fig|205975.9.peg.1795;Name=hypothetical protein
HiC_scaffold_1	FIG	CDS	1864125	1865309	.	-	0	ID=fig|205975.9.peg.1796;Name=hypothetical protein
HiC_scaffold_1	FIG	CDS	1865829	1868459	.	+	0	ID=fig|205975.9.peg.1797;Name=hypothetical protein
HiC_scaffold_1	FIG	CDS	1868465	1869217	.	+	2	ID=fig|205975.9.peg.1798;Name=hypothetical protein
HiC_scaffold_1	FIG	CDS	1869187	1869870	.	+	1	ID=fig|205975.9.peg.1799;Name=hypothetical protein
HiC_scaffold_1	FIG	CDS	1869888	1870391	.	+	0	ID=fig|205975.9.peg.1800;Name=Thioredoxin family protein
HiC_scaffold_1	FIG	CDS	1870395	1870619	.	+	0	ID=fig|205975.9.peg.1801;Name=hypothetical protein
HiC_scaffold_1	FIG	CDS	1870606	1871754	.	+	1	ID=fig|205975.9.peg.1802;Name=hypothetical protein
HiC_scaffold_1	FIG	CDS	1871938	1872933	.	-	1	ID=fig|205975.9.peg.1803;Name=Translation elongation factor P Lys34--(R)-beta-lysine ligase
HiC_scaffold_1	FIG	CDS	1872930	1873502	.	-	0	ID=fig|205975.9.peg.1804;Name=Translation elongation factor P
HiC_scaffold_1	FIG	CDS	1873561	1874595	.	+	1	ID=fig|205975.9.peg.1805;Name=Lysine 2%2C3-aminomutase (EC 5.4.3.2);Ontology_term=KEGG_ENZYME:5.4.3.2
HiC_scaffold_1	FIG	CDS	1874765	1874974	.	-	2	ID=fig|205975.9.peg.1806;Name=Cold shock protein of CSP family
HiC_scaffold_1	FIG	CDS	1875210	1876271	.	-	0	ID=fig|205975.9.peg.1807;Name=diguanylate cyclase/phosphodiesterase (GGDEF & EAL domains) with PAS/PAC sensor(s)
HiC_scaffold_1	FIG	CDS	1876400	1877479	.	-	2	ID=fig|205975.9.peg.1808;Name=phospholipase D
HiC_scaffold_1	FIG	CDS	1878130	1878600	.	-	1	ID=fig|205975.9.peg.1809;Name=hypothetical protein
HiC_scaffold_1	FIG	CDS	1878594	1878881	.	-	0	ID=fig|205975.9.peg.1810;Name=hypothetical protein
HiC_scaffold_1	FIG	CDS	1879136	1879342	.	-	2	ID=fig|205975.9.peg.1811;Name=Cold shock protein of CSP family
HiC_scaffold_1	FIG	CDS	1879849	1881780	.	+	1	ID=fig|205975.9.peg.1812;Name=alpha amylase catalytic region
HiC_scaffold_1	FIG	CDS	1882101	1882730	.	+	0	ID=fig|205975.9.peg.1813;Name=hypothetical protein
HiC_scaffold_1	FIG	CDS	1882811	1883266	.	+	2	ID=fig|205975.9.peg.1814;Name=hypothetical protein
HiC_scaffold_1	FIG	CDS	1883260	1883559	.	+	1	ID=fig|205975.9.peg.1815;Name=Phosphate regulon transcriptional regulatory protein PhoB (SphR)
HiC_scaffold_1	FIG	CDS	1883615	1883866	.	+	2	ID=fig|205975.9.peg.1816;Name=Phosphate regulon transcriptional regulatory protein PhoB (SphR)
HiC_scaffold_1	FIG	CDS	1884063	1886276	.	-	0	ID=fig|205975.9.peg.1817;Name=Helicase PriA essential for oriC/DnaA-independent DNA replication
HiC_scaffold_1	FIG	CDS	1886298	1886426	.	+	0	ID=fig|205975.9.peg.1818;Name=hypothetical protein
HiC_scaffold_1	FIG	CDS	1886645	1887352	.	+	2	ID=fig|205975.9.peg.1819;Name=hypothetical protein
HiC_scaffold_1	FIG	CDS	1887349	1887753	.	+	1	ID=fig|205975.9.peg.1820;Name=hypothetical protein
HiC_scaffold_1	FIG	CDS	1887750	1887980	.	+	0	ID=fig|205975.9.peg.1821;Name=hypothetical protein
HiC_scaffold_1	FIG	CDS	1887977	1888441	.	+	2	ID=fig|205975.9.peg.1822;Name=hypothetical protein
HiC_scaffold_1	FIG	CDS	1888441	1889322	.	+	1	ID=fig|205975.9.peg.1823;Name=Ribulosamine/erythrulosamine 3-kinase potentially involved in protein deglycation
HiC_scaffold_1	FIG	CDS	1889616	1890554	.	+	0	ID=fig|205975.9.peg.1824;Name=hypothetical protein
HiC_scaffold_1	FIG	CDS	1890698	1892725	.	+	2	ID=fig|205975.9.peg.1825;Name=hypothetical protein
HiC_scaffold_1	FIG	CDS	1892827	1894878	.	+	1	ID=fig|205975.9.peg.1826;Name=hypothetical protein
HiC_scaffold_1	FIG	CDS	1895025	1895276	.	-	0	ID=fig|205975.9.peg.1827;Name=hypothetical protein
HiC_scaffold_1	FIG	CDS	1895452	1896609	.	-	1	ID=fig|205975.9.peg.1828;Name=Pyrophosphate-energized proton pump (EC 3.6.1.1);Ontology_term=KEGG_ENZYME:3.6.1.1
HiC_scaffold_1	FIG	CDS	1896803	1898059	.	-	2	ID=fig|205975.9.peg.1829;Name=Pyrophosphate-dependent fructose 6-phosphate-1-kinase (EC 2.7.1.90);Ontology_term=KEGG_ENZYME:2.7.1.90
HiC_scaffold_1	FIG	CDS	1898112	1898459	.	-	0	ID=fig|205975.9.peg.1830;Name=hypothetical protein
HiC_scaffold_1	FIG	CDS	1898580	1898711	.	-	0	ID=fig|205975.9.peg.1831;Name=hypothetical protein
HiC_scaffold_1	FIG	CDS	1898783	1900420	.	+	2	ID=fig|205975.9.peg.1832;Name=Adenylate kinase (EC 2.7.4.3);Ontology_term=KEGG_ENZYME:2.7.4.3
HiC_scaffold_1	FIG	CDS	1900557	1901087	.	-	0	ID=fig|205975.9.peg.1833;Name=hypothetical protein
HiC_scaffold_1	FIG	CDS	1901261	1901710	.	+	2	ID=fig|205975.9.peg.1834;Name=hypothetical protein
HiC_scaffold_1	FIG	CDS	1901771	1904359	.	+	2	ID=fig|205975.9.peg.1835;Name=Leucyl-tRNA synthetase (EC 6.1.1.4);Ontology_term=KEGG_ENZYME:6.1.1.4
HiC_scaffold_1	FIG	CDS	1904489	1904986	.	+	2	ID=fig|205975.9.peg.1836;Name=hypothetical protein
HiC_scaffold_1	FIG	CDS	1904997	1906031	.	+	0	ID=fig|205975.9.peg.1837;Name=DNA polymerase III delta subunit (EC 2.7.7.7);Ontology_term=KEGG_ENZYME:2.7.7.7
HiC_scaffold_1	FIG	CDS	1906081	1907064	.	-	1	ID=fig|205975.9.peg.1838;Name=Transcriptional regulator%2C YafY family
HiC_scaffold_1	FIG	CDS	1907067	1907423	.	-	0	ID=fig|205975.9.peg.1839;Name=Ribosomal silencing factor RsfA
HiC_scaffold_1	FIG	CDS	1907473	1908102	.	-	1	ID=fig|205975.9.peg.1840;Name=Nicotinate-nucleotide adenylyltransferase (EC 2.7.7.18);Ontology_term=KEGG_ENZYME:2.7.7.18
HiC_scaffold_1	FIG	CDS	1908115	1909383	.	-	1	ID=fig|205975.9.peg.1841;Name=Gamma-glutamyl phosphate reductase (EC 1.2.1.41);Ontology_term=KEGG_ENZYME:1.2.1.41
HiC_scaffold_1	FIG	CDS	1909574	1910584	.	-	2	ID=fig|205975.9.peg.1842;Name=hypothetical protein
HiC_scaffold_1	FIG	CDS	1910696	1911265	.	+	2	ID=fig|205975.9.peg.1843;Name=hypothetical protein
HiC_scaffold_1	FIG	CDS	1911467	1912462	.	-	2	ID=fig|205975.9.peg.1844;Name=hypothetical protein
HiC_scaffold_1	FIG	CDS	1912861	1913448	.	+	1	ID=fig|205975.9.peg.1845;Name=Nitric oxide reductase activation protein NorE
HiC_scaffold_1	FIG	CDS	1913456	1913740	.	+	2	ID=fig|205975.9.peg.1846;Name=hypothetical protein
HiC_scaffold_1	FIG	CDS	1913747	1914529	.	+	2	ID=fig|205975.9.peg.1847;Name=Nitric oxide reductase activation protein NorQ
HiC_scaffold_1	FIG	CDS	1914541	1914921	.	+	1	ID=fig|205975.9.peg.1848;Name=hypothetical protein
HiC_scaffold_1	FIG	CDS	1914911	1915876	.	+	2	ID=fig|205975.9.peg.1849;Name=Type cbb3 cytochrome oxidase biogenesis protein CcoG%2C involved in Cu oxidation
HiC_scaffold_1	FIG	CDS	1915877	1917715	.	+	2	ID=fig|205975.9.peg.1850;Name=Nitric oxide reductase activation protein NorD
HiC_scaffold_1	FIG	CDS	1917895	1919649	.	+	1	ID=fig|205975.9.peg.1851;Name=hypothetical protein
HiC_scaffold_1	FIG	CDS	1919620	1920219	.	-	1	ID=fig|205975.9.peg.1852;Name=Two-component transcriptional response regulator%2C LuxR family
HiC_scaffold_1	FIG	CDS	1920479	1921099	.	+	2	ID=fig|205975.9.peg.1853;Name=hypothetical protein
HiC_scaffold_1	FIG	CDS	1921194	1925681	.	+	0	ID=fig|205975.9.peg.1854;Name=hypothetical protein
HiC_scaffold_1	FIG	CDS	1926186	1926602	.	-	0	ID=fig|205975.9.peg.1855;Name=hypothetical protein
HiC_scaffold_1	FIG	CDS	1926798	1927361	.	+	0	ID=fig|205975.9.peg.1856;Name=FIG026291: Hypothetical periplasmic protein
HiC_scaffold_1	FIG	CDS	1927468	1929024	.	-	1	ID=fig|205975.9.peg.1857;Name=Gamma-glutamyltranspeptidase (EC 2.3.2.2) @ Glutathione hydrolase (EC 3.4.19.13);Ontology_term=KEGG_ENZYME:2.3.2.2,KEGG_ENZYME:3.4.19.13
HiC_scaffold_1	FIG	CDS	1929226	1932063	.	+	1	ID=fig|205975.9.peg.1858;Name=hypothetical protein
HiC_scaffold_1	FIG	CDS	1932060	1932428	.	+	0	ID=fig|205975.9.peg.1859;Name=hypothetical protein
HiC_scaffold_1	FIG	CDS	1932635	1936045	.	+	2	ID=fig|205975.9.peg.1860;Name=hypothetical protein
HiC_scaffold_1	FIG	CDS	1936096	1936686	.	-	1	ID=fig|205975.9.peg.1861;Name=hypothetical protein
HiC_scaffold_1	FIG	CDS	1936776	1937054	.	+	0	ID=fig|205975.9.peg.1862;Name=hypothetical protein
HiC_scaffold_1	FIG	CDS	1937074	1937445	.	+	1	ID=fig|205975.9.peg.1863;Name=hypothetical protein
HiC_scaffold_1	FIG	CDS	1937520	1938407	.	+	0	ID=fig|205975.9.peg.1864;Name=hypothetical protein
HiC_scaffold_1	FIG	CDS	1938615	1939487	.	+	0	ID=fig|205975.9.peg.1865;Name=hypothetical protein
HiC_scaffold_1	FIG	CDS	1939580	1939795	.	-	2	ID=fig|205975.9.peg.1866;Name=hypothetical protein
HiC_scaffold_1	FIG	CDS	1939960	1940253	.	-	1	ID=fig|205975.9.peg.1867;Name=hypothetical protein
HiC_scaffold_1	FIG	CDS	1940409	1941074	.	+	0	ID=fig|205975.9.peg.1868;Name=hypothetical protein
HiC_scaffold_1	FIG	CDS	1941135	1941947	.	+	0	ID=fig|205975.9.peg.1869;Name=DnaJ-like protein DjlA
HiC_scaffold_1	FIG	CDS	1942290	1942520	.	+	0	ID=fig|205975.9.peg.1870;Name=hypothetical protein
HiC_scaffold_1	FIG	CDS	1942538	1943461	.	+	2	ID=fig|205975.9.peg.1871;Name=Soluble lytic murein transglycosylase precursor (EC 3.2.1.-);Ontology_term=KEGG_ENZYME:3.2.1.-
HiC_scaffold_1	FIG	CDS	1943503	1943733	.	+	1	ID=fig|205975.9.peg.1872;Name=hypothetical protein
HiC_scaffold_1	FIG	CDS	1943733	1944302	.	+	0	ID=fig|205975.9.peg.1873;Name=Soluble lytic murein transglycosylase precursor (EC 3.2.1.-);Ontology_term=KEGG_ENZYME:3.2.1.-
HiC_scaffold_1	FIG	CDS	1944277	1945098	.	-	1	ID=fig|205975.9.peg.1874;Name=hypothetical protein
HiC_scaffold_1	FIG	CDS	1945131	1945253	.	-	0	ID=fig|205975.9.peg.1875;Name=hypothetical protein
HiC_scaffold_1	FIG	CDS	1945283	1945975	.	+	2	ID=fig|205975.9.peg.1876;Name=Ribulose-phosphate 3-epimerase (EC 5.1.3.1);Ontology_term=KEGG_ENZYME:5.1.3.1
HiC_scaffold_1	FIG	CDS	1946124	1946882	.	+	0	ID=fig|205975.9.peg.1877;Name=Phosphoglycolate phosphatase (EC 3.1.3.18);Ontology_term=KEGG_ENZYME:3.1.3.18
HiC_scaffold_1	FIG	CDS	1947075	1947755	.	+	0	ID=fig|205975.9.peg.1878;Name=Phosphoglycolate phosphatase (EC 3.1.3.18);Ontology_term=KEGG_ENZYME:3.1.3.18
HiC_scaffold_1	FIG	CDS	1947939	1949438	.	+	0	ID=fig|205975.9.peg.1879;Name=Anthranilate synthase%2C aminase component (EC 4.1.3.27);Ontology_term=KEGG_ENZYME:4.1.3.27
HiC_scaffold_1	FIG	CDS	1949441	1950019	.	+	2	ID=fig|205975.9.peg.1880;Name=Anthranilate synthase%2C amidotransferase component (EC 4.1.3.27) @ Para-aminobenzoate synthase%2C amidotransferase component (EC 2.6.1.85);Ontology_term=KEGG_ENZYME:4.1.3.27,KEGG_ENZYME:2.6.1.85
HiC_scaffold_1	FIG	CDS	1950040	1950282	.	+	1	ID=fig|205975.9.peg.1881;Name=hypothetical protein
HiC_scaffold_1	FIG	CDS	1950370	1951392	.	+	1	ID=fig|205975.9.peg.1882;Name=Anthranilate phosphoribosyltransferase (EC 2.4.2.18);Ontology_term=KEGG_ENZYME:2.4.2.18
HiC_scaffold_1	FIG	CDS	1951439	1952236	.	+	2	ID=fig|205975.9.peg.1883;Name=Indole-3-glycerol phosphate synthase (EC 4.1.1.48);Ontology_term=KEGG_ENZYME:4.1.1.48
HiC_scaffold_1	FIG	CDS	1952272	1952454	.	-	1	ID=fig|205975.9.peg.1884;Name=hypothetical protein
HiC_scaffold_1	FIG	CDS	1952432	1952968	.	-	2	ID=fig|205975.9.peg.1885;Name=Cyclic AMP receptor protein
HiC_scaffold_1	FIG	CDS	1953339	1953755	.	+	0	ID=fig|205975.9.peg.1886;Name=Protein YhfA
HiC_scaffold_1	FIG	CDS	1953748	1955355	.	+	1	ID=fig|205975.9.peg.1887;Name=hypothetical protein
HiC_scaffold_1	FIG	CDS	1955590	1956234	.	-	1	ID=fig|205975.9.peg.1888;Name=2-polyprenyl-3-methyl-6-methoxy-1%2C4-benzoquinol hydroxylase%2C coq7 type
HiC_scaffold_1	FIG	CDS	1956231	1957490	.	-	0	ID=fig|205975.9.peg.1889;Name=Glycolate dehydrogenase (EC 1.1.99.14)%2C iron-sulfur subunit GlcF;Ontology_term=KEGG_ENZYME:1.1.99.14
HiC_scaffold_1	FIG	CDS	1957535	1957846	.	+	2	ID=fig|205975.9.peg.1890;Name=Ferredoxin%2C 2Fe-2S
HiC_scaffold_1	FIG	CDS	1957938	1958123	.	-	0	ID=fig|205975.9.peg.1891;Name=hypothetical protein
HiC_scaffold_1	FIG	CDS	1958155	1958382	.	+	1	ID=fig|205975.9.peg.1892;Name=hypothetical protein
HiC_scaffold_1	FIG	CDS	1958443	1959273	.	+	1	ID=fig|205975.9.peg.1893;Name=Phospholipid ABC transporter ATP-binding protein MlaF
HiC_scaffold_1	FIG	CDS	1959273	1960052	.	+	0	ID=fig|205975.9.peg.1894;Name=Phospholipid ABC transporter permease protein MlaE
HiC_scaffold_1	FIG	CDS	1960053	1960526	.	+	0	ID=fig|205975.9.peg.1895;Name=Phospholipid ABC transporter substrate-binding protein MlaD
HiC_scaffold_1	FIG	CDS	1960537	1960851	.	+	1	ID=fig|205975.9.peg.1896;Name=hypothetical protein
HiC_scaffold_1	FIG	CDS	1960868	1962037	.	+	2	ID=fig|205975.9.peg.1897;Name=Inner membrane protein%2C KefB/KefC family
HiC_scaffold_1	FIG	CDS	1962064	1962939	.	+	1	ID=fig|205975.9.peg.1898;Name=hypothetical protein
HiC_scaffold_1	FIG	CDS	1962984	1963097	.	+	0	ID=fig|205975.9.peg.1899;Name=hypothetical protein
HiC_scaffold_1	FIG	CDS	1963090	1964349	.	+	1	ID=fig|205975.9.peg.1900;Name=UDP-N-acetylglucosamine 1-carboxyvinyltransferase (EC 2.5.1.7);Ontology_term=KEGG_ENZYME:2.5.1.7
HiC_scaffold_1	FIG	CDS	1964367	1965026	.	+	0	ID=fig|205975.9.peg.1901;Name=ATP phosphoribosyltransferase (EC 2.4.2.17) > HisGs;Ontology_term=KEGG_ENZYME:2.4.2.17
HiC_scaffold_1	FIG	CDS	1965161	1966462	.	+	2	ID=fig|205975.9.peg.1902;Name=Histidinol dehydrogenase (EC 1.1.1.23);Ontology_term=KEGG_ENZYME:1.1.1.23
HiC_scaffold_1	FIG	CDS	1966462	1966683	.	+	1	ID=fig|205975.9.peg.1903;Name=hypothetical protein
HiC_scaffold_1	FIG	CDS	1966729	1967811	.	+	1	ID=fig|205975.9.peg.1904;Name=Histidinol-phosphate aminotransferase (EC 2.6.1.9);Ontology_term=KEGG_ENZYME:2.6.1.9
HiC_scaffold_1	FIG	CDS	1967940	1969214	.	+	0	ID=fig|205975.9.peg.1905;Name=hypothetical protein
HiC_scaffold_1	FIG	CDS	1969621	1971498	.	+	1	ID=fig|205975.9.peg.1906;Name=Asparagine synthetase [glutamine-hydrolyzing] (EC 6.3.5.4);Ontology_term=KEGG_ENZYME:6.3.5.4
HiC_scaffold_1	FIG	CDS	1971495	1973474	.	+	0	ID=fig|205975.9.peg.1907;Name=hypothetical protein
HiC_scaffold_1	FIG	CDS	1973510	1974544	.	+	2	ID=fig|205975.9.peg.1908;Name=hypothetical protein
HiC_scaffold_1	FIG	CDS	1974622	1975803	.	-	1	ID=fig|205975.9.peg.1909;Name=Outer membrane stress sensor protease DegS
HiC_scaffold_1	FIG	CDS	1975836	1976588	.	+	0	ID=fig|205975.9.peg.1910;Name=GTP cyclohydrolase 1 type 2 homolog YbgI
HiC_scaffold_1	FIG	CDS	1976783	1977379	.	+	2	ID=fig|205975.9.peg.1911;Name=Ubiquinol-cytochrome C reductase iron-sulfur subunit (EC 1.10.2.2);Ontology_term=KEGG_ENZYME:1.10.2.2
HiC_scaffold_1	FIG	CDS	1977379	1978620	.	+	1	ID=fig|205975.9.peg.1912;Name=Ubiquinol-cytochrome C reductase%2C cytochrome B subunit (EC 1.10.2.2);Ontology_term=KEGG_ENZYME:1.10.2.2
HiC_scaffold_1	FIG	CDS	1978617	1979354	.	+	0	ID=fig|205975.9.peg.1913;Name=Ubiquinol-cytochrome C reductase%2C cytochrome C1 subunit
HiC_scaffold_1	FIG	CDS	1979493	1980116	.	+	0	ID=fig|205975.9.peg.1914;Name=Stringent starvation protein A
HiC_scaffold_1	FIG	CDS	1980159	1980527	.	+	0	ID=fig|205975.9.peg.1915;Name=Stringent starvation protein B
HiC_scaffold_1	FIG	CDS	1980573	1980893	.	-	0	ID=fig|205975.9.peg.1916;Name=hypothetical protein
HiC_scaffold_1	FIG	CDS	1980911	1981414	.	+	2	ID=fig|205975.9.peg.1917;Name=O-acetyl-ADP-ribose deacetylase
HiC_scaffold_1	FIG	CDS	1981428	1981661	.	+	0	ID=fig|205975.9.peg.1918;Name=hypothetical protein
HiC_scaffold_1	FIG	CDS	1981889	1982035	.	-	2	ID=fig|205975.9.peg.1919;Name=hypothetical protein
HiC_scaffold_1	FIG	CDS	1982034	1982627	.	+	0	ID=fig|205975.9.peg.1920;Name=hypothetical protein
HiC_scaffold_1	FIG	CDS	1982806	1983447	.	-	1	ID=fig|205975.9.peg.1921;Name=Orotate phosphoribosyltransferase (EC 2.4.2.10);Ontology_term=KEGG_ENZYME:2.4.2.10
HiC_scaffold_1	FIG	CDS	1983589	1984983	.	+	1	ID=fig|205975.9.peg.1922;Name=AmpG permease
HiC_scaffold_1	FIG	CDS	1984976	1985656	.	+	2	ID=fig|205975.9.peg.1923;Name=Heavy-metal-associated domain (N-terminus) and membrane-bounded cytochrome biogenesis cycZ-like domain%2C possible membrane copper tolerance protein
HiC_scaffold_1	FIG	CDS	1985671	1986075	.	+	1	ID=fig|205975.9.peg.1924;Name=hypothetical protein
HiC_scaffold_1	FIG	CDS	1986288	1986734	.	-	0	ID=fig|205975.9.peg.1925;Name=hypothetical protein
HiC_scaffold_1	FIG	CDS	1986835	1988814	.	-	1	ID=fig|205975.9.peg.1926;Name=hypothetical protein
HiC_scaffold_1	FIG	CDS	1988946	1989239	.	-	0	ID=fig|205975.9.peg.1927;Name=hypothetical protein
HiC_scaffold_1	FIG	CDS	1989236	1989811	.	-	2	ID=fig|205975.9.peg.1928;Name=Cell division integral membrane protein%2C YggT and half-length relatives
HiC_scaffold_1	FIG	CDS	1989811	1990638	.	-	1	ID=fig|205975.9.peg.1929;Name=Pyrroline-5-carboxylate reductase (EC 1.5.1.2);Ontology_term=KEGG_ENZYME:1.5.1.2
HiC_scaffold_1	FIG	CDS	1990896	1991021	.	-	0	ID=fig|205975.9.peg.1930;Name=hypothetical protein
HiC_scaffold_1	FIG	CDS	1991495	1991794	.	-	2	ID=fig|205975.9.peg.1931;Name=Pyrroline-5-carboxylate reductase (EC 1.5.1.2);Ontology_term=KEGG_ENZYME:1.5.1.2
HiC_scaffold_1	FIG	CDS	1991957	1992655	.	-	2	ID=fig|205975.9.peg.1932;Name=Pyridoxal phosphate-containing protein YggS
HiC_scaffold_1	FIG	CDS	1992894	1993928	.	+	0	ID=fig|205975.9.peg.1933;Name=Twitching motility protein PilT
HiC_scaffold_1	FIG	CDS	1994079	1995203	.	+	0	ID=fig|205975.9.peg.1934;Name=Type IV pilus assembly ATPase component PilU
HiC_scaffold_1	FIG	CDS	1995366	1995827	.	-	0	ID=fig|205975.9.peg.1935;Name=hypothetical protein
HiC_scaffold_1	FIG	CDS	1995968	1996294	.	-	2	ID=fig|205975.9.peg.1936;Name=hypothetical protein
HiC_scaffold_1	FIG	CDS	1996847	1998208	.	+	2	ID=fig|205975.9.peg.1937;Name=Methyl-accepting chemotaxis sensor/transducer protein
HiC_scaffold_1	FIG	CDS	1998308	2000512	.	-	2	ID=fig|205975.9.peg.1938;Name=hypothetical protein
HiC_scaffold_1	FIG	CDS	2000689	2001372	.	-	1	ID=fig|205975.9.peg.1939;Name=Pirin
HiC_scaffold_1	FIG	CDS	2001510	2001845	.	+	0	ID=fig|205975.9.peg.1940;Name=Transcriptional regulator%2C HxlR family
HiC_scaffold_1	FIG	CDS	2001902	2002294	.	+	2	ID=fig|205975.9.peg.1941;Name=hypothetical protein
HiC_scaffold_1	FIG	CDS	2002444	2003793	.	-	1	ID=fig|205975.9.peg.1942;Name=Chromate transport protein ChrA
HiC_scaffold_1	FIG	CDS	2004087	2005070	.	-	0	ID=fig|205975.9.peg.1943;Name=hypothetical protein
HiC_scaffold_1	FIG	CDS	2005207	2005548	.	-	1	ID=fig|205975.9.peg.1944;Name=hypothetical protein
HiC_scaffold_1	FIG	CDS	2005714	2007459	.	+	1	ID=fig|205975.9.peg.1945;Name=Potassium efflux system KefA protein / Small-conductance mechanosensitive channel
HiC_scaffold_1	FIG	CDS	2007515	2008219	.	+	2	ID=fig|205975.9.peg.1946;Name=hypothetical protein
HiC_scaffold_1	FIG	CDS	2008450	2009892	.	-	1	ID=fig|205975.9.peg.1947;Name=Pyruvate kinase (EC 2.7.1.40);Ontology_term=KEGG_ENZYME:2.7.1.40
HiC_scaffold_1	FIG	CDS	2010135	2010797	.	-	0	ID=fig|205975.9.peg.1948;Name=hypothetical protein
HiC_scaffold_1	FIG	CDS	2010846	2011088	.	-	0	ID=fig|205975.9.peg.1949;Name=hypothetical protein
HiC_scaffold_1	FIG	CDS	2011192	2011749	.	+	1	ID=fig|205975.9.peg.1950;Name=23S rRNA (guanosine-2'-O-) -methyltransferase rlmB (EC 2.1.1.-);Ontology_term=KEGG_ENZYME:2.1.1.-
HiC_scaffold_1	FIG	CDS	2011925	2012551	.	+	2	ID=fig|205975.9.peg.1951;Name=Nitrite reductase [NAD(P)H] small subunit (EC 1.7.1.4);Ontology_term=KEGG_ENZYME:1.7.1.4
HiC_scaffold_1	FIG	CDS	2012817	2013416	.	-	0	ID=fig|205975.9.peg.1952;Name=Alpha-ribazole-5'-phosphate phosphatase (EC 3.1.3.73);Ontology_term=KEGG_ENZYME:3.1.3.73
HiC_scaffold_1	FIG	CDS	2013413	2014300	.	-	2	ID=fig|205975.9.peg.1953;Name=hypothetical protein
HiC_scaffold_1	FIG	CDS	2014420	2014989	.	-	1	ID=fig|205975.9.peg.1954;Name=1%2C6-anhydro-N-acetylmuramyl-L-alanine amidase
HiC_scaffold_1	FIG	CDS	2014992	2015402	.	-	0	ID=fig|205975.9.peg.1955;Name=CBS domain protein
HiC_scaffold_1	FIG	CDS	2015399	2015749	.	-	2	ID=fig|205975.9.peg.1956;Name=Putative regulatory protein%2C P-II family
HiC_scaffold_1	FIG	CDS	2015771	2016538	.	-	2	ID=fig|205975.9.peg.1957;Name=hypothetical protein
HiC_scaffold_1	FIG	CDS	2016535	2017266	.	-	1	ID=fig|205975.9.peg.1958;Name=Uncharacterized MFS-type transporter
HiC_scaffold_1	FIG	CDS	2017654	2019945	.	+	1	ID=fig|205975.9.peg.1959;Name=hypothetical protein
HiC_scaffold_1	FIG	CDS	2020103	2020447	.	+	2	ID=fig|205975.9.peg.1960;Name=Peptidylprolyl isomerase%2C FKBP-type (EC 5.2.1.8);Ontology_term=KEGG_ENZYME:5.2.1.8
HiC_scaffold_1	FIG	CDS	2020615	2021448	.	+	1	ID=fig|205975.9.peg.1961;Name=Quinolinate phosphoribosyltransferase [decarboxylating] (EC 2.4.2.19);Ontology_term=KEGG_ENZYME:2.4.2.19
HiC_scaffold_1	FIG	CDS	2021620	2022366	.	-	1	ID=fig|205975.9.peg.1962;Name=Ser/Thr protein phosphatase family protein
HiC_scaffold_1	FIG	CDS	2022535	2024067	.	-	1	ID=fig|205975.9.peg.1963;Name=hypothetical protein
HiC_scaffold_1	FIG	CDS	2024181	2024714	.	+	0	ID=fig|205975.9.peg.1964;Name=hypothetical protein
HiC_scaffold_1	FIG	CDS	2024728	2024934	.	-	1	ID=fig|205975.9.peg.1965;Name=hypothetical protein
HiC_scaffold_1	FIG	CDS	2024935	2025633	.	-	1	ID=fig|205975.9.peg.1966;Name=Transcriptional regulator%2C LysR family
HiC_scaffold_1	FIG	CDS	2025835	2026389	.	+	1	ID=fig|205975.9.peg.1967;Name=hypothetical protein
HiC_scaffold_1	FIG	CDS	2026572	2026808	.	-	0	ID=fig|205975.9.peg.1968;Name=hypothetical protein
HiC_scaffold_1	FIG	CDS	2026953	2027837	.	-	0	ID=fig|205975.9.peg.1969;Name=hypothetical protein
HiC_scaffold_1	FIG	CDS	2027979	2028149	.	-	0	ID=fig|205975.9.peg.1970;Name=hypothetical protein
HiC_scaffold_1	FIG	CDS	2028320	2029501	.	-	2	ID=fig|205975.9.peg.1971;Name=hypothetical protein
HiC_scaffold_1	FIG	CDS	2029657	2030127	.	-	1	ID=fig|205975.9.peg.1972;Name=hypothetical protein
HiC_scaffold_1	FIG	CDS	2030259	2030573	.	-	0	ID=fig|205975.9.peg.1973;Name=hypothetical protein
HiC_scaffold_1	FIG	CDS	2030943	2031764	.	+	0	ID=fig|205975.9.peg.1974;Name=Small-conductance mechanosensitive channel
HiC_scaffold_1	FIG	CDS	2031804	2032709	.	+	0	ID=fig|205975.9.peg.1975;Name=Outer membrane protein A precursor
HiC_scaffold_1	FIG	CDS	2033063	2033779	.	+	2	ID=fig|205975.9.peg.1976;Name=Two-component transcriptional response regulator%2C OmpR family
HiC_scaffold_1	FIG	CDS	2034033	2035367	.	+	0	ID=fig|205975.9.peg.1977;Name=hypothetical protein
HiC_scaffold_1	FIG	CDS	2035364	2038000	.	+	2	ID=fig|205975.9.peg.1978;Name=hypothetical protein
HiC_scaffold_1	FIG	CDS	2038062	2039915	.	+	0	ID=fig|205975.9.peg.1979;Name=Dihydroxy-acid dehydratase (EC 4.2.1.9);Ontology_term=KEGG_ENZYME:4.2.1.9
HiC_scaffold_1	FIG	CDS	2040014	2040715	.	+	2	ID=fig|205975.9.peg.1980;Name=hypothetical protein
HiC_scaffold_1	FIG	CDS	2040738	2043383	.	-	0	ID=fig|205975.9.peg.1981;Name=hypothetical protein
HiC_scaffold_1	FIG	CDS	2043570	2046164	.	+	0	ID=fig|205975.9.peg.1982;Name=Chaperone protein ClpB (ATP-dependent unfoldase)
HiC_scaffold_1	FIG	CDS	2046779	2047888	.	-	2	ID=fig|205975.9.peg.1983;Name=Methyl-accepting chemotaxis sensor/transducer protein
HiC_scaffold_1	FIG	CDS	2047985	2048356	.	-	2	ID=fig|205975.9.peg.1984;Name=hypothetical protein
HiC_scaffold_1	FIG	CDS	2048363	2048824	.	+	2	ID=fig|205975.9.peg.1985;Name=hypothetical protein
HiC_scaffold_1	FIG	CDS	2048835	2049359	.	-	0	ID=fig|205975.9.peg.1986;Name=Phosphate ABC transporter%2C substrate-binding protein PstS (TC 3.A.1.7.1)
HiC_scaffold_1	FIG	CDS	2049470	2052535	.	-	2	ID=fig|205975.9.peg.1987;Name=hypothetical protein
HiC_scaffold_1	FIG	CDS	2052681	2052953	.	+	0	ID=fig|205975.9.peg.1988;Name=hypothetical protein
HiC_scaffold_1	FIG	CDS	2052983	2053252	.	-	2	ID=fig|205975.9.peg.1989;Name=mRNA interferase RelE
HiC_scaffold_1	FIG	CDS	2053263	2053517	.	-	0	ID=fig|205975.9.peg.1990;Name=RelB/StbD replicon stabilization protein (antitoxin to RelE/StbE)
HiC_scaffold_1	FIG	CDS	2054429	2054932	.	+	2	ID=fig|205975.9.peg.1991;Name=hypothetical protein
HiC_scaffold_1	FIG	CDS	2054994	2057000	.	-	0	ID=fig|205975.9.peg.1992;Name=ATP-dependent DNA helicase Rep
HiC_scaffold_1	FIG	CDS	2057408	2057869	.	+	2	ID=fig|205975.9.peg.1993;Name=hypothetical protein
HiC_scaffold_1	FIG	CDS	2057888	2058220	.	+	2	ID=fig|205975.9.peg.1994;Name=hypothetical protein
HiC_scaffold_1	FIG	CDS	2058262	2058801	.	+	1	ID=fig|205975.9.peg.1995;Name=TRAP dicarboxylate transporter%2C DctQ subunit%2C unknown substrate 6
HiC_scaffold_1	FIG	CDS	2058798	2060183	.	+	0	ID=fig|205975.9.peg.1996;Name=TRAP dicarboxylate transporter%2C DctM subunit%2C unknown substrate 6
HiC_scaffold_1	FIG	CDS	2060657	2063971	.	+	2	ID=fig|205975.9.peg.1997;Name=hypothetical protein
HiC_scaffold_1	FIG	CDS	2064141	2064518	.	-	0	ID=fig|205975.9.peg.1998;Name=hypothetical protein
HiC_scaffold_1	FIG	CDS	2064557	2065165	.	-	2	ID=fig|205975.9.peg.1999;Name=Nucleoside 5-triphosphatase RdgB (dHAPTP%2C dITP%2C XTP-specific) (EC 3.6.1.66);Ontology_term=KEGG_ENZYME:3.6.1.66
[truncated: 2,201 more rows]
